# Supplementary material for: The interaction networks of small rubber particle proteins in the latex of Taraxacum koksaghyz reveal diverse functions in stress responses and secondary metabolism
Source: Front Plant Sci. 2024 Dec 13;15:1498737. doi: 10.3389/fpls.2024.1498737 (PMC11671276; doi:10.3389/fpls.2024.1498737)
Supplement: Supplementary file 1 [file DataSheet1.zip]

Archive with 5 entries (5 files):
- Suppl Methods, Figures, Tables S1-5, 7.DOCX
- Suppl Table S6 - Interactors shared by TkSRPPs 3, 4, 5.xlsx
- Suppl Table S7 - TkSRPP3 AE-MS.xlsx
- Suppl Table S8 - TkSRPP4 AE-MS.xlsx
- Suppl Table S9 - TkSRPP5 AE-MS.xlsx
