# Supplementary material for: The interaction networks of small rubber particle proteins in the latex of Taraxacum koksaghyz reveal diverse functions in stress responses and secondary metabolism
Source: Front Plant Sci. 2024 Dec 13;15:1498737. doi: 10.3389/fpls.2024.1498737 (PMC11671276; doi:10.3389/fpls.2024.1498737)
Supplement: Supplementary file 1 [file DataSheet1.zip › Suppl Table S6 - Interactors shared by TkSRPPs 3, 4, 5.xlsx]

## Sheet: Supp. Tab. S6 Overview
Supplementary Table S6. Interactors shared by TkSRPPs 3-5.
S6a. Shared TkSRPP3 and TkSRPP4 interactors
S6b. Shared TkSRPP3 and TkSRPP5 interactors
S6c. Shared TkSRPP4 and TkSRPP5 interactors
S6d. Shared TkSRPP3, 4 and 5 interactors
S6e. Shared TkSRPP4 and TkSRPP5 interactors from RP

## Sheet: TkSRPP3&TkSRPP4 interactors
TkSRPP3 & TkSRPP4
EVM ID	Protein ID	NCBI (non-redundant) Protein names	NCBI ID	Identity [%]	Alignment Length	Mismatches	Gaps	Query Start	Query End	Database Start	Database End	E-Value	Bit Score	UniProtKB/Swiss-Prot Protein names	UniProtKB/Swiss-Prot Entry name	Organism	UniProt ID	Identity [%]	Alignment Length	Mismatches	Gaps	Query Start	Query End	Database Start	Database End	E-Value	Bit Score
evm.model.utg15208.2	GWHPAAAA009210	hypothetical protein LSAT_5X104741 [Lactuca sativa]	PLY76573.1	87.736	106	8	2	6	106	30	135	7.04e-56	180	Ras-related protein RABD1 (AtRABD1) (Ras-related protein ATFP8)	RABD1_ARATH	Arabidopsis thaliana (Mouse-ear cress)	Q9ZRE2	71.296	108	29	1	1	106	70	177	1.93e-48	156
evm.model.utg27849.7	GWHPAAAA024743	aspartyl protease AED3-like [Lactuca sativa]	XP_023740656.1	86.574	432	50	4	1	424	1	432	0	714	Aspartyl protease AED3 (EC 3.4.23.-) (Apoplastic EDS1-dependent protein 3)	AED3_ARATH	Arabidopsis thaliana (Mouse-ear cress)	O04496	50.36	417	182	10	32	424	34	449	3e-124	370
evm.model.utg3962.2	GWHPAAAA032860	tubulin alpha-1 chain [Lactuca sativa]	XP_023754870.1	97.387	421	3	4	1	413	1	421	0	842	Tubulin alpha-1 chain	TBA1_ORYSJ	Oryza sativa subsp. japonica (Rice)	P28752	95.724	421	10	4	1	413	1	421	0	832
evm.model.utg16970.1	GWHPAAAA012006	tubulin beta chain-like [Lactuca sativa]	XP_023765816.1	97.647	255	2	2	1	251	1	255	1.65e-180	512	Tubulin beta-1 chain (Beta-1-tubulin)	TBB1_MAIZE	Zea mays (Maize)	P18025	89.02	255	23	3	1	251	1	254	4.29e-164	464
evm.model.utg4171.7	GWHPAAAA033393	ATP synthase subunit beta, mitochondrial [Lactuca sativa]	XP_023734180.1	96.23	557	10	6	1	546	1	557	0	1063	ATP synthase subunit beta, mitochondrial (EC 7.1.2.2)	ATPBM_NICPL	Nicotiana plumbaginifolia (Leadwort-leaved tobacco) (Tex-Mex tobacco)	P17614	88.393	560	50	8	1	546	1	559	0	946
evm.model.utg27968.3	GWHPAAAA024854	ribose-phosphate pyrophosphokinase 4 [Lactuca sativa]	XP_023736888.1	94.72	322	11	3	6	321	4	325	0	619	Ribose-phosphate pyrophosphokinase 4 (EC 2.7.6.1) (Phosphoribosyl pyrophosphate synthase 4)	KPRS4_SPIOL	Spinacia oleracea (Spinach)	Q9XGA1	88.401	319	30	4	9	321	1	318	0	571
evm.model.utg1637.28	GWHPAAAA011065	ferritin-4, chloroplastic-like [Lactuca sativa]	XP_023771038.1	88.306	248	24	3	1	243	1	248	1.38e-150	429	Ferritin-3, chloroplastic (EC 1.16.3.1) (SFerH-3)	FRI3_SOYBN	Glycine max (Soybean) (Glycine hispida)	Q948P6	71.937	253	58	4	1	243	1	250	7.03e-125	357
evm.model.utg20573.1	GWHPAAAA016878	26S proteasome non-ATPase regulatory subunit 14 homolog [Lactuca sativa]	XP_023737893.1	97.756	312	1	3	1	306	1	312	0	619	26S proteasome non-ATPase regulatory subunit 14 homolog (EC 3.4.19.-) (26S proteasome regulatory subunit RPN11) (AtRPN11)	PSDE_ARATH	Arabidopsis thaliana (Mouse-ear cress)	Q9LT08	93.204	309	14	4	4	306	1	308	0	582
evm.model.utg2284.25	GWHPAAAA019641	protein PARTING DANCERS isoform X1 [Helianthus annuus]	XP_021977747.1	81.172	239	40	3	1	234	1	239	8.9e-135	395	Protein PARTING DANCERS (AtPTD) (EC 3.1.-.-)	PTD_ARATH	Arabidopsis thaliana (Mouse-ear cress)	F4IDW9	60.714	224	83	3	15	233	26	249	4.97e-91	278
evm.model.utg24532.2	GWHPAAAA021536	histone H2B.3-like [Lactuca sativa]	XP_023754570.1	95.683	139	4	1	1	137	1	139	4.67e-88	261	Histone H2B.3 (LeH2B-3) (Fragment)	H2B3_SOLLC	Solanum lycopersicum (Tomato) (Lycopersicon esculentum)	O65819	91.111	135	10	1	5	137	3	137	1.05e-76	226
evm.model.utg20982.2	GWHPAAAA017453	ARF guanine-nucleotide exchange factor GNOM [Lactuca sativa]	XP_023730347.1	91.534	1441	79	19	1	1405	1	1434	0	2641	ARF guanine-nucleotide exchange factor GNOM (Pattern formation protein EMB30) (Protein EMBRYO DEFECTIVE 30) (Protein MIZU-KUSSEI2) (Protein VASCULAR NETWORK 7)	GNOM_ARATH	Arabidopsis thaliana (Mouse-ear cress)	Q42510	77.879	1433	282	19	1	1400	1	1431	0	2239
evm.model.utg13122.2	GWHPAAAA005816	probable 6-phosphogluconolactonase 4, chloroplastic [Lactuca sativa]	XP_023744800.1	88.048	251	26	2	1	247	1	251	9.84e-160	452	6-phosphogluconolactonase 3, chloroplastic (6PGL3) (EC 3.1.1.31) (Protein EMBRYO DEFECTIVE 2024)	6PGL3_ARATH	Arabidopsis thaliana (Mouse-ear cress)	Q84WW2	59.671	243	91	3	9	247	86	325	3.26e-90	272
evm.model.utg8117.11	GWHPAAAA043041	uncharacterized protein LOC111880529 [Lactuca sativa]	XP_023732729.1	47.552	286	141	6	414	690	123	408	2.01e-66	242	Programmed cell death protein 4 (Protein I11/6)	PDCD4_CHICK	Gallus gallus (Chicken)	Q98TX3	22.932	266	169	5	284	513	163	428	3.8e-06	53.5
evm.model.utg4721.4	GWHPAAAA034969	lanC-like protein GCL1 isoform X1 [Lactuca sativa]	XP_023735539.1	85.511	421	50	5	1	413	1	418	0	717	LanC-like protein GCL1 (G protein-coupled receptor 2-like protein 1) (Protein GCR2-like 1)	GCL1_ARATH	Arabidopsis thaliana (Mouse-ear cress)	Q9FJN7	59.091	396	146	9	32	413	34	427	8.22e-155	448
evm.model.utg516.5	GWHPAAAA036165	Alpha tubulin [Artemisia annua]	PWA70677.1	98	450	1	4	1	442	1	450	0	902	Tubulin alpha-4 chain (Alpha-4-tubulin)	TBA4_GOSHI	Gossypium hirsutum (Upland cotton) (Gossypium mexicanum)	Q6VAF9	95.333	450	13	4	1	442	1	450	0	882
evm.model.utg6943.20	GWHPAAAA040342	serine carboxypeptidase-like 27 [Lactuca sativa]	XP_023740167.1	90.83	458	36	3	1	452	1	458	0	853	Serine carboxypeptidase-like 27 (EC 3.4.16.-)	SCP27_ARATH	Arabidopsis thaliana (Mouse-ear cress)	Q9SFB5	74.769	432	101	4	22	445	25	456	0	672
evm.model.utg19808.1	GWHPAAAA015863	cyprosin-like [Lactuca sativa]	XP_023757119.1	89.733	487	39	6	53	528	21	507	0	887	Cyprosin (EC 3.4.23.-) (Fragment)	CYPR1_CYNCA	Cynara cardunculus (Cardoon)	P40782	75.476	473	105	5	67	528	1	473	0	741
evm.model.utg24200.4	GWHPAAAA021185	phospholipase A I [Lactuca sativa]	XP_023742888.1	89.721	1362	100	19	1	1326	1	1358	0	2349	Phospholipase A I (AtPLA1) (EC 3.1.1.-)	LPAI_ARATH	Arabidopsis thaliana (Mouse-ear cress)	F4HX15	66.086	1321	373	25	56	1325	13	1309	0	1686
evm.model.utg1827.11	GWHPAAAA013734	phosphomevalonate kinase 2 [Taraxacum kok-saghyz]	AMB19701.1	97	500	7	4	1	492	1	500	0	985	Phosphomevalonate kinase, peroxisomal (EC 2.7.4.2) (5-phosphomevalonate kinase) (AtPMK)	PMK_ARATH	Arabidopsis thaliana (Mouse-ear cress)	Q9C6T1	67.992	503	149	7	1	492	1	502	0	665
evm.model.utg16528.3	GWHPAAAA011310	inhibitor of trypsin and hageman factor [Artemisia annua]	PWA76143.1	78.261	69	15	0	1	69	1	69	8.11e-31	111	Inhibitor of trypsin and hageman factor (CMTI-V)	ITH5_CUCMA	Cucurbita maxima (Pumpkin) (Winter squash)	P19873	58.824	68	28	0	2	69	1	68	1.19e-24	89.7
evm.model.utg217.16	GWHPAAAA018264	TBC1 domain family member 13-like [Lactuca sativa]	XP_023747752.1	79.961	509	78	9	1	489	1	505	0	724	TBC1 domain family member 13	TBC13_MOUSE	Mus musculus (Mouse)	Q8R3D1	35.821	134	67	3	159	290	21	137	5.74e-18	89.4
evm.model.utg20169.3	GWHPAAAA016354	hypothetical protein CTI12_AA566240 [Artemisia annua]	PWA40074.1	79.042	167	31	2	1	163	1	167	1.36e-91	273	Protein translocase subunit SecA	SECA_HAEDU	Haemophilus ducreyi (strain 35000HP / ATCC 700724)	Q7VKT3	27.523	109	63	4	38	131	193	300	0.53	33.9
evm.model.utg8141.14	GWHPAAAA043108	epidermis-specific secreted glycoprotein EP1-like [Lactuca sativa]	XP_023765238.1	85.683	454	56	5	1	446	1	453	0	773	EP1-like glycoprotein 4 (Curculin-like (Mannose-binding) lectin family protein)	EP1L4_ARATH	Arabidopsis thaliana (Mouse-ear cress)	Q9ZVA5	47.523	444	207	9	8	438	3	433	2.05e-136	402
evm.model.utg16970.2	GWHPAAAA012007	BRISC and BRCA1-A complex member 2 [Cynara cardunculus var. scolymus]	XP_024985553.1	84.127	378	50	5	1	368	1	378	0	657	BRISC and BRCA1-A complex member 2 (BRCA1-A complex subunit BRE) (BRCA1/BRCA2-containing complex subunit 45) (Brain and reproductive organ-expressed protein)	BABA2_XENLA	Xenopus laevis (African clawed frog)	Q6GPL9	30.814	344	208	14	25	349	35	367	4.74e-32	127
evm.model.utg11915.5	GWHPAAAA003714	uncharacterized protein LOC111878206 [Lactuca sativa]	XP_023730479.1	94.463	307	11	3	2	302	3	309	0	583	BRCA1-A complex subunit Abraxas 1 (Coiled-coil domain-containing protein 98) (Protein FAM175A)	ABRX1_SALSA	Salmo salar (Atlantic salmon)	B5X1P9	26.357	129	87	2	1	128	1	122	0.000148	46.6
evm.model.utg2270.15	GWHPAAAA019482	SNARE-interacting protein KEULE-like isoform X1 [Lactuca sativa]	XP_023729927.1	90.528	644	46	8	626	1254	26	669	0	1184	SNARE-interacting protein KEULE	KEULE_ARATH	Arabidopsis thaliana (Mouse-ear cress)	Q9C5X3	70.652	644	172	10	626	1254	25	666	0	916
evm.model.utg6734.3	GWHPAAAA039819	Vacuolar H+-pumping ATPase 16 kDa proteolipid subunit 4 isoform 2, partial [Theobroma cacao]	EOY14929.1	95.652	92	4	0	1	92	28	119	1.59e-53	172	V-type proton ATPase 16 kDa proteolipid subunit (V-ATPase 16 kDa proteolipid subunit) (Vacuolar proton pump 16 kDa proteolipid subunit)	VATL_GOSHI	Gossypium hirsutum (Upland cotton) (Gossypium mexicanum)	Q43434	95.652	92	4	0	1	92	1	92	2.03e-55	171
evm.model.utg2198.46	GWHPAAAA018622	gamma-glutamyl peptidase 5-like [Cynara cardunculus var. scolymus]	XP_024980674.1	70	240	68	2	1	236	1	240	4.17e-119	348	Gamma-glutamyl peptidase 3 (EC 3.4.19.16)	GGP3_ARATH	Arabidopsis thaliana (Mouse-ear cress)	Q9M0A5	47.718	241	118	3	3	235	9	249	1.47e-80	244
evm.model.utg12869.1	GWHPAAAA005330	dehydrin Xero 1-like [Lactuca sativa]	XP_023764814.1	73.154	149	31	6	1	141	1	148	5.48e-51	168	Dehydrin Xero 1	XERO1_ARATH	Arabidopsis thaliana (Mouse-ear cress)	P25863	63.529	85	29	2	58	140	43	127	1.28e-20	84.3
evm.model.utg1598.1	GWHPAAAA010414	plant intracellular Ras-group-related LRR protein 9-like [Lactuca sativa]	XP_023765062.1	84.884	516	61	7	1	502	1	513	0	816	Plant intracellular Ras-group-related LRR protein 1	PIRL1_ARATH	Arabidopsis thaliana (Mouse-ear cress)	Q9FFJ3	53.711	512	213	9	4	502	6	506	4.6e-160	466
evm.model.utg6936.8	GWHPAAAA040314	uncharacterized protein LOC111911555 [Lactuca sativa]	XP_023763080.1	76.623	154	27	3	1	145	1	154	4.29e-66	207	Uncharacterized protein At5g01610	Y5161_ARATH	Arabidopsis thaliana (Mouse-ear cress)	Q9M015	30.508	118	63	4	26	127	56	170	6.99e-11	60.5
evm.model.utg18407.9	GWHPAAAA013925	long chain acyl-CoA synthetase 1-like [Lactuca sativa]	XP_023734761.1	92.273	660	39	6	1	648	1	660	0	1243	Long chain acyl-CoA synthetase 1 (EC 6.2.1.3) (Protein ECERIFERUM 8)	LACS1_ARATH	Arabidopsis thaliana (Mouse-ear cress)	O22898	63.927	657	225	6	4	648	3	659	0	881
evm.model.utg697.3	GWHPAAAA040444	low-temperature-induced cysteine proteinase-like [Lactuca sativa]	XP_023743889.1	85.857	502	61	6	1	492	1	502	0	822	Oryzain alpha chain (EC 3.4.22.-)	ORYA_ORYSJ	Oryza sativa subsp. japonica (Rice)	P25776	42.857	434	221	10	46	469	32	448	1.03e-104	323
evm.model.utg8049.8	GWHPAAAA042849	eukaryotic translation initiation factor 5A [Lactuca sativa]	XP_023754212.1	98.742	159	0	1	1	157	1	159	9.64e-110	318	Eukaryotic translation initiation factor 5A (eIF-5A)	IF5A_SENVE	Senecio vernalis (Spring groundsel)	Q9SC12	94.34	159	7	1	1	157	1	159	3.38e-107	305
evm.model.utg9075.2	GWHPAAAA045092	protein FATTY ACID EXPORT 3, chloroplastic [Lactuca sativa]	XP_023737749.1	87.349	332	36	3	1	326	1	332	0	575	Protein FATTY ACID EXPORT 3, chloroplastic (At-FAX3)	FAX3_ARATH	Arabidopsis thaliana (Mouse-ear cress)	Q9ZVH7	48.214	336	154	10	1	329	2	324	6.09e-86	265
evm.model.utg13993.3	GWHPAAAA007242	caffeoylshikimate esterase-like [Lactuca sativa]	XP_023761792.1	70.516	407	106	4	1	401	1	399	0	597	Caffeoylshikimate esterase (EC 3.1.1.-) (Lysophospholipase 2) (LysoPL2)	CSE_ARATH	Arabidopsis thaliana (Mouse-ear cress)	Q9C942	60.064	313	114	6	16	321	22	330	1.21e-133	391
evm.model.utg4943.1	GWHPAAAA035545	hypothetical protein LSAT_3X123981 [Lactuca sativa]	PLY82374.1	94.947	376	13	3	1	370	12	387	0	735	GDP-mannose 3,5-epimerase 1 (GDP-Man 3,5-epimerase 1) (EC 5.1.3.18) (OsGME-1)	GME1_ORYSI	Oryza sativa subsp. indica (Rice)	A2Z7B3	88.503	374	37	3	3	370	5	378	0	692
evm.model.utg7705.6	GWHPAAAA042046	peptidyl-prolyl cis-trans isomerase-like [Lactuca sativa]	XP_023730184.1	95.906	171	5	1	1	169	1	171	5.08e-117	337	Peptidyl-prolyl cis-trans isomerase (PPIase) (EC 5.2.1.8) (Cyclophilin) (Cyp) (Cyclosporin A-binding protein) (Rotamase) (allergen Cat r 1)	CYPH_CATRO	Catharanthus roseus (Madagascar periwinkle) (Vinca rosea)	Q39613	87.135	171	20	1	1	169	1	171	5.63e-107	305
evm.model.utg16248.5	GWHPAAAA010890	early nodulin-like protein 2 [Lactuca sativa]	XP_023768294.1	63.636	220	64	4	1	216	1	208	2.44e-91	276	Early nodulin-like protein 2 (Phytocyanin-like protein)	ENL2_ARATH	Arabidopsis thaliana (Mouse-ear cress)	Q9T076	38.384	198	83	6	7	169	16	209	3.21e-29	114
evm.model.utg9790.6	GWHPAAAA046340	uncharacterized protein LOC111890957 [Lactuca sativa]	XP_023742805.1	92.819	376	20	4	1	369	1	376	0	692	Probable exo-1,4-beta-xylosidase xlnD (EC 3.2.1.37) (1,4-beta-D-xylan xylohydrolase xlnD) (Beta-xylosidase A) (Beta-xylosidase xlnD) (Xylobiase xlnD)	XYND_ASPTN	Aspergillus terreus (strain NIH 2624 / FGSC A1156)	Q0CMH8	35.802	81	43	3	65	139	217	294	0.77	35.8
evm.model.utg1902.5	GWHPAAAA014813	hypothetical protein LSAT_9X36480 [Lactuca sativa]	PLY95984.1	80.164	610	109	6	1	598	1	610	0	967	Heat shock cognate 70 kDa protein	HSP7C_PETHY	Petunia hybrida (Petunia)	P09189	65.397	604	191	8	8	594	7	609	0	783
evm.model.utg21510.10	GWHPAAAA018049	translation initiation factor eIF-2B subunit beta-like [Lactuca sativa]	XP_023754466.1	94.33	388	16	3	1	382	29	416	0	696	Translation initiation factor eIF-2B subunit beta (eIF-2B GDP-GTP exchange factor subunit beta)	EI2BB_DICDI	Dictyostelium discoideum (Slime mold)	Q54EY2	42.063	378	187	8	2	374	35	385	3.75e-85	266
evm.model.utg10259.5	GWHPAAAA000563	ADP,ATP carrier protein 1, mitochondrial-like [Camellia sinensis]	XP_028090028.1	85.915	71	10	0	12	82	38	108	1.78e-34	122	ADP,ATP carrier protein 1, mitochondrial (ADP/ATP translocase 1) (Adenine nucleotide translocator 1) (ANT 1)	ADT1_ARATH	Arabidopsis thaliana (Mouse-ear cress)	P31167	30.645	62	34	2	2	54	92	153	2.2	29.6
evm.model.utg31452.5	GWHPAAAA027991	serine/threonine-protein kinase EDR1-like isoform X2 [Lactuca sativa]	XP_023741217.1	91.563	806	39	11	1	778	1	805	0	1445	Probable serine/threonine-protein kinase SIS8 (EC 2.7.11.1) (MAPKK kinase SIS8) (Protein SUGAR INSENSITIVE 8)	SIS8_ARATH	Arabidopsis thaliana (Mouse-ear cress)	Q9C9U5	26.459	257	146	10	68	296	186	427	8.06e-06	53.1
evm.model.utg6374.23	GWHPAAAA039065	mitochondrial outer membrane protein porin of 36 kDa-like [Lactuca sativa]	XP_023761323.1	91.304	276	20	2	1	272	1	276	3.87e-179	503	Mitochondrial outer membrane protein porin of 36 kDa (POM 36) (Voltage-dependent anion-selective channel protein) (VDAC)	VDAC2_SOLTU	Solanum tuberosum (Potato)	P42056	81.522	276	47	2	1	272	1	276	7.48e-164	458
evm.model.utg1135.6	GWHPAAAA002612	protein SIEVE ELEMENT OCCLUSION B-like isoform X1 [Lactuca sativa]	XP_023741889.1	67.619	315	72	7	1	295	1	305	2.91e-134	429	Protein SIEVE ELEMENT OCCLUSION B (AtSEOb) (Protein SIEVE ELEMENT OCCLUSION-RELATED 1) (AtSEOR1)	SEOB_ARATH	Arabidopsis thaliana (Mouse-ear cress)	Q9SS87	32.765	293	154	10	17	288	37	307	4.84e-38	156
evm.model.utg22707.3	GWHPAAAA019490	vacuolar protein-sorting-associated protein 37 homolog 2-like [Lactuca sativa]	XP_023746005.1	90.206	194	16	2	1	191	1	194	5.48e-121	349	Vacuolar protein-sorting-associated protein 37 homolog 1 (AtVPS37-1) (ESCRT-I complex subunit VPS37 homolog 1)	VP371_ARATH	Arabidopsis thaliana (Mouse-ear cress)	Q9SCP9	53.67	218	72	3	1	190	1	217	1.29e-71	219
evm.model.utg31582.12	GWHPAAAA028101	serine carboxypeptidase-like 18 isoform X1 [Lactuca sativa]	XP_023743711.1	79.675	492	79	6	1	471	10	501	0	790	Serine carboxypeptidase-like 18 (EC 3.4.16.-)	SCP18_ARATH	Arabidopsis thaliana (Mouse-ear cress)	Q9C7Z9	46.104	462	205	11	34	471	23	464	2.22e-131	390
evm.model.utg7548.4	GWHPAAAA041745	isocitrate dehydrogenase [NAD] regulatory subunit 1, mitochondrial [Lactuca sativa]	XP_023756151.1	97.011	368	5	3	1	362	1	368	0	719	Isocitrate dehydrogenase [NAD] regulatory subunit 1, mitochondrial (EC 1.1.1.41) (IDH-I) (Isocitric dehydrogenase 1) (NAD(+)-specific ICDH 1)	IDH1_ARATH	Arabidopsis thaliana (Mouse-ear cress)	Q8LFC0	85.054	368	48	4	1	362	1	367	0	629
evm.model.utg16743.1	GWHPAAAA011690	isovaleryl-CoA dehydrogenase, mitochondrial-like [Lactuca sativa]	XP_023751504.1	91.346	416	22	5	1	408	2	411	0	757	2-methylacyl-CoA dehydrogenase, mitochondrial (EC 1.3.99.12) (2-methylbutanoyl-CoA dehydrogenase) (2-methylbutyryl-CoA dehydrogenase) (2MBCD) (Isovaleryl-CoA dehydrogenase 1) (St-IVD1)	MBCD_SOLTU	Solanum tuberosum (Potato)	Q9FS88	75.422	415	91	5	2	408	1	412	0	661
evm.model.utg8311.2	GWHPAAAA043466	NADH dehydrogenase [ubiquinone] 1 alpha subcomplex subunit 6 [Lactuca sativa]	XP_023743725.1	96.923	130	2	1	1	128	1	130	3.24e-87	259	NADH dehydrogenase [ubiquinone] 1 alpha subcomplex subunit 6	NDUA6_ARATH	Arabidopsis thaliana (Mouse-ear cress)	Q9LHI0	73.643	129	32	2	3	129	5	133	1.48e-65	197
evm.model.utg22405.5	GWHPAAAA019066	probable NADH dehydrogenase [ubiquinone] 1 alpha subcomplex subunit 5, mitochondrial [Lactuca sativa]	XP_023769452.1	96.552	174	4	1	1	172	1	174	2.4e-119	343	Probable NADH dehydrogenase [ubiquinone] 1 alpha subcomplex subunit 5, mitochondrial	NDUA5_ARATH	Arabidopsis thaliana (Mouse-ear cress)	Q9FLX7	77.301	163	30	3	1	160	1	159	6.83e-86	252
evm.model.utg14761.4	GWHPAAAA008577	UDP-sulfoquinovose synthase, chloroplastic [Lactuca sativa]	XP_023768673.1	96.667	390	7	3	1	384	89	478	0	785	UDP-sulfoquinovose synthase, chloroplastic (EC 3.13.1.1) (SoSQD1) (Sulfite:UDP-glucose sulfotransferase) (Sulfolipid biosynthesis protein)	SQD1_SPIOL	Spinacia oleracea (Spinach)	Q84KI6	85.641	390	50	3	1	384	93	482	0	704
evm.model.utg9372.10	GWHPAAAA045620	probable ATP synthase 24 kDa subunit, mitochondrial [Lactuca sativa]	XP_023728260.1	93.305	239	12	2	1	235	1	239	9.97e-154	436	Probable ATP synthase 24 kDa subunit, mitochondrial	ATP7_ARATH	Arabidopsis thaliana (Mouse-ear cress)	Q9SJ12	68.487	238	69	4	2	235	5	240	1.19e-107	313
evm.model.utg146.64	GWHPAAAA008350	hypothetical protein CTI12_AA385180 (mitochondrion) [Artemisia annua]	PWA59859.1	98.701	154	0	1	1	152	1	154	4.48e-107	311	NADH dehydrogenase [ubiquinone] iron-sulfur protein 2 (EC 1.6.99.3) (EC 7.1.1.2) (NADH dehydrogenase subunit 7)	NDUS2_NICSY	Nicotiana sylvestris (Wood tobacco) (South American tobacco)	Q36450	97.351	151	2	1	1	149	76	226	3.9e-102	300
evm.model.utg1896.17	GWHPAAAA014734	tryptophan aminotransferase-related protein 3-like [Lactuca sativa]	XP_023770857.1	83.721	473	64	6	1	462	1	471	0	771	Tryptophan aminotransferase-related protein 4 (EC 2.6.1.-)	TAR4_ARATH	Arabidopsis thaliana (Mouse-ear cress)	Q93Z38	51.082	462	190	11	13	455	8	452	6.53e-159	461
evm.model.utg3970.5	GWHPAAAA032871	outer envelope pore protein 24B, chloroplastic [Lactuca sativa]	XP_023728586.1	90.187	214	16	3	1	210	1	213	1.26e-139	398	Outer envelope pore protein 24B, chloroplastic (Chloroplastic outer envelope pore protein of 24 kDa B)	OP24B_ARATH	Arabidopsis thaliana (Mouse-ear cress)	Q8H0Y1	63.084	214	72	4	1	210	3	213	1.67e-95	280
evm.model.utg9399.2	GWHPAAAA045689	protein CURVATURE THYLAKOID 1A, chloroplastic-like [Lactuca sativa]	XP_023769437.1	79.085	153	30	1	15	165	15	167	9.89e-74	228	Protein CURVATURE THYLAKOID 1A, chloroplastic	CUT1A_ARATH	Arabidopsis thaliana (Mouse-ear cress)	O04616	46.108	167	85	4	1	165	1	164	3.51e-41	138
evm.model.utg146.109	GWHPAAAA008385	NADH dehydrogenase subunit 9 (mitochondrion) [Achillea millefolium]	AKZ24841.1	98.817	169	0	1	1	167	22	190	1.34e-118	342	NADH dehydrogenase [ubiquinone] iron-sulfur protein 3 (EC 1.6.99.3) (EC 7.1.1.2) (NADH dehydrogenase subunit 9)	NDUS3_ARATH	Arabidopsis thaliana (Mouse-ear cress)	Q95748	90.533	169	14	1	1	167	22	190	4.69e-108	309
evm.model.utg14395.5	GWHPAAAA007958	heat shock 70 kDa protein, mitochondrial [Lactuca sativa]	XP_023764779.1	95.588	680	18	6	1	668	1	680	0	1296	Heat shock 70 kDa protein, mitochondrial	HSP7M_PHAVU	Phaseolus vulgaris (Kidney bean) (French bean)	Q01899	83.604	677	96	7	4	668	2	675	0	1122
evm.model.utg3996.4	GWHPAAAA032949	aconitate hydratase, cytoplasmic-like [Lactuca sativa]	XP_023770468.1	93.548	992	46	9	1	974	1	992	0	1848	Aconitate hydratase 3, mitochondrial (Aconitase 3) (mACO1) (EC 4.2.1.3) (Citrate hydro-lyase 3)	ACO3M_ARATH	Arabidopsis thaliana (Mouse-ear cress)	Q9SIB9	85.458	949	114	12	44	973	47	990	0	1652
evm.model.utg4645.11	GWHPAAAA034714	methylmalonate-semialdehyde dehydrogenase [acylating], mitochondrial-like [Lactuca sativa]	XP_023763024.1	94.953	535	17	5	1	525	1	535	0	1028	Methylmalonate-semialdehyde dehydrogenase [acylating], mitochondrial (MM-ALDH) (MMSDH) (Malonate-semialdehyde dehydrogenase [acylating]) (EC 1.2.1.27) (Aldehyde dehydrogenase family 6 member B2)	MMSA_ARATH	Arabidopsis thaliana (Mouse-ear cress)	Q0WM29	79.963	534	95	6	1	524	75	606	0	860
evm.model.utg8856.8	GWHPAAAA044577	ketol-acid reductoisomerase, chloroplastic [Lactuca sativa]	XP_023736495.1	92.821	585	29	6	3	574	4	588	0	1062	Ketol-acid reductoisomerase, chloroplastic (EC 1.1.1.86) (Acetohydroxy-acid reductoisomerase) (Alpha-keto-beta-hydroxylacyl reductoisomerase)	ILV5_PEA	Pisum sativum (Garden pea)	O82043	81.293	588	88	9	2	574	1	581	0	951
evm.model.utg13767.7	GWHPAAAA006911	cysteine desulfurase, mitochondrial [Lactuca sativa]	XP_023751873.1	94.027	452	19	4	1	444	1	452	0	872	Cysteine desulfurase, mitochondrial (EC 2.8.1.7) (NIFS homolog 1) (AtNIFS1) (Protein AtMtNifS)	MNIF1_ARATH	Arabidopsis thaliana (Mouse-ear cress)	O49543	77.093	454	93	6	1	444	1	453	0	718
evm.model.utg1604.23	GWHPAAAA010558	uncharacterized protein LOC111914873 [Lactuca sativa]	XP_023766351.1	100	100	0	0	1	100	1	100	1.15e-65	202	NADH-ubiquinone oxidoreductase 20.9 kDa subunit (EC 1.6.99.3) (EC 7.1.1.2) (Complex I-20.9kD) (CI-20.9kD)	NUXM_NEUCR	Neurospora crassa (strain ATCC 24698 / 74-OR23-1A / CBS 708.71 / DSM 1257 / FGSC 987)	Q02854	29.897	97	62	1	5	95	11	107	0.000303	41.2
evm.model.utg249.15	GWHPAAAA021911	cytochrome c oxidase subunit 5b-1, mitochondrial-like [Lactuca sativa]	XP_023761782.1	92.994	157	8	2	1	154	1	157	3.84e-94	278	Cytochrome c oxidase subunit 5b-2, mitochondrial (AtCOX5b-2)	CX5B2_ARATH	Arabidopsis thaliana (Mouse-ear cress)	Q9SSB8	58.599	157	45	5	1	137	1	157	1.55e-53	169
evm.model.utg19972.2	GWHPAAAA016096	allene oxide synthase [Lactuca sativa]	XP_023728547.1	91.165	532	35	6	1	520	1	532	0	951	Allene oxide synthase (EC 4.2.1.92) (Cytochrome P450 74A2) (Rubber particle protein) (RPP)	C74A2_PARAR	Parthenium argentatum (Guayule rubber plant)	Q40778	76.66	467	99	5	64	520	7	473	0	748
evm.model.utg11419.8	GWHPAAAA002778	serine carboxypeptidase-like [Lactuca sativa]	XP_023772037.1	91.778	450	29	4	1	442	1	450	0	819	Serine carboxypeptidase-like 49 (EC 3.4.16.-)	SCP49_ARATH	Arabidopsis thaliana (Mouse-ear cress)	P32826	66.667	450	137	5	6	442	10	459	0	627
evm.model.utg2881.13	GWHPAAAA025640	delta-1-pyrroline-5-carboxylate dehydrogenase 12A1, mitochondrial-like [Lactuca sativa]	XP_023739285.1	92.973	555	29	5	1	545	1	555	0	1053	Delta-1-pyrroline-5-carboxylate dehydrogenase 12A1, mitochondrial (AtP5CDH) (P5C dehydrogenase) (EC 1.2.1.88) (Aldehyde dehydrogenase family 12 member A1) (L-glutamate gamma-semialdehyde dehydrogenase)	AL121_ARATH	Arabidopsis thaliana (Mouse-ear cress)	Q8VZC3	77.636	550	112	6	7	545	7	556	0	892
evm.model.utg688.15	GWHPAAAA040170	probable mitochondrial-processing peptidase subunit beta, mitochondrial [Lactuca sativa]	XP_023767261.1	93.951	529	21	6	1	519	1	528	0	1013	Probable mitochondrial-processing peptidase subunit beta, mitochondrial (EC 3.4.24.64) (Beta-MPP)	MPPB_ARATH	Arabidopsis thaliana (Mouse-ear cress)	Q42290	70.677	532	142	7	1	519	1	531	0	766
evm.model.utg19262.5	GWHPAAAA015193	2-oxoglutarate dehydrogenase, mitochondrial-like [Cynara cardunculus var. scolymus]	XP_024979434.1	91.561	237	16	2	1	233	787	1023	7.42e-153	460	2-oxoglutarate dehydrogenase, mitochondrial (EC 1.2.4.2) (2-oxoglutarate dehydrogenase complex component E1) (OGDC-E1) (Alpha-ketoglutarate dehydrogenase)	ODO1_DICDI	Dictyostelium discoideum (Slime mold)	Q54JE4	44.053	227	115	5	1	225	793	1009	4.53e-54	189
evm.model.utg11808.9	GWHPAAAA003529	uncharacterized protein LOC111912373 [Lactuca sativa]	XP_023763874.1	85.222	406	46	7	1	393	1	405	0	693	SF-assemblin	SFAS_DUNBI	Dunaliella bioculata (Green alga)	P54214	30.159	63	40	1	194	256	160	218	2.7	33.5
evm.model.utg30632.3	GWHPAAAA027341	external alternative NAD(P)H-ubiquinone oxidoreductase B2, mitochondrial-like [Lactuca sativa]	XP_023744204.1	92.759	580	31	6	1	569	1	580	0	1075	External alternative NAD(P)H-ubiquinone oxidoreductase B2, mitochondrial (EC 1.6.5.9) (External alternative NADH dehydrogenase NDB2) (NADH:ubiquinone reductase (non-electrogenic) NDB2)	NDB2_ARATH	Arabidopsis thaliana (Mouse-ear cress)	Q94BV7	74.486	584	132	9	1	569	1	582	0	858
evm.model.utg13694.8	GWHPAAAA006780	ABC transporter C family member 4-like [Lactuca sativa]	XP_023772847.1	84.631	1516	186	22	1	1471	1	1514	0	2493	ABC transporter C family member 4 (ABC transporter ABCC.4) (AtABCC4) (EC 7.6.2.2) (ATP-energized glutathione S-conjugate pump 4) (Glutathione S-conjugate-transporting ATPase 4) (Multidrug resistance-associated protein 4)	AB4C_ARATH	Arabidopsis thaliana (Mouse-ear cress)	Q7DM58	65.703	1522	453	25	5	1471	6	1513	0	1979

## Sheet: TkSRPP3&TkSRPP5 interactors
TkSRPP3 & TkSRPP5
EVM ID	Protein ID	NCBI (non-redundant) Protein names	NCBI ID	Identity [%]	Alignment Length	Mismatches	Gaps	Query Start	Query End	Database Start	Database End	E-Value	Bit Score	UniProtKB/Swiss-Prot Protein names	UniProtKB/Swiss-Prot Entry name	Organism	UniProt ID	Identity [%]	Alignment Length	Mismatches	Gaps	Query Start	Query End	Database Start	Database End	E-Value	Bit Score
evm.model.utg20421.4	GWHPAAAA016688	ferritin, chloroplastic-like [Lactuca sativa]	XP_023760157.1	93.644	236	11	2	1	232	35	270	1.59e-149	426	ferritin, chloroplastic-like [Lactuca sativa]	FRI_MALBX	Malus baccata var. xiaojinensis (Apple) (Malus xiaojinensis)	Q94FY2	74.107	224	46	5	12	229	33	250	4.92e-114	329
evm.model.utg6466.20	GWHPAAAA039254	serpin-ZX-like [Lactuca sativa]	XP_023753487.1	84.021	388	55	4	1	381	1	388	0	657	serpin-ZX-like [Lactuca sativa]	SPZX_ARATH	Arabidopsis thaliana (Mouse-ear cress)	Q9S7T8	59.383	389	149	6	1	380	1	389	6.83e-163	464
evm.model.utg14795.9	GWHPAAAA008643	stromal 70 kDa heat shock-related protein, chloroplastic [Lactuca sativa]	XP_023731239.1	95.299	702	18	8	1	687	1	702	0	1298	stromal 70 kDa heat shock-related protein, chloroplastic [Lactuca sativa]	HSP7S_PEA	Pisum sativum (Garden pea)	Q02028	85.593	708	79	12	1	687	1	706	0	1142
evm.model.utg13200.1	GWHPAAAA005970	uncharacterized protein LOC111906258 isoform X2 [Lactuca sativa]	XP_023757787.1	45.604	182	88	3	140	319	537	709	1.88e-28	130	uncharacterized protein LOC111906258 isoform X2 [Lactuca sativa]	NUP61_SCHPO	Schizosaccharomyces pombe (strain 972 / ATCC 24843) (Fission yeast)	Q9USL4	27.976	168	87	7	291	429	69	231	0.036	40.4
evm.model.utg1173.8	GWHPAAAA003338	synaptobrevin, Longin-like domain protein [Artemisia annua]	PWA62140.1	96.833	221	3	2	1	217	1	221	1.53e-154	436	synaptobrevin, Longin-like domain protein [Artemisia annua]	VA722_ARATH	Arabidopsis thaliana (Mouse-ear cress)	P47192	84.163	221	31	2	1	217	1	221	3.77e-130	368
evm.model.utg21193.4	GWHPAAAA017722	ubiquitin-40S ribosomal protein S27a [Lactuca sativa]	XP_023733600.1	98.718	156	0	1	1	154	1	156	3.01e-107	311	ubiquitin-40S ribosomal protein S27a [Lactuca sativa]	RS27A_SOLTU	Solanum tuberosum (Potato)	P62981	96.795	156	3	1	1	154	1	156	3.82e-107	305

## Sheet: TkSRPP4&TkSRPP5 interactors
TkSRPP4 & TkSRPP5
EVM ID	Protein ID	NCBI (non-redundant) Protein names	NCBI ID	Identity [%]	Alignment Length	Mismatches	Gaps	Query Start	Query End	Database Start	Database End	E-Value	Bit Score	UniProtKB/Swiss-Prot Protein names	UniProtKB/Swiss-Prot Entry name	Organism	UniProt ID	Identity [%]	Alignment Length	Mismatches	Gaps	Query Start	Query End	Database Start	Database End	E-Value	Bit Score
evm.model.utg9299.10	GWHPAAAA045502	probable xyloglucan endotransglucosylase/hydrolase protein B [Lactuca sativa]	XP_023763859.1	92.414	290	16	3	56	339	3	292	0	561	Probable xyloglucan endotransglucosylase/hydrolase protein B (EC 2.4.1.207) (VaXTH2)	XTHB_PHAAN	Phaseolus angularis (Azuki bean) (Vigna angularis)	Q8LNZ5	81.469	286	47	3	60	339	8	293	0	506
evm.model.utg10388.22	GWHPAAAA000845	hypothetical protein LSAT_5X148181 [Lactuca sativa]	PLY67081.1	78.469	418	66	6	1	409	143	545	0	650	CBL-interacting protein kinase 2 (EC 2.7.11.1) (OsCIPK02)	CIPK2_ORYSJ	Oryza sativa subsp. japonica (Rice)	Q7X996	60.798	426	143	8	1	410	10	427	2.81e-179	509
evm.model.utg16048.3	GWHPAAAA010566	small rubber particle protein SRPP2 [Taraxacum brevicorniculatum]	AGE89407.1	96.667	210	3	2	1	206	1	210	8.65e-139	395	REF/SRPP-like protein At3g05500	Y3550_ARATH	Arabidopsis thaliana (Mouse-ear cress)	Q9MA63	55.856	222	69	3	11	203	9	230	1.3e-76	233
evm.model.utg9635.12	GWHPAAAA046104	ras-related protein RABB1b [Lactuca sativa]	XP_023735208.1	98.095	210	0	2	1	206	1	210	2.27e-147	417	Ras-related protein RABB1b (AtRABB1b) (Ras-related protein GB2) (AtGB2) (Ras-related protein Rab2C) (AtRab2C)	RAB1B_ARATH	Arabidopsis thaliana (Mouse-ear cress)	Q38922	86.73	211	23	3	1	206	1	211	1.22e-134	379
evm.model.utg29446.6	GWHPAAAA026266	60S ribosomal protein L24-like [Lactuca sativa]	XP_023753364.1	96.914	162	3	1	1	160	1	162	3.98e-106	309	60S ribosomal protein L24	RL24_PRUAV	Prunus avium (Cherry) (Cerasus avium)	Q9FUL4	86.957	161	13	3	1	155	1	159	9.94e-83	244
evm.model.utg12786.4	GWHPAAAA005117	hypothetical protein CUMW_127540, partial [Citrus unshiu]	GAY50550.1	97.285	221	2	2	1	217	40	260	1.22e-158	448	GTP-binding nuclear protein Ran-3 (Ras-related nuclear protein 3)	RAN3_ARATH	Arabidopsis thaliana (Mouse-ear cress)	Q8H156	96.833	221	3	2	1	217	1	221	6.8e-159	441
evm.model.utg4268.14	GWHPAAAA033662	protein EARLY-RESPONSIVE TO DEHYDRATION 7, chloroplastic-like [Lactuca sativa]	XP_023766722.1	92.683	369	19	4	1	361	34	402	0	655	Protein EARLY-RESPONSIVE TO DEHYDRATION 7, chloroplastic	ERD7_ARATH	Arabidopsis thaliana (Mouse-ear cress)	O48832	54.916	417	145	10	1	374	36	452	1.73e-149	432
evm.model.utg22346.8	GWHPAAAA019006	ras-related protein RABH1b [Lactuca sativa]	XP_023772758.1	97.585	207	1	2	1	203	1	207	6.33e-143	405	Ras-related protein RABH1b (AtRABH1b) (Ras-related protein Rab6A) (AtRab6A)	RAH1B_ARATH	Arabidopsis thaliana (Mouse-ear cress)	O80501	92.788	208	10	2	1	203	1	208	1.43e-139	390
evm.model.utg3915.4	GWHPAAAA032756	heat shock 70 kDa protein 15-like [Lactuca sativa]	XP_023761841.1	88.369	834	72	12	1	811	1	832	0	1462	Heat shock 70 kDa protein 15 (Heat shock protein 70-15) (AtHsp70-15)	HSP7P_ARATH	Arabidopsis thaliana (Mouse-ear cress)	F4HQD4	71.514	832	203	12	1	803	1	827	0	1210
evm.model.utg10897.12	GWHPAAAA001834	ABC transporter F family member 1 [Lactuca sativa]	XP_023749457.1	95.667	600	14	6	36	623	1	600	0	1164	ABC transporter F family member 1 (ABC transporter ABCF.1) (AtABCF1) (GCN20-type ATP-binding cassette protein GCN1)	AB1F_ARATH	Arabidopsis thaliana (Mouse-ear cress)	Q9FJH6	84.477	554	74	6	82	623	40	593	0	959
evm.model.utg5255.32	GWHPAAAA036417	hypothetical protein LSAT_1X49781 [Lactuca sativa]	PLY67899.1	72.237	371	92	4	1	360	550	920	0	543	Alpha-ketoglutarate-dependent dioxygenase AlkB (EC 1.14.11.33) (Alkylated DNA repair protein AlkB) (DNA oxidative demethylase AlkB)	ALKB_ECOLI	Escherichia coli (strain K12)	P05050	34.591	159	81	5	203	359	74	211	2.55e-17	83.2
evm.model.utg3665.4	GWHPAAAA031811	acetolactate synthase small subunit 2, chloroplastic-like [Lactuca sativa]	XP_023762668.1	89.691	485	33	6	1	473	1	480	0	868	Acetolactate synthase small subunit 2, chloroplastic (Acetohydroxy-acid synthase small subunit) (AHAS) (ALS)	ILVH2_ARATH	Arabidopsis thaliana (Mouse-ear cress)	Q93YZ7	72.558	430	107	6	55	473	60	489	0	624
evm.model.utg15722.26	GWHPAAAA010038	uncharacterized protein C167.05 isoform X1 [Lactuca sativa]	XP_023742207.1	88.485	165	17	1	1	163	1	165	3.03e-102	299	Uncharacterized protein C167.05	YFK5_SCHPO	Schizosaccharomyces pombe (strain 972 / ATCC 24843) (Fission yeast)	P87132	30.37	135	77	5	28	147	435	567	9.4e-06	47.8
evm.model.utg341.5	GWHPAAAA030003	(e)-4-hydroxy-3-methylbut-2-enyl diphosphate synthase 1 [Taraxacum kok-saghyz]	AMB19710.1	95.135	740	1	8	464	1168	1	740	0	1415	4-hydroxy-3-methylbut-2-en-1-yl diphosphate synthase (ferredoxin), chloroplastic (EC 1.17.7.1) (1-hydroxy-2-methyl-2-(E)-butenyl 4-diphosphate synthase) (Protein CHLOROPLAST BIOGENESIS 4) (Protein CONSTITUTIVE SUBTILISIN 3)	ISPG_ARATH	Arabidopsis thaliana (Mouse-ear cress)	F4K0E8	79.865	740	114	8	464	1168	1	740	0	1208
evm.model.utg3213.22	GWHPAAAA028550	ras-related protein Rab2BV [Lactuca sativa]	XP_023759059.1	93.548	217	9	3	1	212	1	217	4.22e-144	409	Ras-related protein Rab11C	RB11C_LOTJA	Lotus japonicus (Lotus corniculatus var. japonicus)	Q40193	87.5	216	23	2	1	212	1	216	9.48e-139	389
evm.model.utg20399.3	GWHPAAAA016647	carnosine N-methyltransferase-like isoform X2 [Lactuca sativa]	XP_023740516.1	81.212	495	67	7	1	474	1	490	0	801	Carnosine N-methyltransferase (EC 2.1.1.22) (Anserine-producing methyltransferase)	CARME_RAT	Rattus norvegicus (Rat)	Q5BJZ6	37.097	62	39	0	14	75	49	110	4.4e-05	49.3
evm.model.utg25751.17	GWHPAAAA022751	putative phosphatidylglycerol/phosphatidylinositol transfer protein DDB_G0278295 [Lactuca sativa]	XP_023760909.1	84.713	157	22	1	1	155	1	157	1.68e-93	276	Putative phosphatidylglycerol/phosphatidylinositol transfer protein DDB_G0278295	Y8295_DICDI	Dictyostelium discoideum (Slime mold)	Q54YD2	27.523	109	74	2	40	143	33	141	2.67e-10	58.2
evm.model.utg28080.5	GWHPAAAA024927	probable carboxylesterase 18 [Lactuca sativa]	XP_023733790.1	87.87	338	35	3	1	332	1	338	0	617	Probable carboxylesterase 18 (AtCXE18) (EC 3.1.1.1)	CXE18_ARATH	Arabidopsis thaliana (Mouse-ear cress)	Q9LT10	60.36	333	115	7	3	326	2	326	5.37e-140	402
evm.model.utg2986.22	GWHPAAAA026611	probable metal-nicotianamine transporter YSL6 [Lactuca sativa]	XP_023772723.1	90.19	683	44	8	1	660	1	683	0	1213	Probable metal-nicotianamine transporter YSL6 (Protein YELLOW STRIPE LIKE 6) (AtYSL6)	YSL6_ARATH	Arabidopsis thaliana (Mouse-ear cress)	Q6R3K6	79.549	665	118	9	11	658	10	673	0	1063
evm.model.utg3377.6	GWHPAAAA029715	ADP-ribosylation factor-like protein 8b [Lactuca sativa]	XP_023751850.1	94.022	184	9	1	1	182	1	184	2.14e-123	354	ADP-ribosylation factor-like protein 8b (AtARL8b) (ADP-ribosylation factor-like A1D) (AtARLA1D)	ARL8B_ARATH	Arabidopsis thaliana (Mouse-ear cress)	Q93Y31	89.011	182	18	1	1	180	1	182	4.58e-118	334
evm.model.utg31135.1	GWHPAAAA027734	RGG repeats nuclear RNA binding protein A-like isoform X1 [Cynara cardunculus var. scolymus]	XP_024996974.1	75.515	388	78	5	1	384	1	375	1.97e-148	434	RGG repeats nuclear RNA binding protein B	RGGB_ARATH	Arabidopsis thaliana (Mouse-ear cress)	O23593	48.855	393	156	15	1	382	1	359	2.95e-83	261
evm.model.utg970.9	GWHPAAAA046201	embryo-specific protein ATS3B-like [Lactuca sativa]	XP_023758980.1	89.937	159	13	2	14	169	5	163	2.45e-99	294	Embryo-specific protein ATS3B (Protein ARABIDOPSIS THALIANA SEED 3B)	ATS3B_ARATH	Arabidopsis thaliana (Mouse-ear cress)	Q6NPM5	54.938	162	67	3	21	180	10	167	1.47e-57	182
evm.model.utg12037.15	GWHPAAAA003957	probable mitochondrial saccharopine dehydrogenase-like oxidoreductase At5g39410 [Lactuca sativa]	XP_023771406.1	90.38	447	35	4	1	439	1	447	0	778	Probable mitochondrial saccharopine dehydrogenase-like oxidoreductase At5g39410 (SDH) (EC 1.-.-.-)	SCPDL_ARATH	Arabidopsis thaliana (Mouse-ear cress)	Q8LGI2	67.873	442	129	7	7	436	9	449	0	601
evm.model.utg16092.4	GWHPAAAA010658	stress-response A/B barrel domain-containing protein At5g22580 [Lactuca sativa]	XP_023737996.1	93.333	105	5	1	1	103	1	105	3.84e-62	193	Stress-response A/B barrel domain-containing protein At5g22580 (Uncharacterized protein At5g22580)	Y5258_ARATH	Arabidopsis thaliana (Mouse-ear cress)	Q9FK81	69.474	95	29	0	4	98	6	100	4.76e-43	139
evm.model.utg7514.2	GWHPAAAA041666	cytosolic sulfotransferase 5-like [Lactuca sativa]	XP_023767101.1	80.357	336	58	5	1	329	1	335	0	560	Cytosolic sulfotransferase 15 (AtSOT15) (EC 2.8.2.39) (Sulfotransferase 2a) (AtST2a)	SOT15_ARATH	Arabidopsis thaliana (Mouse-ear cress)	Q8L5A7	43.373	332	165	8	14	329	35	359	6.84e-89	273
evm.model.utg31094.4	GWHPAAAA027697	oxidosqualene cyclase 5 [Taraxacum kok-saghyz]	AXU93521.1	85.658	760	34	9	1	685	1	760	0	1297	Beta-amyrin synthase 2 (EC 5.4.99.39) (Oxidosqualene cyclase 2)	BAMS2_PANGI	Panax ginseng (Korean ginseng)	O82146	69.761	754	153	9	1	679	1	754	0	1067
evm.model.utg13993.16	GWHPAAAA007251	caffeoylshikimate esterase-like [Lactuca sativa]	XP_023761787.1	90.226	266	20	3	1	262	64	327	2.92e-174	493	Caffeoylshikimate esterase (EC 3.1.1.-) (Lysophospholipase 2) (LysoPL2)	CSE_ARATH	Arabidopsis thaliana (Mouse-ear cress)	Q9C942	66.292	267	82	4	1	263	69	331	3.95e-130	374
evm.model.utg5939.2	GWHPAAAA038065	ras-related protein Rab5-like [Lactuca sativa]	XP_023750589.1	92.308	195	12	2	1	193	1	194	6.94e-128	367	Ras-related protein RHN1	RHN1_NICPL	Nicotiana plumbaginifolia (Leadwort-leaved tobacco) (Tex-Mex tobacco)	P31583	81.5	200	34	2	1	198	1	199	9.04e-118	335
evm.model.utg12193.2	GWHPAAAA004211	ribosomal protein L17-like protein [Solanum tuberosum]	NP_001274965.1	98.571	140	0	1	1	138	1	140	3.88e-92	272	60S ribosomal protein L23 (Protein EMBRYO DEFECTIVE 2171)	RL23_ARATH	Arabidopsis thaliana (Mouse-ear cress)	P49690	96.429	140	3	1	1	138	1	140	1.81e-93	269
evm.model.utg16474.10	GWHPAAAA011189	polyadenylate-binding protein-interacting protein 12-like isoform X2 [Cynara cardunculus var. scolymus]	XP_024972008.1	89.636	357	23	5	1	343	1	357	0	650	Polyadenylate-binding protein-interacting protein 11 (PABP-interacting protein 11) (Poly(A)-binding protein-interacting protein 11) (PAM2-containing protein CID11) (Protein CTC-INTERACTING DOMAIN 11)	CID11_ARATH	Arabidopsis thaliana (Mouse-ear cress)	Q9LPI5	71.237	299	76	4	49	343	66	358	1.77e-145	417

## Sheet: TkSRPP3, 4&5 interactors
TkSRPP3, TkSRPP4 & TkSRPP5
EVM ID	Protein ID	NCBI (non-redundant) Protein names	NCBI ID	Identity [%]	Alignment Length	Mismatches	Gaps	Query Start	Query End	Database Start	Database End	E-Value	Bit Score	UniProtKB/Swiss-Prot Protein names	UniProtKB/Swiss-Prot Entry name	Organism	UniProt ID	Identity [%]	Alignment Length	Mismatches	Gaps	Query Start	Query End	Database Start	Database End	E-Value	Bit Score
evm.model.utg7051.7	GWHPAAAA040665	secretory carrier-associated membrane protein 2-like isoform X1 [Lactuca sativa]	XP_023731438.1	92.182	307	18	3	1	301	1	307	0	565	Secretory carrier-associated membrane protein 1 (Secretory carrier membrane protein 1)	SCAM1_ORYSJ	Oryza sativa subsp. japonica (Rice)	Q8H5X5	68.387	310	83	8	1	300	1	305	4.6e-147	418
evm.model.utg18111.4	GWHPAAAA013528	low-temperature-induced cysteine proteinase-like [Lactuca sativa]	XP_023746565.1	91.087	460	30	5	1	449	1	460	0	804	Cysteine proteinase RD21A (EC 3.4.22.-) (Protein RESPONSIVE TO DEHYDRATION 21) (RD21)	RD21A_ARATH	Arabidopsis thaliana (Mouse-ear cress)	P43297	67.756	459	130	9	5	453	7	457	0	592
evm.model.utg4311.5	GWHPAAAA033804	3-oxoacyl-[acyl-carrier-protein] reductase 4-like [Lactuca sativa]	XP_023736474.1	90.968	310	18	4	15	314	15	324	0	537	3-oxoacyl-[acyl-carrier-protein] reductase, chloroplastic (EC 1.1.1.100) (3-ketoacyl-acyl carrier protein reductase)	FABG_CUPLA	Cuphea lanceolata (Cigar flower)	P28643	81.685	273	40	4	52	314	48	320	2.53e-150	427
evm.model.utg22613.14	GWHPAAAA019387	protein DJ-1 homolog D [Lactuca sativa]	XP_023750586.1	89.003	391	37	3	1	385	1	391	0	719	Protein DJ-1 homolog D (AtDJ1D) (Lactoylglutathione lyase DJ1D) (EC 4.4.1.5)	DJ1D_ARATH	Arabidopsis thaliana (Mouse-ear cress)	Q9M8R4	74.68	391	90	4	1	385	1	388	0	603
evm.model.utg24736.3	GWHPAAAA021729	latex serine proteinase inhibitor-like [Lactuca sativa]	XP_023763259.1	73.778	225	50	3	1	216	1	225	9.1e-100	298	Kunitz trypsin inhibitor 2 (AtKTI2)	KTI2_ARATH	Arabidopsis thaliana (Mouse-ear cress)	Q9LMU2	27.014	211	129	7	4	208	3	194	2.6e-12	66.2
evm.model.utg32573.1	GWHPAAAA028868	carotenoid 9,10(9',10')-cleavage dioxygenase 1-like [Lactuca sativa]	XP_023752675.1	90.976	543	37	6	1	533	1	541	0	1012	Carotenoid 9,10(9',10')-cleavage dioxygenase 1 (EC 1.14.99.n4) (PsCCD1) (PsNCED1)	CCD1_PEA	Pisum sativum (Garden pea)	Q8LP17	77.449	541	111	6	4	533	1	541	0	872
evm.model.utg16048.5	GWHPAAAA010567	small rubber particle protein 1 [Taraxacum kok-saghyz]	AMB19721.1	97.073	205	2	2	1	201	1	205	6.07e-136	389	Stress-related protein	SRP_VITRI	Vitis riparia (Frost grape) (Vitis vulpina)	Q9SW70	54.741	232	76	5	1	205	1	230	1.24e-76	233
evm.model.utg2059.21	GWHPAAAA016929	small rubber particle protein 6 [Taraxacum kok-saghyz]	ANP92050.1	98.381	247	0	2	1	243	1	247	8.03e-174	487	Stress-related protein	SRP_VITRI	Vitis riparia (Frost grape) (Vitis vulpina)	Q9SW70	62.232	233	76	4	1	224	1	230	2.83e-89	266
evm.model.utg20599.2	GWHPAAAA016938	ras-related protein [Artemisia annua]	PWA72079.1	97.838	185	2	1	1	183	1	185	7.64e-129	369	Ras-related protein Rab7	RAB7_PEA	Pisum sativum (Garden pea)	P31022	92.973	185	11	1	1	183	1	185	3.5e-126	356
evm.model.utg4564.7	GWHPAAAA034502	sterol 3-beta-glucosyltransferase UGT80B1-like isoform X1 [Lactuca sativa]	XP_023742443.1	89.441	644	51	8	1	628	1	643	0	1133	Sterol 3-beta-glucosyltransferase UGT80B1 (EC 2.4.1.173) (Protein TRANSPARENT TESTA 15) (UDP-glucose:sterol glucosyltransferase 80B1)	U80B1_ARATH	Arabidopsis thaliana (Mouse-ear cress)	Q9XIG1	65.245	633	176	16	8	626	11	613	0	786

## Sheet: TkSRPP4&TkSRPP5 RP interactors
TkSRPP4 & TkSRPP5 RP
EVM ID	Protein ID	NCBI (non-redundant) Protein names	NCBI ID	Identity [%]	Alignment Length	Mismatches	Gaps	Query Start	Query End	Database Start	Database End	E-Value	Bit Score	UniProtKB/Swiss-Prot Protein names	UniProtKB/Swiss-Prot Entry name	Organism	UniProt ID	Identity [%]	Alignment Length	Mismatches	Gaps	Query Start	Query End	Database Start	Database End	E-Value	Bit Score
evm.model.utg5255.32	GWHPAAAA036417	hypothetical protein LSAT_1X49781 [Lactuca sativa]	PLY67899.1	72.237	371	92	4	1	360	550	920	0	543	Alpha-ketoglutarate-dependent dioxygenase AlkB (EC 1.14.11.33) (Alkylated DNA repair protein AlkB) (DNA oxidative demethylase AlkB)	ALKB_ECOLI	Escherichia coli (strain K12)	P05050	34.591	159	81	5	203	359	74	211	2.55e-17	83.2
evm.model.utg15722.26	GWHPAAAA010038	uncharacterized protein C167.05 isoform X1 [Lactuca sativa]	XP_023742207.1	88.485	165	17	1	1	163	1	165	3.03e-102	299	Uncharacterized protein C167.05	YFK5_SCHPO	Schizosaccharomyces pombe (strain 972 / ATCC 24843) (Fission yeast)	P87132	30.37	135	77	5	28	147	435	567	9.4e-06	47.8
evm.model.utg3213.22	GWHPAAAA028550	ras-related protein Rab2BV [Lactuca sativa]	XP_023759059.1	93.548	217	9	3	1	212	1	217	4.22e-144	409	Ras-related protein Rab11C	RB11C_LOTJA	Lotus japonicus (Lotus corniculatus var. japonicus)	Q40193	87.5	216	23	2	1	212	1	216	9.48e-139	389
evm.model.utg10388.22	GWHPAAAA000845	hypothetical protein LSAT_5X148181 [Lactuca sativa]	PLY67081.1	78.469	418	66	6	1	409	143	545	0	650	CBL-interacting protein kinase 2 (EC 2.7.11.1) (OsCIPK02)	CIPK2_ORYSJ	Oryza sativa subsp. japonica (Rice)	Q7X996	60.798	426	143	8	1	410	10	427	2.81e-179	509
