# Supplementary material for: The interaction networks of small rubber particle proteins in the latex of Taraxacum koksaghyz reveal diverse functions in stress responses and secondary metabolism
Source: Front Plant Sci. 2024 Dec 13;15:1498737. doi: 10.3389/fpls.2024.1498737 (PMC11671276; doi:10.3389/fpls.2024.1498737)
Supplement: Supplementary file 1 [file DataSheet1.zip › Suppl Table S7 - TkSRPP3 AE-MS.xlsx]

## Sheet: TkSRPP3 Latex
EVM ID	Protein ID	Majority protein IDs	PP.1	PP.2	PP.3	PP.1.Control	PP.2.Control	PP.3.Control	neg. Log10 p-value Latex-Latex Control	q-value Latex-Latex Control	neg. Log10 q-value	Difference mean Log2 LFQ Latex-Latex Control	Only Identified by Site	Reverse	Potential Contaminant	Peptides	Razor + unique peptides	Unique peptides	Sequence coverage [%]	Unique + razor sequence coverage [%]	Unique sequence coverage [%]	Mol. Weight [kDa]	Q-value	Score	Intensity	MS/MS Count	ID	NCBI (non-redundant) Protein names	NCBI ID	Identity [%]	Alignment length	Mismatches	Gaps	Query Start	Query End	Database Start	Database End	E-value	Bit Score	UniProtKB/Swiss-Prot Protein names	UniProt ID	Identity [%]	Alignment Length	Mismatches	Gaps	Query Start	Query End	Database Start	Database End
evm.model.utg10581.43	GWHPAAAA001235	evm.model.utg10581.43|evm.TU.utg10581.43|utg10581|GWHAAAA00002070.:212005-214038:+|Frame:	23.872	23.8351	24.4827	22.0985	20.8493	21.9774	2.24003	0.00885246	2.05294	2.42153	NaN	NaN	NaN	21	21	19	307	307	284	76025	0	18227	10185000000	156	106	probable endo-1,3(4)-beta-glucanase ARB_01444 [Cynara cardunculus var. scolymus]	XP_024981561.1	86.519	675	80	6	1	665	1	674	0	1172	Probable endo-1,3(4)-beta-glucanase ARB_01444 (Endo-1,3-beta-glucanase) (Endo-1,4-beta-glucanase) (EC 3.2.1.6) (Laminarinase)	D4AZ24	26.575	651	395	22	32	610	223	862
evm.model.utg1135.6	GWHPAAAA002612	evm.model.utg1135.6|evm.TU.utg1135.6|utg1135|GWHAAAA00025129.:30103-32153,	19.9707	20.6018	20.9758	17.4273	19.5793	18.715	1.31694	0.0486757	1.31269	1.9422	NaN	NaN	NaN	21	19	19	32	303	303	10717	0	13278	1652400000	86	193	protein SIEVE ELEMENT OCCLUSION B-like isoform X1 [Lactuca sativa]	XP_023741889.1	67.619	315	72	7	1	295	1	305	2.91e-134	429	Protein SIEVE ELEMENT OCCLUSION B (AtSEOb) (Protein SIEVE ELEMENT OCCLUSION-RELATED 1) (AtSEOR1)	Q9SS87	32.765	293	154	10	17	288	37	307
evm.model.utg11419.8	GWHPAAAA002778	evm.model.utg11419.8|evm.TU.utg11419.8|utg11419|GWHAAAA00025980.:31841-32151,	22.8249	22.2314	22.4314	19.1659	16.9849	17.4223	2.5966	0.00527273	2.27796	4.63819	NaN	NaN	NaN	3	3	3	122	122	122	5123	0	9512	33980000	5	202	serine carboxypeptidase-like [Lactuca sativa]	XP_023772037.1	91.778	450	29	4	1	442	1	450	0	819	Serine carboxypeptidase-like 49 (EC 3.4.16.-)	P32826	66.667	450	137	5	6	442	10	459
evm.model.utg11466.2	GWHPAAAA002856	evm.model.utg11466.2|evm.TU.utg11466.2|utg11466|GWHAAAA00022790.:19085-19279,	26.903	26.0976	26.501	21.7803	23.5254	21.6885	2.53956	0.00708333	2.14976	4.16913	NaN	NaN	NaN	7	7	3	161	161	86	53696	0	11659	1823600000	61	207	serine carboxypeptidase II-2 [Lactuca sativa]	XP_023758490.1	88.742	453	43	4	26	470	25	477	0	838	Serine carboxypeptidase II-2 (EC 3.4.16.6) (CP-MII.2) [Cleaved into: Serine carboxypeptidase II-2 chain A;Serine carboxypeptidase II-2 chain B] (Fragment)	P55748	68.779	426	122	6	36	450	1	426
evm.model.utg11808.9	GWHPAAAA003529	evm.model.utg11808.9|evm.TU.utg11808.9|utg11808|GWHAAAA00001462.:57865-59073:-|Frame:	23.5437	23.6626	23.4424	18.526	17.5054	19.4751	3.04	0.002	2.69897	5.04741	NaN	NaN	NaN	3	3	3	10	10	10	46906	0	84723	50431000	6	249	uncharacterized protein LOC111912373 [Lactuca sativa]	XP_023763874.1	85.222	406	46	7	1	393	1	405	0	693	SF-assemblin	P54214	30.159	63	40	1	194	256	160	218
evm.model.utg12138.14	GWHPAAAA004134	evm.model.utg12138.14|evm.TU.utg12138.14|utg12138|GWHAAAA00000233.:87927-89693:-|Frame:	20.0961	21.2612	21.7089	19.096	18.1099	17.3772	1.82306	0.0266522	1.57427	2.82768	NaN	NaN	NaN	11	11	11	255	255	255	63434	0	62699	509870000	39	287	Amidophosphoribosyl transferase [Cynara cardunculus var. scolymus]	KVH95975.1	84.786	585	70	8	11	578	3	585	0	963	Amidophosphoribosyltransferase 2, chloroplastic (AtATase2) (AtPURF2) (PRPP2) (EC 2.4.2.14) (Glutamine phosphoribosylpyrophosphate amidotransferase 2) (AtGPRAT2) (Protein CHLOROPLAST IMPORT APPARATUS 1) (Protein DIFFERENTIAL DEVELOPMENT OF VASCULAR ASSOCIATED CELLS)	Q9STG9	82.222	495	77	6	70	553	66	560
evm.model.utg12762.4	GWHPAAAA005086	evm.model.utg12762.4|evm.TU.utg12762.4|utg12762|GWHAAAA00000697.:21032-21085,	22.7957	23.6677	23.0346	15.8016	19.7562	18.1583	1.95463	0.0218272	1.661	5.26063	NaN	NaN	NaN	1	1	1	152	152	152	12932	20747	24244	37394000	3	327	hypothetical protein LSAT_9X73040 [Lactuca sativa]	PLY81409.1	84.821	112	15	1	1	110	1	112	1.27e-65	202	Cytochrome c oxidase subunit 6b-1 (AtCOX6b-1)	Q9S7L9	85.714	77	9	1	36	110	114	190
evm.model.utg13309.8	GWHPAAAA006147	evm.model.utg13309.8|evm.TU.utg13309.8|utg13309|GWHAAAA00005421.:25437-25607,	20.6049	20.5226	20.7228	19.0533	18.5286	19.5114	2.26528	0.009	2.04576	1.58566	NaN	NaN	NaN	11	11	9	285	285	249	54222	0	3159	331590000	29	390	adenylosuccinate synthetase, chloroplastic-like [Lactuca sativa]	XP_023765427.1	88.554	498	49	4	1	490	1	498	0	899	Adenylosuccinate synthetase, chloroplastic (AMPSase) (AdSS) (EC 6.3.4.4) (IMP--aspartate ligase)	Q6T7E8	74.405	504	113	7	1	490	4	505
evm.model.utg13355.4	GWHPAAAA006235	evm.model.utg13355.4|evm.TU.utg13355.4|utg13355|GWHAAAA00021453.:15543-15578,	27.112	27.5105	27.3775	24.3777	26.2686	25.6503	1.54094	0.0411092	1.38606	1.90113	NaN	NaN	NaN	14	14	14	325	325	325	51568	0	16315	3094600000	97	397	V-type proton ATPase subunit H [Lactuca sativa]	XP_023745944.1	91.391	453	31	4	1	445	1	453	0	838	V-type proton ATPase subunit H (V-ATPase subunit H) (Vacuolar H(+)-ATPase subunit H) (Vacuolar proton pump subunit H)	Q9LX65	76.615	449	87	6	4	444	2	440
evm.model.utg13694.8	GWHPAAAA006780	evm.model.utg13694.8|evm.TU.utg13694.8|utg13694|GWHAAAA00010011.:59141-61237,;evm.model.utg33175.7|evm.TU.utg33175.7|utg33175|GWHAAAA00003307.:29983-30083,	21.6512	21.7191	21.8105	14.5649	14.1511	11.4524	2.98519	0.002	2.69897	8.33745	NaN	NaN	NaN	4	4	4	41	41	41	16823	0	50029	16898000	4	427	ABC transporter C family member 4-like [Lactuca sativa]	XP_023772847.1	84.631	1516	186	22	1	1471	1	1514	0	2493	ABC transporter C family member 4 (ABC transporter ABCC.4) (AtABCC4) (EC 7.6.2.2) (ATP-energized glutathione S-conjugate pump 4) (Glutathione S-conjugate-transporting ATPase 4) (Multidrug resistance-associated protein 4)	Q7DM58	65.703	1522	453	25	5	1471	6	1513
evm.model.utg13767.7	GWHPAAAA006911	evm.model.utg13767.7|evm.TU.utg13767.7|utg13767|GWHAAAA00024512.:44151-45509:-|Frame:	22.7264	24.0246	22.0708	19.8417	20.1417	19.2818	2.15019	0.0163582	1.78626	3.18553	NaN	NaN	NaN	4	4	4	117	117	117	49787	0	96643	43878000	8	434	cysteine desulfurase, mitochondrial [Lactuca sativa]	XP_023751873.1	94.027	452	19	4	1	444	1	452	0	872	Cysteine desulfurase, mitochondrial (EC 2.8.1.7) (NIFS homolog 1) (AtNIFS1) (Protein AtMtNifS)	O49543	77.093	454	93	6	1	444	1	453
evm.model.utg13993.3	GWHPAAAA007242	evm.model.utg13993.3|evm.TU.utg13993.3|utg13993|GWHAAAA00010013.:15499-15645,	24.2209	24.8918	24.4126	20.7147	17.3048	16.1308	2.01469	0.0163038	1.78771	6.45833	NaN	NaN	NaN	4	4	4	139	139	139	51664	0	73855	658570000	35	456	caffeoylshikimate esterase-like [Lactuca sativa]	XP_023761792.1	70.516	407	106	4	1	401	1	399	0	597	Caffeoylshikimate esterase (EC 3.1.1.-) (Lysophospholipase 2) (LysoPL2)	Q9C942	60.064	313	114	6	16	321	22	330
evm.model.utg14395.5	GWHPAAAA007958	evm.model.utg14395.5|evm.TU.utg14395.5|utg14395|GWHAAAA00004383.:35274-35348,	23.8565	24.0233	23.8913	16.8081	19.7811	19.8017	2.17065	0.017125	1.76637	5.12676	NaN	NaN	NaN	6	5	5	116	106	106	72636	0	11446	57585000	12	485	heat shock 70 kDa protein, mitochondrial [Lactuca sativa]	XP_023764779.1	95.588	680	18	6	1	668	1	680	0	1296	Heat shock 70 kDa protein, mitochondrial	Q01899	83.604	677	96	7	4	668	2	675
evm.model.utg146.109	GWHPAAAA008385	evm.model.utg146.109|evm.TU.utg146.109|utg146|GWHAAAA00030195.:301266-301775:-|Frame:	21.8018	22.571	21.7463	19.5333	17.8792	20.0956	1.79464	0.0255417	1.59275	2.87035	NaN	NaN	NaN	1	1	1	83	83	83	19708	0	3213	16157000	3	508	NADH dehydrogenase subunit 9 (mitochondrion) [Achillea millefolium]	AKZ24841.1	98.817	169	0	1	1	167	22	190	1.34e-118	342	NADH dehydrogenase [ubiquinone] iron-sulfur protein 3 (EC 1.6.99.3) (EC 7.1.1.2) (NADH dehydrogenase subunit 9)	Q95748	90.533	169	14	1	1	167	22	190
evm.model.utg146.64	GWHPAAAA008350	evm.model.utg146.64|evm.TU.utg146.64|utg146|GWHAAAA00030195.:190223-190687:-|Frame:	23.0763	22.7066	22.3732	19.927	15.9456	19.1779	1.61476	0.0346786	1.45994	4.36856	NaN	NaN	NaN	1	1	1	84	84	84	17406	0	30286	25292000	3	510	hypothetical protein CTI12_AA385180 (mitochondrion) [Artemisia annua]	PWA59859.1	98.701	154	0	1	1	152	1	154	4.48e-107	311	NADH dehydrogenase [ubiquinone] iron-sulfur protein 2 (EC 1.6.99.3) (EC 7.1.1.2) (NADH dehydrogenase subunit 7)	Q36450	97.351	151	2	1	1	149	76	226
evm.model.utg14761.4	GWHPAAAA008577	evm.model.utg14761.4|evm.TU.utg14761.4|utg14761|GWHAAAA00000825.:15666-16067,	22.4577	23.1709	22.5934	21.3762	19.4508	18.624	1.58948	0.0369043	1.43292	2.92367	NaN	NaN	NaN	11	11	11	31	31	31	43945	0	51645	1103500000	66	518	UDP-sulfoquinovose synthase, chloroplastic [Lactuca sativa]	XP_023768673.1	96.667	390	7	3	1	384	89	478	0	785	UDP-sulfoquinovose synthase, chloroplastic (EC 3.13.1.1) (SoSQD1) (Sulfite:UDP-glucose sulfotransferase) (Sulfolipid biosynthesis protein)	Q84KI6	85.641	390	50	3	1	384	93	482
evm.model.utg15234.4	GWHPAAAA009280	evm.model.utg15234.4|evm.TU.utg15234.4|utg15234|GWHAAAA00010344.:24378-24427,	22.8018	22.615	22.7303	17.0368	17.3405	15.621	3.46509	0.002	2.69897	6.04958	NaN	NaN	NaN	7	5	5	283	244	244	28206	0	34007	563540000	31	550	ferritin-4, chloroplastic-like [Lactuca sativa]	XP_023732076.1	93.701	254	11	3	1	249	1	254	6.62e-160	452	Ferritin-3, chloroplastic (EC 1.16.3.1) (SFerH-3)	Q948P6	75.486	257	55	5	1	250	1	256
evm.model.utg15571.10	GWHPAAAA009808	evm.model.utg15571.10|evm.TU.utg15571.10|utg15571|GWHAAAA00007632.:83952-83990,	21.5094	21.6793	22.3521	19.2808	16.7592	18.8088	1.92189	0.021561	1.66633	3.56401	NaN	NaN	NaN	2	2	2	309	309	309	10683	0	28947	22108000	4	578	uncharacterized protein LOC111891929 [Lactuca sativa]	XP_023743761.1	93.407	91	6	0	1	91	1	91	3.74e-57	180	UPF0495 protein DEHA2C16280g	Q6BTS4	40.816	49	28	1	13	61	23	70
evm.model.utg15972.5	GWHPAAAA010399	evm.model.utg15972.5|evm.TU.utg15972.5|utg15972|GWHAAAA00021289.:29673-29992,	20.8411	20.3957	20.816	17.7049	18.1861	15.1745	1.74669	0.0267879	1.57206	3.66243	NaN	NaN	NaN	1	1	1	36	36	36	46828	62893	20306	6085600	3	624	ethanolamine-phosphate cytidylyltransferase [Lactuca sativa]	XP_023728398.1	95.238	420	10	5	1	412	1	418	0	808	Ethanolamine-phosphate cytidylyltransferase (EC 2.7.7.14) (CTP:phosphoethanolamine cytidylyltransferase) (Phosphorylethanolamine cytidylyltransferase 1)	Q9ZVI9	81.989	372	59	4	49	412	50	421
evm.model.utg1604.23	GWHPAAAA010558	evm.model.utg1604.23|evm.TU.utg1604.23|utg1604|GWHAAAA00003951.:94860-95013,	22.069	22.0755	22.8411	18.8579	20.0528	17.9254	2.14778	0.0161176	1.7927	3.38316	NaN	NaN	NaN	2	2	2	25	25	25	10787	0	50365	27207000	3	632	uncharacterized protein LOC111914873 [Lactuca sativa]	XP_023766351.1	100	100	0	0	1	100	1	100	1.15e-65	202	NADH-ubiquinone oxidoreductase 20.9 kDa subunit (EC 1.6.99.3) (EC 7.1.1.2) (Complex I-20.9kD) (CI-20.9kD)	Q02854	29.897	97	62	1	5	95	11	107
evm.model.utg1608.6	GWHPAAAA010629	evm.model.utg1608.6|evm.TU.utg1608.6|utg1608|GWHAAAA00022926.:27736-28029:-|Frame:	21.625	23.5451	23.6153	16.0678	19.7286	15.5005	1.77335	0.0270612	1.56765	5.82953	NaN	NaN	NaN	1	1	1	124	124	124	11303	0	70482	34708000	5	642	NADH dehydrogenase [ubiquinone] 1 beta subcomplex subunit 7 [Lactuca sativa]	XP_023732239.1	98.969	97	1	0	1	97	1	97	1.01e-65	202	NADH dehydrogenase [ubiquinone] 1 beta subcomplex subunit 7	Q9SKC9	69.903	103	25	3	1	97	1	103
evm.model.utg16176.5	GWHPAAAA010775	evm.model.utg16176.5|evm.TU.utg16176.5|utg16176|GWHAAAA00028454.:22447-22512,	25.1159	24.9107	25.1102	20.7462	21.8503	17.3689	1.69895	0.028381	1.54697	5.05715	NaN	NaN	NaN	4	4	4	19	19	19	28481	0	63923	220140000	6	648	uncharacterized protein LOC111896742 isoform X1 [Lactuca sativa]	XP_023748496.1	88.624	2558	212	38	5	2495	3	2548	0	4472	Zinc finger FYVE domain-containing protein 26	Q5DU37	23.064	594	357	20	1933	2491	1986	2514
evm.model.utg16307.5	GWHPAAAA010986	evm.model.utg16307.5|evm.TU.utg16307.5|utg16307|GWHAAAA00010278.:15023-15274,	27.3442	27.3449	27.3791	26.543	24.7858	25.8793	1.46681	0.04	1.39794	1.62003	NaN	NaN	NaN	9	9	9	404	404	404	34023	0	42158	4173900000	62	660	mannose/glucose-specific lectin-like [Lactuca sativa]	XP_023770004.1	72.293	314	80	4	1	308	1	313	3.65e-155	445	Mannose/glucose-specific lectin (Fragment)	P83304	32.781	302	181	8	13	305	154	442
evm.model.utg1637.28	GWHPAAAA011065	evm.model.utg1637.28|evm.TU.utg1637.28|utg1637|GWHAAAA00001630.:166255-166538,	25.6311	26.773	26.309	22.0704	20.1034	17.6038	2.0409	0.0171733	1.76515	6.31185	NaN	NaN	NaN	7	7	5	324	324	283	27802	0	27206	1606000000	48	661	ferritin-4, chloroplastic-like [Lactuca sativa]	XP_023771038.1	88.306	248	24	3	1	243	1	248	1.38e-150	429	Ferritin-3, chloroplastic (EC 1.16.3.1) (SFerH-3)	Q948P6	71.937	253	58	4	1	243	1	250
evm.model.utg16528.3	GWHPAAAA011310	evm.model.utg16528.3|evm.TU.utg16528.3|utg16528|GWHAAAA00006372.:5668-5683,	21.2745	24.4399	24.3353	20.7365	20.2933	19.8983	1.33452	0.0468844	1.32897	3.04053	NaN	NaN	NaN	2	2	2	478	478	478	76737	0	12656	108230000	7	670	inhibitor of trypsin and hageman factor [Artemisia annua]	PWA76143.1	78.261	69	15	0	1	69	1	69	8.11e-31	111	Inhibitor of trypsin and hageman factor (CMTI-V)	P19873	58.824	68	28	0	2	69	1	68
evm.model.utg16743.1	GWHPAAAA011690	evm.model.utg16743.1|evm.TU.utg16743.1|utg16743|GWHAAAA00022170.:1997-2128,;evm.model.utg12049.2|evm.TU.utg12049.2|utg12049|GWHAAAA00005877.:9850-9894,	24.0906	23.6641	23.2313	13.9639	20.0439	19.5735	1.37573	0.0472518	1.32558	5.80155	NaN	NaN	NaN	3	1	1	89	22	22	44979	98453	18313	48599000	1	277	isovaleryl-CoA dehydrogenase, mitochondrial-like [Lactuca sativa]	XP_023751504.1	91.346	416	22	5	1	408	2	411	0	757	2-methylacyl-CoA dehydrogenase, mitochondrial (EC 1.3.99.12) (2-methylbutanoyl-CoA dehydrogenase) (2-methylbutyryl-CoA dehydrogenase) (2MBCD) (Isovaleryl-CoA dehydrogenase 1) (St-IVD1)	Q9FS88	75.422	415	91	5	2	408	1	412
evm.model.utg16756.27	GWHPAAAA011727	evm.model.utg16756.27|evm.TU.utg16756.27|utg16756|GWHAAAA00002212.:130176-130871:-|Frame:	22.8988	22.6624	22.4579	19.5343	16.8915	14.7713	1.81135	0.0263656	1.57896	5.60734	NaN	NaN	NaN	4	4	4	286	286	286	24599	0	16699	165850000	23	687	peroxiredoxin-2E-1, chloroplastic-like [Lactuca sativa]	XP_023749745.1	89.545	220	19	2	12	227	12	231	4.19e-138	395	Peroxiredoxin-2E, chloroplastic (EC 1.11.1.15) (Peroxiredoxin IIE) (Thioredoxin peroxidase 2E)	Q949U7	60.593	236	77	8	5	227	2	234
evm.model.utg17965.8	GWHPAAAA013298	evm.model.utg17965.8|evm.TU.utg17965.8|utg17965|GWHAAAA00015224.:56764-56896,	22.8304	22.7219	22.6495	21.2586	20.6359	19.7336	2.09927	0.0152222	1.81752	2.19124	NaN	NaN	NaN	6	5	5	427	427	427	17906	0	11886	18775000000	89	754	kirola-like [Lactuca sativa]	XP_023750935.1	72.656	128	31	2	32	155	26	153	2.43e-58	187	Kirola (allergen Act d 11)	P85524	56.481	108	45	1	46	151	42	149
evm.model.utg18111.4	GWHPAAAA013528	evm.model.utg18111.4|evm.TU.utg18111.4|utg18111|GWHAAAA00025920.:31173-31650,	23.9621	23.5099	23.7723	16.4261	19.777	15.1041	2.04961	0.0161081	1.79296	6.6457	NaN	NaN	NaN	5	5	5	136	136	136	50657	0	14021	115660000	23	767	low-temperature-induced cysteine proteinase-like [Lactuca sativa]	XP_023746565.1	91.087	460	30	5	1	449	1	460	0	804	Cysteine proteinase RD21A (EC 3.4.22.-) (Protein RESPONSIVE TO DEHYDRATION 21) (RD21)	P43297	67.756	459	130	9	5	453	7	457
evm.model.utg18242.9	GWHPAAAA013691	evm.model.utg18242.9|evm.TU.utg18242.9|utg18242|GWHAAAA00008127.:29340-29555,	21.1387	21.7728	21.0326	17.6364	16.8591	15.6439	2.74377	0.00284211	2.54636	4.60156	NaN	NaN	NaN	1	1	1	54	54	54	39252	21086	25532	9648500	1	778	zingipain-2-like [Lactuca sativa]	XP_023728452.1	78.814	354	66	5	1	345	1	354	0	556	Probable cysteine protease RD21B (EC 3.4.22.-)	Q9FMH8	55.307	358	140	10	1	345	4	354
evm.model.utg18717.11	GWHPAAAA014356	evm.model.utg18717.11|evm.TU.utg18717.11|utg18717|GWHAAAA00016889.:39201-39314,	23.4319	24.3774	24.5026	22.5676	22.7311	22.565	1.90845	0.0235294	1.62839	1.48273	NaN	NaN	NaN	5	4	0	85	67	0	70741	0	98627	108120000	13	814	calcineurin B-like protein [Medicago truncatula]	KEH34107.1	97.006	167	1	2	436	598	4	170	6.25e-103	318	Calcineurin B-like protein 3	Q75LU8	93.976	166	6	2	437	598	42	207
evm.model.utg1896.17	GWHPAAAA014734	evm.model.utg1896.17|evm.TU.utg1896.17|utg1896|GWHAAAA00004014.:88287-88501,;evm.model.utg6339.1|evm.TU.utg6339.1|utg6339|GWHAAAA00024574.:8849-9183,	22.9421	23.1502	23.4478	21.3406	17.9983	18.3444	1.6772	0.0301887	1.52016	3.95224	NaN	NaN	NaN	3	3	3	89	89	89	52506	0	74718	72775000	13	838	tryptophan aminotransferase-related protein 3-like [Lactuca sativa]	XP_023770857.1	83.721	473	64	6	1	462	1	471	0	771	Tryptophan aminotransferase-related protein 4 (EC 2.6.1.-)	Q93Z38	51.082	462	190	11	13	455	8	452
evm.model.utg19152.22	GWHPAAAA015024	evm.model.utg19152.22|evm.TU.utg19152.22|utg19152|GWHAAAA00019797.:90468-90516,	23.6856	23.351	23.4033	15.3542	17.3952	20.1095	1.87832	0.0263371	1.57943	5.86031	NaN	NaN	NaN	3	3	3	152	152	152	29227	0	70371	41877000	5	855	mitochondrial outer membrane protein porin 2-like [Lactuca sativa]	XP_023751846.1	94.203	276	12	2	1	272	1	276	0	513	Mitochondrial outer membrane protein porin 2 (Voltage-dependent anion-selective channel protein 2) (AtVDAC2) (VDAC-2)	Q9FJX3	66.304	276	89	2	1	272	1	276
evm.model.utg19262.5	GWHPAAAA015193	evm.model.utg19262.5|evm.TU.utg19262.5|utg19262|GWHAAAA00004047.:26258-26502,	22	21.7914	22.3073	17.3001	19.0691	17.7214	2.7103	0.0027	2.56864	4.0027	NaN	NaN	NaN	1	1	1	72	72	72	27342	0	4184	15604000	3	863	2-oxoglutarate dehydrogenase, mitochondrial-like [Cynara cardunculus var. scolymus]	XP_024979434.1	91.561	237	16	2	1	233	787	1023	7.42e-153	460	2-oxoglutarate dehydrogenase, mitochondrial (EC 1.2.4.2) (2-oxoglutarate dehydrogenase complex component E1) (OGDC-E1) (Alpha-ketoglutarate dehydrogenase)	Q54JE4	44.053	227	115	5	1	225	793	1009
evm.model.utg19387.14	GWHPAAAA015362	evm.model.utg19387.14|evm.TU.utg19387.14|utg19387|GWHAAAA00015227.:63224-63649,	37.4326	37.341	37.6107	27.1591	29.3588	26.9304	3.61335	0.002	2.7	9.64533	NaN	NaN	NaN	34	34	33	996	996	996	24547	0	32331	4300000000000	15185	873	small rubber particle protein SRPP3 [Taraxacum brevicorniculatum]	AGE89408.1	93.607	219	10	2	1	215	1	219	3.18e-142	406	Stress-related protein	Q9SW70	42.259	239	105	5	9	215	8	245
evm.model.utg19808.1	GWHPAAAA015863	evm.model.utg19808.1|evm.TU.utg19808.1|utg19808|GWHAAAA00029632.:23189-23276,	23.5157	24.1541	24.6213	19.9313	19.4967	18.9939	3.41385	0.002	2.69897	4.62306	NaN	NaN	NaN	5	5	5	117	117	117	58553	0	27063	159110000	17	899	cyprosin-like [Lactuca sativa]	XP_023757119.1	89.733	487	39	6	53	528	21	507	0	887	Cyprosin (EC 3.4.23.-) (Fragment)	P40782	75.476	473	105	5	67	528	1	473
evm.model.utg19972.2	GWHPAAAA016096	evm.model.utg19972.2|evm.TU.utg19972.2|utg19972|GWHAAAA00009897.:5806-7398:-|Frame:;evm.model.utg11272.4|evm.TU.utg11272.4|utg11272|GWHAAAA00009611.:22919-24511:-|Frame:	24.9822	23.0165	24.7953	17.548	20.2425	17.7106	2.23527	0.00870968	2.06	5.7643	NaN	NaN	NaN	8	8	8	204	204	204	59399	0	15671	144900000	12	184	allene oxide synthase [Lactuca sativa]	XP_023728547.1	91.165	532	35	6	1	520	1	532	0	951	Allene oxide synthase (EC 4.2.1.92) (Cytochrome P450 74A2) (Rubber particle protein) (RPP)	Q40778	76.66	467	99	5	64	520	7	473
evm.model.utg2007.1	GWHPAAAA016217	evm.model.utg2007.1|evm.TU.utg2007.1|utg2007|GWHAAAA00006561.:11665-12933:+|Frame:;evm.model.utg2007.7|evm.TU.utg2007.7|utg2007|GWHAAAA00006561.:47960-49228:+|Frame:	20.2012	20.595	20.5287	15.0951	15.2857	15.2847	5.54462	0.002	2.69897	5.21983	NaN	NaN	NaN	8	8	8	187	187	187	47088	0	13904	592830000	28	919	phospholipase A1-IIdelta-like [Lactuca sativa]	XP_023764921.1	77.647	425	84	6	1	414	1	425	0	660	Phospholipase A1-IIdelta (EC 3.1.1.-)	Q9SJI7	45.882	425	184	12	5	407	7	407
evm.model.utg20421.4	GWHPAAAA016688	evm.model.utg20421.4|evm.TU.utg20421.4|utg20421|GWHAAAA00002219.:6806-6849,	22.6001	22.5111	22.7085	20.2884	19.5573	20.137	3.46508	0.002	2.69897	2.61233	NaN	NaN	NaN	4	4	4	208	208	208	2676	0	15818	162900000	25	947	ferritin, chloroplastic-like [Lactuca sativa]	XP_023760157.1	93.644	236	11	2	1	232	35	270	1.59e-149	426	Ferritin, chloroplastic (EC 1.16.3.1) (Apf1)	Q94FY2	74.107	224	46	5	12	229	33	250
evm.model.utg20573.1	GWHPAAAA016878	evm.model.utg20573.1|evm.TU.utg20573.1|utg20573|GWHAAAA00030152.:2865-3056,;evm.model.utg24316.2|evm.TU.utg24316.2|utg24316|GWHAAAA00020325.:1892-1906,	20.5514	19.75	20.6817	17.7069	17.2488	18.8721	1.87296	0.0260444	1.58429	2.38511	NaN	NaN	NaN	9	9	9	272	272	272	34769	0	50852	1908300000	61	960	26S proteasome non-ATPase regulatory subunit 14 homolog [Lactuca sativa]	XP_023737893.1	97.756	312	1	3	1	306	1	312	0	619	26S proteasome non-ATPase regulatory subunit 14 homolog (EC 3.4.19.-) (26S proteasome regulatory subunit RPN11) (AtRPN11)	Q9LT08	93.204	309	14	4	4	306	1	308
evm.model.utg21193.4	GWHPAAAA017722	evm.model.utg21193.4|evm.TU.utg21193.4|utg21193|GWHAAAA00022890.:11871-12341:-|Frame:;evm.model.utg24668.6|evm.TU.utg24668.6|utg24668|GWHAAAA00009113.:33974-34464,;evm.model.utg20332.4|evm.TU.utg20332.4|utg20332|GWHAAAA00016893.:32771-33232:-|Frame:	24.9154	23.1732	22.0196	13.8907	19.3676	18.9777	1.4189	0.0462556	1.33484	5.95741	NaN	NaN	NaN	7	7	2	487	487	173	17726	0	30947	3390700000	59	1000	ubiquitin-40S ribosomal protein S27a [Lactuca sativa]	XP_023733600.1	98.718	156	0	1	1	154	1	156	3.01e-107	311	Ubiquitin-40S ribosomal protein S27a [Cleaved into: Ubiquitin;40S ribosomal protein S27a]	P62981	96.795	156	3	1	1	154	1	156
evm.model.utg22405.5	GWHPAAAA019066	evm.model.utg22405.5|evm.TU.utg22405.5|utg22405|GWHAAAA00018151.:17884-18083,	21.5264	21.6177	21.0849	16.1731	19.8614	15.9401	1.47847	0.0402205	1.39555	4.08478	NaN	NaN	NaN	2	2	2	161	161	161	19906	0	28264	11671000	2	1058	probable NADH dehydrogenase [ubiquinone] 1 alpha subcomplex subunit 5, mitochondrial [Lactuca sativa]	XP_023769452.1	96.552	174	4	1	1	172	1	174	2.4e-119	343	Probable NADH dehydrogenase [ubiquinone] 1 alpha subcomplex subunit 5, mitochondrial	Q9FLX7	77.301	163	30	3	1	160	1	159
evm.model.utg22707.3	GWHPAAAA019490	evm.model.utg22707.3|evm.TU.utg22707.3|utg22707|GWHAAAA00001603.:19448-19464,	20.6718	21.3069	21.8532	18.1806	17.9261	13.1425	1.35719	0.0478873	1.31978	4.86092	NaN	NaN	NaN	5	5	5	244	244	244	22735	0	75356	161710000	16	1070	vacuolar protein-sorting-associated protein 37 homolog 2-like [Lactuca sativa]	XP_023746005.1	90.206	194	16	2	1	191	1	194	5.48e-121	349	Vacuolar protein-sorting-associated protein 37 homolog 1 (AtVPS37-1) (ESCRT-I complex subunit VPS37 homolog 1)	Q9SCP9	53.67	218	72	3	1	190	1	217
evm.model.utg2284.25	GWHPAAAA019641	evm.model.utg2284.25|evm.TU.utg2284.25|utg2284|GWHAAAA00016979.:92680-92760,	24.2065	23.4931	24.2724	17.1479	18.0553	12.7534	2.07377	0.0150137	1.82351	8.00517	NaN	NaN	NaN	1	1	1	24	24	24	47041	15881	2578	144460000	8	1077	protein PARTING DANCERS isoform X1 [Helianthus annuus]	XP_021977747.1	81.172	239	40	3	1	234	1	239	8.9e-135	395	Protein PARTING DANCERS (AtPTD) (EC 3.1.-.-)	F4IDW9	60.714	224	83	3	15	233	26	249
evm.model.utg2370.5	GWHPAAAA020651	evm.model.utg2370.5|evm.TU.utg2370.5|utg2370|GWHAAAA00021107.:32841-33116,;evm.model.utg16048.2|evm.TU.utg16048.2|utg16048|GWHAAAA00007136.:10054-11016,	25.6752	25.34	25.3896	15.2256	16.1347	15.6567	5.38383	0.002	2.69897	9.79593	NaN	NaN	NaN	1	1	1	36	36	36	65324	53711	2084	476830000	2	634	L-ascorbate oxidase-like [Lactuca sativa]	XP_023736632.1	84.734	583	78	6	1	572	1	583	0	1014	L-ascorbate oxidase (ASO) (Ascorbase) (EC 1.10.3.3)	Q40588	66.192	562	173	10	22	572	23	578
evm.model.utg2373.1	GWHPAAAA020684	evm.model.utg2373.1|evm.TU.utg2373.1|utg2373|GWHAAAA00001913.:1875-1943,	22.8835	22.3909	22.4881	20.2634	18.1909	16.4502	1.73854	0.02652	1.57643	4.28601	NaN	NaN	NaN	2	2	2	22	22	22	11922	10604	25968	45324000	4	1118	nuclear pore complex protein NUP107 [Lactuca sativa]	XP_023735641.1	87.418	1065	107	13	1	1041	1	1062	0	1855	Nuclear pore complex protein NUP107 (Nucleoporin 107)	Q8L748	61.802	1110	339	17	1	1038	1	1097
evm.model.utg2418.9	GWHPAAAA021146	evm.model.utg2418.9|evm.TU.utg2418.9|utg2418|GWHAAAA00008655.:45263-45439,	23.0477	24.9779	24.9633	20.2553	18.9748	19.0292	2.51812	0.00666667	2.17609	4.90987	NaN	NaN	NaN	2	2	2	213	213	213	142	0	51326	92447000	5	1129	acyl carrier protein 1, mitochondrial [Lactuca sativa]	XP_023750346.1	96.85	127	2	1	1	125	1	127	1.05e-81	244	Acyl carrier protein 1, mitochondrial (MtACP-1) (ACP) (NADH-ubiquinone oxidoreductase 9.6 kDa subunit)	P53665	70.968	124	31	2	4	125	2	122
evm.model.utg249.15	GWHPAAAA021911	evm.model.utg249.15|evm.TU.utg249.15|utg249|GWHAAAA00005650.:81179-81308,	25.7007	26.4675	23.9538	17.1352	17.9071	20.4274	2.28619	0.00915254	2.03846	6.88412	NaN	NaN	NaN	3	3	3	327	327	327	17323	0	91139	204350000	4	1157	cytochrome c oxidase subunit 5b-1, mitochondrial-like [Lactuca sativa]	XP_023761782.1	92.994	157	8	2	1	154	1	157	3.84e-94	278	Cytochrome c oxidase subunit 5b-2, mitochondrial (AtCOX5b-2)	Q9SSB8	58.599	157	45	5	1	137	1	157
evm.model.utg2604.19	GWHPAAAA023049	evm.model.utg2604.19|evm.TU.utg2604.19|utg2604|GWHAAAA00015256.:99259-99451,	22.2736	21.9982	21.9568	18.7482	17.4935	19.335	2.52179	0.0068	2.16749	3.55064	NaN	NaN	NaN	7	7	7	549	549	549	17181	0	17462	447610000	28	1202	kirola-like [Lactuca sativa]	XP_023764066.1	61.589	151	55	2	3	150	5	155	5.64e-58	187	Kirola (allergen Act d 11)	P85524	42.667	150	83	2	4	150	1	150
evm.model.utg2764.22	GWHPAAAA024531	evm.model.utg2764.22|evm.TU.utg2764.22|utg2764|GWHAAAA00005252.:97697-97915,	21.0998	21.4835	21.3472	17.7183	15.6512	20.0199	1.29986	0.0499603	1.30137	3.51367	NaN	NaN	NaN	6	6	6	238	238	238	37495	0	1372	167350000	16	1240	4-hydroxy-tetrahydrodipicolinate reductase 2, chloroplastic-like [Lactuca sativa]	XP_023736246.1	88.953	344	31	4	1	338	1	343	0	619	4-hydroxy-tetrahydrodipicolinate reductase 2, chloroplastic (HTPA reductase 2) (EC 1.17.1.8)	Q8LB01	71.379	290	77	3	55	338	60	349
evm.model.utg2881.13	GWHPAAAA025640	evm.model.utg2881.13|evm.TU.utg2881.13|utg2881|GWHAAAA00007100.:77395-77483,	27.1551	26.7077	27.2677	25.0701	24.9584	24.2737	2.77975	0.00308571	2.51064	2.2761	NaN	NaN	NaN	18	18	18	423	423	423	61536	0	15602	570310000	52	1281	delta-1-pyrroline-5-carboxylate dehydrogenase 12A1, mitochondrial-like [Lactuca sativa]	XP_023739285.1	92.973	555	29	5	1	545	1	555	0	1053	Delta-1-pyrroline-5-carboxylate dehydrogenase 12A1, mitochondrial (AtP5CDH) (P5C dehydrogenase) (EC 1.2.1.88) (Aldehyde dehydrogenase family 12 member A1) (L-glutamate gamma-semialdehyde dehydrogenase)	Q8VZC3	77.636	550	112	6	7	545	7	556
evm.model.utg29357.3	GWHPAAAA026213	evm.model.utg29357.3|evm.TU.utg29357.3|utg29357|GWHAAAA00001832.:12758-12766,	21.418	21.0418	21.3039	19.8309	18.5277	19.4314	2.11397	0.0156571	1.80529	1.99119	NaN	NaN	NaN	8	8	8	115	115	115	89547	0	10662	100420000	11	1300	vacuolar protein sorting-associated protein 35A-like [Lactuca sativa]	XP_023766879.1	95.696	790	20	7	1	776	1	790	0	1533	Vacuolar protein sorting-associated protein 35B (Vesicle protein sorting 35B)	F4I0P8	73.062	787	194	10	5	776	6	789
evm.model.utg30162.5	GWHPAAAA026926	evm.model.utg30162.5|evm.TU.utg30162.5|utg30162|GWHAAAA00004888.:25152-25301,;evm.model.utg22049.11|evm.TU.utg22049.11|utg22049|GWHAAAA00010805.:54439-54796,	22.4364	22.2288	22.2202	16.6439	15.0161	20.3918	1.44259	0.0410606	1.38657	4.94454	NaN	NaN	NaN	17	17	17	315	315	315	70551	0	39963	537290000	43	1335	sporulation-specific protein 15 [Lactuca sativa]	XP_023735498.1	86.111	648	46	11	1	604	1	648	0	1037	Myosin-7 (Myosin heavy chain 7) (Myosin heavy chain slow isoform) (MyHC-slow) (Myosin heavy chain, cardiac muscle beta isoform) (MyHC-beta)	P13540	25.668	187	117	8	220	395	931	1106
evm.model.utg30632.3	GWHPAAAA027341	evm.model.utg30632.3|evm.TU.utg30632.3|utg30632|GWHAAAA00016852.:12773-12861,;evm.model.utg13379.1|evm.TU.utg13379.1|utg13379|GWHAAAA00010604.:3220-3307,	22.8364	22.3923	22.5178	16.4868	15.8782	18.2182	2.88238	0.002	2.69897	5.72108	NaN	NaN	NaN	2	2	2	43	43	43	65298	0	32133	22586000	3	398	external alternative NAD(P)H-ubiquinone oxidoreductase B2, mitochondrial-like [Lactuca sativa]	XP_023744204.1	92.759	580	31	6	1	569	1	580	0	1075	External alternative NAD(P)H-ubiquinone oxidoreductase B2, mitochondrial (EC 1.6.5.9) (External alternative NADH dehydrogenase NDB2) (NADH:ubiquinone reductase (non-electrogenic) NDB2)	Q94BV7	74.486	584	132	9	1	569	1	582
evm.model.utg31582.12	GWHPAAAA028101	evm.model.utg31582.12|evm.TU.utg31582.12|utg31582|GWHAAAA00003166.:33633-33802,	26.0364	26.9884	26.9665	25.6981	25.1757	25.8698	1.34352	0.047531	1.32302	1.08257	NaN	NaN	NaN	9	9	3	207	207	69	54768	0	15525	1133600000	75	1371	serine carboxypeptidase-like 18 isoform X1 [Lactuca sativa]	XP_023743711.1	79.675	492	79	6	1	471	10	501	0	790	Serine carboxypeptidase-like 18 (EC 3.4.16.-)	Q9C7Z9	46.104	462	205	11	34	471	23	464
evm.model.utg3318.3	GWHPAAAA029313	evm.model.utg3318.3|evm.TU.utg3318.3|utg3318|GWHAAAA00027649.:20723-20782,;evm.model.utg6780.6|evm.TU.utg6780.6|utg6780|GWHAAAA00025305.:55412-55471,;evm.model.utg4422.7|evm.TU.utg4422.7|utg4422|GWHAAAA00021969.:29802-30284,	24.9566	24.8037	24.9964	23.7139	23.5272	24.0732	2.59388	0.00515556	2.28772	1.14747	NaN	NaN	NaN	10	10	8	252	252	219	57406	0	18652	1085400000	70	1412	catalase-like isoform X1 [Lactuca sativa]	XP_023730700.1	95.976	497	12	4	1	489	46	542	0	989	Catalase (EC 1.11.1.6)	P45739	79.065	492	95	4	6	489	1	492
evm.model.utg3381.1	GWHPAAAA029750	evm.model.utg3381.1|evm.TU.utg3381.1|utg3381|GWHAAAA00022998.:22865-23206,;evm.model.utg30646.1|evm.TU.utg30646.1|utg30646|GWHAAAA00006762.:3278-3619,	29.0762	28.9463	28.9461	17.9504	21.0182	20.2174	3.26186	0.002	2.69897	9.2609	NaN	NaN	NaN	8	8	8	242	242	242	54063	0	16354	2980200000	87	1350	aspartic proteinase-like [Lactuca sativa]	XP_023766768.1	90.982	499	37	4	1	491	1	499	0	877	Aspartic proteinase A1 (EC 3.4.23.-)	O65390	61.044	498	177	8	6	491	12	504
evm.model.utg34795.1	GWHPAAAA030493	evm.model.utg34795.1|evm.TU.utg34795.1|utg34795|GWHAAAA00019190.:6039-6224,;evm.model.utg28602.3|evm.TU.utg28602.3|utg28602|GWHAAAA00016036.:11350-11721,	24.3324	23.133	24.4416	20.081	19.1627	17.892	2.53259	0.00693878	2.15872	4.92377	NaN	NaN	NaN	3	3	3	168	168	168	21351	0	92788	375640000	14	1276	temperature-induced lipocalin-1-like [Lactuca sativa]	XP_023759930.1	88.108	185	20	1	1	183	1	185	7.28e-118	340	Temperature-induced lipocalin-1 (AtTIL1)	Q9FGT8	78.689	183	37	1	3	183	4	186
evm.model.utg35457.1	GWHPAAAA031003	evm.model.utg35457.1|evm.TU.utg35457.1|utg35457|GWHAAAA00011746.:1817-1945,;evm.model.utg5539.2|evm.TU.utg5539.2|utg5539|GWHAAAA00007542.:18487-18579,;evm.model.utg21450.3|evm.TU.utg21450.3|utg21450|GWHAAAA00027291.:14703-14795,	24.0766	22.4672	21.9205	20.1691	20.1279	17.6309	1.52954	0.0407667	1.38969	3.51216	NaN	NaN	NaN	2	2	2	84	84	84	32571	0	91454	42952000	2	1016	FAD binding domain-containing protein, partial [Cynara cardunculus var. scolymus]	KVI02865.1	94.472	199	9	1	1	197	34	232	2.31e-116	357	Succinate dehydrogenase [ubiquinone] flavoprotein subunit 1, mitochondrial (EC 1.3.5.1) (Flavoprotein subunit 1 of complex II) (FP)	O82663	86.341	205	19	3	1	197	1	204
evm.model.utg3970.5	GWHPAAAA032871	evm.model.utg3970.5|evm.TU.utg3970.5|utg3970|GWHAAAA00012952.:35246-35449,	25.3457	25.4992	24.1606	20.0832	22.6757	18.798	1.67573	0.0299065	1.52423	4.48286	NaN	NaN	NaN	6	6	6	379	379	379	23583	0	15166	156960000	20	1547	outer envelope pore protein 24B, chloroplastic [Lactuca sativa]	XP_023728586.1	90.187	214	16	3	1	210	1	213	1.26e-139	398	Outer envelope pore protein 24B, chloroplastic (Chloroplastic outer envelope pore protein of 24 kDa B)	Q8H0Y1	63.084	214	72	4	1	210	3	213
evm.model.utg3996.4	GWHPAAAA032949	evm.model.utg3996.4|evm.TU.utg3996.4|utg3996|GWHAAAA00011295.:14782-14853,;evm.model.utg3720.10|evm.TU.utg3720.10|utg3720|GWHAAAA00000869.:37053-37128,	21.6683	21.3243	21.4798	18.9877	19.6385	20.304	2.0321	0.0167273	1.77657	1.84738	NaN	NaN	NaN	2	2	2	2	2	2	10792	25038	22142	12750000	2	1508	aconitate hydratase, cytoplasmic-like [Lactuca sativa]	XP_023770468.1	93.548	992	46	9	1	974	1	992	0	1848	Aconitate hydratase 3, mitochondrial (Aconitase 3) (mACO1) (EC 4.2.1.3) (Citrate hydro-lyase 3)	Q9SIB9	85.458	949	114	12	44	973	47	990
evm.model.utg4139.22	GWHPAAAA033317	evm.model.utg4139.22|evm.TU.utg4139.22|utg4139|GWHAAAA00020709.:102932-103015,	25.888	26.2064	26.4461	25.0735	25.3579	24.8572	2.12305	0.0158841	1.79904	1.08397	NaN	NaN	NaN	8	8	8	243	243	243	53479	0	81828	583640000	63	1571	serine carboxypeptidase-like 17 [Lactuca sativa]	XP_023732068.1	66.173	473	148	4	1	461	22	494	0	648	Serine carboxypeptidase-like 17 (EC 3.4.16.-)	Q9C7D6	45.043	464	203	10	8	461	16	437
evm.model.utg4171.7	GWHPAAAA033393	evm.model.utg4171.7|evm.TU.utg4171.7|utg4171|GWHAAAA00009005.:32465-32575,	29.8295	29.4597	29.5867	25.3833	26.8008	25.7126	2.93571	0.002	2.69897	3.65973	NaN	NaN	NaN	20	20	1	462	462	29	59779	0	17192	2762600000	95	1575	ATP synthase subunit beta, mitochondrial [Lactuca sativa]	XP_023734180.1	96.23	557	10	6	1	546	1	557	0	1063	ATP synthase subunit beta, mitochondrial (EC 7.1.2.2)	P17614	88.393	560	50	8	1	546	1	559
evm.model.utg426.67	GWHPAAAA033633	evm.model.utg426.67|evm.TU.utg426.67|utg426|GWHAAAA00003468.:370738-370756,	19.1197	19.1605	20.365	18.3291	18.6282	17.8707	1.2856	0.0500645	1.30047	1.2724	NaN	NaN	NaN	2	2	2	6	6	6	4846	0	35786	20586000	4	1590	uncharacterized protein LOC111902693 isoform X2 [Lactuca sativa]	XP_023754283.1	95.116	430	13	4	1	422	1	430	0	833	Acyl-coenzyme A thioesterase 8 (Acyl-CoA thioesterase 8) (EC 3.1.2.27) (Choloyl-coenzyme A thioesterase) (Peroxisomal acyl-CoA thioesterase 2) (PTE-2) (Peroxisomal acyl-coenzyme A thioester hydrolase 1) (PTE-1) (Peroxisomal long-chain acyl-CoA thioesterase 1)	P58137	42.215	289	151	9	132	409	27	310
evm.model.utg426.70	GWHPAAAA033636	evm.model.utg426.70|evm.TU.utg426.70|utg426|GWHAAAA00003468.:399557-400261,	21.0172	21.4092	21.3576	19.1132	17.1878	17.072	2.17238	0.0173968	1.75953	3.47036	NaN	NaN	NaN	2	2	2	5	5	5	49719	0	2972	20397000	3	1591	uncharacterized protein LOC111902688 [Lactuca sativa]	XP_023754276.1	88.864	440	36	6	1	430	1	437	0	771	Probable feruloyl esterase A (EC 3.1.1.73) (Ferulic acid esterase A)	Q0CBM7	34.951	103	57	2	100	196	76	174
evm.model.utg4382.14	GWHPAAAA034004	evm.model.utg4382.14|evm.TU.utg4382.14|utg4382|GWHAAAA00005332.:82281-82423,;evm.model.utg6390.7|evm.TU.utg6390.7|utg6390|GWHAAAA00011299.:45131-45273,	22.0491	24.3266	22.1054	19.4697	16.5239	14.7262	1.70538	0.0286538	1.54282	5.92043	NaN	NaN	NaN	1	1	1	241	241	241	60418	25075	22194	40304000	2	1611	uncharacterized protein LOC111888301 [Lactuca sativa]	XP_023740227.1	95.745	47	2	0	8	54	45	91	1.14e-26	101	Nitrogen permease regulator 3 (Required for meiotic nuclear division protein 11)	Q6CJJ1	35.135	37	24	0	11	47	239	275
evm.model.utg4564.7	GWHPAAAA034502	evm.model.utg4564.7|evm.TU.utg4564.7|utg4564|GWHAAAA00022701.:32219-32423,	22.1318	22.8062	21.9569	20.4622	18.2969	20.6129	1.46929	0.0403101	1.39459	2.50762	NaN	NaN	NaN	4	4	4	98	98	98	71258	0	17923	58018000	17	1640	sterol 3-beta-glucosyltransferase UGT80B1-like isoform X1 [Lactuca sativa]	XP_023742443.1	89.441	644	51	8	1	628	1	643	0	1133	Sterol 3-beta-glucosyltransferase UGT80B1 (EC 2.4.1.173) (Protein TRANSPARENT TESTA 15) (UDP-glucose:sterol glucosyltransferase 80B1)	Q9XIG1	65.245	633	176	16	8	626	11	613
evm.model.utg4645.11	GWHPAAAA034714	evm.model.utg4645.11|evm.TU.utg4645.11|utg4645|GWHAAAA00007821.:86086-86110,	23.628	22.6085	22.8562	13.9509	16.8357	10.7314	2.16691	0.0166061	1.77973	9.19156	NaN	NaN	NaN	3	3	3	73	73	73	57548	0	13246	44477000	5	1651	methylmalonate-semialdehyde dehydrogenase [acylating], mitochondrial-like [Lactuca sativa]	XP_023763024.1	94.953	535	17	5	1	525	1	535	0	1028	Methylmalonate-semialdehyde dehydrogenase [acylating], mitochondrial (MM-ALDH) (MMSDH) (Malonate-semialdehyde dehydrogenase [acylating]) (EC 1.2.1.27) (Aldehyde dehydrogenase family 6 member B2)	Q0WM29	79.963	534	95	6	1	524	75	606
evm.model.utg6253.4	GWHPAAAA038807	evm.model.utg6253.4|evm.TU.utg6253.4|utg6253|GWHAAAA00020129.:31665-31802,;evm.model.utg5825.3|evm.TU.utg5825.3|utg5825|GWHAAAA00009077.:17944-18081,	20.6501	18.5599	18.8724	16.4683	16.1838	17.4303	1.6214	0.034018	1.46829	2.66668	NaN	NaN	NaN	6	6	6	165	165	165	48167	0	14162	109420000	16	1820	choline monooxygenase, chloroplastic-like [Lactuca sativa]	XP_023753958.1	87.441	422	40	6	1	416	1	415	0	748	Choline monooxygenase, chloroplastic (EC 1.14.15.7)	Q9SZR0	65.676	370	116	6	56	415	52	420
evm.model.utg6374.23	GWHPAAAA039065	evm.model.utg6374.23|evm.TU.utg6374.23|utg6374|GWHAAAA00012351.:120282-120588,	24.3517	24.0216	23.5964	20.3266	18.0997	11.6664	1.3109	0.04968	1.30382	7.29235	NaN	NaN	NaN	4	3	3	163	138	138	29363	0	77104	63359000	8	1833	mitochondrial outer membrane protein porin of 36 kDa-like [Lactuca sativa]	XP_023761323.1	91.304	276	20	2	1	272	1	276	3.87e-179	503	Mitochondrial outer membrane protein porin of 36 kDa (POM 36) (Voltage-dependent anion-selective channel protein) (VDAC)	P42056	81.522	276	47	2	1	272	1	276
evm.model.utg6734.3	GWHPAAAA039819	evm.model.utg6734.3|evm.TU.utg6734.3|utg6734|GWHAAAA00028578.:7167-7245,;evm.model.utg17683.3|evm.TU.utg17683.3|utg17683|GWHAAAA00023208.:17793-17892,;evm.model.utg7188.11|evm.TU.utg7188.11|utg7188|GWHAAAA00017723.:23031-23109,;evm.model.utg526.24|evm.TU.utg526.24|utg526|GWHAAAA00006487.:132963-133095,;evm.model.utg140.18|evm.TU.utg140.18|utg140|GWHAAAA00003466.:107439-107517,;evm.model.utg12138.…	24.4921	24.938	25.4161	18.6756	15.4589	17.4939	2.86263	0.00327273	2.48509	7.73926	NaN	NaN	NaN	1	1	1	196	196	196	9299	0	42057	312420000	11	288	Vacuolar H+-pumping ATPase 16 kDa proteolipid subunit 4 isoform 2, partial [Theobroma cacao]	EOY14929.1	95.652	92	4	0	1	92	28	119	1.59e-53	172	V-type proton ATPase 16 kDa proteolipid subunit (V-ATPase 16 kDa proteolipid subunit) (Vacuolar proton pump 16 kDa proteolipid subunit)	Q43434	95.652	92	4	0	1	92	1	92
evm.model.utg688.15	GWHPAAAA040170	evm.model.utg688.15|evm.TU.utg688.15|utg688|GWHAAAA00005720.:66252-66917,	25.1099	26.2347	24.7269	21.4261	21.2126	22.0373	2.74269	0.00276923	2.55764	3.7985	NaN	NaN	NaN	6	6	2	134	134	57	59109	0	34235	184340000	9	1877	probable mitochondrial-processing peptidase subunit beta, mitochondrial [Lactuca sativa]	XP_023767261.1	93.951	529	21	6	1	519	1	528	0	1013	Probable mitochondrial-processing peptidase subunit beta, mitochondrial (EC 3.4.24.64) (Beta-MPP)	Q42290	70.677	532	142	7	1	519	1	531
evm.model.utg6936.8	GWHPAAAA040314	evm.model.utg6936.8|evm.TU.utg6936.8|utg6936|GWHAAAA00014868.:26517-27008:-|Frame:;evm.model.utg35382.7|evm.TU.utg35382.7|utg35382|GWHAAAA00015721.:21005-21496:-|Frame:	22.5879	22.4896	22.7923	17.3475	20.0814	19.5318	1.90862	0.0238095	1.62325	3.63639	NaN	NaN	NaN	1	1	1	67	67	67	18091	0	39951	42147000	5	1468	uncharacterized protein LOC111911555 [Lactuca sativa]	XP_023763080.1	76.623	154	27	3	1	145	1	154	4.29e-66	207	Uncharacterized protein At5g01610	Q9M015	30.508	118	63	4	26	127	56	170
evm.model.utg7190.1	GWHPAAAA040894	evm.model.utg7190.1|evm.TU.utg7190.1|utg7190|GWHAAAA00028194.:227-528,	24.0185	24.2521	23.9378	20.0841	22.349	20.2969	1.91126	0.0227952	1.64216	3.15944	NaN	NaN	NaN	19	19	19	34	34	34	6467	0	10216	1994200000	108	1909	lipoxygenase 6, chloroplastic [Lactuca sativa]	XP_023733694.1	82.435	575	88	7	1	563	1	574	0	942	Lipoxygenase 6, chloroplastic (AtLOX6) (EC 1.13.11.12)	Q9CAG3	52.688	558	230	13	37	563	21	575
evm.model.utg7548.4	GWHPAAAA041745	evm.model.utg7548.4|evm.TU.utg7548.4|utg7548|GWHAAAA00003750.:14691-15203,	22.8545	22.3791	20.9413	19.3575	18.347	14.6125	1.38726	0.0473824	1.32438	4.61928	NaN	NaN	NaN	2	2	2	79	79	79	39892	0	55584	18374000	4	1940	isocitrate dehydrogenase [NAD] regulatory subunit 1, mitochondrial [Lactuca sativa]	XP_023756151.1	97.011	368	5	3	1	362	1	368	0	719	Isocitrate dehydrogenase [NAD] regulatory subunit 1, mitochondrial (EC 1.1.1.41) (IDH-I) (Isocitric dehydrogenase 1) (NAD(+)-specific ICDH 1)	Q8LFC0	85.054	368	48	4	1	362	1	367
evm.model.utg7722.17	GWHPAAAA042102	evm.model.utg7722.17|evm.TU.utg7722.17|utg7722|GWHAAAA00002323.:69193-69702,	22.549	22.6422	22.5005	19.1334	18.429	16.1305	2.16838	0.0168615	1.7731	4.66627	NaN	NaN	NaN	15	8	8	237	137	137	70737	0	22665	230660000	24	1950	stromal 70 kDa heat shock-related protein, chloroplastic-like [Lactuca sativa]	XP_023753206.1	94.745	647	22	6	1	635	1	647	0	1221	Stromal 70 kDa heat shock-related protein, chloroplastic	Q02028	83.436	652	85	9	5	635	12	661
evm.model.utg8269.7	GWHPAAAA043393	evm.model.utg8269.7|evm.TU.utg8269.7|utg8269|GWHAAAA00014871.:36779-37149,;evm.model.utg3375.2|evm.TU.utg3375.2|utg3375|GWHAAAA00023508.:6863-7233,	23.8277	24.1829	23.5355	18.8905	20.0525	12.9432	1.38381	0.0475942	1.32245	6.5533	NaN	NaN	NaN	2	2	2	76	76	76	32412	0	10555	78022000	6	1426	hypersensitive-induced response protein 4 [Lactuca sativa]	XP_023755581.1	92.833	293	15	3	1	287	1	293	0	529	Hypersensitive-induced response protein 4 (AtHIR4)	Q9FHM7	83.505	291	44	2	1	287	1	291
evm.model.utg8311.2	GWHPAAAA043466	evm.model.utg8311.2|evm.TU.utg8311.2|utg8311|GWHAAAA00002906.:17969-18154,;evm.model.utg26832.6|evm.TU.utg26832.6|utg26832|GWHAAAA00019889.:21172-21381,	21.3141	21.0906	20.852	19.9101	18.4258	17.1018	1.47059	0.040625	1.39121	2.6063	NaN	NaN	NaN	1	1	1	99	99	99	14999	58111	20438	8006500	3	1217	NADH dehydrogenase [ubiquinone] 1 alpha subcomplex subunit 6 [Lactuca sativa]	XP_023743725.1	96.923	130	2	1	1	128	1	130	3.24e-87	259	NADH dehydrogenase [ubiquinone] 1 alpha subcomplex subunit 6	Q9LHI0	73.643	129	32	2	3	129	5	133
evm.model.utg8319.8	GWHPAAAA043490	evm.model.utg8319.8|evm.TU.utg8319.8|utg8319|GWHAAAA00021439.:44009-44248,	21.4879	20.8113	20.4626	19.3019	17.5265	15.119	1.34945	0.0478611	1.32002	3.60478	NaN	NaN	NaN	13	13	13	483	483	483	35833	0	32331	10468000000	106	2010	pectinesterase 31-like [Lactuca sativa]	XP_023745789.1	83.175	315	47	3	1	309	1	315	0	551	Pectinesterase 31 (PE 31) (EC 3.1.1.11) (Pectin methylesterase 31) (AtPME31)	Q9LVQ0	63.376	314	109	3	2	309	4	317
evm.model.utg8377.1	GWHPAAAA043620	evm.model.utg8377.1|evm.TU.utg8377.1|utg8377|GWHAAAA00017485.:14148-14275,	20.5415	20.258	19.9441	15.4803	18.209	15.2848	1.82421	0.0269451	1.56952	3.92316	NaN	NaN	NaN	2	2	2	75	75	75	32773	62772	20269	27546000	2	2013	uncharacterized protein At1g32220, chloroplastic [Lactuca sativa]	XP_023769561.1	89.286	308	27	3	1	302	1	308	0	528	Uncharacterized protein At1g32220, chloroplastic	Q9FVR6	60.912	307	102	5	1	302	1	294
evm.model.utg8384.11	GWHPAAAA043651	evm.model.utg8384.11|evm.TU.utg8384.11|utg8384|GWHAAAA00016992.:71307-71369,	22.4404	22.2193	22.055	18.7603	19.6368	17.8306	2.55265	0.00723404	2.14062	3.49565	NaN	NaN	NaN	8	8	8	253	253	253	3514	0	25569	331430000	25	2014	CRAL-TRIO domain-containing protein C23B6.04c-like [Lactuca sativa]	XP_023737831.1	84.173	278	39	3	1	273	1	278	1.6e-175	495	CRAL-TRIO domain-containing protein C23B6.04c	Q9UU99	37.838	222	124	5	41	259	634	844
evm.model.utg8856.8	GWHPAAAA044577	evm.model.utg8856.8|evm.TU.utg8856.8|utg8856|GWHAAAA00015550.:26587-26955,;evm.model.utg29445.6|evm.TU.utg29445.6|utg29445|GWHAAAA00016173.:13431-13520,	23.5348	22.6585	22.6658	16.995	19.8308	16.3173	2.03089	0.0165128	1.78218	5.23866	NaN	NaN	NaN	5	5	4	86	86	62	62914	0	21306	215560000	26	2051	ketol-acid reductoisomerase, chloroplastic [Lactuca sativa]	XP_023736495.1	92.821	585	29	6	3	574	4	588	0	1062	Ketol-acid reductoisomerase, chloroplastic (EC 1.1.1.86) (Acetohydroxy-acid reductoisomerase) (Alpha-keto-beta-hydroxylacyl reductoisomerase)	O82043	81.293	588	88	9	2	574	1	581
evm.model.utg8948.5	GWHPAAAA044782	evm.model.utg8948.5|evm.TU.utg8948.5|utg8948|GWHAAAA00019291.:20362-20665,	24.5805	23.752	23.6435	20.5503	21.605	20.7101	2.62921	0.00539535	2.26798	3.03687	NaN	NaN	NaN	5	5	5	139	139	139	47421	0	11283	63747000	13	2066	uncharacterized protein LOC110926105 [Helianthus annuus]	XP_022025542.1	89.545	440	35	5	1	432	1	437	0	758	Succinate-semialdehyde dehydrogenase (acetylating) (EC 1.2.1.76)	A4YGN0	44.414	367	190	7	69	429	1	359
evm.model.utg9075.3	GWHPAAAA045093	evm.model.utg9075.3|evm.TU.utg9075.3|utg9075|GWHAAAA00011352.:15307-15411,	24.2407	24.1933	23.7886	14.4807	18.9686	20.0355	1.6648	0.0306296	1.51386	6.24592	NaN	NaN	NaN	10	10	10	184	184	184	69493	0	18783	319510000	27	2079	vacuolar-sorting receptor 1-like [Lactuca sativa]	XP_023737778.1	92.971	626	31	7	1	614	1	625	0	1193	Vacuolar-sorting receptor 1 (AtVSR1) (BP80-like protein b) (AtBP80b) (Epidermal growth factor receptor-like protein 1) (AtELP) (AtELP1) (Spot 3 protein)	P93026	72.887	627	148	11	5	614	2	623
evm.model.utg9283.5	GWHPAAAA045489	evm.model.utg9283.5|evm.TU.utg9283.5|utg9283|GWHAAAA00016876.:11080-11154,;evm.model.utg30019.8|evm.TU.utg30019.8|utg30019|GWHAAAA00003304.:13594-13668,	19.6783	20.4314	20.6718	17.7143	18.7663	19.1434	1.52137	0.0397724	1.40042	1.71915	NaN	NaN	NaN	1	1	1	39	39	39	48376	0	44324	20106000	4	1326	calnexin homolog [Lactuca sativa]	XP_023742958.1	58.779	524	107	12	1	415	8	531	5.05e-154	456	Calnexin homolog 1	P29402	48.113	530	161	14	6	427	7	530
evm.model.utg93.9	GWHPAAAA045506	evm.model.utg93.9|evm.TU.utg93.9|utg93|GWHAAAA00006484.:66175-66344,	24.0907	24.5042	23.8298	18.5083	15.4853	20.3016	1.88381	0.0266364	1.57452	6.04315	NaN	NaN	NaN	8	2	2	147	42	42	71183	0	49788	122400000	10	2105	serine carboxypeptidase-like 18 isoform X1 [Lactuca sativa]	XP_023743711.1	81.947	493	79	5	1	484	10	501	0	825	Serine carboxypeptidase-like 18 (EC 3.4.16.-)	Q9C7Z9	48.59	461	206	9	35	484	24	464
evm.model.utg9372.10	GWHPAAAA045620	evm.model.utg9372.10|evm.TU.utg9372.10|utg9372|GWHAAAA00021120.:27074-27137,	27.6534	27.048	27.8601	25.3504	25.3801	26.6667	1.58776	0.0365862	1.43668	1.72143	NaN	NaN	NaN	7	7	5	314	314	243	27475	0	28443	383770000	22	2111	probable ATP synthase 24 kDa subunit, mitochondrial [Lactuca sativa]	XP_023728260.1	93.305	239	12	2	1	235	1	239	9.97e-154	436	Probable ATP synthase 24 kDa subunit, mitochondrial	Q9SJ12	68.487	238	69	4	2	235	5	240
evm.model.utg9399.2	GWHPAAAA045689	evm.model.utg9399.2|evm.TU.utg9399.2|utg9399|GWHAAAA00009942.:10355-10514,	24.124	23.8775	23.4689	19.943	17.6079	14.0102	1.72732	0.0272079	1.5653	6.63641	NaN	NaN	NaN	2	2	2	66	66	66	18196	0	39241	93645000	10	2115	protein CURVATURE THYLAKOID 1A, chloroplastic-like [Lactuca sativa]	XP_023769437.1	79.085	153	30	1	15	165	15	167	9.89e-74	228	Protein CURVATURE THYLAKOID 1A, chloroplastic	O04616	46.108	167	85	4	1	165	1	164
[truncated: 42 more columns]

## Sheet: TkSRPP3 Interactors Latex
EVM ID	Protein ID	Majority protein IDs	Latex.1	Latex.2	Latex.3	Latex.1.Control	Latex.2.Control	Latex.3.Control	neg. Log10 p-value Latex-Latex Control	q-value Latex-Latex Control	neg. Log10 q-value	Difference mean Log2 LFQ Latex-Latex Control	Only Identified by Site	Reverse	Potential Contaminant	Peptides	Razor + unique peptides	Unique peptides	Sequence coverage [%]	Unique + razor sequence coverage [%]	Unique sequence coverage [%]	Mol. Weight [kDa]	Q-value	Score	Intensity	MS/MS Count	ID	NCBI (non-redundant) Protein names	NCBI ID	Identity [%]	Alignment length	Mismatches	Gaps	Query Start	Query End	Database Start	Database End	E-value	Bit Score	UniProtKB/Swiss-Prot Protein names	UniProt ID	Identity [%]	Alignment Length	Mismatches	Gaps	Query Start	Query End	Database Start	Database End
evm.model.utg2109.4	GWHPAAAA017577	evm.model.utg2109.4|evm.TU.utg2109.4|utg2109|GWHAAAA00029125.:16563-17066,	21.3553	21.0453	20.9043	20.4171	20.3166	19.4655	1.45687	0.0500076	1.30096	1.03523	NaN	NaN	NaN	8	8	8	368	368	368	33626	0	26762	352380000	28	990	probable serine/threonine-protein kinase WNK11 [Lactuca sativa]	XP_023754431.1	95.27	296	10	2	1	292	1	296	0	577	Probable serine/threonine-protein kinase WNK11 (AtWNK11) (EC 2.7.11.1) (Protein kinase with no lysine 11)	Q6ICW6	70.909	275	76	2	10	280	15	289
evm.model.utg2198.46	GWHPAAAA018622	evm.model.utg2198.46|evm.TU.utg2198.46|utg2198|GWHAAAA00022928.:213884-213985,	25.2905	25.3666	24.6198	24.2907	24.0857	23.2902	1.44671	0.0499248	1.30168	1.20343	NaN	NaN	NaN	9	9	8	344	344	315	27406	0	34339	1399400000	47	1035	gamma-glutamyl peptidase 5-like [Cynara cardunculus var. scolymus]	XP_024980674.1	70	240	68	2	1	236	1	240	4.17e-119	348	Gamma-glutamyl peptidase 3 (EC 3.4.19.16)	Q9M0A5	47.718	241	118	3	3	235	9	249
evm.model.utg4311.5	GWHPAAAA033804	evm.model.utg4311.5|evm.TU.utg4311.5|utg4311|GWHAAAA00000275.:26660-26837,	22.5736	22.885	23.0908	21.4315	20.0687	21.8015	1.47973	0.0471008	1.32697	1.74923	NaN	NaN	NaN	8	8	3	244	244	112	33339	0	47075	987980000	42	1599	3-oxoacyl-[acyl-carrier-protein] reductase 4-like [Lactuca sativa]	XP_023736474.1	90.968	310	18	4	15	314	15	324	0	537	3-oxoacyl-[acyl-carrier-protein] reductase, chloroplastic (EC 1.1.1.100) (3-ketoacyl-acyl carrier protein reductase)	P28643	81.685	273	40	4	52	314	48	320
evm.model.utg19387.8	GWHPAAAA015359	evm.model.utg19387.8|evm.TU.utg19387.8|utg19387|GWHAAAA00015227.:32952-33344,	32.7696	32.7158	33.0018	32.3649	31.6585	31.3069	1.5057	0.0458814	1.33836	1.0523	NaN	NaN	NaN	17	17	17	88	88	88	23306	0	32331	100000000000	358	874	small rubber particle protein SRPP5 [Taraxacum brevicorniculatum]	AGE89410.1	98.157	217	0	2	1	213	1	217	8.05e-142	404	Stress-related protein	Q9SW70	38.596	228	94	3	1	182	1	228
evm.model.utg3970.8	GWHPAAAA032873	evm.model.utg3970.8|evm.TU.utg3970.8|utg3970|GWHAAAA00012952.:49481-49610,	23.4038	23.1753	22.1211	21.7917	21.5366	21.1284	1.48971	0.0455875	1.34115	1.4145	NaN	NaN	NaN	12	12	12	355	355	355	45108	0	40334	807250000	44	1548	COP9 signalosome complex subunit 4 [Lactuca sativa]	XP_023728589.1	97.229	397	5	3	1	391	1	397	0	771	COP9 signalosome complex subunit 4 (AtS4) (Signalosome subunit 4) (Constitutive photomorphogenesis protein 8) (Protein FUSCA 4)	Q8L5U0	83.123	397	61	3	1	391	1	397
evm.model.utg2519.5	GWHPAAAA022147	evm.model.utg2519.5|evm.TU.utg2519.5|utg2519|GWHAAAA00001984.:25145-25207,	20.6	21.1265	20.4662	20.0352	18.8133	19.3591	1.50963	0.0455714	1.34131	1.32837	NaN	NaN	NaN	12	12	12	36	36	36	43389	0	33925	320600000	28	1169	phosphoribosylaminoimidazole-succinocarboxamide synthase, chloroplastic [Lactuca sativa]	XP_023746597.1	85.037	401	37	5	1	378	4	404	0	676	Phosphoribosylaminoimidazole-succinocarboxamide synthase, chloroplastic (EC 6.3.2.6) (SAICAR synthetase)	P38025	74.074	351	83	4	36	378	58	408
evm.model.utg2284.25	GWHPAAAA019641	evm.model.utg2284.25|evm.TU.utg2284.25|utg2284|GWHAAAA00016979.:92680-92760,	23.2594	22.0468	22.2064	21.1813	20.4458	19.4182	1.55732	0.0428382	1.36817	2.15576	NaN	NaN	NaN	1	1	1	24	24	24	47041	15881	2578	144460000	8	1077	protein PARTING DANCERS isoform X1 [Helianthus annuus]	XP_021977747.1	81.172	239	40	3	1	234	1	239	8.9e-135	395	Protein PARTING DANCERS (AtPTD) (EC 3.1.-.-)	F4IDW9	60.714	224	83	3	15	233	26	249
evm.model.utg16970.1	GWHPAAAA012006	evm.model.utg16970.1|evm.TU.utg16970.1|utg16970|GWHAAAA00017557.:7477-7574,	22.0961	22.6243	21.8941	20.2526	16.5201	15.8343	1.54781	0.0424856	1.37176	4.66918	NaN	NaN	NaN	6	3	3	306	231	231	27981	0	56418	290840000	18	697	tubulin beta chain-like [Lactuca sativa]	XP_023765816.1	97.647	255	2	2	1	251	1	255	1.65e-180	512	Tubulin beta-1 chain (Beta-1-tubulin)	P18025	89.02	255	23	3	1	251	1	254
evm.model.utg4168.8	GWHPAAAA033377	evm.model.utg4168.8|evm.TU.utg4168.8|utg4168|GWHAAAA00009214.:41489-41584,	21.8073	21.4591	21.5447	20.6359	19.2857	20.4798	1.54306	0.0423115	1.37354	1.4699	NaN	NaN	NaN	5	5	5	186	186	186	35867	0	1773	136570000	17	1574	ATP-dependent Clp protease proteolytic subunit-related protein 3, chloroplastic [Lactuca sativa]	XP_023747162.1	92.705	329	17	4	1	322	1	329	0	581	ATP-dependent Clp protease proteolytic subunit-related protein 3, chloroplastic (ClpR3) (nClpP8)	Q8L770	72.948	329	79	4	1	319	1	329
evm.model.utg13200.1	GWHPAAAA005970	evm.model.utg13200.1|evm.TU.utg13200.1|utg13200|GWHAAAA00002637.:26300-27734,	26.4611	26.8669	26.3555	25.683	25.6615	24.6852	1.54201	0.0421388	1.37532	1.21793	NaN	NaN	NaN	14	14	14	394	394	394	5768	0	16651	1234500000	78	378	uncharacterized protein LOC111906258 isoform X2 [Lactuca sativa]	XP_023757787.1	45.604	182	88	3	140	319	537	709	1.88e-28	130	Nucleoporin nup61 (Nuclear pore protein nup61)	Q9USL4	27.976	168	87	7	291	429	69	231
evm.model.utg1827.11	GWHPAAAA013734	evm.model.utg1827.11|evm.TU.utg1827.11|utg1827|GWHAAAA00008521.:77554-77561,;evm.model.utg1969.14|evm.TU.utg1969.14|utg1969|GWHAAAA00008875.:78830-79096,;evm.model.utg15436.3|evm.TU.utg15436.3|utg15436|GWHAAAA00006878.:32205-32228,	18.2951	20.17	20.4601	15.0294	16.2998	17.5745	1.54018	0.0419675	1.37709	3.3405	NaN	NaN	NaN	5	5	5	125	125	125	54536	0	74667	60552000	7	780	phosphomevalonate kinase 2 [Taraxacum kok-saghyz]	AMB19701.1	97	500	7	4	1	492	1	500	0	985	Phosphomevalonate kinase, peroxisomal (EC 2.7.4.2) (5-phosphomevalonate kinase) (AtPMK)	Q9C6T1	67.992	503	149	7	1	492	1	502
evm.model.utg919.5	GWHPAAAA045275	evm.model.utg919.5|evm.TU.utg919.5|utg919|GWHAAAA00019358.:23603-23788,	24.0566	23.8579	24.002	21.8925	21.315	23.1318	1.58324	0.040547	1.39204	1.85907	NaN	NaN	NaN	11	11	9	285	285	238	44157	0	26964	947560000	36	2093	26S proteasome non-ATPase regulatory subunit 13 homolog A-like [Lactuca sativa]	XP_023739463.1	96.373	386	8	3	1	380	1	386	0	747	26S proteasome non-ATPase regulatory subunit 13 homolog B (26S proteasome regulatory subunit RPN9b) (AtRNP9b) (26S proteasome regulatory subunit S11 homolog B)	Q8GYA6	82.642	386	61	3	1	380	1	386
evm.model.utg1474.7	GWHPAAAA008550	evm.model.utg1474.7|evm.TU.utg1474.7|utg1474|GWHAAAA00012286.:47581-47678,	26.1051	26.2768	26.3339	25.682	25.0614	24.5588	1.57497	0.0404219	1.39338	1.13787	NaN	NaN	NaN	29	29	28	391	391	378	92261	0	29632	7860300000	207	517	sucrose synthase [Lactuca sativa]	XP_023750763.1	93.043	805	40	8	1	789	1	805	0	1528	Sucrose synthase isoform 1 (EC 2.4.1.13) (Sucrose synthase isoform I) (Sucrose-UDP glucosyltransferase 1) (Susy*Dc1)	P49035	84.453	804	108	8	1	787	1	804
evm.model.utg22613.14	GWHPAAAA019387	evm.model.utg22613.14|evm.TU.utg22613.14|utg22613|GWHAAAA00016566.:60156-60221,	25.8031	25.4822	25.6046	25.0688	24.5419	24.0469	1.59644	0.0385	1.41454	1.07743	NaN	NaN	NaN	11	11	11	394	394	394	41841	0	32331	7858500000	106	1062	protein DJ-1 homolog D [Lactuca sativa]	XP_023750586.1	89.003	391	37	3	1	385	1	391	0	719	Protein DJ-1 homolog D (AtDJ1D) (Lactoylglutathione lyase DJ1D) (EC 4.4.1.5)	Q9M8R4	74.68	391	90	4	1	385	1	388
evm.model.utg12138.14	GWHPAAAA004134	evm.model.utg12138.14|evm.TU.utg12138.14|utg12138|GWHAAAA00000233.:87927-89693:-|Frame:	23.778	22.5752	23.4815	22.1273	21.9361	21.5254	1.60851	0.0364	1.4389	1.4153	NaN	NaN	NaN	11	11	11	255	255	255	63434	0	62699	509870000	39	287	Amidophosphoribosyl transferase [Cynara cardunculus var. scolymus]	KVH95975.1	84.786	585	70	8	11	578	3	585	0	963	Amidophosphoribosyltransferase 2, chloroplastic (AtATase2) (AtPURF2) (PRPP2) (EC 2.4.2.14) (Glutamine phosphoribosylpyrophosphate amidotransferase 2) (AtGPRAT2) (Protein CHLOROPLAST IMPORT APPARATUS 1) (Protein DIFFERENTIAL DEVELOPMENT OF VASCULAR ASSOCIATED CELLS)	Q9STG9	82.222	495	77	6	70	553	66	560
evm.model.utg489.7	GWHPAAAA035384	evm.model.utg489.7|evm.TU.utg489.7|utg489|GWHAAAA00008931.:46653-46886,	21.9237	21.5908	21.4774	18.8681	18.9105	15.6307	1.61469	0.0354211	1.45074	3.86087	NaN	NaN	NaN	8	1	1	118	21	21	88871	0	58973	65896000	11	1682	multifunctional taraxasterol triterpene synthase [Taraxacum coreanum]	QBO24611.1	96.623	770	12	7	1	756	1	770	0	1528	Dammarenediol II synthase (Dammarenediol synthase) (PgDDS) (EC 4.2.1.125)	Q08IT1	72.632	760	188	7	16	755	6	765
evm.model.utg28214.5	GWHPAAAA025098	evm.model.utg28214.5|evm.TU.utg28214.5|utg28214|GWHAAAA00009394.:33869-33890,	22.4266	22.3968	22.7565	19.7996	21.5867	20.0242	1.63685	0.0343243	1.4644	2.05647	NaN	NaN	NaN	5	5	5	208	208	208	29743	0	15806	496490000	23	1265	COP9 signalosome complex subunit 7 isoform X1 [Lactuca sativa]	XP_023737673.1	93.846	260	11	3	1	256	1	259	6.81e-176	493	COP9 signalosome complex subunit 7 (CSN complex subunit 7) (Protein FUSCA 5)	Q94JU3	71.154	260	68	4	1	255	1	258
evm.model.utg14228.8	GWHPAAAA007666	evm.model.utg14228.8|evm.TU.utg14228.8|utg14228|GWHAAAA00005063.:23742-23784,	24.1253	24.2594	24.0889	21.9115	22.0142	19.4091	1.63116	0.0341704	1.46635	3.04627	NaN	NaN	NaN	4	4	3	28	28	201	23975	0	32005	1236400000	23	477	soluble inorganic pyrophosphatase 1-like [Lactuca sativa]	XP_023749071.1	95.794	214	5	2	1	210	65	278	7.95e-146	416	Soluble inorganic pyrophosphatase (EC 3.6.1.1) (Pyrophosphate phospho-hydrolase) (PPase)	Q0DYB1	78.505	214	42	2	1	210	1	214
evm.model.utg558.2	GWHPAAAA037258	evm.model.utg558.2|evm.TU.utg558.2|utg558|GWHAAAA00004574.:8108-8295,	22.9094	22.6725	22.6973	21.4423	21.1309	22.2045	1.62826	0.0340179	1.46829	1.16717	NaN	NaN	NaN	8	8	8	257	257	257	4891	0	1954	89880000	12	1749	elongation factor Tu, mitochondrial [Lactuca sativa]	XP_023744012.1	96.231	451	9	4	1	443	1	451	0	876	Elongation factor Tu, mitochondrial	Q9ZT91	80.482	456	74	7	1	443	1	454
evm.model.utg20982.2	GWHPAAAA017453	evm.model.utg20982.2|evm.TU.utg20982.2|utg20982|GWHAAAA00026077.:13303-14974,	18.483	20.5791	19.806	17.6129	16.4799	15.5732	1.64606	0.0339178	1.46957	3.06734	NaN	NaN	NaN	9	9	9	88	88	88	16037	0	20489	129430000	24	985	ARF guanine-nucleotide exchange factor GNOM [Lactuca sativa]	XP_023730347.1	91.534	1441	79	19	1	1405	1	1434	0	2641	ARF guanine-nucleotide exchange factor GNOM (Pattern formation protein EMB30) (Protein EMBRYO DEFECTIVE 30) (Protein MIZU-KUSSEI2) (Protein VASCULAR NETWORK 7)	Q42510	77.879	1433	282	19	1	1400	1	1431
evm.model.utg9849.3	GWHPAAAA046473	evm.model.utg9849.3|evm.TU.utg9849.3|utg9849|GWHAAAA00019610.:20524-20538,	27.7718	27.3605	27.3824	24.8709	25.3063	26.5289	1.70663	0.0305782	1.51459	1.9362	NaN	NaN	NaN	6	6	6	154	154	154	44631	0	52247	2934800000	96	2154	rubber elongation factor family protein [Taraxacum brevicorniculatum]	ATI22063.1	97.8	409	1	4	1	401	1	409	0	790	REF/SRPP-like protein At1g67360	Q9FYF7	30.108	93	63	1	131	221	114	206
evm.model.utg3489.7	GWHPAAAA030561	evm.model.utg3489.7|evm.TU.utg3489.7|utg3489|GWHAAAA00006275.:48122-49033,;evm.model.utg17373.1|evm.TU.utg17373.1|utg17373|GWHAAAA00021919.:11226-11399,	21.3995	22.0063	22.2805	19.7084	16.8296	18.968	1.7055	0.030434	1.51664	3.39345	NaN	NaN	NaN	6	6	6	291	291	291	39324	0	27389	224830000	25	718	putative glucose-1-phosphate adenylyltransferase family protein [Helianthus annuus]	OTG12712.1	95.014	361	12	3	1	355	73	433	0	687	Mannose-1-phosphate guanylyltransferase 1 (EC 2.7.7.13) (GDP-mannose pyrophosphorylase 1) (Protein CYTOKINESIS DEFECTIVE 1) (Protein EMBRYO DEFECTIVE 101) (Protein HYPERSENSITIVE TO AMMONIUM ION 1) (Protein SENSITIVE TO OZONE 1) (Protein VITAMIN C DEFECTIVE 1)	O22287	88.366	361	36	3	1	355	1	361
evm.model.utg9094.14	GWHPAAAA045141	evm.model.utg9094.14|evm.TU.utg9094.14|utg9094|GWHAAAA00000490.:66692-67438:-|Frame:	19.653	19.8778	20.3187	18.115	18.8976	17.4132	1.73259	0.0281773	1.5501	1.80791	NaN	NaN	NaN	3	3	3	153	153	153	27146	0	92158	58257000	8	2084	proteasome subunit alpha type-4 [Lactuca sativa]	XP_023770770.1	97.59	249	1	3	1	244	1	249	2.21e-174	489	Proteasome subunit alpha type-4 (EC 3.4.25.1) (20S proteasome alpha subunit C) (20S proteasome subunit alpha-3)	O82530	89.3	243	22	2	1	239	1	243
evm.model.utg10219.11	GWHPAAAA000500	evm.model.utg10219.11|evm.TU.utg10219.11|utg10219|GWHAAAA00005940.:28907-29060,	23.4127	23.9128	23.586	22.8644	22.0916	22.7323	1.73227	0.0280392	1.55223	1.0744	NaN	NaN	NaN	26	26	21	564	564	455	52834	0	11755	2191900000	127	60	uridine kinase-like protein 4 [Lactuca sativa]	XP_023740035.1	97.021	470	4	5	1	460	1	470	0	917	Uridine kinase-like protein 4 [Includes: Uridine kinase (UK) (EC 2.7.1.48);Putative uracil phosphoribosyltransferase (UPRTase) (EC 2.4.2.9) (UMP pyrophosphorylase)]	O65583	82.627	472	67	6	1	460	1	469
evm.model.utg24200.4	GWHPAAAA021185	evm.model.utg24200.4|evm.TU.utg24200.4|utg24200|GWHAAAA00017444.:17145-17612,;evm.model.utg21915.5|evm.TU.utg21915.5|utg21915|GWHAAAA00018334.:20891-21365,	21.4447	21.2629	21.4303	20.0081	18.1698	19.424	1.79035	0.0255918	1.5919	2.17866	NaN	NaN	NaN	12	12	12	112	112	112	1496	0	17897	97915000	19	1131	phospholipase A I [Lactuca sativa]	XP_023742888.1	89.721	1362	100	19	1	1326	1	1358	0	2349	Phospholipase A I (AtPLA1) (EC 3.1.1.-)	F4HX15	66.086	1321	373	25	56	1325	13	1309
evm.model.utg24532.2	GWHPAAAA021536	evm.model.utg24532.2|evm.TU.utg24532.2|utg24532|GWHAAAA00027451.:6173-6592:-|Frame:;evm.model.utg19532.3|evm.TU.utg19532.3|utg19532|GWHAAAA00016220.:22248-22688:-|Frame:;evm.model.utg7325.7|evm.TU.utg7325.7|utg7325|GWHAAAA00008890.:46642-47088:+|Frame:;evm.model.utg29160.1|evm.TU.utg29160.1|utg29160|GWHAAAA00013326.:1782-2228:-|Frame:;evm.model.utg20275.1|evm.TU.utg20275.1|utg20275|GWHAAAA0000174…	23.4059	20.9859	22.9941	19.2092	19.4338	19.6369	1.79456	0.0241436	1.6172	3.03533	NaN	NaN	NaN	2	2	2	144	144	144	15393	0	60087	210610000	4	871	histone H2B.3-like [Lactuca sativa]	XP_023754570.1	95.683	139	4	1	1	137	1	139	4.67e-88	261	Histone H2B.3 (LeH2B-3) (Fragment)	O65819	91.111	135	10	1	5	137	3	137
evm.model.utg27849.7	GWHPAAAA024743	evm.model.utg27849.7|evm.TU.utg27849.7|utg27849|GWHAAAA00010436.:35246-35595,;evm.model.utg16548.2|evm.TU.utg16548.2|utg16548|GWHAAAA00005140.:16697-17046,	22.8689	23.5727	23.6049	19.1561	19.3529	15.3604	1.82148	0.0240838	1.61827	5.39237	NaN	NaN	NaN	9	9	9	266	266	266	46166	0	59188	686610000	27	672	aspartyl protease AED3-like [Lactuca sativa]	XP_023740656.1	86.574	432	50	4	1	424	1	432	0	714	Aspartyl protease AED3 (EC 3.4.23.-) (Apoplastic EDS1-dependent protein 3)	O04496	50.36	417	182	10	32	424	34	449
evm.model.utg3742.7	GWHPAAAA032281	evm.model.utg3742.7|evm.TU.utg3742.7|utg3742|GWHAAAA00008940.:17293-17433,	21.3067	22.2294	21.0398	18.2588	18.8635	16.0374	1.82262	0.0236421	1.62631	3.80541	NaN	NaN	NaN	9	9	9	166	166	166	72758	0	23708	210820000	31	1512	uncharacterized protein C18orf8 [Lactuca sativa]	XP_023756774.1	81.277	689	75	17	1	644	1	680	0	1071	Regulator of MON1-CCZ1 complex (Colon cancer-associated protein Mic1) (Mic-1) (WD repeat-containing protein 98)	Q96DM3	24.847	652	425	18	24	635	19	645
evm.model.utg7768.14	GWHPAAAA042232	evm.model.utg7768.14|evm.TU.utg7768.14|utg7768|GWHAAAA00017992.:51345-51562,	23.133	23.6222	21.876	20.4398	18.5607	17.9879	1.89419	0.0217017	1.66351	3.88094	NaN	NaN	NaN	2	2	2	286	286	286	11341	0	67625	247420000	8	1953	dormancy-associated protein 1-like [Lactuca sativa]	XP_023736750.1	93.269	104	5	1	1	102	1	104	4.61e-50	163	Dormancy-associated protein 1 (AtDRM1) (Dormancy-associated protein-like 1) (AtDYL1)	B9DGG8	53.636	110	42	3	1	101	1	110
evm.model.utg27968.3	GWHPAAAA024854	evm.model.utg27968.3|evm.TU.utg27968.3|utg27968|GWHAAAA00023051.:16706-16845,	23.606	23.4012	22.8033	21.8321	21.8215	20.8625	1.9301	0.0214915	1.66773	1.7648	NaN	NaN	NaN	14	14	12	544	544	446	36622	0	15182	2104700000	116	1257	ribose-phosphate pyrophosphokinase 4 [Lactuca sativa]	XP_023736888.1	94.72	322	11	3	6	321	4	325	0	619	Ribose-phosphate pyrophosphokinase 4 (EC 2.7.6.1) (Phosphoribosyl pyrophosphate synthase 4)	Q9XGA1	88.401	319	30	4	9	321	1	318
evm.model.utg8117.11	GWHPAAAA043041	evm.model.utg8117.11|evm.TU.utg8117.11|utg8117|GWHAAAA00025231.:35555-35777,	27.1424	27.1019	27.0336	26.3129	25.9139	25.3471	1.9248	0.0213708	1.67018	1.23467	NaN	NaN	NaN	35	35	35	593	593	593	78468	0	27855	8906700000	259	1983	uncharacterized protein LOC111880529 [Lactuca sativa]	XP_023732729.1	47.552	286	141	6	414	690	123	408	2.01e-66	242	Programmed cell death protein 4 (Protein I11/6)	Q98TX3	22.932	266	169	5	284	513	163	428
evm.model.utg5977.35	GWHPAAAA038168	evm.model.utg5977.35|evm.TU.utg5977.35|utg5977|GWHAAAA00018502.:183840-184025,	21.0578	22.0806	21.2038	14.5279	18.2679	17.0944	1.86009	0.0213478	1.67065	4.81733	NaN	NaN	NaN	2	2	2	107	107	107	339	0	44413	21305000	5	1791	isoflavone reductase-like protein [Lactuca sativa]	XP_023728165.1	92.233	309	18	3	1	303	1	309	0	565	Phenylcoumaran benzylic ether reductase TP7 (NtPCBER) (EC 1.23.1.-) (Protein TOBACCO PETAL 7)	B6VRE8	73.529	306	75	3	4	303	3	308
evm.model.utg13130.8	GWHPAAAA005823	evm.model.utg13130.8|evm.TU.utg13130.8|utg13130|GWHAAAA00026821.:25283-26875:-|Frame:;evm.model.utg2791.3|evm.TU.utg2791.3|utg2791|GWHAAAA00022698.:16999-18591:-|Frame:	27.6118	27.9361	27.9735	27.0136	26.2347	26.6378	2.06266	0.0208742	1.68039	1.21177	NaN	NaN	NaN	29	29	28	602	602	589	57364	0	32331	14762000000	245	366	T-complex protein 1 subunit delta [Lactuca sativa]	XP_023743600.1	96.981	530	6	5	1	520	4	533	0	1017	T-complex protein 1 subunit delta (TCP-1-delta) (CCT-delta) (Chaperonin CCT4)	Q9LV21	88.19	525	52	5	6	520	12	536
evm.model.utg35524.1	GWHPAAAA031053	evm.model.utg35524.1|evm.TU.utg35524.1|utg35524|GWHAAAA00007808.:5124-5213,;evm.model.utg10317.10|evm.TU.utg10317.10|utg10317|GWHAAAA00000029.:48352-48573,	22.6157	22.9185	22.8096	22.0197	21.1196	21.7174	1.85212	0.0207831	1.68229	1.16237	NaN	NaN	NaN	8	8	8	354	354	354	31278	0	20757	312580000	30	71	eukaryotic translation initiation factor 3 subunit F [Lactuca sativa]	XP_023752944.1	96.14	285	7	2	1	281	1	285	0	555	Eukaryotic translation initiation factor 3 subunit F (eIF3f) (eIF-3-epsilon) (eIF3 p32 subunit)	O04202	74.914	291	62	4	2	281	3	293
evm.model.utg5786.4	GWHPAAAA037774	evm.model.utg5786.4|evm.TU.utg5786.4|utg5786|GWHAAAA00001925.:18043-18115,	22.4581	21.4143	21.025	18.4793	17.461	19.4317	1.95235	0.0206207	1.6857	3.17514	NaN	NaN	NaN	7	7	7	42	42	42	28568	0	32833	209390000	24	1775	14-3-3 protein 7-like [Cynara cardunculus var. scolymus]	XP_024962602.1	84.766	256	29	3	1	246	1	256	1.33e-151	431	14-3-3 protein 7	P93212	77.824	239	49	2	4	238	2	240
evm.model.utg7214.3	GWHPAAAA040957	evm.model.utg7214.3|evm.TU.utg7214.3|utg7214|GWHAAAA00026347.:25282-25404,	27.0051	27.534	26.8326	26.2447	25.7971	25.773	1.9806	0.0204706	1.68887	1.18563	NaN	NaN	NaN	42	42	42	494	494	494	10914	0	32331	11883000000	279	1911	L-arabinokinase-like [Lactuca sativa]	XP_023756665.1	93.97	995	39	11	1	974	1	995	0	1844	L-arabinokinase (AtISA1) (EC 2.7.1.46)	O23461	78.463	989	191	13	1	969	51	1037
evm.model.utg8404.10	GWHPAAAA043688	evm.model.utg8404.10|evm.TU.utg8404.10|utg8404|GWHAAAA00006430.:48033-48479,	24.805	23.8906	24.1845	22.8957	22.3807	21.678	1.94836	0.0203864	1.69066	1.97523	NaN	NaN	NaN	12	3	3	653	186	186	25829	0	28004	816370000	37	2016	small rubber particle protein SRPP1 [Taraxacum brevicorniculatum]	AGE89406.1	96.087	230	4	3	1	225	1	230	1.36e-150	427	Stress-related protein	Q9SW70	51.584	221	78	3	11	202	9	229
evm.model.utg11915.5	GWHPAAAA003714	evm.model.utg11915.5|evm.TU.utg11915.5|utg11915|GWHAAAA00023761.:17085-17132,	21.9134	23.0522	21.7464	20.2886	20.2791	20.2859	2.05023	0.0203355	1.69175	1.9528	NaN	NaN	NaN	10	10	10	416	416	416	34244	0	92569	395630000	35	257	uncharacterized protein LOC111878206 [Lactuca sativa]	XP_023730479.1	94.463	307	11	3	2	302	3	309	0	583	BRCA1-A complex subunit Abraxas 1 (Coiled-coil domain-containing protein 98) (Protein FAM175A)	B5X1P9	26.357	129	87	2	1	128	1	122
evm.model.utg14346.3	GWHPAAAA007863	evm.model.utg14346.3|evm.TU.utg14346.3|utg14346|GWHAAAA00007130.:9896-10057,;evm.model.utg30233.4|evm.TU.utg30233.4|utg30233|GWHAAAA00010700.:21697-22473,	18.4263	19.9078	19.4485	16.9669	16.2473	17.1656	2.04815	0.0202051	1.69454	2.46759	NaN	NaN	NaN	7	7	7	102	102	102	94262	0	15191	94237000	12	484	protein VACUOLELESS1 [Lactuca sativa]	XP_023758172.1	93.817	841	35	9	1	825	1	840	0	1599	Protein VACUOLELESS1 (Vacuolar protein sorting-associated protein 16 homolog)	Q93VQ0	71.065	864	205	15	1	825	1	858
evm.model.utg20169.3	GWHPAAAA016354	evm.model.utg20169.3|evm.TU.utg20169.3|utg20169|GWHAAAA00017155.:17098-17322,	28.1796	28.3961	28.4685	27.4566	27.3704	26.6933	1.99203	0.0200714	1.69742	1.17463	NaN	NaN	NaN	10	10	10	794	794	794	18523	0	32331	17742000000	126	932	hypothetical protein CTI12_AA566240 [Artemisia annua]	PWA40074.1	79.042	167	31	2	1	163	1	167	1.36e-91	273	Protein translocase subunit SecA	Q7VKT3	27.523	109	63	4	38	131	193	300
evm.model.utg2127.5	GWHPAAAA017790	evm.model.utg2127.5|evm.TU.utg2127.5|utg2127|GWHAAAA00008091.:29245-29532,	19.8146	19.8762	19.6502	18.1304	17.7846	16.5367	2.0309	0.0199264	1.70057	2.29641	NaN	NaN	NaN	4	4	4	62	62	62	10701	0	91824	28393000	10	1005	transportin MOS14 [Lactuca sativa]	XP_023734241.1	93.652	961	43	9	1	943	1	961	0	1803	Transportin MOS14 (Importin beta MOS14) (Protein MODIFIER OF SNC1 14) (Transportin-SR) (TRN-SR)	Q8GUL2	67.816	957	286	11	1	939	1	953
evm.model.utg5224.18	GWHPAAAA036326	evm.model.utg5224.18|evm.TU.utg5224.18|utg5224|GWHAAAA00017478.:42651-44048:-|Frame:;evm.model.utg19884.10|evm.TU.utg19884.10|utg19884|GWHAAAA00024999.:27570-28967:-|Frame:	23.4598	23.5145	23.5765	22.3861	22.1558	21.4256	2.19833	0.0197372	1.70471	1.52777	NaN	NaN	NaN	9	9	9	252	252	252	52494	0	11118	783880000	54	1715	UDP-glycosyltransferase 76G1-like [Lactuca sativa]	XP_023757223.1	80.679	471	71	8	1	457	1	465	0	752	UDP-glycosyltransferase 76G1 (EC 2.4.1.-)	Q6VAB4	49.891	459	193	12	19	457	17	458
evm.model.utg8319.8	GWHPAAAA043490	evm.model.utg8319.8|evm.TU.utg8319.8|utg8319|GWHAAAA00021439.:44009-44248,	27.3784	27.2975	27.7184	25.349	26.3943	25.3231	2.04001	0.0197	1.70553	1.77597	NaN	NaN	NaN	13	13	13	483	483	483	35833	0	32331	10468000000	106	2010	pectinesterase 31-like [Lactuca sativa]	XP_023745789.1	83.175	315	47	3	1	309	1	315	0	551	Pectinesterase 31 (PE 31) (EC 3.1.1.11) (Pectin methylesterase 31) (AtPME31)	Q9LVQ0	63.376	314	109	3	2	309	4	317
evm.model.utg34313.3	GWHPAAAA030159	evm.model.utg34313.3|evm.TU.utg34313.3|utg34313|GWHAAAA00028094.:9090-9358,;evm.model.utg392.29|evm.TU.utg392.29|utg392|GWHAAAA00015113.:149045-149231,	21.7911	22.1733	21.1829	19.6749	19.2314	18.2448	2.18882	0.0194532	1.71101	2.6654	NaN	NaN	NaN	4	4	4	305	305	305	173	0	95805	154870000	10	1444	kirola-like isoform X1 [Lactuca sativa]	XP_023772260.1	81.457	151	25	2	1	149	1	150	7.14e-86	257	Kirola (allergen Act d 11)	P85524	51.333	150	71	1	1	148	1	150
evm.model.utg2370.5	GWHPAAAA020651	evm.model.utg2370.5|evm.TU.utg2370.5|utg2370|GWHAAAA00021107.:32841-33116,;evm.model.utg16048.2|evm.TU.utg16048.2|utg16048|GWHAAAA00007136.:10054-11016,	22.0794	25.2515	25.1654	17.4768	16.5068	18.8209	2.21316	0.0192537	1.71549	6.56394	NaN	NaN	NaN	1	1	1	36	36	36	65324	53711	2084	476830000	2	634	L-ascorbate oxidase-like [Lactuca sativa]	XP_023736632.1	84.734	583	78	6	1	572	1	583	0	1014	L-ascorbate oxidase (ASO) (Ascorbase) (EC 1.10.3.3)	Q40588	66.192	562	173	10	22	572	23	578
evm.model.utg19043.8	GWHPAAAA014849	evm.model.utg19043.8|evm.TU.utg19043.8|utg19043|GWHAAAA00027364.:24036-24351,	24.2016	24.4308	24.7077	15.1736	18.8246	12.9123	2.15494	0.0190423	1.72028	8.80985	NaN	NaN	NaN	10	2	2	166	47	47	49863	0	24104	699430000	13	845	tubulin alpha-3 chain-like [Lactuca sativa]	XP_023745031.1	95.122	451	14	4	1	443	1	451	0	882	Tubulin alpha-3 chain (Alpha-3-tubulin)	O22349	84.667	450	60	5	1	442	1	449
evm.model.utg36178.2	GWHPAAAA031498	evm.model.utg36178.2|evm.TU.utg36178.2|utg36178|GWHAAAA00029731.:12887-13039,	26.3253	26.5748	26.1328	25.5648	25.1245	24.9113	2.1105	0.0190204	1.72078	1.1441	NaN	NaN	NaN	23	11	10	526	275	252	57511	0	32331	2647700000	73	1482	pyruvate kinase 2, cytosolic-like [Lactuca sativa]	XP_023758074.1	93.928	527	22	5	1	517	1	527	0	1004	Pyruvate kinase 2, cytosolic (OsPK2) (EC 2.7.1.40)	Q2QXR8	85.389	527	67	5	1	517	1	527
evm.model.utg15402.17	GWHPAAAA009543	evm.model.utg15402.17|evm.TU.utg15402.17|utg15402|GWHAAAA00018068.:135074-135133,	20.8909	22.0697	22.4393	19.2638	18.2457	19.2928	2.10703	0.0188919	1.72372	2.86585	NaN	NaN	NaN	12	12	9	388	388	304	48585	0	57511	566170000	41	560	casein kinase II subunit alpha-2 [Lactuca sativa]	XP_023754342.1	89.387	424	28	6	1	407	1	424	0	702	Casein kinase II subunit alpha-2 (CK II) (EC 2.7.11.1) (Casein kinase alpha 2) (AtCKA2)	Q08466	82.842	373	52	6	44	407	34	403
evm.model.utg11585.4	GWHPAAAA003071	evm.model.utg11585.4|evm.TU.utg11585.4|utg11585|GWHAAAA00006018.:28302-28430,	25.0937	25.0827	25.2961	23.9128	23.0068	22.5517	2.10293	0.01864	1.72955	2.0004	NaN	NaN	NaN	8	8	3	492	492	228	21982	0	33049	1370900000	65	218	GTP-binding protein SAR1A-like [Helianthus annuus]	XP_022010340.1	98.964	193	0	1	1	191	1	193	1.91e-136	388	GTP-binding protein SAR1A	O04834	92.746	193	12	1	1	191	1	193
evm.model.utg7969.8	GWHPAAAA042676	evm.model.utg7969.8|evm.TU.utg7969.8|utg7969|GWHAAAA00015204.:41658-41909,	26.9942	27.4093	27.4204	25.4953	25.088	26.1403	2.13955	0.0185205	1.73235	1.7001	NaN	NaN	NaN	10	10	8	541	541	455	23447	0	11703	7147000000	112	1971	hypothetical protein LSAT_6X38201 [Lactuca sativa]	PLY90584.1	76.526	213	37	7	1	203	1	210	1.37e-106	314	Ricin B-like lectin R40G3 (Osr40g3)	Q6Z4N4	44.505	182	94	3	24	198	23	204
evm.model.utg6943.20	GWHPAAAA040342	evm.model.utg6943.20|evm.TU.utg6943.20|utg6943|GWHAAAA00005047.:76537-76692,	21.5148	21.5106	19.9873	17.2233	18.2983	17.8879	2.23317	0.0180615	1.74325	3.20105	NaN	NaN	NaN	3	3	3	83	83	83	52269	0	65972	56880000	11	1886	serine carboxypeptidase-like 27 [Lactuca sativa]	XP_023740167.1	90.83	458	36	3	1	452	1	458	0	853	Serine carboxypeptidase-like 27 (EC 3.4.16.-)	Q9SFB5	74.769	432	101	4	22	445	25	456
evm.model.utg19091.2	GWHPAAAA014927	evm.model.utg19091.2|evm.TU.utg19091.2|utg19091|GWHAAAA00023909.:7667-7919,;evm.model.utg11620.14|evm.TU.utg11620.14|utg11620|GWHAAAA00003758.:59440-59692,	24.5151	25.7149	24.5823	22.4058	22.7073	22.931	2.24429	0.0174574	1.75802	2.25607	NaN	NaN	NaN	7	7	4	487	487	329	16441	0	25521	5262700000	60	222	hypothetical protein LSAT_7X2601 [Lactuca sativa]	PLY64205.1	82.781	151	24	1	1	149	1	151	1.49e-82	249	Desiccation protectant protein Lea14 homolog	P46519	60.265	151	58	1	1	149	1	151
evm.model.utg9798.3	GWHPAAAA046350	evm.model.utg9798.3|evm.TU.utg9798.3|utg9798|GWHAAAA00003977.:37167-37169,	21.4403	21.9353	21.2058	19.1228	19.2894	17.8658	2.28938	0.0171186	1.76653	2.7678	NaN	NaN	NaN	12	12	12	165	165	165	1045	0	31308	300200000	31	2146	golgin candidate 6 isoform X1 [Lactuca sativa]	XP_023738556.1	88.009	909	76	16	20	906	1	898	0	1506	Golgin candidate 6 (AtGC6) (Protein MAIGO 4)	B0F9L4	64.41	916	275	20	23	900	1	903
evm.model.utg16528.3	GWHPAAAA011310	evm.model.utg16528.3|evm.TU.utg16528.3|utg16528|GWHAAAA00006372.:5668-5683,	21.357	23.9264	23.6846	17.2173	18.5774	18.2289	2.25735	0.0170159	1.76915	4.98148	NaN	NaN	NaN	2	2	2	478	478	478	76737	0	12656	108230000	7	670	inhibitor of trypsin and hageman factor [Artemisia annua]	PWA76143.1	78.261	69	15	0	1	69	1	69	8.11e-31	111	Inhibitor of trypsin and hageman factor (CMTI-V)	P19873	58.824	68	28	0	2	69	1	68
evm.model.utg5260.6	GWHPAAAA036445	evm.model.utg5260.6|evm.TU.utg5260.6|utg5260|GWHAAAA00025530.:23118-23236,	28.3117	27.7428	27.7766	26.512	26.948	26.6058	2.28203	0.0169748	1.7702	1.2551	NaN	NaN	NaN	13	13	13	508	508	508	27518	0	32331	17797000000	197	1719	L-ascorbate peroxidase, cytosolic [Lactuca sativa]	XP_023748818.1	94.8	250	9	2	1	246	1	250	7.89e-171	480	L-ascorbate peroxidase, cytosolic (AP) (EC 1.11.1.11) (PsAPx01)	P48534	83.2	250	38	2	1	246	1	250
evm.model.utg6936.8	GWHPAAAA040314	evm.model.utg6936.8|evm.TU.utg6936.8|utg6936|GWHAAAA00014868.:26517-27008:-|Frame:;evm.model.utg35382.7|evm.TU.utg35382.7|utg35382|GWHAAAA00015721.:21005-21496:-|Frame:	22.1405	21.9959	21.9247	16.2827	17.6007	13.7619	2.2569	0.0168819	1.77258	6.13859	NaN	NaN	NaN	1	1	1	67	67	67	18091	0	39951	42147000	5	1468	uncharacterized protein LOC111911555 [Lactuca sativa]	XP_023763080.1	76.623	154	27	3	1	145	1	154	4.29e-66	207	Uncharacterized protein At5g01610	Q9M015	30.508	118	63	4	26	127	56	170
evm.model.utg3282.4	GWHPAAAA029031	evm.model.utg3282.4|evm.TU.utg3282.4|utg3282|GWHAAAA00010391.:12096-12161,;evm.model.utg2973.11|evm.TU.utg2973.11|utg2973|GWHAAAA00001159.:59260-59325,;evm.model.utg7630.2|evm.TU.utg7630.2|utg7630|GWHAAAA00017275.:7020-7224,	29.9428	30.1675	29.888	29.0217	29.033	28.6014	2.59294	0.0168395	1.77367	1.11407	NaN	NaN	NaN	21	21	1	69	69	5	41741	0	32331	28142000000	300	1311	Actin/actin-like conserved site-containing protein [Cynara cardunculus var. scolymus]	KVI08516.1	98.408	377	0	3	1	371	35	411	0	758	Actin-7 (Actin-2)	P53492	97.347	377	4	3	1	371	1	377
evm.model.utg13096.10	GWHPAAAA005779	evm.model.utg13096.10|evm.TU.utg13096.10|utg13096|GWHAAAA00009030.:30711-30817,	22.8269	23.2333	23.0657	17.1053	19.3264	19.5769	2.27484	0.0168333	1.77383	4.37243	NaN	NaN	NaN	5	5	5	284	284	284	31018	0	55538	359080000	16	363	ATP-dependent Clp protease proteolytic subunit 5, chloroplastic-like [Helianthus annuus]	XP_021987699.1	90.345	290	19	3	1	281	1	290	0	534	ATP-dependent Clp protease proteolytic subunit 5, chloroplastic (EC 3.4.21.92) (Endopeptidase ClpP5) (nClpP5) (nClpP1)	Q9S834	78.859	298	46	6	1	281	1	298
evm.model.utg17728.4	GWHPAAAA012946	evm.model.utg17728.4|evm.TU.utg17728.4|utg17728|GWHAAAA00010870.:12041-12715,	19.9206	19.9614	19.9911	17.4747	15.7865	16.0229	2.58391	0.0162381	1.78946	3.52966	NaN	NaN	NaN	3	3	3	137	137	137	37757	0	45883	36623000	2	741	uncharacterized protein LOC111913485 [Lactuca sativa]	XP_023764955.1	88.571	350	27	4	1	337	1	350	0	593	UPF0301 protein Cag_1601	Q3AQ69	28.977	176	103	6	163	334	26	183
evm.model.utg19548.4	GWHPAAAA015553	evm.model.utg19548.4|evm.TU.utg19548.4|utg19548|GWHAAAA00006088.:10047-10169,	21.5239	22.605	21.2718	17.4495	17.3452	18.6903	2.5825	0.0160471	1.7946	3.97193	NaN	NaN	NaN	5	5	5	266	266	266	3246	0	27073	229460000	27	880	protein MEMO1 [Lactuca sativa]	XP_023743572.1	93.103	290	16	2	1	286	1	290	0	564	Protein MEMO1 (Mediator of ErbB2-driven cell motility 1) (Memo-1)	Q6GNT9	52.431	288	125	6	5	282	8	293
evm.model.utg12869.1	GWHPAAAA005330	evm.model.utg12869.1|evm.TU.utg12869.1|utg12869|GWHAAAA00013357.:5191-5397,;evm.model.utg1548.5|evm.TU.utg1548.5|utg1548|GWHAAAA00007399.:30317-30523,	25.9076	25.3366	25.7223	24.1585	23.7969	23.3669	2.56996	0.0158605	1.79968	1.8814	NaN	NaN	NaN	5	4	4	462	385	385	14835	0	60394	1527100000	27	341	dehydrin Xero 1-like [Lactuca sativa]	XP_023764814.1	73.154	149	31	6	1	141	1	148	5.48e-51	168	Dehydrin Xero 1	P25863	63.529	85	29	2	58	140	43	127
evm.model.utg5995.10	GWHPAAAA038241	evm.model.utg5995.10|evm.TU.utg5995.10|utg5995|GWHAAAA00008237.:55736-56354,	20.692	20.4935	19.8886	18.9393	18.5068	18.2248	2.31622	0.0157876	1.80168	1.80106	NaN	NaN	NaN	7	7	7	119	119	119	91935	0	21004	137640000	24	1794	probable disease resistance protein At5g66900 [Lactuca sativa]	XP_023731725.1	79.099	799	153	8	1	785	1	799	0	1244	Probable disease resistance protein At5g66900	Q9FKZ1	37.469	806	449	24	5	770	5	795
evm.model.utg23586.2	GWHPAAAA020553	evm.model.utg23586.2|evm.TU.utg23586.2|utg23586|GWHAAAA00026379.:11306-11767,	24.7427	24.9487	24.9226	23.6564	23.3975	22.7153	2.30348	0.0156491	1.80551	1.61493	NaN	NaN	NaN	13	13	12	229	229	216	6329	0	56934	2455800000	87	1113	pyruvate decarboxylase 1 [Lactuca sativa]	XP_023736830.1	92.123	584	36	5	1	574	1	584	0	1091	Pyruvate decarboxylase 1 (PDC) (EC 4.1.1.1)	P51850	84.507	568	77	6	18	574	26	593
evm.model.utg36327.4	GWHPAAAA031610	evm.model.utg36327.4|evm.TU.utg36327.4|utg36327|GWHAAAA00021502.:13475-14647:-|Frame:;evm.model.utg32747.3|evm.TU.utg32747.3|utg32747|GWHAAAA00015457.:20990-22162:-|Frame:;evm.model.utg18163.2|evm.TU.utg18163.2|utg18163|GWHAAAA00022503.:14285-15457:+|Frame:	26.3391	26.0044	27.1899	23.9156	24.2622	24.0925	2.56392	0.0155	1.80967	2.42103	NaN	NaN	NaN	18	18	9	672	672	372	42621	0	32331	5926500000	165	1404	S-adenosylmethionine synthase 2 [Lactuca sativa]	XP_023767798.1	98.205	390	1	3	1	384	1	390	0	780	S-adenosylmethionine synthase 2 (AdoMet synthase 2) (EC 2.5.1.6) (Methionine adenosyltransferase 2) (MAT 2)	Q38JH8	95.128	390	13	3	1	384	1	390
evm.model.utg8768.4	GWHPAAAA044401	evm.model.utg8768.4|evm.TU.utg8768.4|utg8768|GWHAAAA00002194.:23252-23482,	21.1195	21.6129	21.129	20.3593	20.1341	20.3274	2.33282	0.0153455	1.81402	1.01353	NaN	NaN	NaN	2	2	2	49	49	49	5112	53967	27052	98565000	4	2044	methionine S-methyltransferase-like isoform X1 [Lactuca sativa]	XP_023757434.1	89.116	441	31	5	1	433	1	432	0	804	Methionine S-methyltransferase (EC 2.1.1.12) (AdoMet:Met S-methyltransferase)	Q9SWR3	82.393	443	59	6	1	433	1	434
evm.model.utg3905.1	GWHPAAAA032720	evm.model.utg3905.1|evm.TU.utg3905.1|utg3905|GWHAAAA00017056.:1999-3345:+|Frame:	24.4627	24.9121	24.3487	22.3839	22.7233	21.9925	2.90029	0.0152	1.81816	2.20793	NaN	NaN	NaN	16	16	16	475	475	475	50124	0	12754	2275500000	89	1540	probable L-cysteine desulfhydrase, chloroplastic [Lactuca sativa]	XP_023766770.1	91.461	445	30	4	4	440	46	490	0	818	Probable L-cysteine desulfhydrase, chloroplastic (EC 4.4.1.-) (Chloroplastic cysteine desulfurase-like protein 3) (NIFS-like protein 3) (CpNifS3)	Q3E6S9	68.395	405	117	5	42	435	66	470
evm.model.utg16970.2	GWHPAAAA012007	evm.model.utg16970.2|evm.TU.utg16970.2|utg16970|GWHAAAA00017557.:10206-10275,	21.5039	21.1375	21.5912	18.3613	18.5416	19.3324	2.89916	0.0149508	1.82534	2.66579	NaN	NaN	NaN	5	5	5	144	144	144	43504	0	94505	225130000	13	698	BRISC and BRCA1-A complex member 2 [Cynara cardunculus var. scolymus]	XP_024985553.1	84.127	378	50	5	1	368	1	378	0	657	BRISC and BRCA1-A complex member 2 (BRCA1-A complex subunit BRE) (BRCA1/BRCA2-containing complex subunit 45) (Brain and reproductive organ-expressed protein)	Q6GPL9	30.814	344	208	14	25	349	35	367
evm.model.utg13122.2	GWHPAAAA005816	evm.model.utg13122.2|evm.TU.utg13122.2|utg13122|GWHAAAA00027275.:14835-14986,	28.6103	28.9906	28.0402	26.8913	26.8045	26.7125	2.46535	0.0148571	1.82807	1.74427	NaN	NaN	NaN	13	13	12	574	574	506	28123	0	79758	16824000000	143	365	probable 6-phosphogluconolactonase 4, chloroplastic [Lactuca sativa]	XP_023744800.1	88.048	251	26	2	1	247	1	251	9.84e-160	452	6-phosphogluconolactonase 3, chloroplastic (6PGL3) (EC 3.1.1.31) (Protein EMBRYO DEFECTIVE 2024)	Q84WW2	59.671	243	91	3	9	247	86	325
evm.model.utg27909.3	GWHPAAAA024797	evm.model.utg27909.3|evm.TU.utg27909.3|utg27909|GWHAAAA00026697.:9466-9499,	22.6131	22.2357	22.1511	20.8382	19.9597	20.4578	2.55702	0.0148261	1.82897	1.91473	NaN	NaN	NaN	5	1	1	313	9	9	18286	0	97459	120150000	8	1251	uncharacterized protein LOC112518976 [Cynara cardunculus var. scolymus]	XP_024982590.1	83.133	166	25	2	1	164	10	174	5.8e-90	274	Desiccation protectant protein Lea14 homolog	P46519	28.667	150	99	2	17	164	2	145
evm.model.utg4171.7	GWHPAAAA033393	evm.model.utg4171.7|evm.TU.utg4171.7|utg4171|GWHAAAA00009005.:32465-32575,	25.8504	25.7296	26.181	24.0845	23.6953	23.4464	3.16248	0.0147234	1.83199	2.17827	NaN	NaN	NaN	20	20	1	462	462	29	59779	0	17192	2762600000	95	1575	ATP synthase subunit beta, mitochondrial [Lactuca sativa]	XP_023734180.1	96.23	557	10	6	1	546	1	557	0	1063	ATP synthase subunit beta, mitochondrial (EC 7.1.2.2)	P17614	88.393	560	50	8	1	546	1	559
evm.model.utg15208.2	GWHPAAAA009210	evm.model.utg15208.2|evm.TU.utg15208.2|utg15208|GWHAAAA00002481.:8826-8856,;evm.model.utg9734.7|evm.TU.utg9734.7|utg9734|GWHAAAA00027665.:20974-21061,;evm.model.utg14796.6|evm.TU.utg14796.6|utg14796|GWHAAAA00027906.:32140-32151,;evm.model.utg1286.20|evm.TU.utg1286.20|utg1286|GWHAAAA00024873.:85540-85633,	22.8964	23.5808	23.4635	18.9992	16.85	17.2483	2.89878	0.0147097	1.8324	5.61438	NaN	NaN	NaN	1	1	1	143	143	143	12642	54201	27269	184590000	9	337	hypothetical protein LSAT_5X104741 [Lactuca sativa]	PLY76573.1	87.736	106	8	2	6	106	30	135	7.04e-56	180	Ras-related protein RABD1 (AtRABD1) (Ras-related protein ATFP8)	Q9ZRE2	71.296	108	29	1	1	106	70	177
evm.model.utg10321.5	GWHPAAAA000695	evm.model.utg10321.5|evm.TU.utg10321.5|utg10321|GWHAAAA00009228.:16930-17817,	30.1266	30.0006	30.0153	28.9451	28.8767	28.2191	2.36305	0.0146296	1.83477	1.3672	NaN	NaN	NaN	21	21	4	379	379	78	49349	0	32331	43872000000	273	73	elongation factor 1-alpha [Carthamus tinctorius]	AID52924.1	97.55	449	3	4	1	441	1	449	0	881	Elongation factor 1-alpha (EF-1-alpha)	P17786	95.078	447	14	4	1	439	1	447
evm.model.utg18318.3	GWHPAAAA013819	evm.model.utg18318.3|evm.TU.utg18318.3|utg18318|GWHAAAA00012980.:30715-30807,	26.3342	26.0694	26.5361	25.0101	25.0435	24.6623	2.82299	0.0144762	1.83935	1.40793	NaN	NaN	NaN	17	3	0	396	96	0	49554	0	10285	3368000000	30	790	tubulin alpha chain [Cynara cardunculus var. scolymus]	XP_024963840.1	98	450	1	4	1	442	1	450	0	901	Tubulin alpha chain	P33629	96.889	450	6	4	1	442	1	450
evm.model.utg15234.4	GWHPAAAA009280	evm.model.utg15234.4|evm.TU.utg15234.4|utg15234|GWHAAAA00010344.:24378-24427,	23.7245	23.458	23.1082	17.6399	18.7443	19.3112	3.1316	0.0144167	1.84113	4.86509	NaN	NaN	NaN	7	5	5	283	244	244	28206	0	34007	563540000	31	550	ferritin-4, chloroplastic-like [Lactuca sativa]	XP_023732076.1	93.701	254	11	3	1	249	1	254	6.62e-160	452	Ferritin-3, chloroplastic (EC 1.16.3.1) (SFerH-3)	Q948P6	75.486	257	55	5	1	250	1	256
evm.model.utg20573.1	GWHPAAAA016878	evm.model.utg20573.1|evm.TU.utg20573.1|utg20573|GWHAAAA00030152.:2865-3056,;evm.model.utg24316.2|evm.TU.utg24316.2|utg24316|GWHAAAA00020325.:1892-1906,	25.6134	25.6044	25.6887	24.5897	24.4866	24.0234	2.70558	0.0144	1.84164	1.26893	NaN	NaN	NaN	9	9	9	272	272	272	34769	0	50852	1908300000	61	960	26S proteasome non-ATPase regulatory subunit 14 homolog [Lactuca sativa]	XP_023737893.1	97.756	312	1	3	1	306	1	312	0	619	26S proteasome non-ATPase regulatory subunit 14 homolog (EC 3.4.19.-) (26S proteasome regulatory subunit RPN11) (AtRPN11)	Q9LT08	93.204	309	14	4	4	306	1	308
evm.model.utg3759.10	GWHPAAAA032334	evm.model.utg3759.10|evm.TU.utg3759.10|utg3759|GWHAAAA00007896.:62520-62592,	22.5346	23.329	22.8836	20.9685	20.1437	20.392	2.70442	0.0141972	1.8478	2.41433	NaN	NaN	NaN	10	10	9	356	356	335	43133	0	70102	636960000	45	1515	nucleosome assembly protein 1;4-like isoform X2 [Cynara cardunculus var. scolymus]	XP_024972367.1	80.62	387	61	6	1	373	1	387	0	520	Nucleosome assembly protein 1;2 (OsNAP1;2) (Nucleosome assembly protein 1-like 2) (OsNAP1_L2)	B8AW64	68.7	377	92	7	6	373	5	364
evm.model.utg13514.9	GWHPAAAA006506	evm.model.utg13514.9|evm.TU.utg13514.9|utg13514|GWHAAAA00011849.:75604-76235,	25.0774	25.31	25.5233	24.4588	24.174	24.0392	2.42323	0.0141359	1.84968	1.07957	NaN	NaN	NaN	26	26	26	581	581	581	64356	0	32331	4701100000	169	413	2-isopropylmalate synthase A-like [Lactuca sativa]	XP_023748657.1	92.061	592	33	8	1	580	1	590	0	1096	2-isopropylmalate synthase A (EC 2.3.3.13) (Alpha-IPM synthase A) (Alpha-isopropylmalate synthase A)	O04973	77.338	556	108	9	37	574	16	571
evm.model.utg11396.11	GWHPAAAA002716	evm.model.utg11396.11|evm.TU.utg11396.11|utg11396|GWHAAAA00007909.:85931-86395:-|Frame:	23.1152	22.9035	23.1644	18.2051	19.4955	17.9345	3.11953	0.0141224	1.85009	4.51598	NaN	NaN	NaN	3	1	1	247	104	104	17504	0	50351	157290000	9	199	Alpha crystallin/Hsp20 domain-containing protein [Artemisia annua]	PWA56401.1	80.38	158	24	3	1	152	1	157	2.16e-82	248	18.2 kDa class I heat shock protein	P27880	73.418	158	36	2	1	152	1	158
evm.model.utg19808.1	GWHPAAAA015863	evm.model.utg19808.1|evm.TU.utg19808.1|utg19808|GWHAAAA00029632.:23189-23276,	23.1068	22.7625	22.099	18.4621	19.0881	16.7668	2.42052	0.014	1.85387	4.55043	NaN	NaN	NaN	5	5	5	117	117	117	58553	0	27063	159110000	17	899	cyprosin-like [Lactuca sativa]	XP_023757119.1	89.733	487	39	6	53	528	21	507	0	887	Cyprosin (EC 3.4.23.-) (Fragment)	P40782	75.476	473	105	5	67	528	1	473
evm.model.utg2270.15	GWHPAAAA019482	evm.model.utg2270.15|evm.TU.utg2270.15|utg2270|GWHAAAA00008585.:79529-79582,	23.9743	24.2257	23.7767	22.7167	23.0061	22.6758	2.69776	0.014	1.85387	1.1927	NaN	NaN	NaN	17	17	17	17	17	17	14486	0	80396	876360000	64	1068	SNARE-interacting protein KEULE-like isoform X1 [Lactuca sativa]	XP_023729927.1	90.528	644	46	8	626	1254	26	669	0	1184	SNARE-interacting protein KEULE	Q9C5X3	70.652	644	172	10	626	1254	25	666
evm.model.utg4580.2	GWHPAAAA034554	evm.model.utg4580.2|evm.TU.utg4580.2|utg4580|GWHAAAA00011902.:8467-8601,	21.5423	21.3457	21.9636	17.6832	18.8363	18.1601	3.05516	0.01384	1.85886	3.39067	NaN	NaN	NaN	17	2	2	447	62	62	46793	0	6928	120570000	12	1644	26S proteasome regulatory subunit 6B homolog [Lactuca sativa]	XP_023738671.1	96.394	416	7	4	1	408	1	416	0	806	26S proteasome regulatory subunit 6B homolog	P85200	93.269	416	18	6	1	408	1	414
evm.model.utg20421.4	GWHPAAAA016688	evm.model.utg20421.4|evm.TU.utg20421.4|utg20421|GWHAAAA00002219.:6806-6849,	21.3084	20.7059	21.0236	18.5966	18.6002	19.0631	3.19873	0.0136364	1.8653	2.25932	NaN	NaN	NaN	4	4	4	208	208	208	2676	0	15818	162900000	25	947	ferritin, chloroplastic-like [Lactuca sativa]	XP_023760157.1	93.644	236	11	2	1	232	35	270	1.59e-149	426	Ferritin, chloroplastic (EC 1.16.3.1) (Apf1)	Q94FY2	74.107	224	46	5	12	229	33	250
evm.model.utg10881.3	GWHPAAAA001811	evm.model.utg10881.3|evm.TU.utg10881.3|utg10881|GWHAAAA00020893.:5194-5898,	21.9132	22.0212	22.1126	17.8176	17.9976	19.1459	3.03592	0.0135686	1.86746	3.69532	NaN	NaN	NaN	1	1	1	42	42	42	43082	0	14168	126650000	7	145	caffeoylshikimate esterase-like [Lactuca sativa]	XP_023761069.1	87.374	396	32	7	1	378	11	406	0	655	Caffeoylshikimate esterase (EC 3.1.1.-) (Lysophospholipase 2) (LysoPL2)	Q9C942	73.397	312	75	4	70	375	22	331
evm.model.utg29920.2	GWHPAAAA026676	evm.model.utg29920.2|evm.TU.utg29920.2|utg29920|GWHAAAA00008923.:10254-10589,	21.4665	21.3707	21.6036	18.9048	17.4466	18.6203	2.65756	0.01344	1.8716	3.15638	NaN	NaN	NaN	7	1	0	226	41	0	37574	0	36787	77354000	6	1323	probable aldo-keto reductase 4 [Lactuca sativa]	XP_023739737.1	88.856	341	32	3	1	335	26	366	0	622	Probable aldo-keto reductase 3 (EC 1.1.1.-)	O22707	73.077	338	85	3	4	335	7	344
evm.model.utg18303.15	GWHPAAAA013785	evm.model.utg18303.15|evm.TU.utg18303.15|utg18303|GWHAAAA00004545.:46235-47191:-|Frame:;evm.model.utg13104.1|evm.TU.utg13104.1|utg13104|GWHAAAA00031424.:6269-7225:-|Frame:;evm.model.utg19305.7|evm.TU.utg19305.7|utg19305|GWHAAAA00001474.:46758-47493,	21.8478	21.319	21.9413	20.1215	20.0985	20.3366	2.7259	0.0134118	1.87251	1.51717	NaN	NaN	NaN	6	4	4	258	173	173	35237	0	14173	383490000	21	785	probable carboxylesterase 12 [Lactuca sativa]	XP_023730105.1	81.132	318	54	3	1	312	1	318	0	536	Probable carboxylesterase 1 (AtCXE1) (EC 3.1.1.1)	Q9LMA7	42.405	316	169	7	6	311	3	315
evm.model.utg1641.5	GWHPAAAA011122	evm.model.utg1641.5|evm.TU.utg1641.5|utg1641|GWHAAAA00001367.:16643-18085:+|Frame:	25.5524	25.2869	25.4665	24.1978	23.7779	23.8094	3.19164	0.0133333	1.87506	1.5069	NaN	NaN	NaN	21	21	12	504	504	352	52808	0	11953	3550200000	96	664	UDP-glucose 6-dehydrogenase 1-like [Lactuca sativa]	XP_023737002.1	94.583	480	18	4	1	472	1	480	0	928	UDP-glucose 6-dehydrogenase 2 (UDP-Glc dehydrogenase 2) (UDP-GlcDH 2) (UDPGDH 2) (EC 1.1.1.22) (At-UGD2)	Q9LIA8	87.917	480	50	4	1	472	1	480
evm.model.utg29119.4	GWHPAAAA025992	evm.model.utg29119.4|evm.TU.utg29119.4|utg29119|GWHAAAA00015709.:15555-15914,	21.2329	21.3171	22.0017	18.8923	18.5086	18.0378	3.02812	0.0130566	1.88417	3.03767	NaN	NaN	NaN	4	4	4	333	333	333	20562	0	99555	79952000	15	1289	ADP-ribosylation factor-like protein 5 [Lactuca sativa]	XP_023740520.1	97.814	183	2	1	1	181	1	183	3.67e-129	369	ADP-ribosylation factor-like protein 5	Q55AD9	60	180	67	2	1	175	1	180
evm.model.utg8141.14	GWHPAAAA043108	evm.model.utg8141.14|evm.TU.utg8141.14|utg8141|GWHAAAA00023361.:33496-34863:-|Frame:;evm.model.utg10480.3|evm.TU.utg10480.3|utg10480|GWHAAAA00008609.:13043-14410:-|Frame:;evm.model.utg21908.6|evm.TU.utg21908.6|utg21908|GWHAAAA00000062.:22064-23146:+|Frame:;evm.model.utg762.3|evm.TU.utg762.3|utg762|GWHAAAA00001000.:20554-21894:-|Frame:	27.068	27.4873	26.9766	25.3958	24.7064	25.0301	2.96041	0.0123571	1.90808	2.1332	NaN	NaN	NaN	6	6	6	158	158	158	51298	0	14527	1133200000	43	91	epidermis-specific secreted glycoprotein EP1-like [Lactuca sativa]	XP_023765238.1	85.683	454	56	5	1	446	1	453	0	773	EP1-like glycoprotein 4 (Curculin-like (Mannose-binding) lectin family protein)	Q9ZVA5	47.523	444	207	9	8	438	3	433
evm.model.utg10612.4	GWHPAAAA001295	evm.model.utg10612.4|evm.TU.utg10612.4|utg10612|GWHAAAA00000030.:11282-11415,;evm.model.utg18895.2|evm.TU.utg18895.2|utg18895|GWHAAAA00015958.:9705-9838,	22.6985	23.3955	22.6553	18.292	18.4138	19.3568	3.28916	0.0109474	1.96069	4.22888	NaN	NaN	NaN	7	7	7	277	277	277	39306	0	52285	446970000	34	109	protein RICE SALT SENSITIVE 3-like [Lactuca sativa]	XP_023739081.1	94.253	348	12	3	1	340	1	348	0	673	Protein RICE SALT SENSITIVE 3	K4PW38	36.515	241	119	9	13	239	31	251
evm.model.utg1983.9	GWHPAAAA015897	evm.model.utg1983.9|evm.TU.utg1983.9|utg1983|GWHAAAA00017120.:50133-51358,	19.6418	19.7883	19.4926	18.6782	18.4756	18.4952	3.28318	0.0106667	1.97197	1.09124	NaN	NaN	NaN	6	6	5	41	41	34	1949	0	11074	54497000	12	901	brefeldin A-inhibited guanine nucleotide-exchange protein 2-like [Lactuca sativa]	XP_023730741.1	86.753	1774	166	24	1	1710	1	1769	0	3060	Brefeldin A-inhibited guanine nucleotide-exchange protein 2 (BIG2) (ARF guanine-nucleotide exchange factor BIG2)	Q9LZX8	67.796	1801	481	27	1	1710	1	1793
evm.model.utg160.15	GWHPAAAA010477	evm.model.utg160.15|evm.TU.utg160.15|utg160|GWHAAAA00002044.:78044-78265,	25.1524	25.6162	25.4958	23.1796	23.0413	23.0712	4.05065	0.00657143	2.18234	2.3241	NaN	NaN	NaN	18	18	18	347	347	347	69241	0	14525	2385700000	101	627	molybdopterin biosynthesis protein CNX1 [Lactuca sativa]	XP_023746102.1	84.242	660	80	11	1	637	1	659	0	1081	Molybdopterin biosynthesis protein CNX1 (Molybdenum cofactor biosynthesis enzyme CNX1) [Includes: Molybdopterin molybdenumtransferase (MPT Mo-transferase) (EC 2.10.1.1) (Domain E);Molybdopterin adenylyltransferase (MPT adenylyltransferase) (EC 2.7.7.75) (Domain G)]	Q39054	67.835	656	188	11	1	636	16	668
evm.model.utg16048.5	GWHPAAAA010567	evm.model.utg16048.5|evm.TU.utg16048.5|utg16048|GWHAAAA00007136.:52466-52504,	25.1936	25.1686	25.4995	23.2866	22.9952	22.7525	3.57783	0.00657143	2.18234	2.2758	NaN	NaN	NaN	10	7	7	419	295	295	23402	0	25413	1060100000	56	636	small rubber particle protein 1 [Taraxacum kok-saghyz]	AMB19721.1	97.073	205	2	2	1	201	1	205	6.07e-136	389	Stress-related protein	Q9SW70	54.741	232	76	5	1	205	1	230
evm.model.utg6485.2	GWHPAAAA039290	evm.model.utg6485.2|evm.TU.utg6485.2|utg6485|GWHAAAA00005409.:17307-17450,	20.2673	20.7301	20.747	18.2191	18.0902	18.0005	3.89533	0.00613333	2.2123	2.47821	NaN	NaN	NaN	1	1	1	79	79	79	24556	0	67261	43787000	7	1849	glutathione S-transferase F9-like [Lactuca sativa]	XP_023742784.1	85.581	215	26	3	1	211	1	214	3.13e-127	367	Glutathione S-transferase F9 (AtGSTF9) (EC 2.5.1.18) (AtGSTF7) (GST class-phi member 9)	O80852	65.888	214	69	2	1	210	1	214
evm.model.utg6958.17	GWHPAAAA040408	evm.model.utg6958.17|evm.TU.utg6958.17|utg6958|GWHAAAA00023436.:63359-63661,	21.2043	21.4945	21.1081	16.7356	17.0033	17.8569	3.46932	0.00613333	2.2123	4.07038	NaN	NaN	NaN	3	3	3	189	189	189	21056	0	35453	78291000	4	1889	Calcineurin-like phosphoesterase superfamily domain-containing protein [Cynara cardunculus var. scolymus]	KVI09148.1	97.861	187	2	1	1	185	59	245	1.75e-132	380	Vacuolar protein sorting-associated protein 29 (Protein MAIGO 1) (Vesicle protein sorting 29)	Q9STT2	85.106	188	26	1	1	186	1	188
evm.model.utg4721.4	GWHPAAAA034969	evm.model.utg4721.4|evm.TU.utg4721.4|utg4721|GWHAAAA00002692.:22480-22546,	23.4748	23.7339	23.5348	22.441	22.2728	22.5006	3.4607	0.00593548	2.22654	1.17637	NaN	NaN	NaN	9	9	9	265	265	265	47613	0	41593	761110000	52	1667	lanC-like protein GCL1 isoform X1 [Lactuca sativa]	XP_023735539.1	85.511	421	50	5	1	413	1	418	0	717	LanC-like protein GCL1 (G protein-coupled receptor 2-like protein 1) (Protein GCR2-like 1)	Q9FJN7	59.091	396	146	9	32	413	34	427
evm.model.utg3962.2	GWHPAAAA032860	evm.model.utg3962.2|evm.TU.utg3962.2|utg3962|GWHAAAA00023431.:22514-22536,	22.525	22.7294	22.76	17.3062	17.8829	16.6127	3.8726	0.00575	2.24033	5.40423	NaN	NaN	NaN	16	5	1	407	164	35	47229	0	89388	768500000	38	1546	tubulin alpha-1 chain [Lactuca sativa]	XP_023754870.1	97.387	421	3	4	1	413	1	421	0	842	Tubulin alpha-1 chain	P28752	95.724	421	10	4	1	413	1	421
evm.model.utg6734.3	GWHPAAAA039819	evm.model.utg6734.3|evm.TU.utg6734.3|utg6734|GWHAAAA00028578.:7167-7245,;evm.model.utg17683.3|evm.TU.utg17683.3|utg17683|GWHAAAA00023208.:17793-17892,;evm.model.utg7188.11|evm.TU.utg7188.11|utg7188|GWHAAAA00017723.:23031-23109,;evm.model.utg526.24|evm.TU.utg526.24|utg526|GWHAAAA00006487.:132963-133095,;evm.model.utg140.18|evm.TU.utg140.18|utg140|GWHAAAA00003466.:107439-107517,;evm.model.utg12138.…	23.9279	23.8301	24.5366	17.9605	18.8999	19.4186	3.42775	0.00557576	2.2537	5.33855	NaN	NaN	NaN	1	1	1	196	196	196	9299	0	42057	312420000	11	288	Vacuolar H+-pumping ATPase 16 kDa proteolipid subunit 4 isoform 2, partial [Theobroma cacao]	EOY14929.1	95.652	92	4	0	1	92	28	119	1.59e-53	172	V-type proton ATPase 16 kDa proteolipid subunit (V-ATPase 16 kDa proteolipid subunit) (Vacuolar proton pump 16 kDa proteolipid subunit)	Q43434	95.652	92	4	0	1	92	1	92
evm.model.utg1598.1	GWHPAAAA010414	evm.model.utg1598.1|evm.TU.utg1598.1|utg1598|GWHAAAA00013743.:21589-22314,	22.1063	22.7505	22.5563	18.7989	19.1278	18.5522	3.86739	0.00541176	2.26666	3.64471	NaN	NaN	NaN	9	9	9	232	232	232	56616	0	24624	361270000	26	625	plant intracellular Ras-group-related LRR protein 9-like [Lactuca sativa]	XP_023765062.1	84.884	516	61	7	1	502	1	513	0	816	Plant intracellular Ras-group-related LRR protein 1	Q9FFJ3	53.711	512	213	9	4	502	6	506
evm.model.utg18111.4	GWHPAAAA013528	evm.model.utg18111.4|evm.TU.utg18111.4|utg18111|GWHAAAA00025920.:31173-31650,	21.9318	21.8399	22.3665	18.7561	18.7368	17.8881	3.39523	0.00541176	2.26666	3.58572	NaN	NaN	NaN	5	5	5	136	136	136	50657	0	14021	115660000	23	767	low-temperature-induced cysteine proteinase-like [Lactuca sativa]	XP_023746565.1	91.087	460	30	5	1	449	1	460	0	804	Cysteine proteinase RD21A (EC 3.4.22.-) (Protein RESPONSIVE TO DEHYDRATION 21) (RD21)	P43297	67.756	459	130	9	5	453	7	457
evm.model.utg1637.28	GWHPAAAA011065	evm.model.utg1637.28|evm.TU.utg1637.28|utg1637|GWHAAAA00001630.:166255-166538,	24.6312	24.8092	24.2931	21.4078	21.9859	21.1596	3.35359	0.00511111	2.29148	3.06007	NaN	NaN	NaN	7	7	5	324	324	283	27802	0	27206	1606000000	48	661	ferritin-4, chloroplastic-like [Lactuca sativa]	XP_023771038.1	88.306	248	24	3	1	243	1	248	1.38e-150	429	Ferritin-3, chloroplastic (EC 1.16.3.1) (SFerH-3)	Q948P6	71.937	253	58	4	1	243	1	250
evm.model.utg24736.3	GWHPAAAA021729	evm.model.utg24736.3|evm.TU.utg24736.3|utg24736|GWHAAAA00024456.:13032-13694:-|Frame:;evm.model.utg22914.6|evm.TU.utg22914.6|utg22914|GWHAAAA00007994.:7212-7307,	28.039	27.5128	27.4562	25.0863	25.1564	25.1154	3.77909	0.00511111	2.29148	2.54997	NaN	NaN	NaN	5	5	5	277	277	277	24201	0	35937	1396900000	46	1149	latex serine proteinase inhibitor-like [Lactuca sativa]	XP_023763259.1	73.778	225	50	3	1	216	1	225	9.1e-100	298	Kunitz trypsin inhibitor 2 (AtKTI2)	Q9LMU2	27.014	211	129	7	4	208	3	194
evm.model.utg516.5	GWHPAAAA036165	evm.model.utg516.5|evm.TU.utg516.5|utg516|GWHAAAA00016317.:13271-13363,	27.2533	27.4659	27.186	23.6949	24.4554	24.1902	3.74362	0.00438095	2.35843	3.18823	NaN	NaN	NaN	18	18	3	449	449	116	4965	0	27295	5910600000	92	1710	Alpha tubulin [Artemisia annua]	PWA70677.1	98	450	1	4	1	442	1	450	0	902	Tubulin alpha-4 chain (Alpha-4-tubulin)	Q6VAF9	95.333	450	13	4	1	442	1	450
evm.model.utg7051.7	GWHPAAAA040665	evm.model.utg7051.7|evm.TU.utg7051.7|utg7051|GWHAAAA00016670.:31965-32051,;evm.model.utg1578.7|evm.TU.utg1578.7|utg1578|GWHAAAA00005522.:42271-42330,	20.6901	20.4239	20.6611	17.0422	16.1279	16.8959	3.71989	0.004	2.39794	3.90303	NaN	NaN	NaN	3	1	1	121	49	49	3438	25265	2272	55978000	5	597	secretory carrier-associated membrane protein 2-like isoform X1 [Lactuca sativa]	XP_023731438.1	92.182	307	18	3	1	301	1	307	0	565	Secretory carrier-associated membrane protein 1 (Secretory carrier membrane protein 1)	Q8H5X5	68.387	310	83	8	1	300	1	305
evm.model.utg6969.1	GWHPAAAA040440	evm.model.utg6969.1|evm.TU.utg6969.1|utg6969|GWHAAAA00022559.:2773-2849,	24.6206	24.6783	24.6132	21.9787	22.039	21.3305	3.63267	0.00353846	2.45119	2.85463	NaN	NaN	NaN	25	13	13	467	305	305	60987	0	12138	2037400000	93	1891	pyrophosphate--fructose 6-phosphate 1-phosphotransferase subunit beta-like [Lactuca sativa]	XP_023760594.1	91.103	562	37	6	1	549	1	562	0	1035	Pyrophosphate--fructose 6-phosphate 1-phosphotransferase subunit beta (PFP) (EC 2.7.1.90) (6-phosphofructokinase, pyrophosphate dependent) (PPi-PFK) (Pyrophosphate-dependent 6-phosphofructose-1-kinase)	P21343	81.095	566	91	8	2	551	4	569
evm.model.utg11341.6	GWHPAAAA002594	evm.model.utg11341.6|evm.TU.utg11341.6|utg11341|GWHAAAA00020978.:44523-44560,	24.0687	24.21	24.5046	22.1771	21.7218	22.039	3.59451	0.00340741	2.46758	2.2818	NaN	NaN	NaN	10	10	3	399	399	123	34994	0	29298	724980000	46	192	cis-prenyltransferase CPT2 [Taraxacum brevicorniculatum]	AGE89404.1	98.052	308	0	3	1	302	1	308	0	616	Dehydrodolichyl diphosphate synthase 6 (Dedol-PP synthase 6) (EC 2.5.1.-)	Q8S2T1	52.797	286	124	4	23	301	13	294
evm.model.utg10581.43	GWHPAAAA001235	evm.model.utg10581.43|evm.TU.utg10581.43|utg10581|GWHAAAA00002070.:212005-214038:+|Frame:	27.305	27.2262	27.1856	23.0657	23.0428	23.532	4.79501	0.003	2.52288	4.02543	NaN	NaN	NaN	21	21	19	307	307	284	76025	0	18227	10185000000	156	106	probable endo-1,3(4)-beta-glucanase ARB_01444 [Cynara cardunculus var. scolymus]	XP_024981561.1	86.519	675	80	6	1	665	1	674	0	1172	Probable endo-1,3(4)-beta-glucanase ARB_01444 (Endo-1,3-beta-glucanase) (Endo-1,4-beta-glucanase) (EC 3.2.1.6) (Laminarinase)	D4AZ24	26.575	651	395	22	32	610	223	862
evm.model.utg14795.9	GWHPAAAA008643	evm.model.utg14795.9|evm.TU.utg14795.9|utg14795|GWHAAAA00008186.:31612-32016,	22.8291	22.8426	22.838	18.4147	18.5494	18.4311	7.26634	0.003	2.52288	4.3715	NaN	NaN	NaN	17	17	10	286	286	193	74552	0	60119	677940000	46	522	stromal 70 kDa heat shock-related protein, chloroplastic [Lactuca sativa]	XP_023731239.1	95.299	702	18	8	1	687	1	702	0	1298	Stromal 70 kDa heat shock-related protein, chloroplastic	Q02028	85.593	708	79	12	1	687	1	706
evm.model.utg217.16	GWHPAAAA018264	evm.model.utg217.16|evm.TU.utg217.16|utg217|GWHAAAA00007810.:78167-78631,	22.2051	22.3818	22.3746	19.6529	19.2085	19.4257	4.48007	0.003	2.52288	2.89147	NaN	NaN	NaN	13	13	12	319	319	299	56414	0	34068	382370000	36	1027	TBC1 domain family member 13-like [Lactuca sativa]	XP_023747752.1	79.961	509	78	9	1	489	1	505	0	724	TBC1 domain family member 13	Q8R3D1	35.821	134	67	3	159	290	21	137
evm.model.utg25774.2	GWHPAAAA022774	evm.model.utg25774.2|evm.TU.utg25774.2|utg25774|GWHAAAA00030121.:7579-7618,;evm.model.utg22095.1|evm.TU.utg22095.1|utg22095|GWHAAAA00008059.:7547-7586,;evm.model.utg15114.4|evm.TU.utg15114.4|utg15114|GWHAAAA00027907.:12061-12100,	25.9033	25.8915	25.6161	22.5857	22.2926	22.2158	4.70769	0.003	2.52288	3.43893	NaN	NaN	NaN	19	17	17	349	324	324	72613	0	46784	1033000000	82	541	luminal-binding protein [Lactuca sativa]	XP_023750388.1	96.672	661	10	6	1	649	1	661	0	1269	Luminal-binding protein 5 (BiP 5) (78 kDa glucose-regulated protein homolog 5) (GRP-78-5)	Q03685	90.592	659	49	7	4	649	10	668
evm.model.utg32573.1	GWHPAAAA028868	evm.model.utg32573.1|evm.TU.utg32573.1|utg32573|GWHAAAA00015771.:6869-6898,;evm.model.utg13701.3|evm.TU.utg13701.3|utg13701|GWHAAAA00029290.:24104-24325,	20.1094	20.0987	20.1003	18.2156	18.2033	18.2605	7.32178	0.003	2.52288	1.87633	NaN	NaN	NaN	2	2	2	46	46	46	60905	0	45221	16752000	2	431	carotenoid 9,10(9',10')-cleavage dioxygenase 1-like [Lactuca sativa]	XP_023752675.1	90.976	543	37	6	1	533	1	541	0	1012	Carotenoid 9,10(9',10')-cleavage dioxygenase 1 (EC 1.14.99.n4) (PsCCD1) (PsNCED1)	Q8LP17	77.449	541	111	6	4	533	1	541
evm.model.utg3381.1	GWHPAAAA029750	evm.model.utg3381.1|evm.TU.utg3381.1|utg3381|GWHAAAA00022998.:22865-23206,;evm.model.utg30646.1|evm.TU.utg30646.1|utg30646|GWHAAAA00006762.:3278-3619,	26.3936	26.3755	26.613	19.4063	19.6959	19.2109	5.79043	0.003	2.52288	7.023	NaN	NaN	NaN	8	8	8	242	242	242	54063	0	16354	2980200000	87	1350	aspartic proteinase-like [Lactuca sativa]	XP_023766768.1	90.982	499	37	4	1	491	1	499	0	877	Aspartic proteinase A1 (EC 3.4.23.-)	O65390	61.044	498	177	8	6	491	12	504
evm.model.utg4546.28	GWHPAAAA034436	evm.model.utg4546.28|evm.TU.utg4546.28|utg4546|GWHAAAA00004654.:130344-130434,	21.0545	21.0228	20.8869	17.249	17.4764	16.7899	4.28201	0.003	2.52288	3.81629	NaN	NaN	NaN	6	6	6	308	308	308	32357	0	20092	174240000	21	1634	coatomer subunit epsilon-1-like [Lactuca sativa]	XP_023745381.1	97.578	289	3	2	1	285	1	289	0	576	Coatomer subunit epsilon-1 (Epsilon-coat protein 1) (Epsilon-COP 1)	Q9SA78	79.371	286	55	2	3	284	5	290
evm.model.utg6466.20	GWHPAAAA039254	evm.model.utg6466.20|evm.TU.utg6466.20|utg6466|GWHAAAA00006575.:83657-84826:-|Frame:	22.1625	22.6358	22.0441	18.5234	18.3603	18.376	4.47805	0.003	2.52288	3.8609	NaN	NaN	NaN	2	1	1	59	31	31	42944	53476	20661	45936000	4	1847	serpin-ZX-like [Lactuca sativa]	XP_023753487.1	84.021	388	55	4	1	381	1	388	0	657	Serpin-ZX (ArathZx) (AtSerpin1) (Serpin-1)	Q9S7T8	59.383	389	149	6	1	380	1	389
evm.model.utg7722.17	GWHPAAAA042102	evm.model.utg7722.17|evm.TU.utg7722.17|utg7722|GWHAAAA00002323.:69193-69702,	22.8839	22.9441	22.9068	18.4326	18.7984	18.0504	4.49227	0.003	2.52288	4.48445	NaN	NaN	NaN	15	8	8	237	137	137	70737	0	22665	230660000	24	1950	stromal 70 kDa heat shock-related protein, chloroplastic-like [Lactuca sativa]	XP_023753206.1	94.745	647	22	6	1	635	1	647	0	1221	Stromal 70 kDa heat shock-related protein, chloroplastic	Q02028	83.436	652	85	9	5	635	12	661
[truncated: 42 more columns]

## Sheet: TkSRPP3 RP
EVM ID	Protein ID	Majority protein IDs	RP.1	RP.2	RP.3	RP.2.Control	RP.3.Control	neg. Log10 p-value Latex-Latex Control	q-value Latex-Latex Control	neg. Log10 q-value	Difference mean Log2 LFQ Latex-Latex Control	Only Identified by Site	Reverse	Potential Contaminant	Peptides	Razor + unique peptides	Unique peptides	Sequence coverage [%]	Unique + razor sequence coverage [%]	Unique sequence coverage [%]	Mol. Weight [kDa]	Q-value	Score	Intensity	MS/MS Count	ID	NCBI (non-redundant) Protein names	NCBI ID	Identity [%]	Alignment length	Mismatches	Gaps	Query Start	Query End	Database Start	Database End	E-value	Bit Score	UniProtKB/Swiss-Prot Protein names	UniProt ID	Identity [%]	Alignment Length	Mismatches	Gaps	Query Start	Query End	Database Start	Database End	E-Value
evm.model.utg19387.14	GWHPAAAA015362	evm.model.utg19387.14|evm.TU.utg19387.14|utg19387|GWHAAAA00015227.:63224-63649,	38.6622	38.8703	39.748	33.6156	33.4453	2.98884	0.01	2	5.56305	NaN	NaN	NaN	34	34	33	996	996	996	24547	0	32331	4300000000000	15185	873	small RP particle protein SRPP3 [Taraxacum brevicorniculatum]	AGE89408.1	93.607	219	10	2	1	215	1	219	3.18e-142	406	Stress-related protein	Q9SW70	42.259	239	105	5	9	215	8	245	1.03e-53
evm.model.utg10321.5	GWHPAAAA000695	evm.model.utg10321.5|evm.TU.utg10321.5|utg10321|GWHAAAA00009228.:16930-17817,	28.391	28.8439	28.0505	24.2787	24.0012	3.07025	0.01	2	4.28852	NaN	NaN	NaN	21	21	4	379	379	78	49349	0	32331	43872000000	273	73	elongation factor 1-alpha [Carthamus tinctorius]	AID52924.1	97.55	449	3	4	1	441	1	449	0	881	Elongation factor 1-alpha (EF-1-alpha)	P17786	95.078	447	14	4	1	439	1	447	0
evm.model.utg10716.7	GWHPAAAA001490	evm.model.utg10716.7|evm.TU.utg10716.7|utg10716|GWHAAAA00012588.:47015-47635,;evm.model.utg3674.2|evm.TU.utg3674.2|utg3674|GWHAAAA00003813.:16309-16584,	22.9373	22.7474	22.7552	25.2818	24.9131	3.13566	0.01	2	-2.28415	NaN	NaN	NaN	9	9	0	214	214	0	50011	0	14009	416830000	32	122	probable (S)-N-methylcoclaurine 3'-hydroxylase isozyme 2 [Lactuca sativa]	XP_023772666.1	76.027	438	96	4	1	429	66	503	0	657	(S)-N-methylcoclaurine 3'-hydroxylase isozyme 1 (EC 1.14.14.102) (Cytochrome P450 80B1) (Cytochrome P450 80B3) (Fragment)	Q9SP06	40.826	436	244	8	1	426	50	481	7.07e-109
evm.model.utg17692.6	GWHPAAAA012896	evm.model.utg17692.6|evm.TU.utg17692.6|utg17692|GWHAAAA00003501.:20845-21108,	22.5648	22.8117	22.5319	25.8443	25.538	3.49285	0.01	2	-3.05502	NaN	NaN	NaN	12	12	12	198	198	198	62776	0	13095	2597900000	55	736	embryonic protein DC-8-like [Lactuca sativa]	XP_023746049.1	69.608	612	103	13	1	548	1	593	0	643	Embryonic protein DC-8	P20075	44.862	506	172	11	26	508	27	448	4.36e-79
evm.model.utg17709.4	GWHPAAAA012913	evm.model.utg17709.4|evm.TU.utg17709.4|utg17709|GWHAAAA00012002.:29118-29205,	25.199	25.536	25.4355	28.6356	28.5049	3.74857	0.01	2	-3.18008	NaN	NaN	NaN	4	4	4	309	309	309	12477	0	11442	5236900000	62	739	V-type proton ATPase subunit G 1 [Lactuca sativa]	XP_023766540.1	90	110	9	1	1	108	1	110	2.99e-63	196	V-type proton ATPase subunit G (V-ATPase subunit G) (Vacuolar proton pump subunit G)	Q9SP55	72.477	109	28	1	1	107	1	109	1.22e-47
evm.model.utg1787.11	GWHPAAAA013195	evm.model.utg1787.11|evm.TU.utg1787.11|utg1787|GWHAAAA00020548.:47089-47259,;evm.model.utg7969.7|evm.TU.utg7969.7|utg7969|GWHAAAA00015204.:36607-36703,	22.9909	22.9334	23.1211	23.9384	24.0026	2.97174	0.01	2	-0.955367	NaN	NaN	NaN	2	2	2	122	122	122	20801	2079	24479	240090000	7	750	ricin B-like lectin R40G3 [Lactuca sativa]	XP_023768968.1	90.805	174	14	1	1	172	86	259	9.35e-112	328	Ricin B-like lectin EULS3 (Euonymus lectin S3) (AtEULS3)	Q945P1	64.706	170	56	2	7	172	148	317	5.07e-74
evm.model.utg18407.9	GWHPAAAA013925	evm.model.utg18407.9|evm.TU.utg18407.9|utg18407|GWHAAAA00027222.:44857-45005,	22.2571	22.505	22.5552	15.1108	16.3432	3.11627	0.01	2	6.71212	NaN	NaN	NaN	6	6	6	109	109	109	74815	0	90105	51189000	8	796	long chain acyl-CoA synthetase 1-like [Lactuca sativa]	XP_023734761.1	92.273	660	39	6	1	648	1	660	0	1243	Long chain acyl-CoA synthetase 1 (EC 6.2.1.3) (Protein ECERIFERUM 8)	O22898	63.927	657	225	6	4	648	3	659	0
evm.model.utg2059.21	GWHPAAAA016929	evm.model.utg2059.21|evm.TU.utg2059.21|utg2059|GWHAAAA00003038.:105924-105962,	24.228	23.7734	23.3999	19.1326	19.1298	3.20075	0.01	2	4.66926	NaN	NaN	NaN	3	3	3	227	227	227	2754	0	87055	43795000	8	963	small rubber particle protein 6 [Taraxacum kok-saghyz]	ANP92050.1	98.381	247	0	2	1	243	1	247	8.03e-174	487	Stress-related protein	Q9SW70	62.232	233	76	4	1	224	1	230	2.83e-89
evm.model.utg31672.5	GWHPAAAA028186	evm.model.utg31672.5|evm.TU.utg31672.5|utg31672|GWHAAAA00017038.:14483-14806,	24.0252	24.1249	23.85	16.4524	17.082	4.00892	0.01	2	7.23286	NaN	NaN	NaN	7	2	1	428	165	67	21972	0	83271	114260000	3	1376	GTP-binding protein SAR1A-like [Cynara cardunculus var. scolymus]	XP_024963282.1	96.392	194	4	2	1	192	1	193	9.21e-132	376	GTP-binding protein SAR1A	O04834	91.753	194	13	2	1	192	1	193	4.98e-129
evm.model.utg33258.2	GWHPAAAA029361	evm.model.utg33258.2|evm.TU.utg33258.2|utg33258|GWHAAAA00017042.:5391-5903,;evm.model.utg15239.1|evm.TU.utg15239.1|utg15239|GWHAAAA00010016.:8765-8869,	23.1214	23.1232	23.1977	21.2365	21.4495	3.62929	0.01	2	1.80442	NaN	NaN	NaN	5	5	5	242	242	242	28547	0	13433	215570000	21	551	binding partner of ACD11 1 isoform X3 [Lactuca sativa]	XP_023770750.1	85.199	277	26	5	1	265	1	274	3.49e-148	424	Binding partner of ACD11 1	Q9LFD5	67.234	235	68	5	8	240	5	232	8.29e-102
evm.model.utg3381.1	GWHPAAAA029750	evm.model.utg3381.1|evm.TU.utg3381.1|utg3381|GWHAAAA00022998.:22865-23206,;evm.model.utg30646.1|evm.TU.utg30646.1|utg30646|GWHAAAA00006762.:3278-3619,	25.2211	25.1406	24.971	18.8499	19.2637	4.22951	0.01	2	6.05411	NaN	NaN	NaN	8	8	8	242	242	242	54063	0	16354	2980200000	87	1350	aspartic proteinase-like [Lactuca sativa]	XP_023766768.1	90.982	499	37	4	1	491	1	499	0	877	Aspartic proteinase A1 (EC 3.4.23.-)	O65390	61.044	498	177	8	6	491	12	504	0
evm.model.utg4171.7	GWHPAAAA033393	evm.model.utg4171.7|evm.TU.utg4171.7|utg4171|GWHAAAA00009005.:32465-32575,	24.9802	24.8053	24.853	20.6918	20.6829	5.03691	0.01	2	4.19215	NaN	NaN	NaN	20	20	1	462	462	29	59779	0	17192	2762600000	95	1575	ATP synthase subunit beta, mitochondrial [Lactuca sativa]	XP_023734180.1	96.23	557	10	6	1	546	1	557	0	1063	ATP synthase subunit beta, mitochondrial (EC 7.1.2.2)	P17614	88.393	560	50	8	1	546	1	559	0
evm.model.utg4280.1	GWHPAAAA033687	evm.model.utg4280.1|evm.TU.utg4280.1|utg4280|GWHAAAA00002185.:35508-35605,	23.9205	25.2739	25.4199	17.0139	17.3375	2.93188	0.01	2	7.69578	NaN	NaN	NaN	9	2	2	475	101	101	17193	0	93525	8426900000	34	1594	eukaryotic translation initiation factor 5A-like [Lactuca sativa]	XP_023768151.1	97.468	158	2	1	1	156	1	158	4.69e-108	313	Eukaryotic translation initiation factor 5A (eIF-5A)	Q9SC12	96.203	158	4	1	1	156	1	158	6.36e-109
evm.model.utg4507.3	GWHPAAAA034317	evm.model.utg4507.3|evm.TU.utg4507.3|utg4507|GWHAAAA00026484.:4563-4775,;evm.model.utg19248.4|evm.TU.utg19248.4|utg19248|GWHAAAA00004687.:23475-23669,	25.3834	25.2368	24.9009	21.3201	21.2915	3.62325	0.01	2	3.8679	NaN	NaN	NaN	19	19	14	646	646	503	38609	0	32331	9341600000	163	1628	auxin-induced protein PCNT115-like [Lactuca sativa]	XP_023738119.1	90.202	347	21	4	1	341	1	340	0	639	Probable aldo-keto reductase 3 (EC 1.1.1.-)	O22707	69.075	346	90	5	4	341	7	343	8.29e-168
evm.model.utg4546.28	GWHPAAAA034436	evm.model.utg4546.28|evm.TU.utg4546.28|utg4546|GWHAAAA00004654.:130344-130434,	19.8386	19.7488	19.5993	18.2599	18.3646	3.14141	0.01	2	1.41662	NaN	NaN	NaN	6	6	6	308	308	308	32357	0	20092	174240000	21	1634	coatomer subunit epsilon-1-like [Lactuca sativa]	XP_023745381.1	97.578	289	3	2	1	285	1	289	0	576	Coatomer subunit epsilon-1 (Epsilon-coat protein 1) (Epsilon-COP 1)	Q9SA78	79.371	286	55	2	3	284	5	290	4e-173
evm.model.utg6466.18	GWHPAAAA039252	evm.model.utg6466.18|evm.TU.utg6466.18|utg6466|GWHAAAA00006575.:78878-79660,	23.9736	23.9285	23.8006	21.7941	21.9763	3.63582	0.01	2	2.0157	NaN	NaN	NaN	9	9	8	235	235	211	50699	0	35789	1193900000	63	1846	serpin-ZX-like [Lactuca sativa]	XP_023753475.1	86.667	390	44	4	70	451	1	390	0	674	Serpin-ZX (ArathZx) (AtSerpin1) (Serpin-1)	Q9S7T8	62.211	389	137	6	70	448	1	389	3.75e-171
evm.model.utg4319.82	GWHPAAAA033845	evm.model.utg4319.82|evm.TU.utg4319.82|utg4319|GWHAAAA00009215.:364820-364948,	22.0457	21.9782	21.9855	23.3337	23.0615	2.83481	0.0101176	1.99492	-1.19447	NaN	NaN	NaN	11	11	10	33	33	298	39363	0	38811	923120000	41	1604	farnesyl diphosphate synthase 1 [Taraxacum kok-saghyz]	AJC52326.1	98.246	342	0	3	1	336	1	342	0	677	Farnesyl pyrophosphate synthase (FPP synthase) (FPS) (EC 2.5.1.10) ((2E,6E)-farnesyl diphosphate synthase) (Dimethylallyltranstransferase) (EC 2.5.1.1) (Farnesyl diphosphate synthase) (Geranyltranstransferase)	P49350	92.375	341	20	3	2	336	3	343	0
evm.model.utg5260.6	GWHPAAAA036445	evm.model.utg5260.6|evm.TU.utg5260.6|utg5260|GWHAAAA00025530.:23118-23236,	25.4398	25.4134	25.2074	19.9104	21.0046	2.87176	0.01075	1.96859	4.89603	NaN	NaN	NaN	13	13	13	508	508	508	27518	0	32331	17797000000	197	1719	L-ascorbate peroxidase, cytosolic [Lactuca sativa]	XP_023748818.1	94.8	250	9	2	1	246	1	250	7.89e-171	480	L-ascorbate peroxidase, cytosolic (AP) (EC 1.11.1.11) (PsAPx01)	P48534	83.2	250	38	2	1	246	1	250	9.34e-152
evm.model.utg697.3	GWHPAAAA040444	evm.model.utg697.3|evm.TU.utg697.3|utg697|GWHAAAA00005098.:17251-17755,	29.4278	29.4548	29.5044	27.3806	26.81	2.79688	0.0175556	1.75558	2.36703	NaN	NaN	NaN	4	4	4	96	96	96	55277	0	1485	9520300000	74	1892	low-temperature-induced cysteine proteinase-like [Lactuca sativa]	XP_023743889.1	85.857	502	61	6	1	492	1	502	0	822	Oryzain alpha chain (EC 3.4.22.-)	P25776	42.857	434	221	10	46	469	32	448	1.03e-104
evm.model.utg12786.4	GWHPAAAA005117	evm.model.utg12786.4|evm.TU.utg12786.4|utg12786|GWHAAAA00028661.:23517-23586,;evm.model.utg7133.14|evm.TU.utg7133.14|utg7133|GWHAAAA00002465.:66592-66594,	23.531	23.3604	23.2333	24.378	24.3417	2.50717	0.0253846	1.59543	-0.98495	NaN	NaN	NaN	9	9	9	403	403	403	25075	0	29868	1277900000	53	329	hypothetical protein CUMW_127540, partial [Citrus unshiu]	GAY50550.1	97.285	221	2	2	1	217	40	260	1.22e-158	448	GTP-binding nuclear protein Ran-3 (Ras-related nuclear protein 3)	Q8H156	96.833	221	3	2	1	217	1	221	6.8e-159
evm.model.utg8049.8	GWHPAAAA042849	evm.model.utg8049.8|evm.TU.utg8049.8|utg8049|GWHAAAA00019373.:43934-44056,	25.976	26.8006	26.3496	22.3071	21.2088	2.54056	0.0264	1.5784	4.61745	NaN	NaN	NaN	9	7	3	472	333	145	17319	0	32331	22761000000	155	1976	eukaryotic translation initiation factor 5A [Lactuca sativa]	XP_023754212.1	98.742	159	0	1	1	157	1	159	9.64e-110	318	Eukaryotic translation initiation factor 5A (eIF-5A)	Q9SC12	94.34	159	7	1	1	157	1	159	3.38e-107
evm.model.utg9075.2	GWHPAAAA045092	evm.model.utg9075.2|evm.TU.utg9075.2|utg9075|GWHAAAA00011352.:9803-10066,	21.7036	20.9342	21.3655	16.269	17.3336	2.57325	0.0275	1.56067	4.53312	NaN	NaN	NaN	4	4	4	161	161	161	36273	0	84125	52479000	20	2078	protein FATTY ACID EXPORT 3, chloroplastic [Lactuca sativa]	XP_023737749.1	87.349	332	36	3	1	326	1	332	0	575	Protein FATTY ACID EXPORT 3, chloroplastic (At-FAX3)	Q9ZVH7	48.214	336	154	10	1	329	2	324	6.09e-86
evm.model.utg15832.8	GWHPAAAA010150	evm.model.utg15832.8|evm.TU.utg15832.8|utg15832|GWHAAAA00001272.:41914-42900:-|Frame:	28.5294	28.7079	28.9502	26.9671	26.5916	2.5739	0.0286957	1.54218	1.94982	NaN	NaN	NaN	18	18	3	652	652	116	37964	0	32331	60146000000	281	603	cytosolic sulfotransferase 12-like [Lactuca sativa]	XP_023743078.1	78.419	329	63	5	1	322	10	337	0	536	Cytosolic sulfotransferase 12 (AtSOT12) (EC 2.8.2.-) (Sulfotransferase 1) (AtST1)	P52839	50.459	327	151	4	3	322	2	324	1.22e-114
evm.model.utg13993.3	GWHPAAAA007242	evm.model.utg13993.3|evm.TU.utg13993.3|utg13993|GWHAAAA00010013.:15499-15645,	26.0034	25.6199	24.8213	19.2321	17.6125	2.59064	0.03	1.52288	7.05919	NaN	NaN	NaN	4	4	4	139	139	139	51664	0	73855	658570000	35	456	caffeoylshikimate esterase-like [Lactuca sativa]	XP_023761792.1	70.516	407	106	4	1	401	1	399	0	597	Caffeoylshikimate esterase (EC 3.1.1.-) (Lysophospholipase 2) (LysoPL2)	Q9C942	60.064	313	114	6	16	321	22	330	1.21e-133
evm.model.utg10219.11	GWHPAAAA000500	evm.model.utg10219.11|evm.TU.utg10219.11|utg10219|GWHAAAA00005940.:28907-29060,	21.2457	20.8913	21.1432	19.3843	19.0035	2.62882	0.0314286	1.50267	1.89951	NaN	NaN	NaN	26	26	21	564	564	455	52834	0	11755	2191900000	127	60	uridine kinase-like protein 4 [Lactuca sativa]	XP_023740035.1	97.021	470	4	5	1	460	1	470	0	917	Uridine kinase-like protein 4 [Includes: Uridine kinase (UK) (EC 2.7.1.48);Putative uracil phosphoribosyltransferase (UPRTase) (EC 2.4.2.9) (UMP pyrophosphorylase)]	O65583	82.627	472	67	6	1	460	1	469	0
evm.model.utg19939.4	GWHPAAAA016029	evm.model.utg19939.4|evm.TU.utg19939.4|utg19939|GWHAAAA00002348.:25911-26139,	22.1261	21.9586	22.4507	24.0639	24.3033	2.63313	0.033	1.48149	-2.00513	NaN	NaN	NaN	27	27	27	358	358	358	99621	0	84659	1540800000	104	907	phospholipase SGR2-like isoform X2 [Lactuca sativa]	XP_023735899.1	77.62	916	136	17	1	857	1	906	0	1395	Phospholipase SGR2 (EC 3.1.1.-) (Protein SHOOT GRAVITROPISM 2)	Q8W5R2	57.701	922	303	20	12	854	15	928	0
evm.model.utg11466.2	GWHPAAAA002856	evm.model.utg11466.2|evm.TU.utg11466.2|utg11466|GWHAAAA00022790.:19085-19279,	22.827	21.8762	22.1708	19.4433	19.4988	2.3517	0.0342667	1.46513	2.82027	NaN	NaN	NaN	7	7	3	161	161	86	53696	0	11659	1823600000	61	207	serine carboxypeptidase II-2 [Lactuca sativa]	XP_023758490.1	88.742	453	43	4	26	470	25	477	0	838	Serine carboxypeptidase II-2 (EC 3.4.16.6) (CP-MII.2) [Cleaved into: Serine carboxypeptidase II-2 chain A;Serine carboxypeptidase II-2 chain B] (Fragment)	P55748	68.779	426	122	6	36	450	1	426	0
evm.model.utg17965.8	GWHPAAAA013298	evm.model.utg17965.8|evm.TU.utg17965.8|utg17965|GWHAAAA00015224.:56764-56896,	26.2928	26.1924	25.1833	19.0221	17.4917	2.72675	0.0347368	1.45921	7.63259	NaN	NaN	NaN	6	5	5	427	427	427	17906	0	11886	18775000000	89	754	kirola-like [Lactuca sativa]	XP_023750935.1	72.656	128	31	2	32	155	26	153	2.43e-58	187	Kirola (allergen Act d 11)	P85524	56.481	108	45	1	46	151	42	149	7.3e-39
evm.model.utg2834.3	GWHPAAAA025205	evm.model.utg2834.3|evm.TU.utg2834.3|utg2834|GWHAAAA00000609.:25581-25646,;evm.model.utg14235.5|evm.TU.utg14235.5|utg14235|GWHAAAA00023971.:39461-40528,;evm.model.utg28359.4|evm.TU.utg28359.4|utg28359|GWHAAAA00001137.:17069-17134,;evm.model.utg7025.1|evm.TU.utg7025.1|utg7025|GWHAAAA00009147.:13191-13256,	21.6182	21.3617	21.5652	20.6962	20.5703	2.37749	0.0354483	1.4504	0.881809	NaN	NaN	NaN	20	6	0	647	199	0	41653	0	53278	800210000	39	478	actin-like [Lactuca sativa]	XP_023757240.1	97.878	377	2	3	1	371	1	377	0	753	Actin	O81221	96.817	377	6	3	1	371	1	377	0
evm.model.utg20599.2	GWHPAAAA016938	evm.model.utg20599.2|evm.TU.utg20599.2|utg20599|GWHAAAA00010745.:15084-15233,;evm.model.utg3915.3|evm.TU.utg3915.3|utg3915|GWHAAAA00007183.:10294-10346,;evm.model.utg10253.12|evm.TU.utg10253.12|utg10253|GWHAAAA00003904.:36065-36365,;evm.model.utg3137.1|evm.TU.utg3137.1|utg3137|GWHAAAA00000479.:15666-15863,	26.0494	25.8879	25.8151	24.9227	24.6369	2.41798	0.0367143	1.43516	1.13767	NaN	NaN	NaN	4	4	4	227	227	227	20824	0	80981	580410000	10	964	ras-related protein [Artemisia annua]	PWA72079.1	97.838	185	2	1	1	183	1	185	7.64e-129	369	Ras-related protein Rab7	P31022	92.973	185	11	1	1	183	1	185	3.5e-126
evm.model.utg5048.10	GWHPAAAA035878	evm.model.utg5048.10|evm.TU.utg5048.10|utg5048|GWHAAAA00019521.:40390-40572,;evm.model.utg51.13|evm.TU.utg51.13|utg51|GWHAAAA00009204.:60951-61159,	20.8909	20.8428	20.6787	22.2651	22.7766	2.42964	0.0380741	1.41937	-1.71672	NaN	NaN	NaN	1	1	1	18	18	18	53859	0	28004	41518000	6	1694	uncharacterized protein LOC111878003 [Lactuca sativa]	XP_023730279.1	82.271	502	66	9	1	483	1	498	0	792	Protein FAM114A2	Q8VE88	27.344	128	69	3	173	276	161	288	0.083
evm.model.utg12499.26	GWHPAAAA004675	evm.model.utg12499.26|evm.TU.utg12499.26|utg12499|GWHAAAA00007348.:138296-138382,;evm.model.utg11141.1|evm.TU.utg11141.1|utg11141|GWHAAAA00030551.:5319-5417,	21.9355	21.5355	21.9365	20.3453	19.7978	2.12744	0.0458889	1.33829	1.73092	NaN	NaN	NaN	11	11	11	305	305	305	44409	0	27353	692100000	47	309	obg-like ATPase 1 [Lactuca sativa]	XP_023766255.1	96.447	394	8	3	1	388	1	394	0	767	Obg-like ATPase 1 (Ribosome-binding ATPase YchF) (AtYchF1)	Q9SA73	87.089	395	43	5	1	388	1	394	0
evm.model.utg12649.3	GWHPAAAA004925	evm.model.utg12649.3|evm.TU.utg12649.3|utg12649|GWHAAAA00007696.:5716-5922,	25.3569	25.3238	25.0206	26.4716	26.9077	2.19148	0.047125	1.32675	-1.45588	NaN	NaN	NaN	12	12	3	161	161	45	802	0	12798	3127400000	112	320	pyrophosphate-energized vacuolar membrane proton pump-like [Lactuca sativa]	XP_023734025.1	95.026	764	24	7	1	750	1	764	0	1427	Pyrophosphate-energized vacuolar membrane proton pump 1 (EC 7.1.3.1) (Pyrophosphate-energized inorganic pyrophosphatase 1) (H(+)-PPase 1) (Vacuolar proton pyrophosphatase 1) (Vacuolar proton pyrophosphatase 3)	P31414	87.013	770	80	8	1	750	1	770	0
evm.model.utg4943.1	GWHPAAAA035545	evm.model.utg4943.1|evm.TU.utg4943.1|utg4943|GWHAAAA00007471.:15237-15646,	23.1704	22.8021	23.067	21.1466	20.2788	2.1341	0.0472	1.32606	2.30047	NaN	NaN	NaN	3	3	3	82	82	82	4259	0	66517	230930000	18	1687	hypothetical protein LSAT_3X123981 [Lactuca sativa]	PLY82374.1	94.947	376	13	3	1	370	12	387	0	735	GDP-mannose 3,5-epimerase 1 (GDP-Man 3,5-epimerase 1) (EC 5.1.3.18) (OsGME-1)	A2Z7B3	88.503	374	37	3	3	370	5	378	0
evm.model.utg8317.7	GWHPAAAA043480	evm.model.utg8317.7|evm.TU.utg8317.7|utg8317|GWHAAAA00021591.:23710-23785,	21.8077	21.4057	22.5115	24.5915	24.4898	2.08944	0.0485405	1.3139	-2.63235	NaN	NaN	NaN	6	6	4	126	126	82	53964	0	14265	307620000	18	2009	casein kinase I-like 3 [Artemisia annua]	PWA43319.1	87.935	431	34	6	1	413	1	431	0	760	Casein kinase 1-like protein 3 (EC 2.7.11.1) (Protein CASEIN KINASE I-LIKE 3) (CK1.3)	Q93Z18	69.976	413	114	5	1	406	1	410	0
evm.model.utg6825.14	GWHPAAAA040007	evm.model.utg6825.14|evm.TU.utg6825.14|utg6825|GWHAAAA00002901.:71882-71947,	21.0491	20.7544	21.6451	23.3867	23.7904	2.14786	0.0485882	1.31347	-2.43902	NaN	NaN	NaN	24	24	4	593	593	129	55054	0	30013	4055700000	161	1875	leucine aminopeptidase 1-like [Lactuca sativa]	XP_023760810.1	92.015	526	32	5	1	516	58	583	0	936	Leucine aminopeptidase 2, chloroplastic (EC 3.4.11.1) (Leucyl aminopeptidase 2) (AtLAP2) (Proline aminopeptidase 2) (EC 3.4.11.5) (Prolyl aminopeptidase 2)	Q944P7	76.66	527	112	6	1	516	57	583	0
evm.model.utg13514.9	GWHPAAAA006506	evm.model.utg13514.9|evm.TU.utg13514.9|utg13514|GWHAAAA00011849.:75604-76235,	22.4904	22.6557	23.0937	20.5289	20.9578	2.24094	0.0486452	1.31296	2.00324	NaN	NaN	NaN	26	26	26	581	581	581	64356	0	32331	4701100000	169	413	2-isopropylmalate synthase A-like [Lactuca sativa]	XP_023748657.1	92.061	592	33	8	1	580	1	590	0	1096	2-isopropylmalate synthase A (EC 2.3.3.13) (Alpha-IPM synthase A) (Alpha-isopropylmalate synthase A)	O04973	77.338	556	108	9	37	574	16	571	0
evm.model.utg15245.3	GWHPAAAA009308	evm.model.utg15245.3|evm.TU.utg15245.3|utg15245|GWHAAAA00009684.:12935-13429:-|Frame:;evm.model.utg16904.1|evm.TU.utg16904.1|utg16904|GWHAAAA00022254.:1841-2332:-|Frame:	23.8645	23.1969	23.2933	19.3855	17.5392	2.17832	0.0500606	1.3005	4.98921	NaN	NaN	NaN	7	7	3	445	445	25	18494	0	30305	1423700000	32	553	17.5 kDa class I heat shock protein-like [Lactuca sativa]	XP_023757207.1	93.902	164	7	2	1	162	1	163	7.24e-99	291	18.5 kDa class I heat shock protein (HSP 18.5)	P05478	73.171	164	39	2	1	162	1	161	6.38e-82
evm.model.utg15208.2	GWHPAAAA009210	evm.model.utg15208.2|evm.TU.utg15208.2|utg15208|GWHAAAA00002481.:8826-8856,;evm.model.utg9734.7|evm.TU.utg9734.7|utg9734|GWHAAAA00027665.:20974-21061,;evm.model.utg14796.6|evm.TU.utg14796.6|utg14796|GWHAAAA00027906.:32140-32151,;evm.model.utg1286.20|evm.TU.utg1286.20|utg1286|GWHAAAA00024873.:85540-85633,	23.628	23.3483	22.9481	19.9183	18.1652	2.04983	0.0558947	1.25263	4.26637	NaN	NaN	NaN	1	1	1	143	143	143	12642	54201	27269	184590000	9	337	hypothetical protein LSAT_5X104741 [Lactuca sativa]	PLY76573.1	87.736	106	8	2	6	106	30	135	7.04e-56	180	Ras-related protein RABD1 (AtRABD1) (Ras-related protein ATFP8)	Q9ZRE2	71.296	108	29	1	1	106	70	177	1.93e-48
evm.model.utg10581.43	GWHPAAAA001235	evm.model.utg10581.43|evm.TU.utg10581.43|utg10581|GWHAAAA00002070.:212005-214038:+|Frame:	25.6508	23.4712	24.8455	19.9959	19.3738	1.99644	0.0562	1.25026	4.97096	NaN	NaN	NaN	21	21	19	307	307	284	76025	0	18227	10185000000	156	106	probable endo-1,3(4)-beta-glucanase ARB_01444 [Cynara cardunculus var. scolymus]	XP_024981561.1	86.519	675	80	6	1	665	1	674	0	1172	Probable endo-1,3(4)-beta-glucanase ARB_01444 (Endo-1,3-beta-glucanase) (Endo-1,4-beta-glucanase) (EC 3.2.1.6) (Laminarinase)	D4AZ24	26.575	651	395	22	32	610	223	862	5.85e-43
evm.model.utg4034.18	GWHPAAAA033080	evm.model.utg4034.18|evm.TU.utg4034.18|utg4034|GWHAAAA00008800.:68198-68385,	25.6733	24.9356	24.9672	23.2207	23.4175	2.00474	0.057641	1.23927	1.87293	NaN	NaN	NaN	11	11	11	436	436	436	27037	0	23241	9175000000	131	1559	stem-specific protein TSJT1 [Lactuca sativa]	XP_023752517.1	93.2	250	13	2	1	246	1	250	4.23e-170	478	Stem-specific protein TSJT1	P24805	38	150	86	3	1	145	1	148	5.15e-33
evm.model.utg19043.8	GWHPAAAA014849	evm.model.utg19043.8|evm.TU.utg19043.8|utg19043|GWHAAAA00027364.:24036-24351,	23.6736	22.9611	22.7114	20.7199	19.7111	1.92297	0.0635122	1.19714	2.89987	NaN	NaN	NaN	10	2	2	166	47	47	49863	0	24104	699430000	13	845	tubulin alpha-3 chain-like [Lactuca sativa]	XP_023745031.1	95.122	451	14	4	1	443	1	451	0	882	Tubulin alpha-3 chain (Alpha-3-tubulin)	O22349	84.667	450	60	5	1	442	1	449	0
evm.model.utg11712.27	GWHPAAAA003283	evm.model.utg11712.27|evm.TU.utg11712.27|utg11712|GWHAAAA00007480.:76996-77103,	21.3728	20.9531	20.4829	18.7156	19.2309	1.84105	0.0658723	1.1813	1.96306	NaN	NaN	NaN	17	17	17	29	29	29	80688	0	59121	1346500000	65	236	protein VAC14 homolog [Lactuca sativa]	XP_023731294.1	90.759	725	45	10	1	703	1	725	0	1260	Protein VAC14 homolog	Q9ZU97	74.465	748	141	12	1	703	1	743	0
evm.model.utg10724.7	GWHPAAAA001503	evm.model.utg10724.7|evm.TU.utg10724.7|utg10724|GWHAAAA00012106.:22194-22841:+|Frame:	22.1468	21.5541	21.3523	23.6	23.2273	1.84116	0.0673043	1.17196	-1.72925	NaN	NaN	NaN	4	4	4	186	186	186	23328	0	1047	781670000	29	124	latex serine proteinase inhibitor-like [Lactuca sativa]	XP_023763259.1	68.075	213	54	6	13	211	13	225	1.01e-88	270	Kunitz trypsin inhibitor 2 (AtKTI2)	Q9LMU2	22.66	203	136	5	7	203	6	193	7.4e-12
evm.model.utg10881.3	GWHPAAAA001811	evm.model.utg10881.3|evm.TU.utg10881.3|utg10881|GWHAAAA00020893.:5194-5898,	23.0212	23.0319	21.3547	18.6207	17.1289	1.82527	0.0675	1.1707	4.59444	NaN	NaN	NaN	1	1	1	42	42	42	43082	0	14168	126650000	7	145	caffeoylshikimate esterase-like [Lactuca sativa]	XP_023761069.1	87.374	396	32	7	1	378	11	406	0	655	Caffeoylshikimate esterase (EC 3.1.1.-) (Lysophospholipase 2) (LysoPL2)	Q9C942	73.397	312	75	4	70	375	22	331	6.3e-169
evm.model.utg34144.4	GWHPAAAA030052	evm.model.utg34144.4|evm.TU.utg34144.4|utg34144|GWHAAAA00027162.:22400-22708:-|Frame:	25.4188	25.8442	26.1883	23.2466	21.4338	1.74843	0.0682182	1.1661	3.47688	NaN	NaN	NaN	3	3	3	157	157	157	11052	0	10304	12005000000	122	1441	protein SRC1 [Lactuca sativa]	XP_023768019.1	77.528	89	19	1	1	89	1	88	5.95e-25	99.4	Protein SRC1 (Protein SOYBEAN GENE REGULATED BY COLD 1)	O04132	46.512	86	33	4	1	79	1	80	5.97e-06
evm.model.utg11585.4	GWHPAAAA003071	evm.model.utg11585.4|evm.TU.utg11585.4|utg11585|GWHAAAA00006018.:28302-28430,	27.7314	27.5382	27.1953	16.7648	21.2885	1.80874	0.06824	1.16596	8.46164	NaN	NaN	NaN	8	8	3	492	492	228	21982	0	33049	1370900000	65	218	GTP-binding protein SAR1A-like [Helianthus annuus]	XP_022010340.1	98.964	193	0	1	1	191	1	193	1.91e-136	388	GTP-binding protein SAR1A	O04834	92.746	193	12	1	1	191	1	193	1.24e-131
evm.model.utg3012.41	GWHPAAAA026876	evm.model.utg3012.41|evm.TU.utg3012.41|utg3012|GWHAAAA00008374.:215160-215229,;evm.model.utg29103.1|evm.TU.utg29103.1|utg29103|GWHAAAA00027148.:142-211,	22.2453	22.251	23.1662	19.9909	20.5207	1.86042	0.0688	1.16241	2.29835	NaN	NaN	NaN	5	5	5	17	17	17	35341	0	11203	203750000	14	1329	ATP synthase subunit gamma, mitochondrial [Lactuca sativa]	XP_023747260.1	93.827	324	14	3	1	318	1	324	0	605	ATP synthase subunit gamma, mitochondrial (F-ATPase gamma subunit)	P26360	81.651	327	50	6	1	318	1	326	0
evm.model.utg1152.4	GWHPAAAA002940	evm.model.utg1152.4|evm.TU.utg1152.4|utg1152|GWHAAAA00004430.:19624-19923:-|Frame:;evm.model.utg10714.2|evm.TU.utg10714.2|utg10714|GWHAAAA00012712.:717-1517:+|Frame:;evm.model.utg1026.13|evm.TU.utg1026.13|utg1026|GWHAAAA00003175.:35535-36456,;evm.model.utg20045.3|evm.TU.utg20045.3|utg20045|GWHAAAA00025092.:12087-13540,;evm.model.utg10529.2|evm.TU.utg10529.2|utg10529|GWHAAAA00024980.:22035-23624,;…	21.3767	21.1827	21.6403	19.086	19.9165	1.89772	0.0690476	1.16085	1.89863	NaN	NaN	NaN	1	1	1	81	81	81	10997	0	71159	292800000	9	67	receptor like protein kinase S.2-like [Lactuca sativa]	XP_023767299.1	35.106	94	45	3	2	92	630	710	5.4e-07	56.6	Receptor like protein kinase S.2 (LecRK-S.2) (EC 2.7.11.1)	O48837	32.99	97	54	3	2	98	668	753	7.1e-07
evm.model.utg19884.8	GWHPAAAA015960	evm.model.utg19884.8|evm.TU.utg19884.8|utg19884|GWHAAAA00024999.:19735-21081:-|Frame:;evm.model.utg5224.15|evm.TU.utg5224.15|utg5224|GWHAAAA00017478.:34819-35343:-|Frame:	23.5868	23.7688	22.7931	20.6739	18.9996	1.77183	0.0694815	1.15813	3.54618	NaN	NaN	NaN	12	12	12	283	283	283	50299	0	55464	500040000	51	904	UDP-glycosyltransferase 76C2-like [Lactuca sativa]	XP_023757214.1	74.834	453	99	7	1	440	1	451	0	694	UDP-glycosyltransferase 76C4 (EC 2.4.1.-)	Q9FI98	46.341	451	214	10	11	440	8	451	1.02e-130
evm.model.utg3282.4	GWHPAAAA029031	evm.model.utg3282.4|evm.TU.utg3282.4|utg3282|GWHAAAA00010391.:12096-12161,;evm.model.utg2973.11|evm.TU.utg2973.11|utg2973|GWHAAAA00001159.:59260-59325,;evm.model.utg7630.2|evm.TU.utg7630.2|utg7630|GWHAAAA00017275.:7020-7224,	28.9736	28.1566	28.932	27.0177	26.884	1.8152	0.0696327	1.15719	1.73655	NaN	NaN	NaN	21	21	1	69	69	5	41741	0	32331	28142000000	300	1311	Actin/actin-like conserved site-containing protein [Cynara cardunculus var. scolymus]	KVI08516.1	98.408	377	0	3	1	371	35	411	0	758	Actin-7 (Actin-2)	P53492	97.347	377	4	3	1	371	1	377	0
evm.model.utg3236.7	GWHPAAAA028732	evm.model.utg3236.7|evm.TU.utg3236.7|utg3236|GWHAAAA00013228.:37407-38438,	30.2626	29.6982	30.012	28.8178	28.1669	1.7302	0.0700714	1.15446	1.49858	NaN	NaN	NaN	32	32	32	749	749	749	42387	0	32331	186000000000	591	1396	uncharacterized protein At5g39570-like [Lactuca sativa]	XP_023771386.1	76.608	342	46	4	1	339	1	311	5.37e-144	421	Uncharacterized protein At5g39570	Q9FKA5	40.625	352	158	15	25	360	20	336	1.06e-31
evm.model.utg2198.54	GWHPAAAA018624	evm.model.utg2198.54|evm.TU.utg2198.54|utg2198|GWHAAAA00022928.:231646-231747,	21.2452	20.7677	21.5006	19.1655	18.0859	1.86169	0.0703636	1.15265	2.54547	NaN	NaN	NaN	3	2	2	102	74	74	27876	0	31494	436710000	7	1036	gamma-glutamyl peptidase 5-like [Cynara cardunculus var. scolymus]	XP_024980674.1	69.167	240	72	1	2	239	1	240	1.25e-115	340	Gamma-glutamyl peptidase 5 (EC 3.4.19.-)	O82225	49.383	243	116	3	3	239	6	247	1.17e-82
evm.model.utg23909.1	GWHPAAAA020875	evm.model.utg23909.1|evm.TU.utg23909.1|utg23909|GWHAAAA00026010.:14369-14461,	27.3921	27.0565	26.2333	24.2166	22.7462	1.77329	0.0707925	1.15001	3.41257	NaN	NaN	NaN	43	43	34	585	585	461	85441	0	32331	111000000000	612	1121	phospholipase D alpha 1 [Lactuca sativa]	XP_023761181.1	81.289	807	85	8	1	741	1	807	0	1337	Phospholipase D alpha 1 (PLD 1) (EC 3.1.4.4) (Choline phosphatase 1) (Phosphatidylcholine-hydrolyzing phospholipase D 1)	Q41142	74.257	808	141	9	1	741	1	808	0
evm.model.utg34795.1	GWHPAAAA030493	evm.model.utg34795.1|evm.TU.utg34795.1|utg34795|GWHAAAA00019190.:6039-6224,;evm.model.utg28602.3|evm.TU.utg28602.3|utg28602|GWHAAAA00016036.:11350-11721,	26.6384	25.7338	25.2678	17.5366	20.7199	1.86262	0.072	1.14267	6.75172	NaN	NaN	NaN	3	3	3	168	168	168	21351	0	92788	375640000	14	1276	temperature-induced lipocalin-1-like [Lactuca sativa]	XP_023759930.1	88.108	185	20	1	1	183	1	185	7.28e-118	340	Temperature-induced lipocalin-1 (AtTIL1)	Q9FGT8	78.689	183	37	1	3	183	4	186	1.8e-107
evm.model.utg5500.3	GWHPAAAA037039	evm.model.utg5500.3|evm.TU.utg5500.3|utg5500|GWHAAAA00000538.:22999-24273,;evm.model.utg369.1|evm.TU.utg369.1|utg369|GWHAAAA00007243.:6080-6086,	24.6921	25.425	24.0714	22.0912	22.3296	1.79172	0.0721538	1.14174	2.5191	NaN	NaN	NaN	25	25	22	502	502	441	55196	0	32331	11431000000	193	1499	pyruvate kinase, cytosolic isozyme [Artemisia annua]	PWA62603.1	95.294	510	14	5	1	500	1	510	0	978	Pyruvate kinase, cytosolic isozyme (PK) (EC 2.7.1.40)	Q42806	88.65	511	47	6	1	500	1	511	0
evm.model.utg24637.6	GWHPAAAA021625	evm.model.utg24637.6|evm.TU.utg24637.6|utg24637|GWHAAAA00029902.:17723-18178,	23.0664	21.5502	23.1378	18.8954	17.2126	1.79918	0.0735686	1.13331	4.53077	NaN	NaN	NaN	10	10	10	453	453	453	2866	0	27062	3503900000	89	1145	stem-specific protein TSJT1-like [Lactuca sativa]	XP_023762140.1	94.118	255	10	3	1	251	1	254	2.17e-177	497	Stem-specific protein TSJT1	P24805	40.397	151	85	3	1	149	1	148	2.39e-30
evm.model.utg9239.1	GWHPAAAA045395	evm.model.utg9239.1|evm.TU.utg9239.1|utg9239|GWHAAAA00010667.:6323-7087,;evm.model.utg31343.2|evm.TU.utg31343.2|utg31343|GWHAAAA00026626.:12466-12677,	20.8402	20.595	21.5153	22.6091	23.1851	1.71684	0.0744561	1.1281	-1.9136	NaN	NaN	NaN	36	36	19	319	319	16	12065	0	20054	4758200000	213	2099	protein argonaute 1-like [Lactuca sativa]	XP_023739101.1	93.532	974	26	13	134	1072	132	1103	0	1808	Protein argonaute 1B (OsAGO1b)	Q7XSA2	79.832	952	168	13	142	1072	170	1118	0
evm.model.utg19003.2	GWHPAAAA014796	evm.model.utg19003.2|evm.TU.utg19003.2|utg19003|GWHAAAA00019234.:13139-13330,;evm.model.utg13773.4|evm.TU.utg13773.4|utg13773|GWHAAAA00004676.:21197-21391,	24.4648	23.5505	23.1171	20.8869	21.533	1.66604	0.0750508	1.12464	2.50085	NaN	NaN	NaN	2	2	1	93	93	93	11008	0	60944	423060000	26	436	cysteine proteinase inhibitor A-like [Lactuca sativa]	XP_023735425.1	82.474	97	17	0	1	97	1	97	1.18e-50	164	Cysteine proteinase inhibitor A (Cystatin-A) (SCA)	Q10992	84.146	82	13	0	16	97	1	82	1.34e-43
evm.model.utg9481.5	GWHPAAAA045837	evm.model.utg9481.5|evm.TU.utg9481.5|utg9481|GWHAAAA00013898.:26628-26672,;evm.model.utg7625.3|evm.TU.utg7625.3|utg7625|GWHAAAA00008385.:12372-12416,	23.4188	22.9953	23.3177	21.8307	20.6823	1.64457	0.0754098	1.12257	1.98743	NaN	NaN	NaN	13	13	13	316	316	316	43932	0	10955	1640200000	55	1943	pyruvate dehydrogenase E1 component subunit alpha, mitochondrial-like [Lactuca sativa]	XP_023740251.1	95.949	395	8	4	1	389	1	393	0	777	Pyruvate dehydrogenase E1 component subunit alpha, mitochondrial (PDHE1-A) (EC 1.2.4.1)	P52903	80.253	395	66	4	1	389	3	391	0
evm.model.utg20169.3	GWHPAAAA016354	evm.model.utg20169.3|evm.TU.utg20169.3|utg20169|GWHAAAA00017155.:17098-17322,	26.632	25.2153	25.3971	23.1695	22.2663	1.70154	0.0763448	1.11722	3.03023	NaN	NaN	NaN	10	10	10	794	794	794	18523	0	32331	17742000000	126	932	hypothetical protein CTI12_AA566240 [Artemisia annua]	PWA40074.1	79.042	167	31	2	1	163	1	167	1.36e-91	273	Protein translocase subunit SecA	Q7VKT3	27.523	109	63	4	38	131	193	300	0.53
evm.model.utg19948.15	GWHPAAAA016043	evm.model.utg19948.15|evm.TU.utg19948.15|utg19948|GWHAAAA00001744.:57989-59107:+|Frame:	21.9451	21.6512	23.383	19.0624	17.2894	1.64687	0.0766667	1.11539	4.15054	NaN	NaN	NaN	7	7	7	253	253	253	4224	0	14138	166450000	15	909	hypothetical protein LSAT_9X67980 [Lactuca sativa]	PLY63693.1	67.139	423	81	8	1	366	47	468	0	540	Vacuolar protein sorting-associated protein 9A (OsVPS9A) (Protein GLUTELIN PRECURSOR ACCUMULATION 2)	Q10NQ3	51.724	406	141	8	9	360	12	416	4.07e-134
evm.model.utg13122.2	GWHPAAAA005816	evm.model.utg13122.2|evm.TU.utg13122.2|utg13122|GWHAAAA00027275.:14835-14986,	26.8489	26.4059	24.9942	23.1959	23.0858	1.57212	0.0772308	1.11221	2.94215	NaN	NaN	NaN	13	13	12	574	574	506	28123	0	79758	16824000000	143	365	probable 6-phosphogluconolactonase 4, chloroplastic [Lactuca sativa]	XP_023744800.1	88.048	251	26	2	1	247	1	251	9.84e-160	452	6-phosphogluconolactonase 3, chloroplastic (6PGL3) (EC 3.1.1.31) (Protein EMBRYO DEFECTIVE 2024)	Q84WW2	59.671	243	91	3	9	247	86	325	3.26e-90
evm.model.utg11341.6	GWHPAAAA002594	evm.model.utg11341.6|evm.TU.utg11341.6|utg11341|GWHAAAA00020978.:44523-44560,	27.2869	27.3336	26.6147	25.6947	24.8544	1.59769	0.0784375	1.10548	1.80385	NaN	NaN	NaN	10	10	3	399	399	123	34994	0	29298	724980000	46	192	cis-prenyltransferase CPT2 [Taraxacum brevicorniculatum]	AGE89404.1	98.052	308	0	3	1	302	1	308	0	616	Dehydrodolichyl diphosphate synthase 6 (Dedol-PP synthase 6) (EC 2.5.1.-)	Q8S2T1	52.797	286	124	4	23	301	13	294	1.23e-100
evm.model.utg18694.4	GWHPAAAA014319	evm.model.utg18694.4|evm.TU.utg18694.4|utg18694|GWHAAAA00029081.:9466-9747,	20.0336	19.2371	18.397	21.75	21.8795	1.61842	0.0789677	1.10255	-2.59217	NaN	NaN	NaN	13	13	13	35	35	35	54366	0	11539	1020700000	57	812	selenium-binding protein 1-like [Lactuca sativa]	XP_023762983.1	91.446	491	34	4	1	483	1	491	0	905	Selenium-binding protein 2 (Protein EMBRYO SAC DEVELOPMENT ARREST 38)	Q93WN0	72.912	491	121	5	1	483	1	487	0
evm.model.utg13348.5	GWHPAAAA006225	evm.model.utg13348.5|evm.TU.utg13348.5|utg13348|GWHAAAA00002850.:22419-22652,	25.8309	26.233	24.7601	22.5375	23.3261	1.60515	0.0796825	1.09864	2.6762	NaN	NaN	NaN	14	14	7	225	225	127	88774	0	3609	480960000	52	396	oxidosqualene cyclase 2 [Taraxacum kok-saghyz]	AXU93518.1	95.844	770	18	7	1	756	1	770	0	1519	Dammarenediol II synthase (Dammarenediol synthase) (PgDDS) (EC 4.2.1.125)	Q08IT1	71.842	760	194	7	16	755	6	765	0
evm.model.utg4566.23	GWHPAAAA034513	evm.model.utg4566.23|evm.TU.utg4566.23|utg4566|GWHAAAA00003326.:119201-119488,	22.4568	20.7767	22.9066	16.9759	18.7472	1.53178	0.0798182	1.0979	4.18518	NaN	NaN	NaN	13	13	5	38	38	137	39116	0	37312	3044300000	71	1641	serine/threonine-protein kinase SRK2A-like [Cynara cardunculus var. scolymus]	XP_024979164.1	86.072	359	27	4	1	336	1	359	0	597	Serine/threonine-protein kinase SAPK7 (EC 2.7.11.1) (Osmotic stress/abscisic acid-activated protein kinase 7) (RK4 kinase) (stress-activated protein kinase 7) (OsSAPK7)	Q7XQP4	75.562	356	64	5	1	333	1	356	0
evm.model.utg21462.3	GWHPAAAA018011	evm.model.utg21462.3|evm.TU.utg21462.3|utg21462|GWHAAAA00006747.:22719-22774,;evm.model.utg183.17|evm.TU.utg183.17|utg183|GWHAAAA00000526.:109254-109267,	25.3945	24.8961	24.8293	24.3331	24.0692	1.35624	0.0806437	1.09343	0.838817	NaN	NaN	NaN	18	18	18	474	474	474	54287	0	14371	6458800000	150	1017	ubiquitin carboxyl-terminal hydrolase 6 [Lactuca sativa]	XP_023758406.1	92.946	482	25	5	1	475	1	480	0	914	Ubiquitin carboxyl-terminal hydrolase 6 (EC 3.4.19.12) (Deubiquitinating enzyme 6) (AtUBP6) (Ubiquitin thioesterase 6) (Ubiquitin-specific-processing protease 6)	Q949Y0	73.292	483	120	5	1	475	1	482	0
evm.model.utg7615.9	GWHPAAAA041860	evm.model.utg7615.9|evm.TU.utg7615.9|utg7615|GWHAAAA00009015.:30034-30407,;evm.model.utg2840.6|evm.TU.utg2840.6|utg2840|GWHAAAA00018942.:17916-17991,;evm.model.utg2223.1|evm.TU.utg2223.1|utg2223|GWHAAAA00021037.:976-1349,;evm.model.utg160.9|evm.TU.utg160.9|utg160|GWHAAAA00002044.:46612-46985,	22.9733	22.7495	22.9036	24.5978	23.6684	1.41155	0.0810602	1.09119	-1.25763	NaN	NaN	NaN	6	6	0	443	443	0	16848	0	16439	881990000	46	628	PREDICTED: calmodulin-7-like [Raphanus sativus]	XP_018478487.1	44.304	79	43	1	1	78	73	151	7.81e-10	64.3	Calmodulin (CaM)	P62201	98.658	149	0	1	1	147	1	149	7.13e-102
evm.model.utg1637.28	GWHPAAAA011065	evm.model.utg1637.28|evm.TU.utg1637.28|utg1637|GWHAAAA00001630.:166255-166538,	22.4181	21.3835	21.5524	18.6646	14.7928	1.36184	0.0815814	1.08841	5.05599	NaN	NaN	NaN	7	7	5	324	324	283	27802	0	27206	1606000000	48	661	ferritin-4, chloroplastic-like [Lactuca sativa]	XP_023771038.1	88.306	248	24	3	1	243	1	248	1.38e-150	429	Ferritin-3, chloroplastic (EC 1.16.3.1) (SFerH-3)	Q948P6	71.937	253	58	4	1	243	1	250	7.03e-125
evm.model.utg4607.12	GWHPAAAA034619	evm.model.utg4607.12|evm.TU.utg4607.12|utg4607|GWHAAAA00010254.:48583-48816,;evm.model.utg12769.14|evm.TU.utg12769.14|utg12769|GWHAAAA00000292.:41692-42498,	28.0187	27.8446	27.2607	26.7282	26.6207	1.39135	0.0818095	1.0872	1.03355	NaN	NaN	NaN	8	8	5	202	202	157	51701	0	39631	933060000	61	1647	plant UBX domain-containing protein 10-like [Lactuca sativa]	XP_023733045.1	90.638	470	31	6	1	462	1	465	0	755	Plant UBX domain-containing protein 10 (PUX10)	Q9M0N1	63.9	482	151	9	1	461	1	480	0
evm.model.utg14861.3	GWHPAAAA008778	evm.model.utg14861.3|evm.TU.utg14861.3|utg14861|GWHAAAA00030445.:11807-12793:-|Frame:	25	24.5258	20.6478	17.8174	14.4986	1.35194	0.0818182	1.08715	7.23319	NaN	NaN	NaN	17	2	0	616	79	0	37938	0	18094	4472600000	52	528	cytosolic sulfotransferase 12-like [Lactuca sativa]	XP_023743078.1	78.419	329	63	5	1	322	10	337	0	538	Cytosolic sulfotransferase 12 (AtSOT12) (EC 2.8.2.-) (Sulfotransferase 1) (AtST1)	P52839	50.459	327	151	4	3	322	2	324	3.49e-115
evm.model.utg9008.36	GWHPAAAA044953	evm.model.utg9008.36|evm.TU.utg9008.36|utg9008|GWHAAAA00005937.:152701-152808,	22.37	22.4208	23.9185	25.3711	25.1658	1.42937	0.0820488	1.08593	-2.36535	NaN	NaN	NaN	6	6	6	377	377	377	163	0	32331	5806400000	66	2074	11 kDa late embryogenesis abundant protein-like [Lactuca sativa]	XP_023744314.1	90.278	144	12	1	1	142	1	144	7.56e-85	255	18 kDa seed maturation protein	Q01417	52.907	172	63	3	1	154	1	172	3.73e-45
evm.model.utg18549.4	GWHPAAAA014136	evm.model.utg18549.4|evm.TU.utg18549.4|utg18549|GWHAAAA00017884.:17536-17582,;evm.model.utg1807.90|evm.TU.utg1807.90|utg1807|GWHAAAA00009864.:398120-398166,	19.6215	19.0176	20.5678	21.555	21.7492	1.32848	0.0821778	1.08525	-1.91648	NaN	NaN	NaN	10	10	9	308	308	278	53914	0	48813	355550000	23	764	mitochondrial-processing peptidase subunit alpha-like [Lactuca sativa]	XP_023769815.1	94.632	503	17	5	1	493	1	503	0	950	Mitochondrial-processing peptidase subunit alpha (EC 3.4.24.64) (Alpha-MPP) (Ubiquinol-cytochrome-c reductase subunit II) (EC 7.1.1.8)	P29677	72.345	499	129	5	1	491	1	498	0
evm.model.utg9399.2	GWHPAAAA045689	evm.model.utg9399.2|evm.TU.utg9399.2|utg9399|GWHAAAA00009942.:10355-10514,	22.0388	21.6313	22.7696	19.9779	17.2475	1.30655	0.0823913	1.08412	3.53385	NaN	NaN	NaN	2	2	2	66	66	66	18196	0	39241	93645000	10	2115	protein CURVATURE THYLAKOID 1A, chloroplastic-like [Lactuca sativa]	XP_023769437.1	79.085	153	30	1	15	165	15	167	9.89e-74	228	Protein CURVATURE THYLAKOID 1A, chloroplastic	O04616	46.108	167	85	4	1	165	1	164	3.51e-41
evm.model.utg16187.1	GWHPAAAA010790	evm.model.utg16187.1|evm.TU.utg16187.1|utg16187|GWHAAAA00007918.:20770-21252,	24.0876	23.6197	23.3351	19.8597	22.05	1.29185	0.0824681	1.08371	2.72597	NaN	NaN	NaN	13	13	8	616	616	407	29163	0	78065	1958200000	56	650	14-3-3 domain-containing protein [Artemisia annua]	PWA87588.1	95.349	258	8	2	1	254	1	258	5.85e-176	493	14-3-3-like protein	Q9SP07	87.5	256	28	2	3	254	4	259	2.19e-162
evm.model.utg13604.1	GWHPAAAA006672	evm.model.utg13604.1|evm.TU.utg13604.1|utg13604|GWHAAAA00025615.:7680-8572,;evm.model.utg6101.3|evm.TU.utg6101.3|utg6101|GWHAAAA00020375.:25237-25723,	22.5704	22.7002	22.1231	19.8906	21.2628	1.3648	0.0825412	1.08333	1.8879	NaN	NaN	NaN	3	3	2	68	68	44	51211	0	124	180830000	15	420	UDP-glycosyltransferase 83A1-like [Lactuca sativa]	XP_023732388.1	66.885	459	140	7	1	449	1	457	0	615	UDP-glycosyltransferase 83A1 (EC 2.4.1.-)	Q9SGA8	41.164	464	242	12	1	445	9	460	1.79e-117
evm.model.utg34838.3	GWHPAAAA030519	evm.model.utg34838.3|evm.TU.utg34838.3|utg34838|GWHAAAA00007586.:19583-19609,	20.0415	18.7518	20.278	21.5368	21.6597	1.27582	0.0825417	1.08333	-1.9078	NaN	NaN	NaN	11	11	9	456	456	40	30258	0	51287	1349600000	51	1455	NADP-dependent malic enzyme, chloroplastic [Lactuca sativa]	XP_023751737.1	94.615	260	10	2	1	256	2	261	2.47e-172	499	NADP-dependent malic enzyme, chloroplastic (NADP-ME) (EC 1.1.1.40)	P36444	88.017	242	25	2	19	256	20	261	1.99e-153
evm.model.utg9635.12	GWHPAAAA046104	evm.model.utg9635.12|evm.TU.utg9635.12|utg9635|GWHAAAA00023593.:45481-45570,	25.6938	25.7757	25.1602	22.8895	20.1875	1.51258	0.0828235	1.08185	4.00472	NaN	NaN	NaN	10	5	5	533	305	305	23161	0	1582	429110000	31	2136	ras-related protein RABB1b [Lactuca sativa]	XP_023735208.1	98.095	210	0	2	1	206	1	210	2.27e-147	417	Ras-related protein RABB1b (AtRABB1b) (Ras-related protein GB2) (AtGB2) (Ras-related protein Rab2C) (AtRab2C)	Q38922	86.73	211	23	3	1	206	1	211	1.22e-134
evm.model.utg20573.1	GWHPAAAA016878	evm.model.utg20573.1|evm.TU.utg20573.1|utg20573|GWHAAAA00030152.:2865-3056,;evm.model.utg24316.2|evm.TU.utg24316.2|utg24316|GWHAAAA00020325.:1892-1906,	24.1059	23.5397	23.1751	18.5967	21.1888	1.43928	0.0828861	1.08152	3.71415	NaN	NaN	NaN	9	9	9	272	272	272	34769	0	50852	1908300000	61	960	26S proteasome non-ATPase regulatory subunit 14 homolog [Lactuca sativa]	XP_023737893.1	97.756	312	1	3	1	306	1	312	0	619	26S proteasome non-ATPase regulatory subunit 14 homolog (EC 3.4.19.-) (26S proteasome regulatory subunit RPN11) (AtRPN11)	Q9LT08	93.204	309	14	4	4	306	1	308	0
evm.model.utg18377.2	GWHPAAAA013891	evm.model.utg18377.2|evm.TU.utg18377.2|utg18377|GWHAAAA00029374.:8617-9231,	24.8119	24.7551	24.024	25.6708	26.0441	1.47383	0.0829333	1.08127	-1.32712	NaN	NaN	NaN	15	15	3	36	36	79	5589	0	42433	1101800000	64	794	costunolide synthase-like [Lactuca sativa]	XP_023761535.1	64.659	498	161	5	1	483	1	498	0	683	Costunolide synthase (LsCOS) (EC 1.14.14.150) (Cytochrome P450 71BL2)	F8S1I0	45.01	491	248	8	5	479	4	488	4.15e-153
evm.model.utg8479.12	GWHPAAAA043805	evm.model.utg8479.12|evm.TU.utg8479.12|utg8479|GWHAAAA00001518.:60425-60613,	31.2651	30.7579	31.0145	30.2495	29.6235	1.42953	0.0830617	1.0806	1.076	NaN	NaN	NaN	40	40	38	537	537	513	79983	0	32331	159000000000	1204	2022	protein SIEVE ELEMENT OCCLUSION B-like isoform X1 [Lactuca sativa]	XP_023741889.1	84.113	705	94	9	1	688	1	704	0	1218	Protein SIEVE ELEMENT OCCLUSION B (AtSEOb) (Protein SIEVE ELEMENT OCCLUSION-RELATED 1) (AtSEOR1)	Q9SS87	37.765	707	392	16	16	688	37	729	7.8e-158
evm.model.utg21427.19	GWHPAAAA017965	evm.model.utg21427.19|evm.TU.utg21427.19|utg21427|GWHAAAA00028759.:54869-55191,;evm.model.utg7191.5|evm.TU.utg7191.5|utg7191|GWHAAAA00008317.:18477-18626,	23.1322	22.3601	24.0117	20.8256	21.3124	1.3296	0.0831011	1.08039	2.09899	NaN	NaN	NaN	13	13	2	307	307	43	46104	0	42655	1765800000	76	1014	DnaJ-like protein 2 [Taraxacum kok-saghyz]	AMB19686.1	96.19	420	2	5	1	406	1	420	0	809	DnaJ protein homolog (DNAJ-1)	Q04960	89.474	418	27	7	1	406	1	413	0
evm.model.utg728.10	GWHPAAAA041126	evm.model.utg728.10|evm.TU.utg728.10|utg728|GWHAAAA00003173.:55174-55259,	24.797	23.0413	23.3744	20.484	16.0932	1.26138	0.0831753	1.08001	5.44894	NaN	NaN	NaN	23	6	6	518	215	215	55254	0	32331	5425100000	116	1912	glutamate decarboxylase-like [Lactuca sativa]	XP_023745654.1	87.677	495	48	7	1	484	1	493	0	882	Glutamate decarboxylase (GAD) (EC 4.1.1.15) (ERT D1)	P54767	75.198	504	103	8	1	484	1	502	0
evm.model.utg29119.4	GWHPAAAA025992	evm.model.utg29119.4|evm.TU.utg29119.4|utg29119|GWHAAAA00015709.:15555-15914,	24.1945	23.9379	23.9351	15.818	20.0744	1.50105	0.0832571	1.07958	6.0763	NaN	NaN	NaN	4	4	4	333	333	333	20562	0	99555	79952000	15	1289	ADP-ribosylation factor-like protein 5 [Lactuca sativa]	XP_023740520.1	97.814	183	2	1	1	181	1	183	3.67e-129	369	ADP-ribosylation factor-like protein 5	Q55AD9	60	180	67	2	1	175	1	180	7.66e-76
evm.model.utg1395.33	GWHPAAAA007193	evm.model.utg1395.33|evm.TU.utg1395.33|utg1395|GWHAAAA00007814.:143566-143688,	21.9439	20.6946	22.042	19.6486	19.8535	1.30735	0.0832967	1.07937	1.80912	NaN	NaN	NaN	10	10	10	246	246	246	59655	0	49448	1250400000	44	452	FGGY carbohydrate kinase domain-containing protein isoform X2 [Cynara cardunculus var. scolymus]	XP_024959290.1	82.1	581	61	9	1	542	1	577	0	946	FGGY carbohydrate kinase domain-containing protein (EC 2.7.1.-)	A2AJL3	45.122	574	252	14	1	537	2	549	5.07e-153
evm.model.utg5603.1	GWHPAAAA037336	evm.model.utg5603.1|evm.TU.utg5603.1|utg5603|GWHAAAA00022937.:23394-24887:-|Frame:	22.7007	20.916	22.7692	19.8844	19.0634	1.29263	0.0833548	1.07907	2.65471	NaN	NaN	NaN	18	18	16	473	473	443	54752	0	15312	1909300000	86	1754	uncharacterized protein LOC111892981 [Lactuca sativa]	XP_023744825.1	80.24	501	65	11	1	489	1	479	0	717	NaN	NaN	NaN	NaN	NaN	NaN	NaN	NaN	NaN	NaN	NaN
evm.model.utg16307.5	GWHPAAAA010986	evm.model.utg16307.5|evm.TU.utg16307.5|utg16307|GWHAAAA00010278.:15023-15274,	25.709	25.4652	25.0038	26.2502	26.217	1.28909	0.0834105	1.07878	-0.840933	NaN	NaN	NaN	9	9	9	404	404	404	34023	0	42158	4173900000	62	660	mannose/glucose-specific lectin-like [Lactuca sativa]	XP_023770004.1	72.293	314	80	4	1	308	1	313	3.65e-155	445	Mannose/glucose-specific lectin (Fragment)	P83304	32.781	302	181	8	13	305	154	442	2.32e-26
evm.model.utg14552.6	GWHPAAAA008225	evm.model.utg14552.6|evm.TU.utg14552.6|utg14552|GWHAAAA00004538.:22660-22786,	22.9248	21.2634	21.7187	24.4315	24.1853	1.4404	0.0839487	1.07599	-2.33943	NaN	NaN	NaN	24	24	18	541	541	422	47977	0	25672	2356000000	100	503	serine/threonine-protein kinase STY8-like [Helianthus annuus]	XP_022025791.1	89.696	427	36	4	1	419	1	427	0	793	Integrin-linked protein kinase 1 (EC 2.7.11.1) (Ankyrin protein kinase 1)	F4IS56	37.75	400	229	11	27	414	79	470	2.2e-74
evm.model.utg1316.12	GWHPAAAA005880	evm.model.utg1316.12|evm.TU.utg1316.12|utg1316|GWHAAAA00003535.:53595-53732,	21.405	20.6234	19.3058	17.0724	17.6462	1.48488	0.0840541	1.07544	3.08546	NaN	NaN	NaN	5	5	3	457	457	31	12947	0	2999	524150000	16	374	thioredoxin H-type 1-like [Lactuca sativa]	XP_023733778.1	72.414	116	29	2	1	114	1	115	9.3e-52	168	Thioredoxin H1 (AtTrxh1) (Thioredoxin 1) (AtTRX1)	P29448	64.912	114	38	1	1	112	1	114	3.32e-50
evm.model.utg2012.16	GWHPAAAA016305	evm.model.utg2012.16|evm.TU.utg2012.16|utg2012|GWHAAAA00006196.:96450-96519,	21.3297	21.2738	20.9801	21.7088	21.9177	1.51324	0.0840597	1.07541	-0.618716	NaN	NaN	NaN	16	16	16	429	429	429	44525	0	69218	1402200000	67	924	putative developmentally regulated G-protein 2, partial [Taraxacum brevicorniculatum]	AIU34469.1	98.492	398	0	3	1	392	1	398	0	793	Developmentally-regulated G-protein 1 (AtDRG1) (Developmentally-regulated G-protein 2A) (AtDRG2a)	Q9LQK0	87.688	398	43	3	1	392	1	398	0
evm.model.utg32477.2	GWHPAAAA028791	evm.model.utg32477.2|evm.TU.utg32477.2|utg32477|GWHAAAA00021094.:7511-8002,;evm.model.utg1983.18|evm.TU.utg1983.18|utg1983|GWHAAAA00017120.:129612-130103,	24.0137	22.5285	23.9049	26.3613	25.5424	1.43069	0.0841	1.0752	-2.46948	NaN	NaN	NaN	16	16	16	349	349	349	54161	0	10315	1480600000	67	900	uncharacterized protein LOC111906016 [Lactuca sativa]	XP_023757523.1	86.733	505	36	10	1	488	10	500	0	852	Peptidyl-tRNA hydrolase (PTH) (EC 3.1.1.29)	O66677	28.235	85	55	1	38	116	53	137	0.087
evm.model.utg24736.3	GWHPAAAA021729	evm.model.utg24736.3|evm.TU.utg24736.3|utg24736|GWHAAAA00024456.:13032-13694:-|Frame:;evm.model.utg22914.6|evm.TU.utg22914.6|utg22914|GWHAAAA00007994.:7212-7307,	24.3586	21.8798	22.3231	15.6683	18.7876	1.46252	0.0842632	1.07436	5.62589	NaN	NaN	NaN	5	5	5	277	277	277	24201	0	35937	1396900000	46	1149	latex serine proteinase inhibitor-like [Lactuca sativa]	XP_023763259.1	73.778	225	50	3	1	216	1	225	9.1e-100	298	Kunitz trypsin inhibitor 2 (AtKTI2)	Q9LMU2	27.014	211	129	7	4	208	3	194	2.6e-12
evm.model.utg15740.5	GWHPAAAA010058	evm.model.utg15740.5|evm.TU.utg15740.5|utg15740|GWHAAAA00026284.:25558-25812,	23.3822	23.4018	24.2944	25.2252	25.1442	1.5035	0.0844638	1.07333	-1.4919	NaN	NaN	NaN	8	8	8	36	36	36	23906	0	13862	1435800000	66	593	dehydrin ERD14-like [Lactuca sativa]	XP_023737908.1	73.786	206	39	5	1	193	1	204	1.79e-57	190	Phosphoprotein ECPP44	Q9XJ56	53.571	224	61	8	2	202	3	206	5.3e-26
evm.model.utg13456.12	GWHPAAAA006399	evm.model.utg13456.12|evm.TU.utg13456.12|utg13456|GWHAAAA00005749.:53030-53470,;evm.model.utg11800.2|evm.TU.utg11800.2|utg11800|GWHAAAA00011474.:9572-10018,	22.8958	22.9184	22.6402	23.1331	23.2764	1.25475	0.0847677	1.07177	-0.386617	NaN	NaN	NaN	18	18	18	40	40	40	6486	0	63871	1512700000	69	408	phosphatidylinositol 3,4,5-trisphosphate 3-phosphatase and protein-tyrosine-phosphatase PTEN2A [Lactuca sativa]	XP_023754731.1	87.14	591	40	12	1	578	1	568	0	993	Phosphatidylinositol 3,4,5-trisphosphate 3-phosphatase and protein-tyrosine-phosphatase PTEN2A (EC 3.1.3.48) (EC 3.1.3.67) (Protein PHOSPHATASE AND TENSIN HOMOLOG 2-a) (AtPTEN2) (AtPTEN2a)	Q9LT75	67.291	587	144	15	30	578	35	611	0
evm.model.utg489.7	GWHPAAAA035384	evm.model.utg489.7|evm.TU.utg489.7|utg489|GWHAAAA00008931.:46653-46886,	23.5018	23.7669	23.0949	20.3144	16.7518	1.44732	0.085039	1.07038	4.92145	NaN	NaN	NaN	8	1	1	118	21	21	88871	0	58973	65896000	11	1682	multifunctional taraxasterol triterpene synthase [Taraxacum coreanum]	QBO24611.1	96.623	770	12	7	1	756	1	770	0	1528	Dammarenediol II synthase (Dammarenediol synthase) (PgDDS) (EC 4.2.1.125)	Q08IT1	72.632	760	188	7	16	755	6	765	0
evm.model.utg37082.1	GWHPAAAA032091	evm.model.utg37082.1|evm.TU.utg37082.1|utg37082|GWHAAAA00019105.:13199-13380,;evm.model.utg2665.8|evm.TU.utg2665.8|utg2665|GWHAAAA00002180.:50288-50349,	19.893	17.0708	19.3095	22.9568	22.9246	1.48493	0.0852055	1.06953	-4.18294	NaN	NaN	NaN	2	2	2	172	172	172	14041	0	70586	120710000	11	1216	uncharacterized protein LOC111892553 [Lactuca sativa]	XP_023744375.1	90.984	122	9	1	1	120	1	122	1.67e-76	231	ATP-dependent Clp protease proteolytic subunit 1 (EC 3.4.21.92) (Endopeptidase Clp 1)	Q46L44	26.966	89	54	3	27	106	19	105	0.017
evm.model.utg36178.2	GWHPAAAA031498	evm.model.utg36178.2|evm.TU.utg36178.2|utg36178|GWHAAAA00029731.:12887-13039,	25.5611	24.2447	22.8319	14.4426	20.0371	1.241	0.08536	1.06875	6.97275	NaN	NaN	NaN	23	11	10	526	275	252	57511	0	32331	2647700000	73	1482	pyruvate kinase 2, cytosolic-like [Lactuca sativa]	XP_023758074.1	93.928	527	22	5	1	517	1	527	0	1004	Pyruvate kinase 2, cytosolic (OsPK2) (EC 2.7.1.40)	Q2QXR8	85.389	527	67	5	1	517	1	527	0
evm.model.utg14798.4	GWHPAAAA008652	evm.model.utg14798.4|evm.TU.utg14798.4|utg14798|GWHAAAA00007979.:11792-12060,	22.2726	23.4669	23.1243	21.3079	19.3489	1.25506	0.0856327	1.06736	2.6262	NaN	NaN	NaN	8	8	8	543	543	543	17432	0	42209	4661300000	65	523	kirola-like isoform X2 [Helianthus annuus]	XP_021997370.1	67.105	152	47	2	1	149	1	152	1.58e-65	206	MLP-like protein 43	Q9SSK5	37.838	148	88	2	2	145	6	153	1.14e-30
evm.model.utg21309.3	GWHPAAAA017838	evm.model.utg21309.3|evm.TU.utg21309.3|utg21309|GWHAAAA00030916.:12165-12308,;evm.model.utg4266.5|evm.TU.utg4266.5|utg4266|GWHAAAA00030165.:21487-21801,	20.2522	20.4906	20.4309	15.0289	17.8341	1.48678	0.0863889	1.06354	3.95971	NaN	NaN	NaN	5	5	5	163	163	163	40895	0	95957	77895000	9	1009	caffeoylshikimate esterase [Cynara cardunculus var. scolymus]	XP_024990935.1	93.617	329	15	3	1	323	55	383	0	632	Caffeoylshikimate esterase (EC 3.1.1.-) (Lysophospholipase 2) (LysoPL2)	Q9C942	32.246	276	176	8	53	320	36	308	4.31e-36
evm.model.utg33825.1	GWHPAAAA029761	evm.model.utg33825.1|evm.TU.utg33825.1|utg33825|GWHAAAA00006043.:1483-1779,	21.0836	18.6549	20.9928	16.497	16.1966	1.48743	0.0876056	1.05747	3.89695	NaN	NaN	NaN	4	4	3	431	431	35	13617	0	13083	163040000	15	1430	nuclear transport factor 2B-like [Lactuca sativa]	XP_023729997.1	92.683	123	7	1	1	121	1	123	2.83e-78	235	Nuclear transport factor 2B (AtNTF2b) (NTF-2)	Q9C7F5	87.805	123	13	1	1	121	4	126	3.06e-77
evm.model.utg6734.3	GWHPAAAA039819	evm.model.utg6734.3|evm.TU.utg6734.3|utg6734|GWHAAAA00028578.:7167-7245,;evm.model.utg17683.3|evm.TU.utg17683.3|utg17683|GWHAAAA00023208.:17793-17892,;evm.model.utg7188.11|evm.TU.utg7188.11|utg7188|GWHAAAA00017723.:23031-23109,;evm.model.utg526.24|evm.TU.utg526.24|utg526|GWHAAAA00006487.:132963-133095,;evm.model.utg140.18|evm.TU.utg140.18|utg140|GWHAAAA00003466.:107439-107517,;evm.model.utg12138.…	23.5147	22.6558	21.2552	20.2425	19.9116	1.1655	0.100615	0.997337	2.39819	NaN	NaN	NaN	1	1	1	196	196	196	9299	0	42057	312420000	11	288	Vacuolar H+-pumping ATPase 16 kDa proteolipid subunit 4 isoform 2, partial [Theobroma cacao]	EOY14929.1	95.652	92	4	0	1	92	28	119	1.59e-53	172	V-type proton ATPase 16 kDa proteolipid subunit (V-ATPase 16 kDa proteolipid subunit) (Vacuolar proton pump 16 kDa proteolipid subunit)	Q43434	95.652	92	4	0	1	92	1	92	2.03e-55
evm.model.utg9113.3	GWHPAAAA045166	evm.model.utg9113.3|evm.TU.utg9113.3|utg9113|GWHAAAA00008811.:14913-14916,	29.7541	28.488	29.5464	27.9278	26.1523	1.12031	0.101407	0.993932	2.22278	NaN	NaN	NaN	22	22	8	733	733	344	36583	0	32331	78617000000	334	2087	glyceraldehyde-3-phosphate dehydrogenase, cytosolic [Lactuca sativa]	XP_023731124.1	94.925	335	11	3	2	330	3	337	0	640	Glyceraldehyde-3-phosphate dehydrogenase, cytosolic (EC 1.2.1.12)	P25861	90.774	336	25	3	1	330	1	336	0
evm.model.utg3578.8	GWHPAAAA031201	evm.model.utg3578.8|evm.TU.utg3578.8|utg3578|GWHAAAA00009992.:45967-46131,	21.631	21.4361	17.6937	25.1246	24.6896	1.16846	0.101592	0.99314	-4.65349	NaN	NaN	NaN	1	1	1	15	15	15	5299	0	53596	1051500000	11	1474	hypothetical protein FPRO05_07334 [Fusarium proliferatum]	RBA09054.1	33.803	71	38	2	51	112	466	536	1.3	43.5	PWWP domain-containing DNA repair factor 3A (PWWP3A) (Mutated melanoma-associated antigen 1) (MUM-1) (PWWP domain-containing protein MUM1)	Q08DK9	28.395	81	56	1	232	312	174	252	1.3
evm.model.utg1520.4	GWHPAAAA009187	evm.model.utg1520.4|evm.TU.utg1520.4|utg1520|GWHAAAA00009135.:27319-27489,;evm.model.utg10478.4|evm.TU.utg10478.4|utg10478|GWHAAAA00017941.:11527-11628,	21.028	21.1092	15.6672	25.5779	25.5446	1.13465	0.101698	0.992688	-6.29313	NaN	NaN	NaN	7	7	7	393	393	393	19736	0	26186	415570000	15	89	ATP synthase subunit d, mitochondrial [Lactuca sativa]	XP_023755348.1	97.619	168	2	1	1	166	1	168	1.76e-112	325	ATP synthase subunit d, mitochondrial (ATPase subunit d)	Q9FT52	84.524	168	24	1	1	166	1	168	6.26e-102
evm.model.utg12968.5	GWHPAAAA005521	evm.model.utg12968.5|evm.TU.utg12968.5|utg12968|GWHAAAA00027209.:23902-23974,;evm.model.utg3227.17|evm.TU.utg3227.17|utg3227|GWHAAAA00004355.:78476-78548,	24.3372	24.7602	25.7038	13.7338	21.2237	1.10436	0.102055	0.991166	7.45495	NaN	NaN	NaN	4	1	0	189	51	0	23909	10627	26088	326540000	12	351	ras-related protein RABE1a [Medicago truncatula]	XP_013468318.1	92.093	215	15	1	1	213	1	215	8.46e-144	409	Ras-related protein RABE1a (AtRABE1a) (Ras-related protein Rab8B) (AtRab8B)	O24466	88.293	205	22	1	11	213	11	215	9.07e-134
evm.model.utg19387.8	GWHPAAAA015359	evm.model.utg19387.8|evm.TU.utg19387.8|utg19387|GWHAAAA00015227.:32952-33344,	34.3999	34.6422	34.1532	35.1991	34.8245	1.12163	0.102355	0.989891	-0.613368	NaN	NaN	NaN	17	17	17	88	88	88	23306	0	32331	100000000000	358	874	small rubber particle protein SRPP5 [Taraxacum brevicorniculatum]	AGE89410.1	98.157	217	0	2	1	213	1	217	8.05e-142	404	Stress-related protein	Q9SW70	38.596	228	94	3	1	182	1	228	6.66e-46
evm.model.utg446.21	GWHPAAAA034207	evm.model.utg446.21|evm.TU.utg446.21|utg446|GWHAAAA00011675.:103017-103130,	20.3656	20.3794	22.6968	24.0226	23.9032	1.17282	0.102588	0.988903	-2.81563	NaN	NaN	NaN	16	16	10	374	374	254	42631	0	47851	1482900000	68	1623	V-type proton ATPase subunit C-like isoform X1 [Cynara cardunculus var. scolymus]	XP_024976649.1	89.572	374	33	3	1	368	1	374	0	687	V-type proton ATPase subunit C (V-ATPase subunit C) (Vacuolar H(+)-ATPase subunit C) (Vacuolar proton pump subunit C)	Q9SDS7	77.005	374	79	4	1	367	1	374	0
evm.model.utg7969.4	GWHPAAAA042673	evm.model.utg7969.4|evm.TU.utg7969.4|utg7969|GWHAAAA00015204.:15452-15703,	22.2942	22.3669	22.0028	19.4346	21.2359	1.14938	0.102667	0.988569	1.88604	NaN	NaN	NaN	5	2	2	351	16	16	14776	0	50498	126750000	13	1969	hypothetical protein LSAT_6X38201 [Lactuca sativa]	PLY90584.1	83.065	124	19	1	7	128	88	211	5.8e-72	223	Ricin B-like lectin R40G3 (Osr40g3)	Q6Z4N4	57.522	113	43	2	7	114	86	198	7.7e-44
evm.model.utg607.1	GWHPAAAA038396	evm.model.utg607.1|evm.TU.utg607.1|utg607|GWHAAAA00001435.:9776-10507:-|Frame:;evm.model.utg20493.2|evm.TU.utg20493.2|utg20493|GWHAAAA00027226.:14338-15069:-|Frame:	23.7286	22.7062	24.0834	24.6726	25.2122	1.06515	0.103315	0.985837	-1.43633	NaN	NaN	NaN	8	8	8	416	416	416	26107	0	32331	4252900000	70	1803	LOW QUALITY PROTEIN: osmotin-like protein [Lactuca sativa]	XP_023753820.1	90.535	243	18	3	1	239	1	242	6.04e-160	452	Osmotin-like protein	Q41350	70.27	222	59	3	25	239	31	252	7.21e-113
evm.model.utg1361.2	GWHPAAAA006676	evm.model.utg1361.2|evm.TU.utg1361.2|utg1361|GWHAAAA00000602.:5396-5882,;evm.model.utg3796.5|evm.TU.utg3796.5|utg3796|GWHAAAA00024882.:25938-26738,	21.8221	22.0146	21.9588	21.4077	20.5129	1.18434	0.103604	0.984623	0.971543	NaN	NaN	NaN	5	2	2	138	53	53	48774	0	28058	7521500	3	421	plant UBX domain-containing protein 10-like [Lactuca sativa]	XP_023742389.1	78.602	472	67	7	1	441	1	469	0	654	Plant UBX domain-containing protein 10 (PUX10)	Q9M0N1	59.336	482	152	11	1	440	1	480	1.2e-173
evm.model.utg516.5	GWHPAAAA036165	evm.model.utg516.5|evm.TU.utg516.5|utg516|GWHAAAA00016317.:13271-13363,	25.9532	25.5436	25.1227	19.3251	23.5894	1.0652	0.104255	0.981903	4.0826	NaN	NaN	NaN	18	18	3	449	449	116	4965	0	27295	5910600000	92	1710	Alpha tubulin [Artemisia annua]	PWA70677.1	98	450	1	4	1	442	1	450	0	902	Tubulin alpha-4 chain (Alpha-4-tubulin)	Q6VAF9	95.333	450	13	4	1	442	1	450	0
evm.model.utg1177.23	GWHPAAAA003425	evm.model.utg1177.23|evm.TU.utg1177.23|utg1177|GWHAAAA00002819.:122586-122641,	20.4178	19.3933	16.5731	22.4904	22.5426	1.05991	0.105536	0.976599	-3.72176	NaN	NaN	NaN	24	24	23	311	311	296	10801	0	92502	1209400000	102	243	villin-4-like [Lactuca sativa]	XP_023761140.1	91.813	965	55	13	1	946	1	960	0	1768	Villin-4	O65570	71.166	978	246	16	1	946	1	974	0
evm.model.utg13928.20	GWHPAAAA007153	evm.model.utg13928.20|evm.TU.utg13928.20|utg13928|GWHAAAA00004381.:99424-99636,;evm.model.utg2299.13|evm.TU.utg2299.13|utg2299|GWHAAAA00026337.:65212-65547,	22.9614	22.7212	22.4006	20.5857	15.7141	1.05183	0.108743	0.963599	4.54451	NaN	NaN	NaN	14	14	0	449	449	0	37225	0	39086	1191000000	75	450	probable aldo-keto reductase 4 [Lactuca sativa]	XP_023739737.1	93.255	341	17	3	1	335	26	366	0	650	Probable aldo-keto reductase 4 (EC 1.1.1.-)	Q93ZN2	75.294	340	78	3	2	335	5	344	0
evm.model.utg20014.3	GWHPAAAA016151	evm.model.utg20014.3|evm.TU.utg20014.3|utg20014|GWHAAAA00026837.:23788-23931,;evm.model.utg7292.9|evm.TU.utg7292.9|utg7292|GWHAAAA00001451.:34254-34405,	23.7234	23.4664	23.4416	24.7926	23.9323	1.01843	0.1097	0.959793	-0.81865	NaN	NaN	NaN	23	23	23	391	391	391	79236	0	10208	1446600000	111	914	vesicle-fusing ATPase [Lactuca sativa]	XP_023758680.1	91.87	738	32	9	1	710	1	738	0	1347	Vesicle-fusing ATPase (EC 3.6.4.6) (N-ethylmaleimide-sensitive fusion protein) (Vesicular-fusion protein NSF)	Q9M0Y8	77.703	740	135	10	1	710	1	740	0
evm.model.utg16248.5	GWHPAAAA010890	evm.model.utg16248.5|evm.TU.utg16248.5|utg16248|GWHAAAA00023531.:28557-29047,;evm.model.utg10226.8|evm.TU.utg10226.8|utg10226|GWHAAAA00005476.:38858-39351,	21.9439	19.1124	21.2375	24.1608	23.0687	1.03113	0.110448	0.956842	-2.85015	NaN	NaN	NaN	4	4	4	205	205	205	22891	0	66412	103070000	21	61	early nodulin-like protein 2 [Lactuca sativa]	XP_023768294.1	63.636	220	64	4	1	216	1	208	2.44e-91	276	Early nodulin-like protein 2 (Phytocyanin-like protein)	Q9T076	38.384	198	83	6	7	169	16	209	3.21e-29
evm.model.utg2280.9	GWHPAAAA019591	evm.model.utg2280.9|evm.TU.utg2280.9|utg2280|GWHAAAA00008014.:56943-57104,	21.2305	20.9742	21.215	19.6527	15.9144	1.0191	0.110622	0.956158	3.35633	NaN	NaN	NaN	2	2	2	57	57	57	44862	0	47986	43100000	4	1076	probable isoprenylcysteine alpha-carbonyl methylesterase ICMEL2 [Lactuca sativa]	XP_023729008.1	77.078	397	81	6	11	398	1	396	0	600	Probable isoprenylcysteine alpha-carbonyl methylesterase ICMEL2 (EC 3.1.1.n2) (Isoprenylcysteine methylesterase-like protein 2)	Q1PET6	61.097	383	140	5	24	398	41	422	2.29e-159
evm.model.utg2140.8	GWHPAAAA017924	evm.model.utg2140.8|evm.TU.utg2140.8|utg2140|GWHAAAA00007315.:64905-64941,;evm.model.utg3783.27|evm.TU.utg3783.27|utg3783|GWHAAAA00006276.:113986-114022,	21.7172	21.5447	22.4781	22.696	23.0045	1.02496	0.110974	0.954779	-0.936916	NaN	NaN	NaN	7	7	7	5	5	5	19186	0	15392	117100000	20	1012	protein SHOOT GRAVITROPISM 6 isoform X1 [Lactuca sativa]	XP_023745915.1	91.895	1715	84	21	1	1678	1	1697	0	3123	Protein SHOOT GRAVITROPISM 6	F4IP13	67.164	1742	486	30	1	1685	1	1713	0
evm.model.utg3979.2	GWHPAAAA032893	evm.model.utg3979.2|evm.TU.utg3979.2|utg3979|GWHAAAA00012400.:10894-11034,;evm.model.utg7122.10|evm.TU.utg7122.10|utg7122|GWHAAAA00022390.:49626-49827,;evm.model.utg35025.1|evm.TU.utg35025.1|utg35025|GWHAAAA00007587.:2795-2882,	17.3914	20.8941	20.5041	22.96	23.2384	1.03448	0.111409	0.95308	-3.50267	NaN	NaN	NaN	20	18	18	562	517	517	47121	0	20836	1935500000	103	1549	26S proteasome regulatory subunit 8 homolog A [Lactuca sativa]	XP_023735693.1	96.667	420	6	4	1	412	1	420	0	815	26S proteasome regulatory subunit 8 homolog A (26S proteasome AAA-ATPase subunit RPT6a) (26S proteasome subunit 8 homolog A) (Regulatory particle triple-A ATPase subunit 6a)	Q9C5U3	92.574	404	22	4	17	412	16	419	0
evm.model.utg7190.1	GWHPAAAA040894	evm.model.utg7190.1|evm.TU.utg7190.1|utg7190|GWHAAAA00028194.:227-528,	25.4329	25.3249	24.9625	22.8795	16.9541	1.0192	0.111559	0.952495	5.32331	NaN	NaN	NaN	19	19	19	34	34	34	6467	0	10216	1994200000	108	1909	lipoxygenase 6, chloroplastic [Lactuca sativa]	XP_023733694.1	82.435	575	88	7	1	563	1	574	0	942	Lipoxygenase 6, chloroplastic (AtLOX6) (EC 1.13.11.12)	Q9CAG3	52.688	558	230	13	37	563	21	575	0
evm.model.utg778.6	GWHPAAAA042252	evm.model.utg778.6|evm.TU.utg778.6|utg778|GWHAAAA00009409.:59902-59917,;evm.model.utg19385.7|evm.TU.utg19385.7|utg19385|GWHAAAA00005959.:45476-45494,;evm.model.utg200.16|evm.TU.utg200.16|utg200|GWHAAAA00008930.:88436-88475,;evm.model.utg3895.22|evm.TU.utg3895.22|utg3895|GWHAAAA00008525.:92413-92620,	23.8061	24.4147	24.2554	24.8887	24.6553	1.03587	0.112386	0.949288	-0.613267	NaN	NaN	NaN	5	5	2	305	305	152	21879	0	13089	385080000	30	1955	ras-related protein RABE1c-like [Lactuca sativa]	XP_023748792.1	97.906	191	2	1	7	195	26	216	1.09e-132	380	Ras-related protein RABE1c (AtRABE1c) (Ras-related protein Ara-3) (Ras-related protein Rab8A) (AtRab8A)	P28186	91.099	191	15	1	7	195	26	216	1.39e-126
evm.model.utg10879.2	GWHPAAAA001808	evm.model.utg10879.2|evm.TU.utg10879.2|utg10879|GWHAAAA00002004.:7377-7832,	20.3318	17.3431	20.6323	22.4863	22.8148	1.00347	0.113785	0.943915	-3.21483	NaN	NaN	NaN	13	13	7	383	383	25	40089	0	97066	5542300000	115	144	Heat shock protein Hsp90 family [Macleaya cordata]	OVA05115.1	84.143	391	25	6	1	354	1	391	0	624	Heat shock protein 90-2 (AtHSP90.2) (AtHsp90-2) (Heat shock protein 81-2) (Hsp81-2) (Protein EARLY-RESPONSIVE TO DEHYDRATION 8) (Protein LOSS OF RECOGNITION OF AVRRPM1 2) (Protein MUTANT SNC1-ENHANCING 12)	P55737	86.928	153	15	4	206	354	548	699	1.55e-74
evm.model.utg2007.1	GWHPAAAA016217	evm.model.utg2007.1|evm.TU.utg2007.1|utg2007|GWHAAAA00006561.:11665-12933:+|Frame:;evm.model.utg2007.7|evm.TU.utg2007.7|utg2007|GWHAAAA00006561.:47960-49228:+|Frame:	21.8228	21.5779	21.1726	19.1498	20.8115	0.986183	0.118516	0.926223	1.54378	NaN	NaN	NaN	8	8	8	187	187	187	47088	0	13904	592830000	28	919	phospholipase A1-IIdelta-like [Lactuca sativa]	XP_023764921.1	77.647	425	84	6	1	414	1	425	0	660	Phospholipase A1-IIdelta (EC 3.1.1.-)	Q9SJI7	45.882	425	184	12	5	407	7	407	2.46e-113
evm.model.utg1925.37	GWHPAAAA015172	evm.model.utg1925.37|evm.TU.utg1925.37|utg1925|GWHAAAA00002249.:182089-182127,	22.1572	21.7409	21.6489	21.204	19.6083	0.977849	0.11872	0.925476	1.44283	NaN	NaN	NaN	3	2	2	18	125	125	21744	0	40949	68107000	12	862	ras-related protein RABF1 [Cynara cardunculus var. scolymus]	XP_024990271.1	95.5	200	7	1	1	198	1	200	3.44e-137	390	Ras-related protein RABF1 (AtRABF1) (Ras-related protein Ara-6) (Ras-related protein Rab5C) (AtRab5C)	Q9CB01	83.582	201	30	2	1	198	1	201	5.02e-121
evm.model.utg9815.5	GWHPAAAA046400	evm.model.utg9815.5|evm.TU.utg9815.5|utg9815|GWHAAAA00002845.:16807-16890,	24.5336	24.3369	21.9767	25.8667	26.2554	0.972693	0.119238	0.923585	-2.44532	NaN	NaN	NaN	8	8	8	44	44	44	20505	0	78649	1634900000	48	2150	NAD(P)H dehydrogenase (quinone) FQR1 [Lactuca sativa]	XP_023741563.1	96.875	192	4	1	1	190	12	203	1.39e-129	371	Probable NAD(P)H dehydrogenase (quinone) FQR1-like 1 (EC 1.6.5.2)	Q6NQE2	86.528	193	24	1	1	191	12	204	7.95e-121
evm.model.utg8117.11	GWHPAAAA043041	evm.model.utg8117.11|evm.TU.utg8117.11|utg8117|GWHAAAA00025231.:35555-35777,	25.5979	24.3095	23.8941	23.159	22.9398	0.988721	0.11948	0.922705	1.5511	NaN	NaN	NaN	35	35	35	593	593	593	78468	0	27855	8906700000	259	1983	uncharacterized protein LOC111880529 [Lactuca sativa]	XP_023732729.1	47.552	286	141	6	414	690	123	408	2.01e-66	242	Programmed cell death protein 4 (Protein I11/6)	Q98TX3	22.932	266	169	5	284	513	163	428	3.8e-06
evm.model.utg19115.10	GWHPAAAA014965	evm.model.utg19115.10|evm.TU.utg19115.10|utg19115|GWHAAAA00003075.:57663-57884,	24.3327	23.9093	19.4012	16.8291	18.3915	0.990894	0.120459	0.919161	4.93744	NaN	NaN	NaN	2	2	2	4	4	4	5479	0	29918	133250000	4	850	probable aspartyl aminopeptidase [Lactuca sativa]	XP_023771510.1	86.519	497	40	5	1	489	1	478	0	883	Probable aspartyl aminopeptidase (EC 3.4.11.21)	B9RAJ0	71.176	510	107	8	1	489	1	491	0
evm.model.utg145.5	GWHPAAAA008124	evm.model.utg145.5|evm.TU.utg145.5|utg145|GWHAAAA00003104.:15270-15456,	25.9058	25.5212	24.0599	23.8442	22.7889	0.953091	0.124346	0.905368	1.84575	NaN	NaN	NaN	9	9	9	582	582	582	17833	0	32331	8433500000	115	496	MLP-like protein 28 [Lactuca sativa]	XP_023742274.1	55.556	153	66	1	1	151	313	465	3.6e-54	186	Kirola (allergen Act d 11)	P85524	45.333	150	80	1	1	148	1	150	4.24e-41
evm.model.utg1286.6	GWHPAAAA005299	evm.model.utg1286.6|evm.TU.utg1286.6|utg1286|GWHAAAA00024873.:29038-29116,	23.796	25.3103	24.4874	26.2712	25.5625	0.947355	0.12493	0.903333	-1.38562	NaN	NaN	NaN	7	7	7	319	319	319	2694	0	56676	1575900000	70	338	RNA polymerase II degradation factor 1-like isoform X2 [Lactuca sativa]	XP_023732831.1	54.671	289	72	14	1	247	1	272	1.81e-50	175	NaN	NaN	NaN	NaN	NaN	NaN	NaN	NaN	NaN	NaN	NaN
evm.model.utg25438.5	GWHPAAAA022439	evm.model.utg25438.5|evm.TU.utg25438.5|utg25438|GWHAAAA00002941.:8361-8657,	25.0521	24.3424	25.5261	24.1202	23.801	0.940054	0.125354	0.901862	1.01293	NaN	NaN	NaN	51	51	18	518	518	188	11034	0	26575	12923000000	317	1178	phosphoenolpyruvate carboxylase 2-like [Lactuca sativa]	XP_023765209.1	96.684	965	14	9	1	947	1	965	0	1888	Phosphoenolpyruvate carboxylase 1 (PEPC 1) (PEPCase 1) (ppcB) (EC 4.1.1.31)	Q9FV66	92.953	965	50	9	1	947	1	965	0
evm.model.utg16795.2	GWHPAAAA011789	evm.model.utg16795.2|evm.TU.utg16795.2|utg16795|GWHAAAA00031612.:15189-15395,;evm.model.utg1548.4|evm.TU.utg1548.4|utg1548|GWHAAAA00007399.:23177-23383,	26.7158	26.8288	27.1776	26.5952	26.2346	0.93742	0.125496	0.90137	0.4925	NaN	NaN	NaN	8	8	6	75	75	622	15473	0	22761	32960000000	136	570	dehydrin Rab18-like [Lactuca sativa]	XP_023764813.1	73.203	153	29	6	1	146	1	148	1.62e-44	152	Dehydrin Rab18	P30185	62.5	88	25	4	62	143	98	183	1.42e-13
evm.model.utg3970.5	GWHPAAAA032871	evm.model.utg3970.5|evm.TU.utg3970.5|utg3970|GWHAAAA00012952.:35246-35449,	22.7055	21.5589	21.9607	21.2087	19.4775	0.949966	0.125906	0.899954	1.73194	NaN	NaN	NaN	6	6	6	379	379	379	23583	0	15166	156960000	20	1547	outer envelope pore protein 24B, chloroplastic [Lactuca sativa]	XP_023728586.1	90.187	214	16	3	1	210	1	213	1.26e-139	398	Outer envelope pore protein 24B, chloroplastic (Chloroplastic outer envelope pore protein of 24 kDa B)	Q8H0Y1	63.084	214	72	4	1	210	3	213	1.67e-95
evm.model.utg7768.14	GWHPAAAA042232	evm.model.utg7768.14|evm.TU.utg7768.14|utg7768|GWHAAAA00017992.:51345-51562,	21.5007	21.0442	20.5959	19.3917	14.2372	0.926486	0.129333	0.888291	4.23249	NaN	NaN	NaN	2	2	2	286	286	286	11341	0	67625	247420000	8	1953	dormancy-associated protein 1-like [Lactuca sativa]	XP_023736750.1	93.269	104	5	1	1	102	1	104	4.61e-50	163	Dormancy-associated protein 1 (AtDRM1) (Dormancy-associated protein-like 1) (AtDYL1)	B9DGG8	53.636	110	42	3	1	101	1	110	1.9e-30
evm.model.utg10047.2	GWHPAAAA000108	evm.model.utg10047.2|evm.TU.utg10047.2|utg10047|GWHAAAA00016264.:22787-23197,	22.6889	23.0238	20.468	24.1504	24.3537	0.902382	0.132	0.879426	-2.19182	NaN	NaN	NaN	17	17	17	341	341	341	6729	0	38262	538430000	51	42	methylenetetrahydrofolate reductase 1-like [Lactuca sativa]	XP_023746491.1	93.478	598	29	5	1	588	1	598	0	1157	Methylenetetrahydrofolate reductase 1 (EC 1.5.1.20) (ZmMTHFR1)	Q9SE94	76.174	596	128	8	1	586	1	592	0
evm.model.utg16048.5	GWHPAAAA010567	evm.model.utg16048.5|evm.TU.utg16048.5|utg16048|GWHAAAA00007136.:52466-52504,	26.8637	26.7261	26.2372	25.3792	26.1963	0.897627	0.132089	0.879133	0.82125	NaN	NaN	NaN	10	7	7	419	295	295	23402	0	25413	1060100000	56	636	small rubber particle protein 1 [Taraxacum kok-saghyz]	AMB19721.1	97.073	205	2	2	1	201	1	205	6.07e-136	389	Stress-related protein	Q9SW70	54.741	232	76	5	1	205	1	230	1.24e-76
evm.model.utg2942.11	GWHPAAAA026250	evm.model.utg2942.11|evm.TU.utg2942.11|utg2942|GWHAAAA00022470.:62878-64314:-|Frame:;evm.model.utg51.37|evm.TU.utg51.37|utg51|GWHAAAA00009204.:168647-170083:+|Frame:	24.536	22.8412	23.0392	18.9638	22.1402	0.910326	0.132992	0.876174	2.92013	NaN	NaN	NaN	3	3	3	9	9	9	53668	0	15817	39221000	2	1304	allene oxide synthase 3-like [Lactuca sativa]	XP_023730813.1	85.447	481	57	6	1	470	1	479	0	843	Allene oxide synthase 3 (LeAOS3) (EC 4.2.1.92) (Allene oxide cyclase) (EC 5.3.99.6) (Cytochrome P450 CYP74C3) (Cytochrome P450 CYP74D1)	Q8GZP5	56.458	480	197	8	1	470	13	490	0
evm.model.utg22017.1	GWHPAAAA018647	evm.model.utg22017.1|evm.TU.utg22017.1|utg22017|GWHAAAA00003083.:18976-19055,	22.5672	21.8032	22.7613	15.7093	20.9192	0.878643	0.134735	0.87052	4.06302	NaN	NaN	NaN	18	18	18	406	406	406	63941	0	14188	2931100000	109	1038	asparagine synthetase [glutamine-hydrolyzing] 2 [Lactuca sativa]	XP_023763274.1	94.652	561	19	6	1	550	1	561	0	1097	Asparagine synthetase [glutamine-hydrolyzing] 2 (EC 6.3.5.4) (Glutamine-dependent asparagine synthetase 2)	Q43011	83.993	556	79	5	1	546	1	556	0
evm.model.utg14228.8	GWHPAAAA007666	evm.model.utg14228.8|evm.TU.utg14228.8|utg14228|GWHAAAA00005063.:23742-23784,	21.6833	21.5522	21.8044	19.4795	21.2202	0.868232	0.137168	0.862747	1.33011	NaN	NaN	NaN	4	4	3	28	28	201	23975	0	32005	1236400000	23	477	soluble inorganic pyrophosphatase 1-like [Lactuca sativa]	XP_023749071.1	95.794	214	5	2	1	210	65	278	7.95e-146	416	Soluble inorganic pyrophosphatase (EC 3.6.1.1) (Pyrophosphate phospho-hydrolase) (PPase)	Q0DYB1	78.505	214	42	2	1	210	1	214	1.65e-119
evm.model.utg270.25	GWHPAAAA023916	evm.model.utg270.25|evm.TU.utg270.25|utg270|GWHAAAA00004285.:38615-38659,	27.9299	27.2186	26.9903	26.21	26.8624	0.822971	0.15113	0.820649	0.8434	NaN	NaN	NaN	16	16	16	614	614	614	24666	0	29312	45772000000	263	1224	3-hydroxy-3-methylglutaryl-CoA synthase 1, partial [Taraxacum kok-saghyz]	AMB19693.1	98.182	220	0	2	1	216	218	437	1.56e-152	439	Hydroxymethylglutaryl-CoA synthase (HMG-CoA synthase) (EC 2.3.3.10) (3-hydroxy-3-methylglutaryl coenzyme A synthase) (Protein EMBRYO DEFECTIVE 2778) (Protein FLAKY POLLEN 1)	P54873	66.667	222	66	4	3	216	240	461	1.96e-95
evm.model.utg37032.2	GWHPAAAA032069	evm.model.utg37032.2|evm.TU.utg37032.2|utg37032|GWHAAAA00022373.:6221-6332,	21.6918	21.9242	17.3773	23.7248	24.2747	0.818285	0.152771	0.815959	-3.66865	NaN	NaN	NaN	10	10	10	208	208	208	69157	0	23143	222900000	19	1504	glucosidase 2 subunit beta-like isoform X3 [Helianthus annuus]	XP_022009304.1	70.44	636	140	15	3	595	1	631	0	827	Glucosidase 2 subunit beta (Glucosidase II subunit beta)	A2WNF5	50.718	627	232	16	20	595	14	614	0
evm.model.utg6094.6	GWHPAAAA038447	evm.model.utg6094.6|evm.TU.utg6094.6|utg6094|GWHAAAA00020881.:29967-29995,	22.4898	23.6531	22.9468	18.2253	22.0826	0.819586	0.153871	0.812843	2.87594	NaN	NaN	NaN	16	16	12	546	546	454	33478	0	19697	6512800000	130	1806	Immunoglobulin-like fold, partial [Cynara cardunculus var. scolymus]	KVI00528.1	84.437	302	42	3	1	298	36	336	0	516	Desiccation protectant protein Lea14 homolog	P46519	30.323	155	100	2	26	178	2	150	4.57e-16
evm.model.utg2969.2	GWHPAAAA026458	evm.model.utg2969.2|evm.TU.utg2969.2|utg2969|GWHAAAA00011035.:26506-26581,	20.6072	20.3999	17.9379	18.2173	15.553	0.795656	0.155413	0.808513	2.76324	NaN	NaN	NaN	5	4	1	123	107	25	50569	0	88458	89684000	12	1310	casein kinase 1-like protein 2 [Lactuca sativa]	XP_023731072.1	92.274	453	21	6	1	439	1	453	0	840	Casein kinase 1-like protein 2 (EC 2.7.11.1) (Protein CASEIN KINASE I-LIKE 2)	Q9CAI5	73.077	468	94	13	1	439	1	465	0
evm.model.utg20476.2	GWHPAAAA016739	evm.model.utg20476.2|evm.TU.utg20476.2|utg20476|GWHAAAA00028296.:13235-13267,	18.5206	22.4178	22.468	24.5505	24.0464	0.797343	0.156507	0.805466	-3.16297	NaN	NaN	NaN	10	10	10	407	407	407	31659	0	56843	1601900000	52	951	probable protein phosphatase 2C 39 [Lactuca sativa]	XP_023761722.1	93.662	284	12	3	1	280	1	282	0	534	Probable protein phosphatase 2C 39 (AtPP2C39) (EC 3.1.3.16)	Q9LDA7	74.74	289	65	3	1	281	1	289	5.42e-157
evm.model.utg4268.14	GWHPAAAA033662	evm.model.utg4268.14|evm.TU.utg4268.14|utg4268|GWHAAAA00002755.:73264-73444,	27.4724	27.4156	26.4363	27.8676	27.9861	0.803285	0.156596	0.805219	-0.818749	NaN	NaN	NaN	16	16	1	53	53	34	4096	0	16528	2730700000	129	1592	protein EARLY-RESPONSIVE TO DEHYDRATION 7, chloroplastic-like [Lactuca sativa]	XP_023766722.1	92.683	369	19	4	1	361	34	402	0	655	Protein EARLY-RESPONSIVE TO DEHYDRATION 7, chloroplastic	O48832	54.916	417	145	10	1	374	36	452	1.73e-149
evm.model.utg1523.6	GWHPAAAA009264	evm.model.utg1523.6|evm.TU.utg1523.6|utg1523|GWHAAAA00018115.:42520-42622,;evm.model.utg6688.6|evm.TU.utg6688.6|utg6688|GWHAAAA00021045.:21478-21552,	22.0159	22.8868	22.6502	21.8247	21.9587	0.789656	0.159228	0.797981	0.625934	NaN	NaN	NaN	18	17	6	474	444	145	44705	0	56464	1554500000	74	547	26S proteasome regulatory subunit S10B homolog B [Lactuca sativa]	XP_023769712.1	97.75	400	2	4	1	393	1	400	0	775	26S proteasome regulatory subunit S10B homolog B (26S proteasome AAA-ATPase subunit RPT4b) (26S proteasome subunit S10B homolog B) (Regulatory particle triple-A ATPase subunit 4b)	Q9MAK9	91.709	398	26	4	3	393	2	399	0
evm.model.utg6928.10	GWHPAAAA040289	evm.model.utg6928.10|evm.TU.utg6928.10|utg6928|GWHAAAA00025683.:42502-42540,	22.1201	21.5046	22.3574	21.2335	17.6173	0.792854	0.159333	0.797694	2.56865	NaN	NaN	NaN	7	7	7	26	26	26	27011	0	20707	339770000	33	1882	triosephosphate isomerase, cytosolic [Lactuca sativa]	XP_023741442.1	96.85	254	4	2	1	250	1	254	7.71e-174	488	Triosephosphate isomerase, cytosolic (TIM) (Triose-phosphate isomerase) (EC 5.3.1.1)	P48495	82.283	254	41	2	1	250	1	254	1.15e-151
evm.model.utg19091.2	GWHPAAAA014927	evm.model.utg19091.2|evm.TU.utg19091.2|utg19091|GWHAAAA00023909.:7667-7919,;evm.model.utg11620.14|evm.TU.utg11620.14|utg11620|GWHAAAA00003758.:59440-59692,	21.4994	21.2716	20.5978	20.3402	16.4744	0.784169	0.159374	0.797583	2.71564	NaN	NaN	NaN	7	7	4	487	487	329	16441	0	25521	5262700000	60	222	hypothetical protein LSAT_7X2601 [Lactuca sativa]	PLY64205.1	82.781	151	24	1	1	149	1	151	1.49e-82	249	Desiccation protectant protein Lea14 homolog	P46519	60.265	151	58	1	1	149	1	151	1.43e-59
evm.model.utg14139.1	GWHPAAAA007483	evm.model.utg14139.1|evm.TU.utg14139.1|utg14139|GWHAAAA00001116.:6726-6798,	24.3815	26.2226	25.5963	19.8033	24.315	0.785667	0.160466	0.794617	3.34099	NaN	NaN	NaN	7	7	7	651	651	651	15508	0	32331	3205600000	68	466	superoxide dismutase [Cu-Zn] [Lactuca sativa]	XP_023735107.1	92.715	151	9	1	1	149	2	152	3.47e-93	275	Superoxide dismutase [Cu-Zn] (EC 1.15.1.1)	O04996	88.816	152	15	1	1	150	2	153	8.61e-92
evm.model.utg21193.4	GWHPAAAA017722	evm.model.utg21193.4|evm.TU.utg21193.4|utg21193|GWHAAAA00022890.:11871-12341:-|Frame:;evm.model.utg24668.6|evm.TU.utg24668.6|utg24668|GWHAAAA00009113.:33974-34464,;evm.model.utg20332.4|evm.TU.utg20332.4|utg20332|GWHAAAA00016893.:32771-33232:-|Frame:	25.2741	24.9925	26.9294	24.6991	20.6084	0.769303	0.161865	0.790847	3.07825	NaN	NaN	NaN	7	7	2	487	487	173	17726	0	30947	3390700000	59	1000	ubiquitin-40S ribosomal protein S27a [Lactuca sativa]	XP_023733600.1	98.718	156	0	1	1	154	1	156	3.01e-107	311	Ubiquitin-40S ribosomal protein S27a [Cleaved into: Ubiquitin;40S ribosomal protein S27a]	P62981	96.795	156	3	1	1	154	1	156	3.82e-107
evm.model.utg19050.1	GWHPAAAA014865	evm.model.utg19050.1|evm.TU.utg19050.1|utg19050|GWHAAAA00026835.:4625-6615,	21.2591	20.6568	23.3709	17.9449	20.487	0.765529	0.162899	0.788082	2.54632	NaN	NaN	NaN	40	40	34	577	577	505	97797	0	24134	2320000000	148	846	probable alpha,alpha-trehalose-phosphate synthase [UDP-forming] 7 [Lactuca sativa]	XP_023747433.1	92.764	843	45	8	1	827	1	843	0	1610	Probable alpha,alpha-trehalose-phosphate synthase [UDP-forming] 7 (EC 2.4.1.15) (Trehalose-6-phosphate synthase 7) (AtTPS7)	Q9LMI0	68.365	844	244	12	1	829	1	836	0
evm.model.utg3785.30	GWHPAAAA032416	evm.model.utg3785.30|evm.TU.utg3785.30|utg3785|GWHAAAA00025744.:109812-109865,;evm.model.utg12642.2|evm.TU.utg12642.2|utg12642|GWHAAAA00027981.:785-931,	20.949	20.1858	20.4496	20.1368	18.3451	0.756962	0.166172	0.779442	1.28719	NaN	NaN	NaN	7	7	7	203	203	203	55842	0	21948	259720000	23	1524	phenylalanine--tRNA ligase alpha subunit, cytoplasmic [Lactuca sativa]	XP_023770300.1	87.5	488	52	5	1	479	1	488	0	878	Phenylalanine--tRNA ligase alpha subunit, cytoplasmic (EC 6.1.1.20) (Phenylalanyl-tRNA synthetase alpha subunit) (PheRS)	Q9T034	75.359	487	109	6	1	478	1	485	0
evm.model.utg19613.12	GWHPAAAA015640	evm.model.utg19613.12|evm.TU.utg19613.12|utg19613|GWHAAAA00021146.:69806-69908,;evm.model.utg19613.11|evm.TU.utg19613.11|utg19613|GWHAAAA00021146.:67640-67685,	20.4768	18.7678	20.9619	19.0659	17.3704	0.742137	0.166452	0.778711	1.85067	NaN	NaN	NaN	3	3	3	104	104	104	34883	0	46265	53145000	7	886	probable uridine nucleosidase 2 [Lactuca sativa]	XP_023742632.1	79.874	318	58	3	1	312	1	318	0	516	Probable uridine nucleosidase 2 (EC 3.2.2.3) (Uridine ribohydrolase 2)	Q8LAC4	68.239	318	95	3	1	312	3	320	6.36e-157
evm.model.utg13694.9	GWHPAAAA006781	evm.model.utg13694.9|evm.TU.utg13694.9|utg13694|GWHAAAA00010011.:69296-69476,	24.8598	25.4094	25.5982	24.9519	24.2869	0.757288	0.16728	0.776556	0.669734	NaN	NaN	NaN	4	4	4	36	36	36	17428	0	18161	4023000000	33	428	universal stress protein PHOS34 [Lactuca sativa]	XP_023772845.1	92.025	163	9	2	1	159	1	163	1.24e-102	300	Universal stress protein A-like protein	Q8LGG8	29.371	143	82	5	22	154	30	163	1.14e-10
evm.model.utg9635.10	GWHPAAAA046102	evm.model.utg9635.10|evm.TU.utg9635.10|utg9635|GWHAAAA00023593.:34641-34934,	22.8789	22.3289	18.3407	19.0229	15.6392	0.736661	0.16749	0.776011	3.85179	NaN	NaN	NaN	4	4	4	106	106	106	5514	0	14171	234670000	21	2135	hypothetical protein LSAT_4X184520 [Lactuca sativa]	PLY72756.1	85.746	449	45	8	1	437	1	442	0	743	E3 ubiquitin-protein ligase RGLG2 (EC 2.3.2.27) (RING domain ligase 2)	Q9LY87	71.835	387	90	7	59	438	69	443	0
evm.model.utg7214.3	GWHPAAAA040957	evm.model.utg7214.3|evm.TU.utg7214.3|utg7214|GWHAAAA00026347.:25282-25404,	24.3458	24.5213	22.9908	22.974	22.73	0.746172	0.167532	0.775902	1.10063	NaN	NaN	NaN	42	42	42	494	494	494	10914	0	32331	11883000000	279	1911	L-arabinokinase-like [Lactuca sativa]	XP_023756665.1	93.97	995	39	11	1	974	1	995	0	1844	L-arabinokinase (AtISA1) (EC 2.7.1.46)	O23461	78.463	989	191	13	1	969	51	1037	0
evm.model.utg19203.14	GWHPAAAA015095	evm.model.utg19203.14|evm.TU.utg19203.14|utg19203|GWHAAAA00026983.:34316-34954,	25.4381	25.4574	27.0747	27.05	27.3881	0.738681	0.168564	0.773235	-1.22898	NaN	NaN	NaN	16	16	16	488	488	488	35772	0	13274	7388900000	187	860	uncharacterized protein LOC111917843 [Lactuca sativa]	XP_023769249.1	82.5	320	50	3	1	314	1	320	0	554	Monoacylglycerol lipase ABHD6 (EC 3.1.1.23) (2-arachidonoylglycerol hydrolase) (Abhydrolase domain-containing protein 6)	Q9BV23	26.937	271	180	9	50	308	71	335	3.57e-15
evm.model.utg7492.4	GWHPAAAA041616	evm.model.utg7492.4|evm.TU.utg7492.4|utg7492|GWHAAAA00007410.:15217-16089:+|Frame:	21.9545	21.8886	21.5537	21.11	16.6455	0.747489	0.168627	0.773073	2.92118	NaN	NaN	NaN	8	8	8	314	314	314	32073	0	26321	1095500000	29	1929	hypothetical protein LSAT_4X158201 [Lactuca sativa]	PLY63173.1	86.007	293	34	5	1	286	1	293	3.99e-176	496	Outer membrane protein assembly factor BamA	C6V5K2	23.721	215	127	10	30	219	534	736	0.35
evm.model.utg10103.20	GWHPAAAA000246	evm.model.utg10103.20|evm.TU.utg10103.20|utg10103|GWHAAAA00003490.:46547-46634,	22.831	22.5143	17.4615	24.6054	25.157	0.748415	0.168789	0.772656	-3.94559	NaN	NaN	NaN	6	6	6	311	311	311	25553	0	14039	946240000	43	49	putative nucleoside diphosphate kinase family protein [Helianthus annuus]	OTF84965.1	91.176	238	13	4	1	231	1	237	1.73e-143	409	Nucleoside diphosphate kinase IV, chloroplastic/mitochondrial (NDK IV) (NDP kinase IV) (NDPK IV) (EC 2.7.4.6) (Nucleoside diphosphate kinase 4)	Q8LAH8	75.732	239	48	5	1	231	1	237	3.37e-124
evm.model.utg4942.7	GWHPAAAA035540	evm.model.utg4942.7|evm.TU.utg4942.7|utg4942|GWHAAAA00016793.:23226-24071,;evm.model.utg32414.1|evm.TU.utg32414.1|utg32414|GWHAAAA00030650.:9866-10711,	25.5694	25.3871	25.4174	26.4511	25.591	0.732301	0.172962	0.762049	-0.563082	NaN	NaN	NaN	8	8	3	187	187	82	41407	0	37087	2747700000	61	1397	ADP,ATP carrier protein 1, mitochondrial [Lactuca sativa]	XP_023729770.1	87.632	380	31	6	1	374	1	370	0	653	ADP,ATP carrier protein, mitochondrial (ADP/ATP translocase) (Adenine nucleotide translocator) (ANT)	P25083	82.171	387	55	6	1	374	1	386	0
evm.model.utg10259.5	GWHPAAAA000563	evm.model.utg10259.5|evm.TU.utg10259.5|utg10259|GWHAAAA00003491.:20029-20277:+|Frame:;evm.model.utg32827.3|evm.TU.utg32827.3|utg32827|GWHAAAA00020947.:16639-16829,	18.6647	21.9491	22.1286	14.3034	19.3933	0.727153	0.174264	0.758792	4.06582	NaN	NaN	NaN	4	3	3	524	366	366	86619	0	81837	153910000	14	66	ADP,ATP carrier protein 1, mitochondrial-like [Camellia sinensis]	XP_028090028.1	85.915	71	10	0	12	82	38	108	1.78e-34	122	ADP,ATP carrier protein 1, mitochondrial (ADP/ATP translocase 1) (Adenine nucleotide translocator 1) (ANT 1)	P31167	30.645	62	34	2	2	54	92	153	2.2
evm.model.utg1444.7	GWHPAAAA008040	evm.model.utg1444.7|evm.TU.utg1444.7|utg1444|GWHAAAA00004709.:40311-40544,;evm.model.utg11638.11|evm.TU.utg11638.11|utg11638|GWHAAAA00002706.:79692-79925,	21.623	21.5715	22.2844	23.8323	22.1571	0.722461	0.17935	0.746299	-1.1684	NaN	NaN	NaN	9	9	9	281	281	281	4148	0	24961	323670000	31	489	uncharacterized protein LOC111900163 [Lactuca sativa]	XP_023751806.1	90.278	360	26	5	1	354	1	357	0	663	Glutathionyl-hydroquinone reductase YqjG (GS-HQR) (EC 1.8.5.7)	P42620	48.438	320	144	6	42	350	15	324	4.87e-96
evm.model.utg10101.4	GWHPAAAA000226	evm.model.utg10101.4|evm.TU.utg10101.4|utg10101|GWHAAAA00013029.:38608-39057,	22.9584	23.1241	18.7427	24.6501	24.743	0.71251	0.183702	0.735886	-3.08814	NaN	NaN	NaN	11	11	11	31	31	31	5007	0	98989	2309700000	67	47	3-oxoacyl-[acyl-carrier-protein] synthase I, chloroplastic-like [Lactuca sativa]	XP_023766211.1	92.766	470	23	6	1	460	1	469	0	874	3-oxoacyl-[acyl-carrier-protein] synthase I, chloroplastic (EC 2.3.1.41) (Beta-ketoacyl-ACP synthase I) (KAS I)	P52410	81.761	477	66	9	1	460	1	473	0
evm.model.utg14018.4	GWHPAAAA007289	evm.model.utg14018.4|evm.TU.utg14018.4|utg14018|GWHAAAA00008185.:21718-21791,	22.7974	20.6016	19.6945	22.8061	23.2247	0.706383	0.187827	0.726242	-1.98423	NaN	NaN	NaN	14	14	11	373	373	316	38926	0	10717	2787000000	98	458	glutamine synthetase cytosolic isozyme [Lactuca sativa]	XP_023770002.1	95.763	354	9	3	1	348	1	354	0	686	Glutamine synthetase cytosolic isozyme 1-1 (EC 6.3.1.2) (Glutamate--ammonia ligase GLN1;1) (GLN1;1)	Q56WN1	86.969	353	40	3	1	347	1	353	0
evm.model.utg5865.4	GWHPAAAA037908	evm.model.utg5865.4|evm.TU.utg5865.4|utg5865|GWHAAAA00016063.:23108-24283:-|Frame:	20.398	17.1453	19.2582	23.4619	20.1169	0.69572	0.194429	0.711239	-2.85556	NaN	NaN	NaN	9	9	9	251	251	251	4404	0	35253	393270000	36	1780	Armadillo-like helical [Cynara cardunculus var. scolymus]	KVH93747.1	83.846	390	55	4	2	385	8	395	0	646	FKBP-type 16 kDa peptidyl-prolyl cis-trans isomerase (PPIase) (EC 5.2.1.8) (Rotamase)	P0AEM3	29.032	62	40	2	283	340	79	140	0.8
evm.model.utg4751.6	GWHPAAAA035066	evm.model.utg4751.6|evm.TU.utg4751.6|utg4751|GWHAAAA00000747.:27458-27535,;evm.model.utg15156.3|evm.TU.utg15156.3|utg15156|GWHAAAA00025159.:4591-5502,	22.1929	16.7561	19.2536	22.3859	23.046	0.692156	0.195049	0.709856	-3.31507	NaN	NaN	NaN	19	19	19	403	403	403	62615	0	1041	1926300000	88	544	protein FREE1 [Lactuca sativa]	XP_023768911.1	90.401	573	45	6	1	563	1	573	0	953	Protein FREE1 (FYVE domain protein required for endosomal sorting 1) (FYVE domain-containing protein 1)	Q9ASS2	56.938	627	178	21	1	562	1	600	0
evm.model.utg18219.18	GWHPAAAA013650	evm.model.utg18219.18|evm.TU.utg18219.18|utg18219|GWHAAAA00009453.:64921-65143,	22.5603	22.1137	18.6771	23.6131	23.566	0.664699	0.211661	0.674359	-2.47252	NaN	NaN	NaN	9	9	9	261	261	261	46256	0	33283	827340000	61	776	mevalonate diphosphate decarboxylase [Taraxacum kok-saghyz]	AMB19702.1	97.862	421	1	4	1	413	1	421	0	836	Diphosphomevalonate decarboxylase 2 (Mevalonate-5-pyrophosphate decarboxylase) (PgMVD) (EC 4.1.1.33)	F8QQQ7	80.523	421	73	5	1	413	1	420	0
evm.model.utg506.2	GWHPAAAA035899	evm.model.utg506.2|evm.TU.utg506.2|utg506|GWHAAAA00007745.:13082-13427,	29.0125	28.6439	29.2807	28.7268	28.4078	0.657944	0.215138	0.667283	0.411733	NaN	NaN	NaN	28	28	28	723	723	723	46209	0	32331	79322000000	554	1695	metacaspase-4-like [Lactuca sativa]	XP_023738873.1	87.619	420	44	4	1	414	1	418	0	687	Metacaspase-4 (AtMC4) (EC 3.4.22.-) (Metacaspase 2d) (AtMCP2d) (Metacaspase-7) [Cleaved into: Metacaspase-4 subunit p20;Metacaspase-4 subunit p10]	O64517	63.7	427	133	9	1	414	1	418	0
evm.model.utg27849.7	GWHPAAAA024743	evm.model.utg27849.7|evm.TU.utg27849.7|utg27849|GWHAAAA00010436.:35246-35595,;evm.model.utg16548.2|evm.TU.utg16548.2|utg16548|GWHAAAA00005140.:16697-17046,	22.5047	22.5622	18.3016	18.5466	18.0203	0.659765	0.215325	0.666906	2.8394	NaN	NaN	NaN	9	9	9	266	266	266	46166	0	59188	686610000	27	672	aspartyl protease AED3-like [Lactuca sativa]	XP_023740656.1	86.574	432	50	4	1	424	1	432	0	714	Aspartyl protease AED3 (EC 3.4.23.-) (Apoplastic EDS1-dependent protein 3)	O04496	50.36	417	182	10	32	424	34	449	3e-124
evm.model.utg10370.10	GWHPAAAA000810	evm.model.utg10370.10|evm.TU.utg10370.10|utg10370|GWHAAAA00006070.:61862-61897,	20.7887	16.7019	20.5748	21.8034	22.1235	0.645142	0.222214	0.653229	-2.60832	NaN	NaN	NaN	47	47	47	429	429	429	13471	0	30801	6327400000	204	78	cullin-associated NEDD8-dissociated protein 1 [Lactuca sativa]	XP_023738148.1	95.402	1218	32	12	1	1194	1	1218	0	2320	Cullin-associated NEDD8-dissociated protein 1 (Cullin-associated and neddylation-dissociated protein 1) (AtCAND1) (Protein ENHANCER OF TIR1-1 AUXIN RESISTANCE 2) (Protein HEMIVENATA)	Q8L5Y6	77.887	1221	241	15	1	1194	1	1219	0
evm.model.utg9849.3	GWHPAAAA046473	evm.model.utg9849.3|evm.TU.utg9849.3|utg9849|GWHAAAA00019610.:20524-20538,	28.8106	28.7363	28.3669	28.5173	27.826	0.63328	0.223256	0.651197	0.466283	NaN	NaN	NaN	6	6	6	154	154	154	44631	0	52247	2934800000	96	2154	rubber elongation factor family protein [Taraxacum brevicorniculatum]	ATI22063.1	97.8	409	1	4	1	401	1	409	0	790	REF/SRPP-like protein At1g67360	Q9FYF7	30.108	93	63	1	131	221	114	206	1.53e-06
evm.model.utg1586.22	GWHPAAAA010207	evm.model.utg1586.22|evm.TU.utg1586.22|utg1586|GWHAAAA00014486.:99986-100247,	22.8882	21.3081	19.6235	13.7583	20.4565	0.637209	0.223765	0.650208	4.16584	NaN	NaN	NaN	15	15	1	48	48	45	47005	0	96548	1743100000	79	605	26S proteasome non-ATPase regulatory subunit 11 homolog [Cynara cardunculus var. scolymus]	XP_024985544.1	95.249	421	12	4	1	413	1	421	0	797	26S proteasome non-ATPase regulatory subunit 11 homolog (19S proteosome subunit 9) (AtS9) (26S proteasome regulatory subunit RPN6) (AtRPN6) (26S proteasome regulatory subunit S9 homolog)	Q9LP45	83.614	415	58	6	8	413	6	419	0
evm.model.utg13130.8	GWHPAAAA005823	evm.model.utg13130.8|evm.TU.utg13130.8|utg13130|GWHAAAA00026821.:25283-26875:-|Frame:;evm.model.utg2791.3|evm.TU.utg2791.3|utg2791|GWHAAAA00022698.:16999-18591:-|Frame:	25.2437	24.4732	23.5852	23.6353	23.3422	0.639346	0.224071	0.649614	0.945284	NaN	NaN	NaN	29	29	28	602	602	589	57364	0	32331	14762000000	245	366	T-complex protein 1 subunit delta [Lactuca sativa]	XP_023743600.1	96.981	530	6	5	1	520	4	533	0	1017	T-complex protein 1 subunit delta (TCP-1-delta) (CCT-delta) (Chaperonin CCT4)	Q9LV21	88.19	525	52	5	6	520	12	536	0
evm.model.utg110.13	GWHPAAAA002009	evm.model.utg110.13|evm.TU.utg110.13|utg110|GWHAAAA00024796.:63774-64112,	19.7959	19.6224	18.5039	20.022	20.1608	0.633893	0.224561	0.648666	-0.784044	NaN	NaN	NaN	11	11	11	311	311	311	45663	0	27869	745940000	54	159	lanC-like protein GCR2 [Lactuca sativa]	XP_023762139.1	83.498	406	61	3	1	400	1	406	0	681	LanC-like protein GCR2 (G-protein coupled receptor 2)	F4IEM5	66.341	410	128	5	1	400	1	410	0
evm.model.utg6773.7	GWHPAAAA039906	evm.model.utg6773.7|evm.TU.utg6773.7|utg6773|GWHAAAA00025747.:28554-28559,	20.1118	19.4643	19.8402	16.7717	19.6128	0.630445	0.226682	0.644583	1.61315	NaN	NaN	NaN	14	14	14	143	143	143	12997	0	37749	288050000	43	1873	uncharacterized protein LOC111911933 isoform X1 [Lactuca sativa]	XP_023763470.1	92.964	1208	47	19	1	1177	1	1201	0	2131	TSET complex member tstB (Protein TSAUCER)	Q54TB8	22.687	335	211	10	552	882	577	867	5.79e-09
evm.model.utg2370.5	GWHPAAAA020651	evm.model.utg2370.5|evm.TU.utg2370.5|utg2370|GWHAAAA00021107.:32841-33116,;evm.model.utg16048.2|evm.TU.utg16048.2|utg16048|GWHAAAA00007136.:10054-11016,	26.0956	27.3583	18.8395	20.6304	16.6414	0.620075	0.231841	0.63481	5.4619	NaN	NaN	NaN	1	1	1	36	36	36	65324	53711	2084	476830000	2	634	L-ascorbate oxidase-like [Lactuca sativa]	XP_023736632.1	84.734	583	78	6	1	572	1	583	0	1014	L-ascorbate oxidase (ASO) (Ascorbase) (EC 1.10.3.3)	Q40588	66.192	562	173	10	22	572	23	578	0
evm.model.utg10872.5	GWHPAAAA001794	evm.model.utg10872.5|evm.TU.utg10872.5|utg10872|GWHAAAA00021598.:23002-23200,	21.9156	23.2575	23.9673	22.028	21.7648	0.623409	0.232391	0.633781	1.1504	NaN	NaN	NaN	31	31	12	553	553	321	59088	0	32331	11792000000	204	143	T-complex protein 1 subunit epsilon [Lactuca sativa]	XP_023745258.1	97.009	535	6	5	1	525	1	535	0	1046	T-complex protein 1 subunit epsilon (TCP-1-epsilon) (CCT-epsilon) (Chaperonin CCT5)	O04450	86.916	535	60	5	1	525	1	535	0
evm.model.utg20685.4	GWHPAAAA017070	evm.model.utg20685.4|evm.TU.utg20685.4|utg20685|GWHAAAA00014837.:21026-21201,;evm.model.utg3648.5|evm.TU.utg3648.5|utg3648|GWHAAAA00005529.:23218-23413,	18.2295	21.7802	21.6426	22.9929	22.5303	0.621309	0.233166	0.632335	-2.21083	NaN	NaN	NaN	17	17	6	474	474	172	4344	0	19247	2641900000	94	973	mitogen-activated protein kinase homolog MMK2 [Lactuca sativa]	XP_023758764.1	96.561	378	7	3	1	372	1	378	0	747	Mitogen-activated protein kinase 4 (AtMPK4) (MAP kinase 4) (EC 2.7.11.24)	Q39024	85.135	370	49	3	4	367	3	372	0
evm.model.utg1667.13	GWHPAAAA011570	evm.model.utg1667.13|evm.TU.utg1667.13|utg1667|GWHAAAA00029198.:65081-65224,	18.7758	18.1062	19.5125	21.2639	19.1169	0.616972	0.233966	0.630847	-1.39227	NaN	NaN	NaN	14	1	0	267	13	0	8218	80722	19141	22323000	5	679	protein transport protein SEC23-like [Lactuca sativa]	XP_023748648.1	88.63	774	44	9	1	730	1	774	0	1367	Protein transport protein SEC23	Q4PE39	46.341	779	357	14	5	730	1	771	0
evm.model.utg15832.13	GWHPAAAA010153	evm.model.utg15832.13|evm.TU.utg15832.13|utg15832|GWHAAAA00001272.:57653-58639:-|Frame:	23.9158	23.7809	24.1785	24.7951	24.0293	0.594516	0.244178	0.612293	-0.453801	NaN	NaN	NaN	17	3	3	616	104	104	37843	0	84834	2929400000	17	602	cytosolic sulfotransferase 12-like [Lactuca sativa]	XP_023743078.1	77.812	329	65	5	1	322	10	337	0	530	Cytosolic sulfotransferase 12 (AtSOT12) (EC 2.8.2.-) (Sulfotransferase 1) (AtST1)	P52839	50.765	327	150	4	3	322	2	324	4.94e-115
evm.model.utg12138.14	GWHPAAAA004134	evm.model.utg12138.14|evm.TU.utg12138.14|utg12138|GWHAAAA00000233.:87927-89693:-|Frame:	20.1666	20.4512	20.2238	20.1975	17.5783	0.599688	0.244719	0.611332	1.39268	NaN	NaN	NaN	11	11	11	255	255	255	63434	0	62699	509870000	39	287	Amidophosphoribosyl transferase [Cynara cardunculus var. scolymus]	KVH95975.1	84.786	585	70	8	11	578	3	585	0	963	Amidophosphoribosyltransferase 2, chloroplastic (AtATase2) (AtPURF2) (PRPP2) (EC 2.4.2.14) (Glutamine phosphoribosylpyrophosphate amidotransferase 2) (AtGPRAT2) (Protein CHLOROPLAST IMPORT APPARATUS 1) (Protein DIFFERENTIAL DEVELOPMENT OF VASCULAR ASSOCIATED CELLS)	Q9STG9	82.222	495	77	6	70	553	66	560	0
evm.model.utg6938.1	GWHPAAAA040318	evm.model.utg6938.1|evm.TU.utg6938.1|utg6938|GWHAAAA00005410.:641-767,	18.5261	24.21	21.514	24.7485	24.0936	0.595569	0.245542	0.609874	-3.00434	NaN	NaN	NaN	6	6	4	141	141	98	45979	0	16097	800760000	23	1885	pyruvate dehydrogenase E1 component subunit beta-1, mitochondrial-like isoform X1 [Lactuca sativa]	XP_023749980.1	92.895	380	18	5	49	419	23	402	0	707	Pyruvate dehydrogenase E1 component subunit beta-1, mitochondrial (PDHE1-B) (EC 1.2.4.1)	Q6Z1G7	88.393	336	31	4	92	419	39	374	0
evm.model.utg11341.1	GWHPAAAA002590	evm.model.utg11341.1|evm.TU.utg11341.1|utg11341|GWHAAAA00020978.:8813-8850,	17.1026	23.2772	21.2963	13.2412	19.3097	0.552084	0.257412	0.589371	4.28329	NaN	NaN	NaN	8	1	1	319	37	37	34282	25025	2212	11208000	2	191	cis-prenyltransferase CPT3 [Taraxacum brevicorniculatum]	AGE89405.1	98.662	299	0	2	1	295	1	299	0	606	Dehydrodolichyl diphosphate synthase 6 (Dedol-PP synthase 6) (EC 2.5.1.-)	Q8S2T1	52.982	285	118	3	23	295	13	293	3.49e-103
evm.model.utg7969.8	GWHPAAAA042676	evm.model.utg7969.8|evm.TU.utg7969.8|utg7969|GWHAAAA00015204.:41658-41909,	26.6468	25.9993	25.1611	25.0729	25.3153	0.554432	0.258129	0.588163	0.741633	NaN	NaN	NaN	10	10	8	541	541	455	23447	0	11703	7147000000	112	1971	hypothetical protein LSAT_6X38201 [Lactuca sativa]	PLY90584.1	76.526	213	37	7	1	203	1	210	1.37e-106	314	Ricin B-like lectin R40G3 (Osr40g3)	Q6Z4N4	44.505	182	94	3	24	198	23	204	9.01e-57
evm.model.utg6936.8	GWHPAAAA040314	evm.model.utg6936.8|evm.TU.utg6936.8|utg6936|GWHAAAA00014868.:26517-27008:-|Frame:;evm.model.utg35382.7|evm.TU.utg35382.7|utg35382|GWHAAAA00015721.:21005-21496:-|Frame:	21.5667	21.1788	20.7887	14.3664	21.183	0.560209	0.259196	0.586372	3.40336	NaN	NaN	NaN	1	1	1	67	67	67	18091	0	39951	42147000	5	1468	uncharacterized protein LOC111911555 [Lactuca sativa]	XP_023763080.1	76.623	154	27	3	1	145	1	154	4.29e-66	207	Uncharacterized protein At5g01610	Q9M015	30.508	118	63	4	26	127	56	170	6.99e-11
evm.model.utg22613.14	GWHPAAAA019387	evm.model.utg22613.14|evm.TU.utg22613.14|utg22613|GWHAAAA00016566.:60156-60221,	24.9393	24.2994	23.8825	24.8563	24.9466	0.557582	0.259524	0.585822	-0.527717	NaN	NaN	NaN	11	11	11	394	394	394	41841	0	32331	7858500000	106	1062	protein DJ-1 homolog D [Lactuca sativa]	XP_023750586.1	89.003	391	37	3	1	385	1	391	0	719	Protein DJ-1 homolog D (AtDJ1D) (Lactoylglutathione lyase DJ1D) (EC 4.4.1.5)	Q9M8R4	74.68	391	90	4	1	385	1	388	0
evm.model.utg23759.2	GWHPAAAA020724	evm.model.utg23759.2|evm.TU.utg23759.2|utg23759|GWHAAAA00029466.:6003-6206,;evm.model.utg11786.2|evm.TU.utg11786.2|utg11786|GWHAAAA00021907.:3809-3916,	23.5534	23.5006	23.2256	23.4098	21.9611	0.561485	0.259541	0.585794	0.741084	NaN	NaN	NaN	24	24	11	571	571	29	61482	0	32331	7423100000	182	246	plastidial pyruvate kinase 2-like [Lactuca sativa]	XP_023740740.1	93.628	565	21	7	1	552	1	563	0	1065	Plastidial pyruvate kinase 2 (PKp2) (EC 2.7.1.40) (Plastidial pyruvate kinase 1) (PKP1) (Pyruvate kinase III) (Pyruvate kinase isozyme B1, chloroplastic) (PKP-BETA1) (Plastidic pyruvate kinase beta subunit 1)	Q9FLW9	73.494	581	123	11	1	552	1	579	0
evm.model.utg31624.4	GWHPAAAA028136	evm.model.utg31624.4|evm.TU.utg31624.4|utg31624|GWHAAAA00019667.:9095-9289,	21.2472	21.0714	22.0702	17.6398	21.3893	0.564841	0.260176	0.584733	1.9484	NaN	NaN	NaN	18	18	16	491	491	429	42316	0	88256	1352000000	63	1374	phosphoglycerate kinase, cytosolic [Lactuca sativa]	XP_023737055.1	93.233	399	21	3	1	393	1	399	0	728	Phosphoglycerate kinase, cytosolic (EC 2.7.2.3)	Q42962	87.469	399	44	3	1	393	1	399	0
evm.model.utg4722.5	GWHPAAAA034974	evm.model.utg4722.5|evm.TU.utg4722.5|utg4722|GWHAAAA00002616.:27735-27995,;evm.model.utg36440.1|evm.TU.utg36440.1|utg36440|GWHAAAA00025798.:6062-6214,	22.7309	22.7992	20.8193	21.8833	17.8759	0.548859	0.260447	0.584281	2.23685	NaN	NaN	NaN	17	17	17	539	539	539	40637	0	68146	2545300000	121	1668	uncharacterized protein LOC111900800 [Lactuca sativa]	XP_023752450.1	93.056	360	19	3	1	354	1	360	0	690	Flavonol synthase/flavanone 3-hydroxylase (FLS) (EC 1.14.11.9) (EC 1.14.20.6)	Q9M547	21.843	293	167	11	1	283	41	281	1.6e-05
evm.model.utg6418.6	GWHPAAAA039153	evm.model.utg6418.6|evm.TU.utg6418.6|utg6418|GWHAAAA00018872.:19833-20105,	26.631	26.0279	25.6434	24.7701	25.9131	0.566084	0.260928	0.583479	0.759168	NaN	NaN	NaN	5	5	5	35	35	35	15586	0	88498	633090000	26	1842	thioredoxin H2 [Lactuca sativa]	XP_023743756.1	90.714	140	11	1	1	138	1	140	3.14e-88	262	Thioredoxin H2 (AtTrxh2) (Thioredoxin 2) (AtTRX2)	Q38879	57.895	133	53	2	1	131	1	132	8.71e-53
evm.model.utg4167.5	GWHPAAAA033373	evm.model.utg4167.5|evm.TU.utg4167.5|utg4167|GWHAAAA00009277.:32858-32863,	24.2028	21.4612	23.0117	24.158	24.2928	0.545899	0.261058	0.583263	-1.3335	NaN	NaN	NaN	27	27	5	615	615	122	5498	0	30112	12438000000	282	1573	T-complex protein 1 subunit beta [Lactuca sativa]	XP_023750847.1	96.982	497	7	4	1	489	1	497	0	957	T-complex protein 1 subunit beta (TCP-1-beta) (CCT-beta) (Chaperonin CCT2)	Q940P8	87.702	496	53	4	1	488	1	496	0
evm.model.utg31582.12	GWHPAAAA028101	evm.model.utg31582.12|evm.TU.utg31582.12|utg31582|GWHAAAA00003166.:33633-33802,	21.9285	18.6262	20.8351	15.7935	20.0117	0.533743	0.266292	0.574642	2.56062	NaN	NaN	NaN	9	9	3	207	207	69	54768	0	15525	1133600000	75	1371	serine carboxypeptidase-like 18 isoform X1 [Lactuca sativa]	XP_023743711.1	79.675	492	79	6	1	471	10	501	0	790	Serine carboxypeptidase-like 18 (EC 3.4.16.-)	Q9C7Z9	46.104	462	205	11	34	471	23	464	2.22e-131
evm.model.utg9802.7	GWHPAAAA046359	evm.model.utg9802.7|evm.TU.utg9802.7|utg9802|GWHAAAA00003753.:42443-42617,	18.3528	22.5972	23.2881	24.138	23.7747	0.534058	0.267686	0.572374	-2.54364	NaN	NaN	NaN	11	11	11	35	35	35	55284	0	32331	1800000000	62	2148	beta-glucosidase 12-like [Lactuca sativa]	XP_023747678.1	68.465	482	138	7	4	475	36	513	0	654	Raucaffricine-O-beta-D-glucosidase (Raucaffricine beta-glucosidase) (RsRG) (EC 3.2.1.125) (Vomilenine glucosyltransferase) (RsVGT) (EC 2.4.1.219)	Q9SPP9	51.566	479	214	8	4	471	36	507	7.82e-160
evm.model.utg1693.5	GWHPAAAA011939	evm.model.utg1693.5|evm.TU.utg1693.5|utg1693|GWHAAAA00016861.:28255-28540,;evm.model.utg16566.2|evm.TU.utg16566.2|utg16566|GWHAAAA00013432.:2117-2402,	22.4647	21.7666	18.8092	23.094	22.6484	0.534906	0.268126	0.571661	-1.8577	NaN	NaN	NaN	4	4	4	154	154	154	25466	0	11738	357390000	18	694	superoxide dismutase [Mn], mitochondrial-like [Cynara cardunculus var. scolymus]	XP_024979965.1	92.105	228	14	2	1	224	1	228	8.31e-152	430	Superoxide dismutase [Mn], mitochondrial (EC 1.15.1.1)	P11796	78.947	228	44	2	1	224	1	228	8.32e-134
evm.model.utg28602.4	GWHPAAAA025465	evm.model.utg28602.4|evm.TU.utg28602.4|utg28602|GWHAAAA00016036.:14540-14914,	25.6827	25.1092	23.8307	19.5951	24.8892	0.5257	0.271399	0.566392	2.63205	NaN	NaN	NaN	4	4	4	335	335	335	21556	0	16863	94979000	19	1277	temperature-induced lipocalin-1-like [Vigna radiata var. radiata]	XP_014495377.1	79.255	188	34	3	1	186	1	185	1.56e-106	312	Temperature-induced lipocalin-1 (AtTIL1)	Q9FGT8	72.581	186	46	3	3	186	4	186	1.21e-94
evm.model.utg20332.7	GWHPAAAA016569	evm.model.utg20332.7|evm.TU.utg20332.7|utg20332|GWHAAAA00016893.:47036-47134,	21.0953	24.0826	22.7522	23.7752	24.2702	0.509136	0.288557	0.539768	-1.37933	NaN	NaN	NaN	16	16	8	383	383	225	46628	0	27175	5910000000	99	941	ATP-citrate synthase alpha chain [Taraxacum brevicorniculatum]	ARB18355.1	97.872	423	1	4	1	415	1	423	0	833	ATP-citrate synthase alpha chain protein 2 (ATP-citrate synthase A-2) (EC 2.3.3.8) (ATP-citrate lyase A-2) (Citrate cleavage enzyme A-2)	O22718	83.452	423	62	4	1	415	1	423	0
evm.model.utg11228.8	GWHPAAAA002393	evm.model.utg11228.8|evm.TU.utg11228.8|utg11228|GWHAAAA00008957.:77921-78840,	21.3903	20.785	20.8	19.9204	20.9489	0.503106	0.295056	0.530096	0.557156	NaN	NaN	NaN	5	5	5	99	99	99	91769	0	24309	513690000	25	181	ataxin-2 homolog [Lactuca sativa]	XP_023746332.1	64.815	594	106	19	299	799	75	658	0	586	Putative ribonuclease H protein At1g65750 (EC 3.1.26.4)	P0C2F6	34.5	200	122	7	27	218	1	199	4.82e-22
evm.model.utg24872.5	GWHPAAAA021879	evm.model.utg24872.5|evm.TU.utg24872.5|utg24872|GWHAAAA00026770.:13858-15039:+|Frame:	21.2671	20.1074	19.625	17.8679	20.2181	0.498279	0.296081	0.528589	1.29016	NaN	NaN	NaN	8	8	8	30	30	30	44301	0	26197	818560000	49	1156	serine/threonine-protein phosphatase 2A activator [Lactuca sativa]	XP_023738221.1	93.893	393	18	3	1	387	1	393	0	728	Serine/threonine-protein phosphatase 2A activator (EC 5.2.1.8) (PP2A, subunit B', PR53 isoform) (Phosphotyrosyl phosphatase activator) (PTPA) (Serine/threonine-protein phosphatase 2A regulatory subunit 4) (Serine/threonine-protein phosphatase 2A regulatory subunit B')	Q2KJ44	43.506	308	170	2	82	385	8	315	5.87e-95
evm.model.utg7087.18	GWHPAAAA040737	evm.model.utg7087.18|evm.TU.utg7087.18|utg7087|GWHAAAA00014569.:77763-77828,	20.7621	22.3363	21.0951	18.553	21.3669	0.491244	0.296503	0.527971	1.43787	NaN	NaN	NaN	16	16	4	361	361	85	86984	0	89633	1353300000	82	1902	large proline-rich protein BAG6 isoform X2 [Lactuca sativa]	XP_023772155.1	71.176	791	150	28	69	805	1	767	0	922	Ubiquitin-like domain-containing protein CIP73 (CCaMK-interacting protein of approximately 73 kDa)	D5LXJ0	33.71	442	207	15	88	473	20	431	2.13e-42
evm.model.utg3318.3	GWHPAAAA029313	evm.model.utg3318.3|evm.TU.utg3318.3|utg3318|GWHAAAA00027649.:20723-20782,;evm.model.utg6780.6|evm.TU.utg6780.6|utg6780|GWHAAAA00025305.:55412-55471,;evm.model.utg4422.7|evm.TU.utg4422.7|utg4422|GWHAAAA00021969.:29802-30284,	23.7656	22.7211	21.5072	17.1449	22.7656	0.499964	0.297592	0.526379	2.70936	NaN	NaN	NaN	10	10	8	252	252	219	57406	0	18652	1085400000	70	1412	catalase-like isoform X1 [Lactuca sativa]	XP_023730700.1	95.976	497	12	4	1	489	46	542	0	989	Catalase (EC 1.11.1.6)	P45739	79.065	492	95	4	6	489	1	492	0
evm.model.utg13355.4	GWHPAAAA006235	evm.model.utg13355.4|evm.TU.utg13355.4|utg13355|GWHAAAA00021453.:15543-15578,	22.8448	22.4054	16.2107	24.0219	23.5444	0.495149	0.298	0.525784	-3.29617	NaN	NaN	NaN	14	14	14	325	325	325	51568	0	16315	3094600000	97	397	V-type proton ATPase subunit H [Lactuca sativa]	XP_023745944.1	91.391	453	31	4	1	445	1	453	0	838	V-type proton ATPase subunit H (V-ATPase subunit H) (Vacuolar H(+)-ATPase subunit H) (Vacuolar proton pump subunit H)	Q9LX65	76.615	449	87	6	4	444	2	440	0
evm.model.utg32573.1	GWHPAAAA028868	evm.model.utg32573.1|evm.TU.utg32573.1|utg32573|GWHAAAA00015771.:6869-6898,;evm.model.utg13701.3|evm.TU.utg13701.3|utg13701|GWHAAAA00029290.:24104-24325,	23.3336	21.4123	21.84	21.4642	21.1597	0.482311	0.301313	0.520982	0.88335	NaN	NaN	NaN	2	2	2	46	46	46	60905	0	45221	16752000	2	431	carotenoid 9,10(9',10')-cleavage dioxygenase 1-like [Lactuca sativa]	XP_023752675.1	90.976	543	37	6	1	533	1	541	0	1012	Carotenoid 9,10(9',10')-cleavage dioxygenase 1 (EC 1.14.99.n4) (PsCCD1) (PsNCED1)	Q8LP17	77.449	541	111	6	4	533	1	541	0
evm.model.utg3370.7	GWHPAAAA029659	evm.model.utg3370.7|evm.TU.utg3370.7|utg3370|GWHAAAA00013884.:33751-33932,	20.4251	20.122	22.3413	22.0076	22.0081	0.483867	0.30196	0.520051	-1.04505	NaN	NaN	NaN	21	21	19	482	482	449	57205	0	8297	2702800000	112	1421	serine/threonine-protein kinase STY46-like [Lactuca sativa]	XP_023742474.1	82.732	527	53	5	1	489	1	527	0	860	Serine/threonine-protein kinase STY46 (EC 2.7.11.1) (Serine/threonine/tyrosine-protein kinase 46)	F4JTP5	45.977	522	213	12	24	490	34	541	2.25e-140
evm.model.utg1641.5	GWHPAAAA011122	evm.model.utg1641.5|evm.TU.utg1641.5|utg1641|GWHAAAA00001367.:16643-18085:+|Frame:	18.1189	22.4737	21.9389	20.3993	15.4959	0.471537	0.315743	0.500666	2.89621	NaN	NaN	NaN	21	21	12	504	504	352	52808	0	11953	3550200000	96	664	UDP-glucose 6-dehydrogenase 1-like [Lactuca sativa]	XP_023737002.1	94.583	480	18	4	1	472	1	480	0	928	UDP-glucose 6-dehydrogenase 2 (UDP-Glc dehydrogenase 2) (UDP-GlcDH 2) (UDPGDH 2) (EC 1.1.1.22) (At-UGD2)	Q9LIA8	87.917	480	50	4	1	472	1	480	0
evm.model.utg15108.3	GWHPAAAA009035	evm.model.utg15108.3|evm.TU.utg15108.3|utg15108|GWHAAAA00008482.:28996-29131,	21.84	21.1285	21.0689	21.4135	22.3584	0.47022	0.316	0.500313	-0.540137	NaN	NaN	NaN	10	10	10	288	288	288	44346	0	12806	1454700000	59	539	26S proteasome non-ATPase regulatory subunit 6 homolog [Lactuca sativa]	XP_023772863.1	97.409	386	4	3	1	380	1	386	0	755	26S proteasome non-ATPase regulatory subunit 6 homolog (26S proteasome regulatory subunit RPN7) (AtRPN7) (26S proteasome regulatory subunit S10 homolog)	Q93Y35	84.115	384	55	3	3	380	4	387	0
evm.model.utg3719.2	GWHPAAAA032166	evm.model.utg3719.2|evm.TU.utg3719.2|utg3719|GWHAAAA00000939.:3051-3218,;evm.model.utg544.3|evm.TU.utg544.3|utg544|GWHAAAA00005396.:7730-7876,	22.3651	21.9133	17.793	16.3431	19.8494	0.469506	0.317078	0.498834	2.59422	NaN	NaN	NaN	5	5	5	164	164	164	41613	0	12583	188620000	13	1505	zinc finger CCCH domain-containing protein 11-like [Lactuca sativa]	XP_023740864.1	91.033	368	23	5	1	359	1	367	0	605	Zinc finger CCCH domain-containing protein 11 (OsC3H11)	Q0JHZ2	74.795	365	79	6	1	357	1	360	2.07e-170
evm.model.utg10791.12	GWHPAAAA001613	evm.model.utg10791.12|evm.TU.utg10791.12|utg10791|GWHAAAA00007693.:61036-61095,	22.7457	16.7659	23.9269	13.1389	20.3486	0.463786	0.329795	0.481756	4.40242	NaN	NaN	NaN	12	12	12	297	297	297	58262	0	32087	511840000	43	130	biotin carboxylase 2, chloroplastic [Lactuca sativa]	XP_023766112.1	94.963	536	16	6	1	526	1	535	0	1030	Biotin carboxylase 1, chloroplastic (EC 6.3.4.14) (Acetyl-CoA carboxylase subunit A 1) (ACC) (EC 6.4.1.2)	B9HBA8	84.803	533	64	8	4	526	3	528	0
evm.model.utg2547.12	GWHPAAAA022476	evm.model.utg2547.12|evm.TU.utg2547.12|utg2547|GWHAAAA00018862.:43879-43990,	20.2709	21.9901	23.466	23.1098	23.3411	0.454598	0.348835	0.45738	-1.31645	NaN	NaN	NaN	16	16	16	583	583	583	38854	0	257	4388300000	106	1180	sorbitol dehydrogenase [Lactuca sativa]	XP_023754778.1	95.304	362	11	3	1	356	1	362	0	697	Sorbitol dehydrogenase (EC 1.1.1.14) (L-iditol 2-dehydrogenase)	Q9FJ95	83.516	364	52	4	1	356	1	364	0
evm.model.utg8319.8	GWHPAAAA043490	evm.model.utg8319.8|evm.TU.utg8319.8|utg8319|GWHAAAA00021439.:44009-44248,	25.9127	23.8888	23.9316	23.316	23.8863	0.453887	0.348928	0.457264	0.976551	NaN	NaN	NaN	13	13	13	483	483	483	35833	0	32331	10468000000	106	2010	pectinesterase 31-like [Lactuca sativa]	XP_023745789.1	83.175	315	47	3	1	309	1	315	0	551	Pectinesterase 31 (PE 31) (EC 3.1.1.11) (Pectin methylesterase 31) (AtPME31)	Q9LVQ0	63.376	314	109	3	2	309	4	317	6.23e-149
evm.model.utg8849.5	GWHPAAAA044549	evm.model.utg8849.5|evm.TU.utg8849.5|utg8849|GWHAAAA00006715.:18701-18808,	22.872	22.4183	19.214	19.2015	20.4727	0.438622	0.353763	0.451288	1.66433	NaN	NaN	NaN	4	4	3	212	212	173	23221	0	70993	65382000	12	2050	ras-related protein RABC1-like [Lactuca sativa]	XP_023741404.1	94.737	209	6	2	1	204	1	209	5.4e-141	401	Ras-related protein RABC1 (AtRABC1) (Ras-related protein Rab18) (AtRab18)	O23657	85.354	198	26	2	1	195	1	198	1.21e-121
evm.model.utg1807.93	GWHPAAAA013471	evm.model.utg1807.93|evm.TU.utg1807.93|utg1807|GWHAAAA00009864.:425623-425865,	22.8784	17.6105	23.2984	17.136	19.8522	0.443286	0.354794	0.450024	2.76834	NaN	NaN	NaN	22	22	18	422	422	334	58904	0	11177	2003500000	93	765	ATP-dependent 6-phosphofructokinase 6-like isoform X1 [Lactuca sativa]	XP_023769816.1	92.351	536	31	5	1	526	1	536	0	1004	ATP-dependent 6-phosphofructokinase 3 (ATP-PFK 3) (Phosphofructokinase 3) (EC 2.7.1.11) (Phosphohexokinase 3)	Q94AA4	76.349	482	100	8	49	520	2	479	0
evm.model.utg4255.11	GWHPAAAA033591	evm.model.utg4255.11|evm.TU.utg4255.11|utg4255|GWHAAAA00003608.:51319-51505,	21.9016	19.6836	21.408	20.7454	18.8542	0.440684	0.355448	0.449224	1.19797	NaN	NaN	NaN	22	22	14	499	499	297	57294	0	16045	2714200000	116	1586	SNF1-related protein kinase catalytic subunit alpha KIN10-like [Lactuca sativa]	XP_023771389.1	91.389	511	23	9	1	491	1	510	0	936	SNF1-related protein kinase catalytic subunit alpha KIN10 (AKIN10) (EC 2.7.11.1) (AKIN alpha-2) (AKINalpha2) (SNF1-related kinase 1.1) (SnRK1.1)	Q38997	79.256	511	85	9	1	491	1	510	0
evm.model.utg1177.20	GWHPAAAA003424	evm.model.utg1177.20|evm.TU.utg1177.20|utg1177|GWHAAAA00002819.:87058-87291,	21.6567	16.8776	20.9445	21.0594	23.0449	0.445039	0.355635	0.448996	-2.22588	NaN	NaN	NaN	7	7	3	191	191	91	47117	0	16078	320260000	27	242	pyruvate dehydrogenase E1 component subunit alpha-3, chloroplastic-like [Lactuca sativa]	XP_023754177.1	90.531	433	28	7	1	422	1	431	0	784	Pyruvate dehydrogenase E1 component subunit alpha-3, chloroplastic (EC 1.2.4.1)	O24457	79.263	434	68	9	2	422	4	428	0
evm.model.utg8325.7	GWHPAAAA043512	evm.model.utg8325.7|evm.TU.utg8325.7|utg8325|GWHAAAA00011542.:55992-56082,;evm.model.utg30884.1|evm.TU.utg30884.1|utg30884|GWHAAAA00012566.:3312-3824,	21.7273	21.5643	18.8357	22.2964	21.7273	0.435327	0.355906	0.448665	-1.30276	NaN	NaN	NaN	24	24	24	543	543	543	55651	0	10977	1926300000	116	1355	hypothetical protein LSAT_3X47581 [Lactuca sativa]	PLY71857.1	96.531	490	7	5	1	482	40	527	0	957	Probable 26S proteasome non-ATPase regulatory subunit 3 (26S proteasome subunit S3) (26S proteasome regulatory subunit RPN3) (Nuclear antigen 21D7)	Q06364	87.602	492	48	7	1	482	1	489	0
evm.model.utg29269.7	GWHPAAAA026133	evm.model.utg29269.7|evm.TU.utg29269.7|utg29269|GWHAAAA00026622.:22040-22237,	22.1898	19.8726	18.5506	22.2565	21.1772	0.434109	0.356845	0.44752	-1.51253	NaN	NaN	NaN	17	17	16	319	319	305	61496	0	78731	1549300000	83	1295	receptor-like protein kinase ANXUR2 [Lactuca sativa]	XP_023762526.1	77.289	546	110	7	4	535	6	551	0	862	Putative receptor-like protein kinase At5g39000 (EC 2.7.11.-)	Q9FID8	48.505	301	142	7	7	299	503	798	4.04e-80
evm.model.utg8932.10	GWHPAAAA044738	evm.model.utg8932.10|evm.TU.utg8932.10|utg8932|GWHAAAA00001456.:46610-46833,;evm.model.utg19178.1|evm.TU.utg19178.1|utg19178|GWHAAAA00028754.:2743-2966,	22.4655	21.811	17.7563	19.1546	18.1378	0.429786	0.357196	0.447093	2.03141	NaN	NaN	NaN	15	15	15	404	404	404	46228	0	44443	792350000	48	859	tryptophan--tRNA ligase, cytoplasmic [Lactuca sativa]	XP_023738604.1	91.729	399	25	4	1	393	1	397	0	751	Tryptophan--tRNA ligase, cytoplasmic (EC 6.1.1.2) (Tryptophanyl-tRNA synthetase) (TrpRS)	Q9SR15	84.772	394	52	4	8	393	5	398	0
evm.model.utg1474.7	GWHPAAAA008550	evm.model.utg1474.7|evm.TU.utg1474.7|utg1474|GWHAAAA00012286.:47581-47678,	23.9317	23.7283	23.1012	23.7895	21.4874	0.423876	0.359685	0.444078	0.948632	NaN	NaN	NaN	29	29	28	391	391	378	92261	0	29632	7860300000	207	517	sucrose synthase [Lactuca sativa]	XP_023750763.1	93.043	805	40	8	1	789	1	805	0	1528	Sucrose synthase isoform 1 (EC 2.4.1.13) (Sucrose synthase isoform I) (Sucrose-UDP glucosyltransferase 1) (Susy*Dc1)	P49035	84.453	804	108	8	1	787	1	804	0
evm.model.utg1135.6	GWHPAAAA002612	evm.model.utg1135.6|evm.TU.utg1135.6|utg1135|GWHAAAA00025129.:30103-32153,	21.0772	18.321	22.1835	19.7881	17.8504	0.424247	0.361358	0.442062	1.70801	NaN	NaN	NaN	21	19	19	32	303	303	10717	0	13278	1652400000	86	193	protein SIEVE ELEMENT OCCLUSION B-like isoform X1 [Lactuca sativa]	XP_023741889.1	67.619	315	72	7	1	295	1	305	2.91e-134	429	Protein SIEVE ELEMENT OCCLUSION B (AtSEOb) (Protein SIEVE ELEMENT OCCLUSION-RELATED 1) (AtSEOR1)	Q9SS87	32.765	293	154	10	17	288	37	307	4.84e-38
evm.model.utg8141.14	GWHPAAAA043108	evm.model.utg8141.14|evm.TU.utg8141.14|utg8141|GWHAAAA00023361.:33496-34863:-|Frame:;evm.model.utg10480.3|evm.TU.utg10480.3|utg10480|GWHAAAA00008609.:13043-14410:-|Frame:;evm.model.utg21908.6|evm.TU.utg21908.6|utg21908|GWHAAAA00000062.:22064-23146:+|Frame:;evm.model.utg762.3|evm.TU.utg762.3|utg762|GWHAAAA00001000.:20554-21894:-|Frame:	24.4984	23.6816	23.4237	23.5564	23.3006	0.419062	0.363817	0.439117	0.4394	NaN	NaN	NaN	6	6	6	158	158	158	51298	0	14527	1133200000	43	91	epidermis-specific secreted glycoprotein EP1-like [Lactuca sativa]	XP_023765238.1	85.683	454	56	5	1	446	1	453	0	773	EP1-like glycoprotein 4 (Curculin-like (Mannose-binding) lectin family protein)	Q9ZVA5	47.523	444	207	9	8	438	3	433	2.05e-136
evm.model.utg6452.10	GWHPAAAA039213	evm.model.utg6452.10|evm.TU.utg6452.10|utg6452|GWHAAAA00016722.:38813-39056,	17.3432	24.881	25.4855	16.5588	20.8835	0.420455	0.365493	0.437121	3.84877	NaN	NaN	NaN	2	2	2	18	18	18	12693	0	29092	139730000	7	1844	myosin-1-like [Lactuca sativa]	XP_023760852.1	70.569	1230	208	28	1	1083	1	1223	0	1568	Cingulin-like protein 1 (Junction-associated coiled-coil protein) (Paracingulin)	Q0VF96	20.539	594	394	18	255	794	642	1211	0.063
evm.model.utg10897.12	GWHPAAAA001834	evm.model.utg10897.12|evm.TU.utg10897.12|utg10897|GWHAAAA00000886.:47453-48504,	19.6903	21.5322	18.0663	20.067	14.9052	0.399739	0.391836	0.406896	2.27679	NaN	NaN	NaN	15	15	15	268	268	268	70999	0	98267	1241000000	68	146	ABC transporter F family member 1 [Lactuca sativa]	XP_023749457.1	95.667	600	14	6	36	623	1	600	0	1164	ABC transporter F family member 1 (ABC transporter ABCF.1) (AtABCF1) (GCN20-type ATP-binding cassette protein GCN1)	Q9FJH6	84.477	554	74	6	82	623	40	593	0
evm.model.utg8778.8	GWHPAAAA044423	evm.model.utg8778.8|evm.TU.utg8778.8|utg8778|GWHAAAA00001648.:20714-21229,	22.4188	24.7746	22.3852	24.0522	24.3165	0.392463	0.398964	0.399066	-0.991483	NaN	NaN	NaN	18	18	5	497	497	139	53417	0	1633	1867000000	68	2046	monothiol glutaredoxin-S17 [Lactuca sativa]	XP_023744489.1	91.002	489	32	6	1	481	1	485	0	889	Monothiol glutaredoxin-S17 (AtGrxS17)	Q9ZPH2	69.45	491	131	9	3	481	5	488	0
evm.model.utg499.15	GWHPAAAA035680	evm.model.utg499.15|evm.TU.utg499.15|utg499|GWHAAAA00017468.:71764-71947,	26.2493	25.4779	25.6461	25.8859	26.3745	0.389838	0.4021	0.395666	-0.339101	NaN	NaN	NaN	7	7	7	484	484	484	17344	0	31225	4347600000	52	1692	RecName: Full=Root allergen protein;Short=RAP	O49065.1	93.711	159	6	2	1	157	1	157	1.45e-99	292	Root allergen protein (RAP)	O49065	93.711	159	6	2	1	157	1	157	3.96e-102
evm.model.utg2644.9	GWHPAAAA023382	evm.model.utg2644.9|evm.TU.utg2644.9|utg2644|GWHAAAA00012875.:16946-16951,	21.7696	15.9589	21.5309	22.9943	21.3093	0.384032	0.411892	0.385217	-2.39869	NaN	NaN	NaN	7	7	7	314	314	314	29832	0	34762	334670000	29	1209	binding partner of ACD11 1-like [Cynara cardunculus var. scolymus]	XP_024994813.1	84.669	287	29	3	1	276	1	283	1.13e-164	467	Binding partner of ACD11 1	Q9LFD5	55.078	256	104	5	3	252	5	255	2.34e-88
evm.model.utg1083.6	GWHPAAAA001696	evm.model.utg1083.6|evm.TU.utg1083.6|utg1083|GWHAAAA00018039.:45094-45726:+|Frame:	22.5819	17.6672	23.8603	23.5925	23.7116	0.37864	0.416951	0.379915	-2.28226	NaN	NaN	NaN	8	8	8	429	429	429	24054	0	32331	2224900000	40	134	Werner Syndrome-like exonuclease [Lactuca sativa]	XP_023748254.1	83.81	210	30	2	1	206	1	210	3.29e-127	366	Werner Syndrome-like exonuclease (EC 3.1.-.-)	Q84LH3	29.67	182	121	6	21	197	92	271	2.76e-17
evm.model.utg16713.3	GWHPAAAA011649	evm.model.utg16713.3|evm.TU.utg16713.3|utg16713|GWHAAAA00004930.:5105-5113,	22.9136	18.4941	21.891	22.7433	22.634	0.371746	0.422589	0.374082	-1.58908	NaN	NaN	NaN	11	11	1	193	193	24	81001	0	35327	450700000	43	681	V-type proton ATPase subunit a3-like [Lactuca sativa]	XP_023769720.1	90.557	646	44	9	64	692	52	697	0	1160	V-type proton ATPase subunit a3 (V-ATPase subunit a3) (V-type proton ATPase 95 kDa subunit a isoform 3) (V-ATPase 95 kDa isoform a3) (Vacuolar H(+)-ATPase subunit a isoform 3) (Vacuolar proton pump subunit a3) (Vacuolar proton translocating ATPase 95 kDa subunit a isoform 3)	Q8W4S4	73.059	657	154	12	64	700	52	705	0
evm.model.utg1166.7	GWHPAAAA003208	evm.model.utg1166.7|evm.TU.utg1166.7|utg1166|GWHAAAA00003604.:22591-23319,	20.1879	19.4089	19.0734	21.5707	19.2827	0.367824	0.424871	0.371743	-0.869986	NaN	NaN	NaN	20	20	20	439	439	439	56805	0	17276	1243700000	91	232	serine/threonine-protein kinase HT1 [Lactuca sativa]	XP_023768850.1	92.915	494	26	5	1	486	1	493	0	950	Serine/threonine/tyrosine-protein kinase HT1 (EC 2.7.10.1) (EC 2.7.11.1) (High leaf temperature protein 1)	Q2MHE4	47.851	349	157	9	126	459	34	372	5.46e-106
evm.model.utg33775.4	GWHPAAAA029722	evm.model.utg33775.4|evm.TU.utg33775.4|utg33775|GWHAAAA00017916.:13087-13170,;evm.model.utg18695.4|evm.TU.utg18695.4|utg18695|GWHAAAA00029004.:15165-15271,	22.8649	23.8272	23.8355	24.8017	23.4153	0.363674	0.425938	0.370654	-0.5993	NaN	NaN	NaN	6	6	6	185	185	185	59138	0	17737	160060000	19	1429	calcium-dependent protein kinase 1-like [Cynara cardunculus var. scolymus]	XP_024986592.1	90.737	529	35	6	1	519	1	525	0	976	Calcium-dependent protein kinase 1 (OsCDPK1) (OsCPK1) (EC 2.7.11.1)	A2ZVI7	81.76	466	75	5	63	518	51	516	0
evm.model.utg24532.2	GWHPAAAA021536	evm.model.utg24532.2|evm.TU.utg24532.2|utg24532|GWHAAAA00027451.:6173-6592:-|Frame:;evm.model.utg19532.3|evm.TU.utg19532.3|utg19532|GWHAAAA00016220.:22248-22688:-|Frame:;evm.model.utg7325.7|evm.TU.utg7325.7|utg7325|GWHAAAA00008890.:46642-47088:+|Frame:;evm.model.utg29160.1|evm.TU.utg29160.1|utg29160|GWHAAAA00013326.:1782-2228:-|Frame:;evm.model.utg20275.1|evm.TU.utg20275.1|utg20275|GWHAAAA0000174…	22.8037	19.9065	19.6465	20.9587	17.0807	0.365007	0.426407	0.370176	1.7659	NaN	NaN	NaN	2	2	2	144	144	144	15393	0	60087	210610000	4	871	histone H2B.3-like [Lactuca sativa]	XP_023754570.1	95.683	139	4	1	1	137	1	139	4.67e-88	261	Histone H2B.3 (LeH2B-3) (Fragment)	O65819	91.111	135	10	1	5	137	3	137	1.05e-76
evm.model.utg17101.6	GWHPAAAA012164	evm.model.utg17101.6|evm.TU.utg17101.6|utg17101|GWHAAAA00000174.:56864-56960,	21.7662	21.5489	17.3022	19.2265	17.7157	0.355514	0.431912	0.364605	1.73465	NaN	NaN	NaN	11	5	5	273	152	152	42531	0	52596	423960000	42	704	hypothetical protein LSAT_4X84140 [Lactuca sativa]	PLY63675.1	92.781	374	21	3	1	368	236	609	0	686	V-type proton ATPase subunit C (V-ATPase subunit C) (Vacuolar H(+)-ATPase subunit C) (Vacuolar proton pump subunit C)	Q9SDS7	76.738	374	80	4	1	367	1	374	0
evm.model.utg1813.5	GWHPAAAA013547	evm.model.utg1813.5|evm.TU.utg1813.5|utg1813|GWHAAAA00029199.:15307-15402,;evm.model.utg7108.11|evm.TU.utg7108.11|utg7108|GWHAAAA00003970.:86829-86921,	20.4889	15.9192	21.9164	20.1207	23.3664	0.350858	0.438079	0.358448	-2.30204	NaN	NaN	NaN	6	6	6	309	309	309	20272	0	20942	258970000	23	769	cysteine and histidine-rich domain-containing protein RAR1 [Lactuca sativa]	XP_023754807.1	39.13	69	42	0	108	176	1	69	1.83e-07	59.7	Cysteine and histidine-rich domain-containing protein RAR1 (AtRAR1) (CHORD domain-containing protein RAR1) (Protein PPHB SUSCEPTIBLE 2) (Protein REQUIRED FOR MLA12 RESISTANCE 1)	Q9SE33	34.921	63	41	0	114	176	12	74	1.66e-07
evm.model.utg7089.9	GWHPAAAA040741	evm.model.utg7089.9|evm.TU.utg7089.9|utg7089|GWHAAAA00024578.:34546-34677,;evm.model.utg6958.2|evm.TU.utg6958.2|utg6958|GWHAAAA00023436.:7844-7864,;evm.model.utg5202.2|evm.TU.utg5202.2|utg5202|GWHAAAA00018868.:2325-2372,;evm.model.utg2913.6|evm.TU.utg2913.6|utg2913|GWHAAAA00004965.:20268-20492,	25.5859	25.8856	24.119	24.823	24.2997	0.348037	0.44033	0.356222	0.635483	NaN	NaN	NaN	10	10	10	356	356	356	40715	0	42035	797320000	43	1903	V-type proton ATPase subunit d2 [Cynara cardunculus var. scolymus]	XP_024974059.1	97.721	351	2	3	1	345	1	351	0	704	V-type proton ATPase subunit d2 (V-ATPase subunit d2) (Vacuolar H(+)-ATPase subunit d isoform 2) (Vacuolar proton pump subunit d2)	Q9LHA4	92.877	351	19	3	1	345	1	351	0
evm.model.utg36051.6	GWHPAAAA031391	evm.model.utg36051.6|evm.TU.utg36051.6|utg36051|GWHAAAA00031285.:15674-15841,;evm.model.utg28447.11|evm.TU.utg28447.11|utg28447|GWHAAAA00025197.:19311-19478,	21.9918	18.1899	21.8524	21.6657	14.0929	0.344678	0.44213	0.35445	2.7987	NaN	NaN	NaN	13	13	13	309	309	309	59108	0	31352	677460000	46	1478	glucose-6-phosphate 1-dehydrogenase, cytoplasmic isoform [Cynara cardunculus var. scolymus]	XP_024973673.1	92.843	517	27	5	1	507	1	517	0	973	Glucose-6-phosphate 1-dehydrogenase 6, cytoplasmic (AtG6PD6) (G6PDH6) (EC 1.1.1.49)	Q9FJI5	81.712	514	84	5	4	507	2	515	0
evm.model.utg13797.22	GWHPAAAA006970	evm.model.utg13797.22|evm.TU.utg13797.22|utg13797|GWHAAAA00003203.:67115-67333,	21.5119	20.7436	20.8125	22.4361	14.5961	0.34065	0.44709	0.349605	2.50656	NaN	NaN	NaN	20	20	14	471	471	339	50507	0	44937	1461200000	81	439	26S proteasome non-ATPase regulatory subunit 12 homolog A-like [Lactuca sativa]	XP_023765154.1	93.424	441	21	4	1	433	1	441	0	840	26S proteasome non-ATPase regulatory subunit 12 homolog A (26S proteasome regulatory subunit RPN5a) (AtRPN5a) (26S proteasome regulatory subunit p55 homolog A) (Protein EMBRYO DEFECTIVE 2107) (Protein MARIPOSA)	Q9FIB6	79.138	441	84	4	1	433	1	441	0
evm.model.utg8404.10	GWHPAAAA043688	evm.model.utg8404.10|evm.TU.utg8404.10|utg8404|GWHAAAA00006430.:48033-48479,	26.0023	25.8699	26.7378	27.6722	19.4916	0.341282	0.448224	0.348505	2.62143	NaN	NaN	NaN	12	3	3	653	186	186	25829	0	28004	816370000	37	2016	small rubber particle protein SRPP1 [Taraxacum brevicorniculatum]	AGE89406.1	96.087	230	4	3	1	225	1	230	1.36e-150	427	Stress-related protein	Q9SW70	51.584	221	78	3	11	202	9	229	1.1e-69
evm.model.utg25268.2	GWHPAAAA022232	evm.model.utg25268.2|evm.TU.utg25268.2|utg25268|GWHAAAA00003221.:8423-9244,;evm.model.utg17323.4|evm.TU.utg17323.4|utg17323|GWHAAAA00025325.:5587-5859,	20.2911	20.2343	18.6636	16.6664	20.2619	0.334854	0.453897	0.343043	1.26556	NaN	NaN	NaN	6	6	6	69	69	69	1158	0	12474	86621000	12	1171	E3 ubiquitin-protein ligase UPL3 [Lactuca sativa]	XP_023751233.1	85.097	1087	97	22	1	1039	805	1874	0	1718	E3 ubiquitin-protein ligase UPL3 (Ubiquitin-protein ligase 3) (EC 2.3.2.26) (HECT ubiquitin-protein ligase 3) (HECT-type E3 ubiquitin transferase UPL3) (Protein KAKTUS)	Q6WWW4	66.176	1088	302	24	6	1039	813	1888	0
evm.model.utg559.21	GWHPAAAA037312	evm.model.utg559.21|evm.TU.utg559.21|utg559|GWHAAAA00004509.:87812-88226,	25.9662	22.8112	21.9706	20.338	23.5503	0.330229	0.461872	0.335478	1.63851	NaN	NaN	NaN	6	6	6	176	176	176	48563	0	18467	356620000	28	1753	low-temperature-induced cysteine proteinase isoform X1 [Lactuca sativa]	XP_023759344.1	84.932	438	54	6	5	430	5	442	0	716	Probable cysteine protease RD21C (EC 3.4.22.-)	Q9LT78	48.571	420	193	9	11	410	15	431	1.06e-126
evm.model.utg18980.5	GWHPAAAA014767	evm.model.utg18980.5|evm.TU.utg18980.5|utg18980|GWHAAAA00020742.:18650-18790,	24.1916	24.1777	24.0099	24.0449	24.5224	0.322929	0.47573	0.322639	-0.15725	NaN	NaN	NaN	7	7	7	598	598	598	2079	0	11387	4762600000	92	840	hypothetical protein LSAT_7X31141 [Lactuca sativa]	PLY89714.1	82.902	193	21	2	1	181	1	193	1.11e-109	320	Cysteine proteinase inhibitor 12 (Oryzacystatin XII) (OC-XII) (Oryzacystatin-12)	Q0JNR2	57.868	197	63	4	4	180	48	244	1.69e-71
evm.model.utg18469.12	GWHPAAAA014011	evm.model.utg18469.12|evm.TU.utg18469.12|utg18469|GWHAAAA00003775.:34812-34877,;evm.model.utg7251.8|evm.TU.utg7251.8|utg7251|GWHAAAA00004300.:39887-39979,	19.7525	19.487	16.505	19.3311	13.838	0.323727	0.476695	0.321759	1.99695	NaN	NaN	NaN	25	25	25	239	239	239	14062	0	25005	866330000	87	801	eukaryotic translation initiation factor 5B-like [Lactuca sativa]	XP_023759341.1	84.774	1307	122	24	1	1242	1	1295	0	1704	Eukaryotic translation initiation factor 5B (eIF-5B) (EC 3.6.5.3) (Translation initiation factor IF-2)	Q10251	55.896	653	251	14	613	1241	439	1078	0
evm.model.utg8269.7	GWHPAAAA043393	evm.model.utg8269.7|evm.TU.utg8269.7|utg8269|GWHAAAA00014871.:36779-37149,;evm.model.utg3375.2|evm.TU.utg3375.2|utg3375|GWHAAAA00023508.:6863-7233,	20.4452	20.5774	20.2878	16.6616	21.4449	0.305424	0.50205	0.299253	1.38356	NaN	NaN	NaN	2	2	2	76	76	76	32412	0	10555	78022000	6	1426	hypersensitive-induced response protein 4 [Lactuca sativa]	XP_023755581.1	92.833	293	15	3	1	287	1	293	0	529	Hypersensitive-induced response protein 4 (AtHIR4)	Q9FHM7	83.505	291	44	2	1	287	1	291	2.99e-179
evm.model.utg970.13	GWHPAAAA046204	evm.model.utg970.13|evm.TU.utg970.13|utg970|GWHAAAA00006902.:52900-52977,	24.0641	18.309	23.6728	24.4419	23.3292	0.302811	0.506276	0.295613	-1.87024	NaN	NaN	NaN	34	10	10	573	153	153	64344	0	74785	2590900000	58	2141	V-type proton ATPase catalytic subunit A-like [Helianthus annuus]	XP_021989838.1	90.209	623	16	6	1	578	1	623	0	1120	V-type proton ATPase catalytic subunit A (V-ATPase subunit A) (EC 7.1.2.2) (V-ATPase 69 kDa subunit) (Vacuolar proton pump subunit alpha)	P09469	87.961	623	30	6	1	578	1	623	0
evm.model.utg9344.3	GWHPAAAA045580	evm.model.utg9344.3|evm.TU.utg9344.3|utg9344|GWHAAAA00013095.:13327-13578,	23.7769	21.4458	23.4336	23.5607	23.6177	0.294406	0.5203	0.283746	-0.703767	NaN	NaN	NaN	25	22	22	524	49	49	55346	0	14486	4076800000	154	2110	pyruvate kinase, cytosolic isozyme [Lactuca sativa]	XP_023750289.1	93.898	508	21	5	1	498	1	508	0	966	Pyruvate kinase, cytosolic isozyme (PK) (EC 2.7.1.40)	Q42954	87.221	493	53	5	16	498	16	508	0
evm.model.utg18318.3	GWHPAAAA013819	evm.model.utg18318.3|evm.TU.utg18318.3|utg18318|GWHAAAA00012980.:30715-30807,	24.601	17.5784	25.2076	24.5841	24.9565	0.285263	0.534264	0.272244	-2.30796	NaN	NaN	NaN	17	3	0	396	96	0	49554	0	10285	3368000000	30	790	tubulin alpha chain [Cynara cardunculus var. scolymus]	XP_024963840.1	98	450	1	4	1	442	1	450	0	901	Tubulin alpha chain	P33629	96.889	450	6	4	1	442	1	450	0
evm.model.utg15457.3	GWHPAAAA009617	evm.model.utg15457.3|evm.TU.utg15457.3|utg15457|GWHAAAA00024989.:10378-10677,	24.6652	23.8132	24.919	24.2924	23.9856	0.28624	0.535718	0.271064	0.3268	NaN	NaN	NaN	20	20	18	379	379	33	66429	0	32331	5621200000	131	565	protein CYPRO4 [Lactuca sativa]	XP_023747551.1	85.054	649	30	9	1	584	1	647	0	1061	Protein CYPRO4	P40781	85.828	501	59	6	95	583	1	501	0
evm.model.utg27810.4	GWHPAAAA024716	evm.model.utg27810.4|evm.TU.utg27810.4|utg27810|GWHAAAA00022116.:13495-13689,	21.0891	21.0967	16.5927	14.45	20.487	0.279099	0.544049	0.264362	2.12434	NaN	NaN	NaN	5	5	5	157	157	157	31544	0	17441	291630000	14	1249	SNF1-related protein kinase regulatory subunit beta-2 [Lactuca sativa]	XP_023738173.1	95.804	286	8	2	1	282	1	286	0	557	SNF1-related protein kinase regulatory subunit beta-2 (AKIN subunit beta-2) (AKINB2) (AKINbeta2)	Q9SCY5	61.565	294	96	6	1	282	1	289	4.02e-126
evm.model.utg4362.38	GWHPAAAA033975	evm.model.utg4362.38|evm.TU.utg4362.38|utg4362|GWHAAAA00006570.:161597-161865,	25.6075	26.1458	24.6095	25.92	25.814	0.276044	0.545306	0.26336	-0.412733	NaN	NaN	NaN	7	7	7	411	411	411	17126	0	16104	21073000000	107	1608	MLP-like protein 43 [Artemisia annua]	PWA43028.1	60.667	150	56	2	1	147	1	150	7.55e-54	176	Kirola (allergen Act d 11)	P85524	36.667	150	93	1	1	148	1	150	5.59e-29
evm.model.utg570.11	GWHPAAAA037560	evm.model.utg570.11|evm.TU.utg570.11|utg570|GWHAAAA00003734.:93059-93181,	22.5326	21.935	20.3138	22.5659	21.892	0.277584	0.54559	0.263134	-0.63515	NaN	NaN	NaN	25	25	17	468	468	342	76928	0	14493	3796500000	146	1761	delta-1-pyrroline-5-carboxylate synthase [Lactuca sativa]	XP_023771119.1	96.093	691	15	6	1	679	1	691	0	1326	Delta-1-pyrroline-5-carboxylate synthase (P5CS) [Includes: Glutamate 5-kinase (GK) (EC 2.7.2.11) (Gamma-glutamyl kinase);Gamma-glutamyl phosphate reductase (GPR) (EC 1.2.1.41) (Glutamate-5-semialdehyde dehydrogenase) (Glutamyl-gamma-semialdehyde dehydrogenase)]	Q96480	78.003	691	140	6	1	679	1	691	0
evm.model.utg5224.18	GWHPAAAA036326	evm.model.utg5224.18|evm.TU.utg5224.18|utg5224|GWHAAAA00017478.:42651-44048:-|Frame:;evm.model.utg19884.10|evm.TU.utg19884.10|utg19884|GWHAAAA00024999.:27570-28967:-|Frame:	21.0057	21.3642	18.4656	18.5697	20.1741	0.266195	0.551323	0.258594	0.906654	NaN	NaN	NaN	9	9	9	252	252	252	52494	0	11118	783880000	54	1715	UDP-glycosyltransferase 76G1-like [Lactuca sativa]	XP_023757223.1	80.679	471	71	8	1	457	1	465	0	752	UDP-glycosyltransferase 76G1 (EC 2.4.1.-)	Q6VAB4	49.891	459	193	12	19	457	17	458	9.43e-137
evm.model.utg11396.10	GWHPAAAA002715	evm.model.utg11396.10|evm.TU.utg11396.10|utg11396|GWHAAAA00007909.:80680-81073,;evm.model.utg6992.7|evm.TU.utg6992.7|utg6992|GWHAAAA00011348.:44583-45265,	23.6865	23.2724	21.3855	23.5893	23.2423	0.26647	0.553555	0.256839	-0.634333	NaN	NaN	NaN	21	21	6	581	581	193	50139	0	32331	4485800000	167	198	tubulin beta-2 chain-like [Lactuca sativa]	XP_023759070.1	97.982	446	1	4	1	438	1	446	0	899	Tubulin beta-3 chain	Q9ASR0	94.407	447	15	5	1	437	1	447	0
evm.model.utg160.15	GWHPAAAA010477	evm.model.utg160.15|evm.TU.utg160.15|utg160|GWHAAAA00002044.:78044-78265,	24.3704	23.3692	16.4993	19.208	19.2654	0.26401	0.553992	0.256497	2.17626	NaN	NaN	NaN	18	18	18	347	347	347	69241	0	14525	2385700000	101	627	molybdopterin biosynthesis protein CNX1 [Lactuca sativa]	XP_023746102.1	84.242	660	80	11	1	637	1	659	0	1081	Molybdopterin biosynthesis protein CNX1 (Molybdenum cofactor biosynthesis enzyme CNX1) [Includes: Molybdopterin molybdenumtransferase (MPT Mo-transferase) (EC 2.10.1.1) (Domain E);Molybdopterin adenylyltransferase (MPT adenylyltransferase) (EC 2.7.7.75) (Domain G)]	Q39054	67.835	656	188	11	1	636	16	668	0
evm.model.utg36327.4	GWHPAAAA031610	evm.model.utg36327.4|evm.TU.utg36327.4|utg36327|GWHAAAA00021502.:13475-14647:-|Frame:;evm.model.utg32747.3|evm.TU.utg32747.3|utg32747|GWHAAAA00015457.:20990-22162:-|Frame:;evm.model.utg18163.2|evm.TU.utg18163.2|utg18163|GWHAAAA00022503.:14285-15457:+|Frame:	23.1325	23.0915	21.1111	21.9538	21.7428	0.267804	0.554634	0.255994	0.596733	NaN	NaN	NaN	18	18	9	672	672	372	42621	0	32331	5926500000	165	1404	S-adenosylmethionine synthase 2 [Lactuca sativa]	XP_023767798.1	98.205	390	1	3	1	384	1	390	0	780	S-adenosylmethionine synthase 2 (AdoMet synthase 2) (EC 2.5.1.6) (Methionine adenosyltransferase 2) (MAT 2)	Q38JH8	95.128	390	13	3	1	384	1	390	0
evm.model.utg24771.5	GWHPAAAA021766	evm.model.utg24771.5|evm.TU.utg24771.5|utg24771|GWHAAAA00012496.:13840-13948,	21.0954	20.7993	22.0105	21.9321	19.1902	0.253866	0.570656	0.243626	0.740599	NaN	NaN	NaN	11	11	11	644	644	644	20048	0	59366	2338100000	76	1153	universal stress protein A-like protein [Cynara cardunculus var. scolymus]	XP_024977872.1	90.556	180	15	1	1	178	1	180	2.67e-118	341	Universal stress protein A-like protein	Q8LGG8	71.098	173	48	1	8	178	3	175	3.09e-89
evm.model.utg3377.2	GWHPAAAA029711	evm.model.utg3377.2|evm.TU.utg3377.2|utg3377|GWHAAAA00013403.:12974-13223,;evm.model.utg19152.24|evm.TU.utg19152.24|utg19152|GWHAAAA00019797.:97419-97668,	20.9879	20.8258	16.9431	18.5317	18.4551	0.245813	0.591124	0.228321	1.09223	NaN	NaN	NaN	9	9	9	351	351	351	31767	0	65778	968380000	49	856	adenylyl-sulfate kinase 3-like [Lactuca sativa]	XP_023751848.1	87.542	297	24	4	1	287	1	294	0	519	Adenylyl-sulfate kinase, chloroplastic (EC 2.7.1.25) (ATP adenosine-5'-phosphosulfate 3'-phosphotransferase) (Adenosine-5'-phosphosulfate kinase) (APS kinase)	O49204	67.308	260	62	3	51	287	53	312	2.36e-114
evm.model.utg21061.7	GWHPAAAA017550	evm.model.utg21061.7|evm.TU.utg21061.7|utg21061|GWHAAAA00002020.:34633-36903,	20.5319	20.5209	13.9285	19.6101	20.6249	0.239391	0.594598	0.225777	-1.79039	NaN	NaN	NaN	26	24	24	392	379	379	97166	0	12139	2411000000	118	989	probable alpha,alpha-trehalose-phosphate synthase [UDP-forming] 11 [Lactuca sativa]	XP_023746665.1	93.478	874	27	11	1	846	1	872	0	1646	Probable alpha,alpha-trehalose-phosphate synthase [UDP-forming] 11 (EC 2.4.1.15) (Trehalose-6-phosphate synthase 11) (AtTPS11)	Q9ZV48	66.315	852	244	16	4	831	7	839	0
evm.model.utg22131.2	GWHPAAAA018790	evm.model.utg22131.2|evm.TU.utg22131.2|utg22131|GWHAAAA00015084.:8326-8550,;evm.model.utg22856.3|evm.TU.utg22856.3|utg22856|GWHAAAA00002285.:5437-5642,	20.4098	21.3349	18.8156	19.8855	19.2536	0.241859	0.594783	0.225641	0.617253	NaN	NaN	NaN	8	8	5	192	192	111	6402	0	13761	181970000	20	1044	ruBisCO large subunit-binding protein subunit beta, chloroplastic [Lactuca sativa]	XP_023761872.1	95.507	601	17	5	1	591	1	601	0	1124	RuBisCO large subunit-binding protein subunit beta, chloroplastic (60 kDa chaperonin subunit beta) (CPN-60 beta)	P08927	84.327	587	78	6	19	591	6	592	0
evm.model.utg8397.4	GWHPAAAA043675	evm.model.utg8397.4|evm.TU.utg8397.4|utg8397|GWHAAAA00031079.:14744-15039,;evm.model.utg6038.6|evm.TU.utg6038.6|utg6038|GWHAAAA00005603.:20722-21017,	21.2226	22.5808	18.4586	21.123	17.8826	0.242731	0.594905	0.225552	1.25119	NaN	NaN	NaN	14	13	12	312	292	274	63178	0	38407	1185300000	45	2015	probable alkaline/neutral invertase D [Lactuca sativa]	XP_023768202.1	96.029	554	12	5	1	544	1	554	0	1084	Alkaline/neutral invertase CINV2 (EC 3.2.1.26) (Alkaline/neutral invertase I) (A/N-INVI) (Cytosolic invertase 2)	Q67XD9	83.424	549	77	8	9	544	11	558	0
evm.model.utg32066.5	GWHPAAAA028484	evm.model.utg32066.5|evm.TU.utg32066.5|utg32066|GWHAAAA00014419.:23613-24177,;evm.model.utg36647.1|evm.TU.utg36647.1|utg36647|GWHAAAA00024406.:15517-16069,;evm.model.utg15476.15|evm.TU.utg15476.15|utg15476|GWHAAAA00023602.:58355-58907,	21.9298	16.3475	22.0081	17.2137	19.8476	0.228221	0.61414	0.211733	1.56445	NaN	NaN	NaN	13	13	13	158	158	158	10257	0	21521	297270000	29	1389	ATP-dependent Clp protease ATP-binding subunit ClpA homolog CD4B, chloroplastic [Lactuca sativa]	XP_023765060.1	96.541	925	13	10	1	906	1	925	0	1751	ATP-dependent Clp protease ATP-binding subunit ClpA homolog CD4B, chloroplastic	P31542	89.719	924	76	10	1	906	1	923	0
evm.model.utg13701.10	GWHPAAAA006810	evm.model.utg13701.10|evm.TU.utg13701.10|utg13701|GWHAAAA00029290.:50523-50648,	23.2901	23.1749	16.6911	20.0783	18.5765	0.228922	0.614381	0.211562	1.72466	NaN	NaN	NaN	8	8	8	329	329	329	27117	0	25936	512850000	19	430	ATP synthase subunit O, mitochondrial-like isoform X2 [Cynara cardunculus var. scolymus]	XP_024983040.1	84.739	249	34	2	1	245	1	249	2.36e-148	423	ATP synthase subunit O, mitochondrial (Oligomycin sensitivity conferral protein) (OSCP)	P22778	63.158	247	84	3	1	243	1	244	4.51e-111
evm.model.utg11913.12	GWHPAAAA003708	evm.model.utg11913.12|evm.TU.utg11913.12|utg11913|GWHAAAA00004534.:52054-53613,;evm.model.utg21625.1|evm.TU.utg21625.1|utg21625|GWHAAAA00006943.:12560-13618,	19.0079	16.9431	21.2068	18.0063	18.206	0.226353	0.615521	0.210757	0.946449	NaN	NaN	NaN	25	25	11	39	39	181	754	0	68592	1559800000	89	256	trifunctional UDP-glucose 4,6-dehydratase/UDP-4-keto-6-deoxy-D-glucose 3,5-epimerase/UDP-4-keto-L-rhamnose-reductase RHM1 [Lactuca sativa]	XP_023765550.1	94.461	668	24	7	1	655	1	668	0	1291	Trifunctional UDP-glucose 4,6-dehydratase/UDP-4-keto-6-deoxy-D-glucose 3,5-epimerase/UDP-4-keto-L-rhamnose-reductase RHM1 (Protein REPRESSOR OF LRX1 1) (Rhamnose biosynthetic enzyme 1) (AtRHM1) [Includes: UDP-glucose 4,6-dehydratase (EC 4.2.1.76);UDP-4-keto-6-deoxy-D-glucose 3,5-epimerase/UDP-4-keto-L-rhamnose 4-keto-reductase (EC 1.1.1.-) (EC 5.1.3.-)]	Q9SYM5	85.246	671	79	9	1	654	1	668	0
evm.model.utg10579.5	GWHPAAAA001203	evm.model.utg10579.5|evm.TU.utg10579.5|utg10579|GWHAAAA00011776.:16879-17024,;evm.model.utg11591.2|evm.TU.utg11591.2|utg11591|GWHAAAA00014941.:3799-3950,	24.1347	23.8154	22.9133	23.9297	23.885	0.231071	0.615859	0.210519	-0.286217	NaN	NaN	NaN	2	2	2	32	32	32	73168	0	37081	80591000	8	102	long chain acyl-CoA synthetase 4-like [Lactuca sativa]	XP_023728302.1	89.697	660	52	7	1	644	3	662	0	1196	Long chain acyl-CoA synthetase 4 (EC 6.2.1.3)	Q9T0A0	65.649	655	211	7	2	644	5	657	0
evm.model.utg21662.1	GWHPAAAA018225	evm.model.utg21662.1|evm.TU.utg21662.1|utg21662|GWHAAAA00004937.:16110-18155,	21.2746	21.7822	18.5061	20.971	18.0538	0.224821	0.616523	0.210051	1.00858	NaN	NaN	NaN	18	18	18	237	237	237	10554	0	91954	609850000	64	1026	coatomer subunit beta-1 [Lactuca sativa]	XP_023760103.1	96.203	948	18	9	1	930	1	948	0	1836	Coatomer subunit beta-1 (Beta-coat protein 1) (Beta-COP 1)	Q9SV21	81.751	948	155	9	1	930	1	948	0
evm.model.utg30707.1	GWHPAAAA027396	evm.model.utg30707.1|evm.TU.utg30707.1|utg30707|GWHAAAA00022682.:104-208,;evm.model.utg30328.9|evm.TU.utg30328.9|utg30328|GWHAAAA00005234.:35030-35131,	21.0374	21.1538	19.051	21.4692	20.5037	0.229211	0.616781	0.209869	-0.572398	NaN	NaN	NaN	1	1	1	57	57	57	28477	25176	22452	10576000	2	1338	ELMO domain-containing protein A [Lactuca sativa]	XP_023742538.1	59.184	147	49	2	105	243	38	181	1.73e-48	171	ELMO domain-containing protein A	Q54YW1	57.576	33	14	0	211	243	391	423	8.05e-05
evm.model.utg6958.17	GWHPAAAA040408	evm.model.utg6958.17|evm.TU.utg6958.17|utg6958|GWHAAAA00023436.:63359-63661,	21.5529	21.3171	17.371	16.5677	20.9225	0.211119	0.635586	0.196826	1.33528	NaN	NaN	NaN	3	3	3	189	189	189	21056	0	35453	78291000	4	1889	Calcineurin-like phosphoesterase superfamily domain-containing protein [Cynara cardunculus var. scolymus]	KVI09148.1	97.861	187	2	1	1	185	59	245	1.75e-132	380	Vacuolar protein sorting-associated protein 29 (Protein MAIGO 1) (Vesicle protein sorting 29)	Q9STT2	85.106	188	26	1	1	186	1	188	1.48e-118
evm.model.utg20065.2	GWHPAAAA016210	evm.model.utg20065.2|evm.TU.utg20065.2|utg20065|GWHAAAA00004550.:20348-21025,	24.6852	25.0089	23.6863	24.6328	24.8622	0.20787	0.639588	0.1941	-0.287366	NaN	NaN	NaN	26	26	26	368	368	368	7914	0	1849	2842100000	151	918	acetyl Co-enzyme a carboxylase carboxyltransferase alpha subunit [Artemisia annua]	PWA97547.1	66.102	177	53	3	537	706	566	742	2.11e-59	224	Acetyl-coenzyme A carboxylase carboxyl transferase subunit alpha, chloroplastic (ACCase subunit alpha) (Acetyl-CoA carboxylase carboxyltransferase subunit alpha) (EC 2.1.3.15)	Q9LD43	34.132	167	94	6	537	688	562	727	9.53e-16
evm.model.utg29125.5	GWHPAAAA025995	evm.model.utg29125.5|evm.TU.utg29125.5|utg29125|GWHAAAA00015448.:17424-17564,	15.3306	22.8481	21.3945	20.5748	15.3728	0.199097	0.651316	0.186208	1.88392	NaN	NaN	NaN	4	4	4	32	32	32	16776	0	90097	126070000	17	1290	60S ribosomal protein L28-2-like [Cynara cardunculus var. scolymus]	XP_024979660.1	92.667	150	9	1	1	148	1	150	1.82e-94	278	60S ribosomal protein L28-2	Q9M0E2	74.126	143	35	1	1	141	1	143	4.39e-72
evm.model.utg4469.16	GWHPAAAA034235	evm.model.utg4469.16|evm.TU.utg4469.16|utg4469|GWHAAAA00018431.:132925-132963,	20.9344	20.9197	19.522	18.7534	21.0743	0.19293	0.662803	0.178616	0.544833	NaN	NaN	NaN	6	6	6	146	146	146	38613	0	77851	147160000	10	1625	protein phosphatase methylesterase 1 [Lactuca sativa]	XP_023738264.1	91.691	349	23	3	1	343	1	349	0	660	Protein phosphatase methylesterase 1 (PME-1) (EC 3.1.1.89)	Q8BVQ5	44.058	345	138	7	45	334	41	385	3.53e-92
evm.model.utg11359.8	GWHPAAAA002641	evm.model.utg11359.8|evm.TU.utg11359.8|utg11359|GWHAAAA00000819.:69908-70004,	19.4864	19.592	18.6182	20.1543	17.0806	0.188992	0.6784	0.168514	0.614713	NaN	NaN	NaN	17	17	17	176	176	176	1484	0	43001	326810000	52	196	uncharacterized protein LOC111909941 isoform X1 [Lactuca sativa]	XP_023761499.1	61.861	1311	432	26	1	1262	1	1292	0	1515	Probable receptor-like protein kinase At5g24010 (EC 2.7.11.-)	Q9FLW0	33.871	310	185	9	6	306	468	766	2.28e-35
evm.model.utg34916.1	GWHPAAAA030604	evm.model.utg34916.1|evm.TU.utg34916.1|utg34916|GWHAAAA00003462.:5534-5975,	20.6606	16.2397	21.4452	19.6471	21.3855	0.180965	0.689398	0.16153	-1.06782	NaN	NaN	NaN	12	9	1	162	126	15	10788	0	22449	191460000	28	1458	Kelch repeat type 2, partial [Cynara cardunculus var. scolymus]	KVH91411.1	88.355	541	40	8	466	991	1	533	0	933	Serine/threonine-protein phosphatase BSL2 (EC 3.1.3.16) (BSU1-like protein 2)	Q9SJF0	83.22	1025	131	16	1	991	1	1018	0
evm.model.utg6568.12	GWHPAAAA039469	evm.model.utg6568.12|evm.TU.utg6568.12|utg6568|GWHAAAA00009423.:44152-45717:+|Frame:	24.0096	23.3994	22.0906	23.6613	23.3705	0.174855	0.698202	0.156019	-0.349367	NaN	NaN	NaN	21	21	21	409	409	409	57436	0	2582	4758900000	136	1857	threonine synthase, chloroplastic-like [Lactuca sativa]	XP_023735387.1	90.421	522	38	7	1	510	1	522	0	968	Threonine synthase, chloroplastic (TS) (EC 4.2.3.1)	Q9MT28	81.369	526	74	10	1	510	1	518	0
evm.model.utg7705.6	GWHPAAAA042046	evm.model.utg7705.6|evm.TU.utg7705.6|utg7705|GWHAAAA00003482.:48029-48544:+|Frame:	24.1749	24.1331	19.4451	23.6743	23.3376	0.167031	0.719925	0.142713	-0.921577	NaN	NaN	NaN	7	7	4	497	497	292	18029	0	109	539790000	14	1948	peptidyl-prolyl cis-trans isomerase-like [Lactuca sativa]	XP_023730184.1	95.906	171	5	1	1	169	1	171	5.08e-117	337	Peptidyl-prolyl cis-trans isomerase (PPIase) (EC 5.2.1.8) (Cyclophilin) (Cyp) (Cyclosporin A-binding protein) (Rotamase) (allergen Cat r 1)	Q39613	87.135	171	20	1	1	169	1	171	5.63e-107
evm.model.utg25774.2	GWHPAAAA022774	evm.model.utg25774.2|evm.TU.utg25774.2|utg25774|GWHAAAA00030121.:7579-7618,;evm.model.utg22095.1|evm.TU.utg22095.1|utg22095|GWHAAAA00008059.:7547-7586,;evm.model.utg15114.4|evm.TU.utg15114.4|utg15114|GWHAAAA00027907.:12061-12100,	22.0317	21.5453	23.3627	22.862	22.4107	0.164632	0.720074	0.142623	-0.323117	NaN	NaN	NaN	19	17	17	349	324	324	72613	0	46784	1033000000	82	541	luminal-binding protein [Lactuca sativa]	XP_023750388.1	96.672	661	10	6	1	649	1	661	0	1269	Luminal-binding protein 5 (BiP 5) (78 kDa glucose-regulated protein homolog 5) (GRP-78-5)	Q03685	90.592	659	49	7	4	649	10	668	0
evm.model.utg4746.16	GWHPAAAA035041	evm.model.utg4746.16|evm.TU.utg4746.16|utg4746|GWHAAAA00001011.:74040-74165,	20.8799	20.7132	18.887	20.2242	19.3159	0.160431	0.728356	0.137656	0.390015	NaN	NaN	NaN	8	8	8	223	223	223	51053	0	34843	234120000	28	1672	uridine 5'-monophosphate synthase [Lactuca sativa]	XP_023741307.1	92.34	470	29	3	1	463	10	479	0	842	Uridine 5'-monophosphate synthase (UMP synthase) [Includes: Orotate phosphoribosyltransferase (OPRTase) (EC 2.4.2.10);Orotidine 5'-phosphate decarboxylase (EC 4.1.1.23) (OMPdecase)] (Fragment)	Q42942	81.223	458	78	4	10	460	1	457	0
evm.model.utg10345.10	GWHPAAAA000736	evm.model.utg10345.10|evm.TU.utg10345.10|utg10345|GWHAAAA00016945.:50019-50276,;evm.model.utg26460.7|evm.TU.utg26460.7|utg26460|GWHAAAA00012015.:37728-37916,	19.356	21.001	19.4175	19.4223	19.8133	0.15819	0.728397	0.137632	0.306994	NaN	NaN	NaN	9	9	9	333	333	333	38835	0	31675	676310000	36	76	2-alkenal reductase (NADP(+)-dependent)-like [Lactuca sativa]	XP_023745879.1	85.112	356	46	4	2	351	3	357	0	618	2-alkenal reductase (NADP(+)-dependent) (EC 1.3.1.102) (Alkenal double bound reductase) (Allylic alcohol dehydrogenase 1) (allyl-ADH1) (Flavin-free double bond reductase) (NtDBR) (Pulegone reductase) (NtRed-1)	Q9SLN8	38.855	332	183	11	29	350	20	341	1.35e-66
evm.model.utg10278.16	GWHPAAAA000606	evm.model.utg10278.16|evm.TU.utg10278.16|utg10278|GWHAAAA00011774.:77263-77458,	25.6442	25.1536	23.5052	24.302	24.5071	0.158467	0.730421	0.136427	0.363117	NaN	NaN	NaN	8	8	6	237	237	198	39774	0	21087	2413200000	43	69	spermine synthase-like [Lactuca sativa]	XP_023728633.1	93.855	358	15	4	1	352	1	357	0	653	Spermine synthase (SPMSY) (EC 2.5.1.22) (Spermidine aminopropyltransferase)	Q94BN2	74.93	359	80	6	1	352	1	356	0
evm.model.utg7346.12	GWHPAAAA041296	evm.model.utg7346.12|evm.TU.utg7346.12|utg7346|GWHAAAA00007476.:65977-66487,	23.5688	24.402	21.5082	23.6717	23.5122	0.140625	0.765377	0.116125	-0.432283	NaN	NaN	NaN	10	10	10	278	278	278	49502	0	17699	841630000	46	1924	sulfoquinovosyl transferase SQD2-like [Lactuca sativa]	XP_023742519.1	91.553	438	28	5	1	429	1	438	0	791	Sulfoquinovosyl transferase SQD2 (EC 2.4.1.-) (Protein SULFOQUINOVOSYLDIACYLGLYCEROL 2) (Sulfolipid synthase SQD2) (UDP-sulfoquinovose: diacylglycerol alpha-sulfoquinovosyltransferase SQD2)	Q8S4F6	74.533	428	100	5	1	419	77	504	0
evm.model.utg14761.4	GWHPAAAA008577	evm.model.utg14761.4|evm.TU.utg14761.4|utg14761|GWHAAAA00000825.:15666-16067,	21.7042	18.7358	20.3323	20.5053	19.1116	0.131984	0.779505	0.108181	0.448952	NaN	NaN	NaN	11	11	11	31	31	31	43945	0	51645	1103500000	66	518	UDP-sulfoquinovose synthase, chloroplastic [Lactuca sativa]	XP_023768673.1	96.667	390	7	3	1	384	89	478	0	785	UDP-sulfoquinovose synthase, chloroplastic (EC 3.13.1.1) (SoSQD1) (Sulfite:UDP-glucose sulfotransferase) (Sulfolipid biosynthesis protein)	Q84KI6	85.641	390	50	3	1	384	93	482	0
evm.model.utg5080.14	GWHPAAAA035978	evm.model.utg5080.14|evm.TU.utg5080.14|utg5080|GWHAAAA00008234.:65391-65425,	20.5854	17.7748	20.0417	21.0124	16.4102	0.133127	0.779766	0.108036	0.756027	NaN	NaN	NaN	6	6	5	107	107	98	76281	0	12484	175480000	15	1701	clathrin interactor EPSIN 2-like [Lactuca sativa]	XP_023748752.1	74.236	753	102	26	1	693	1	721	0	874	Clathrin interactor EPSIN 2 (EPSIN-related 2)	Q67YI9	47.607	815	238	32	1	647	1	794	0
evm.model.utg17876.2	GWHPAAAA013205	evm.model.utg17876.2|evm.TU.utg17876.2|utg17876|GWHAAAA00001738.:10379-10555,	26.742	26.6678	26.7497	26.4938	27.1055	0.123813	0.791826	0.10137	-0.0798152	NaN	NaN	NaN	10	10	3	591	591	22	17303	0	32331	20970000000	166	752	PREDICTED: eukaryotic translation initiation factor 5A-4 [Daucus carota subsp. sativus]	XP_017223700.1	95.597	159	5	1	1	157	1	159	1.56e-105	307	Eukaryotic translation initiation factor 5A (eIF-5A)	Q9SC12	94.969	159	6	1	1	157	1	159	5.72e-107
evm.model.utg5879.18	GWHPAAAA037935	evm.model.utg5879.18|evm.TU.utg5879.18|utg5879|GWHAAAA00005862.:81824-81891,	24.4578	23.8458	21.3908	23.6258	23.5629	0.105772	0.84244	0.074461	-0.362883	NaN	NaN	NaN	21	21	4	467	467	111	4676	0	1769	14491000000	179	1782	eukaryotic initiation factor 4A-15-like [Lactuca sativa]	XP_023756941.1	97.821	413	1	4	1	405	1	413	0	814	Eukaryotic initiation factor 4A-15 (eIF-4A-15) (EC 3.6.4.13) (ATP-dependent RNA helicase eIF4A-15)	Q40468	92.252	413	24	4	1	405	1	413	0
evm.model.utg13294.6	GWHPAAAA006123	evm.model.utg13294.6|evm.TU.utg13294.6|utg13294|GWHAAAA00015616.:28427-28564,;evm.model.utg23451.2|evm.TU.utg23451.2|utg23451|GWHAAAA00014270.:14701-14838,	17.3078	22.1231	22.8254	20.3625	19.8874	0.0978992	0.843744	0.0737893	0.627155	NaN	NaN	NaN	5	5	5	306	306	306	20957	0	12924	210360000	12	388	NEDD8-conjugating enzyme Ubc12-like isoform X2 [Cynara cardunculus var. scolymus]	XP_024969683.1	96.175	183	5	1	1	181	16	198	7.22e-127	363	NEDD8-conjugating enzyme Ubc12 (EC 2.3.2.-) (RUB1 carrier protein 1) (RUB1-conjugating enzyme 1)	Q9SDY5	80.978	184	32	2	1	181	1	184	1.03e-109
evm.model.utg11873.4	GWHPAAAA003649	evm.model.utg11873.4|evm.TU.utg11873.4|utg11873|GWHAAAA00016207.:15260-15391,	20.33	20.0031	16.0204	19.8403	18.8131	0.10445	0.845353	0.0729619	-0.54215	NaN	NaN	NaN	3	3	3	69	69	69	54321	0	65057	28109000	6	252	plant UBX domain-containing protein 11 [Lactuca sativa]	XP_023743049.1	67.679	461	121	13	45	483	1	455	0	552	Plant UBX domain-containing protein 11 (PUX11) (CDC48-interacting UBX-domain protein 11)	Q9ZW74	41.412	524	207	15	47	476	2	519	2.82e-107
evm.model.utg9194.1	GWHPAAAA045279	evm.model.utg9194.1|evm.TU.utg9194.1|utg9194|GWHAAAA00023273.:21801-21848,	25.117	23.2472	25.067	23.7447	25.837	0.0989139	0.846757	0.0722412	-0.313783	NaN	NaN	NaN	8	8	8	373	373	373	28554	0	18493	225950000	29	2094	cis-prenyltransferase interacting protein [Taraxacum brevicorniculatum]	ALX37963.1	98.361	244	0	2	1	240	1	244	2.47e-169	475	Dehydrodolichyl diphosphate synthase complex subunit Nus1 (EC 2.5.1.87) (Nogo-B receptor) (NgBR) (Nuclear undecaprenyl pyrophosphate synthase 1 homolog)	Q99LJ8	25.381	197	117	7	69	239	104	296	3.73e-09
evm.model.utg558.2	GWHPAAAA037258	evm.model.utg558.2|evm.TU.utg558.2|utg558|GWHAAAA00004574.:8108-8295,	18.3097	22.9021	22.5623	20.9191	20.5083	0.0998729	0.849176	0.0710023	0.544315	NaN	NaN	NaN	8	8	8	257	257	257	4891	0	1954	89880000	12	1749	elongation factor Tu, mitochondrial [Lactuca sativa]	XP_023744012.1	96.231	451	9	4	1	443	1	451	0	876	Elongation factor Tu, mitochondrial	Q9ZT91	80.482	456	74	7	1	443	1	454	0
evm.model.utg13200.1	GWHPAAAA005970	evm.model.utg13200.1|evm.TU.utg13200.1|utg13200|GWHAAAA00002637.:26300-27734,	27.5206	27.3654	27.0931	27.6011	26.9052	0.0830264	0.882567	0.0542523	0.0732164	NaN	NaN	NaN	14	14	14	394	394	394	5768	0	16651	1234500000	78	378	uncharacterized protein LOC111906258 isoform X2 [Lactuca sativa]	XP_023757787.1	45.604	182	88	3	140	319	537	709	1.88e-28	130	Nucleoporin nup61 (Nuclear pore protein nup61)	Q9USL4	27.976	168	87	7	291	429	69	231	0.036
evm.model.utg3905.1	GWHPAAAA032720	evm.model.utg3905.1|evm.TU.utg3905.1|utg3905|GWHAAAA00017056.:1999-3345:+|Frame:	21.3971	20.7755	21.0082	21.0269	20.9868	0.0785678	0.890784	0.0502276	0.0534105	NaN	NaN	NaN	16	16	16	475	475	475	50124	0	12754	2275500000	89	1540	probable L-cysteine desulfhydrase, chloroplastic [Lactuca sativa]	XP_023766770.1	91.461	445	30	4	4	440	46	490	0	818	Probable L-cysteine desulfhydrase, chloroplastic (EC 4.4.1.-) (Chloroplastic cysteine desulfurase-like protein 3) (NIFS-like protein 3) (CpNifS3)	Q3E6S9	68.395	405	117	5	42	435	66	470	0
evm.model.utg29146.2	GWHPAAAA026022	evm.model.utg29146.2|evm.TU.utg29146.2|utg29146|GWHAAAA00004700.:8280-8369,;evm.model.utg33705.2|evm.TU.utg33705.2|utg33705|GWHAAAA00012447.:12652-12741,	22.2651	19.8792	19.5852	19.2126	21.3726	0.0716253	0.895094	0.0481314	0.283887	NaN	NaN	NaN	16	16	13	559	559	478	41592	0	16774	2278700000	116	1293	acetyl-CoA c-acetyltransferase 2 [Taraxacum kok-saghyz]	AMB19691.1	97.794	408	1	4	1	400	1	408	0	781	Acetyl-CoA acetyltransferase, cytosolic 1 (EC 2.3.1.9) (Cytosolic acetoacetyl-CoA thiolase 1) (Thiolase 1) (Protein EMBRYO DEFECTIVE 1276)	Q8S4Y1	77.573	379	79	3	10	382	5	383	0
evm.model.utg498.8	GWHPAAAA035668	evm.model.utg498.8|evm.TU.utg498.8|utg498|GWHAAAA00017535.:43840-43845,	20.9861	17.518	21.9281	22.0758	19.0814	0.0724175	0.897538	0.0469472	-0.434563	NaN	NaN	NaN	10	10	10	134	134	134	99774	0	33137	253870000	21	1691	elongation factor 2-like [Lactuca sativa]	XP_023756040.1	97.02	839	9	8	59	881	5	843	0	1663	Elongation factor 2 (EF-2) (Protein LOW EXPRESSION OF OSMOTICALLY RESPONSIVE GENES 1)	Q9ASR1	90.346	839	65	8	59	881	5	843	0
evm.model.utg19548.4	GWHPAAAA015553	evm.model.utg19548.4|evm.TU.utg19548.4|utg19548|GWHAAAA00006088.:10047-10169,	21.3312	16.5142	22.101	21.1219	17.7499	0.0725904	0.9	0.0457575	0.546243	NaN	NaN	NaN	5	5	5	266	266	266	3246	0	27073	229460000	27	880	protein MEMO1 [Lactuca sativa]	XP_023743572.1	93.103	290	16	2	1	286	1	290	0	564	Protein MEMO1 (Mediator of ErbB2-driven cell motility 1) (Memo-1)	Q6GNT9	52.431	288	125	6	5	282	8	293	1.14e-102
evm.model.utg25479.6	GWHPAAAA022485	evm.model.utg25479.6|evm.TU.utg25479.6|utg25479|GWHAAAA00019330.:28044-28081,;evm.model.utg200.15|evm.TU.utg200.15|utg200|GWHAAAA00008930.:75241-75283,;evm.model.utg9564.1|evm.TU.utg9564.1|utg9564|GWHAAAA00017729.:1381-1423,	22.8394	22.7994	16.9472	19.4956	21.1856	0.0684774	0.901481	0.0450434	0.521385	NaN	NaN	NaN	6	6	4	285	285	205	2825	0	17689	886730000	28	1182	soluble inorganic pyrophosphatase 1-like [Cynara cardunculus var. scolymus]	XP_024985368.1	93.519	216	10	2	34	245	1	216	2.14e-143	409	Soluble inorganic pyrophosphatase 4 (EC 3.6.1.1) (Pyrophosphate phospho-hydrolase 4) (PPase 4)	Q9LFF9	80.556	216	38	2	34	245	1	216	1.75e-127
evm.model.utg28488.3	GWHPAAAA025355	evm.model.utg28488.3|evm.TU.utg28488.3|utg28488|GWHAAAA00030284.:12719-13693:-|Frame:	21.4844	23.1655	17.8748	21.1979	19.5895	0.0731679	0.901648	0.044963	0.447849	NaN	NaN	NaN	2	2	2	108	108	108	35814	0	6495	30978000	6	1273	caffeoylshikimate esterase-like [Lactuca sativa]	XP_023766537.1	88.58	324	29	4	1	318	1	322	0	583	Caffeoylshikimate esterase (EC 3.1.1.-) (Lysophospholipase 2) (LysoPL2)	Q9C942	33.548	310	195	8	14	316	23	328	1.23e-47
evm.model.utg456.40	GWHPAAAA034487	evm.model.utg456.40|evm.TU.utg456.40|utg456|GWHAAAA00020358.:178732-178748,	21.2682	21.8013	16.9138	20.1278	20.6704	0.0689425	0.902694	0.0444594	-0.404695	NaN	NaN	NaN	18	11	11	321	213	213	65134	0	20504	380690000	27	1639	DEAD-box ATP-dependent RNA helicase 37-like [Cynara cardunculus var. scolymus]	XP_024987153.1	89.343	563	34	12	1	550	1	550	0	958	DEAD-box ATP-dependent RNA helicase 37 (EC 3.6.4.13)	Q84W89	75.717	593	105	13	1	570	1	577	0
evm.model.utg18303.15	GWHPAAAA013785	evm.model.utg18303.15|evm.TU.utg18303.15|utg18303|GWHAAAA00004545.:46235-47191:-|Frame:;evm.model.utg13104.1|evm.TU.utg13104.1|utg13104|GWHAAAA00031424.:6269-7225:-|Frame:;evm.model.utg19305.7|evm.TU.utg19305.7|utg19305|GWHAAAA00001474.:46758-47493,	20.3046	20.5789	20.7421	20.7595	20.4068	0.0669126	0.904869	0.0434143	-0.0412951	NaN	NaN	NaN	6	4	4	258	173	173	35237	0	14173	383490000	21	785	probable carboxylesterase 12 [Lactuca sativa]	XP_023730105.1	81.132	318	54	3	1	312	1	318	0	536	Probable carboxylesterase 1 (AtCXE1) (EC 3.1.1.1)	Q9LMA7	42.405	316	169	7	6	311	3	315	6.83e-83
evm.model.utg9069.7	GWHPAAAA045083	evm.model.utg9069.7|evm.TU.utg9069.7|utg9069|GWHAAAA00011772.:25213-25349,	17.9414	22.1128	21.5027	20.5887	21.095	0.0651627	0.906282	0.0427366	-0.322876	NaN	NaN	NaN	9	5	3	229	141	101	57371	0	11669	102540000	16	2077	hypothetical protein LSAT_5X133880 [Lactuca sativa]	PLY86929.1	91.532	496	25	7	20	506	15	502	0	920	Serine/threonine protein phosphatase 2A 55 kDa regulatory subunit B beta isoform (AtB beta) (PP2A, subunit B, beta isoform)	Q39247	78.917	517	82	10	1	506	1	501	0
evm.model.utg5939.2	GWHPAAAA038065	evm.model.utg5939.2|evm.TU.utg5939.2|utg5939|GWHAAAA00011763.:5282-5388,	20.5723	20.5675	18.4006	21.4206	18.7753	0.0629548	0.907548	0.0421304	-0.251122	NaN	NaN	NaN	4	2	2	248	139	139	22096	0	41579	21383000	5	1787	ras-related protein Rab5-like [Lactuca sativa]	XP_023750589.1	92.308	195	12	2	1	193	1	194	6.94e-128	367	Ras-related protein RHN1	P31583	81.5	200	34	2	1	198	1	199	9.04e-118
evm.model.utg5795.17	GWHPAAAA037783	evm.model.utg5795.17|evm.TU.utg5795.17|utg5795|GWHAAAA00001448.:108250-108440,	22.6013	20.199	21.0466	20.1558	22.0066	0.0598606	0.914403	0.0388624	0.201119	NaN	NaN	NaN	30	30	29	407	407	394	10561	0	32331	3884300000	162	1776	protein argonaute 1-like [Lactuca sativa]	XP_023738002.1	81.073	951	153	12	9	932	32	982	0	1536	Protein argonaute 1	O04379	56.479	926	356	23	48	932	129	1048	0
evm.model.utg2174.5	GWHPAAAA018332	evm.model.utg2174.5|evm.TU.utg2174.5|utg2174|GWHAAAA00005103.:16921-17157,;evm.model.utg9093.9|evm.TU.utg9093.9|utg9093|GWHAAAA00000546.:40328-40421,;evm.model.utg2888.5|evm.TU.utg2888.5|utg2888|GWHAAAA00015992.:18616-18749,	21.7552	21.6248	21.8385	22.5835	20.6867	0.0493202	0.922349	0.0351047	0.104392	NaN	NaN	NaN	4	3	3	32	24	24	15626	0	31728	70783000	7	1029	uncharacterized protein LOC111885654 isoform X1 [Lactuca sativa]	XP_023737661.1	83.23	1127	156	13	80	1175	2	1126	0	1828	DNA topoisomerase 1 (EC 5.6.2.2) (DNA topoisomerase I) (Omega-protein) (Relaxing enzyme) (Swivelase) (Untwisting enzyme)	Q4UM42	42.072	782	428	11	388	1158	3	770	0
evm.model.utg11355.24	GWHPAAAA002632	evm.model.utg11355.24|evm.TU.utg11355.24|utg11355|GWHAAAA00001108.:116486-116929,	21.3283	21.0862	17.7306	21.3238	19.277	0.0504181	0.924364	0.034157	-0.252005	NaN	NaN	NaN	20	20	16	467	467	389	65513	0	12109	2977400000	122	195	probable alkaline/neutral invertase D [Lactuca sativa]	XP_023740637.1	94.792	576	17	6	1	566	1	573	0	1113	Probable alkaline/neutral invertase B (A/N-INVB) (EC 3.2.1.26)	Q9SW48	78.198	555	98	8	28	566	24	571	0
evm.model.utg6062.5	GWHPAAAA038380	evm.model.utg6062.5|evm.TU.utg6062.5|utg6062|GWHAAAA00013474.:31081-31181,;evm.model.utg25250.3|evm.TU.utg25250.3|utg25250|GWHAAAA00013713.:9155-9255,	24.1922	24.6227	22.376	23.5139	24.2343	0.0521994	0.926278	0.0332587	-0.143801	NaN	NaN	NaN	6	6	4	41	41	30	21799	0	78875	211290000	22	1170	ras-related protein RHN1 [Lactuca sativa]	XP_023767443.1	98	200	2	1	1	198	1	200	1.13e-142	404	Ras-related protein RHN1	P31583	89.5	200	19	1	1	198	1	200	2.06e-134
evm.model.utg4721.4	GWHPAAAA034969	evm.model.utg4721.4|evm.TU.utg4721.4|utg4721|GWHAAAA00002692.:22480-22546,	22.1248	21.6884	19.4944	20.9269	21.603	0.0505845	0.927486	0.0326926	-0.162417	NaN	NaN	NaN	9	9	9	265	265	265	47613	0	41593	761110000	52	1667	lanC-like protein GCL1 isoform X1 [Lactuca sativa]	XP_023735539.1	85.511	421	50	5	1	413	1	418	0	717	LanC-like protein GCL1 (G protein-coupled receptor 2-like protein 1) (Protein GCR2-like 1)	Q9FJN7	59.091	396	146	9	32	413	34	427	8.22e-155
evm.model.utg2270.8	GWHPAAAA019477	evm.model.utg2270.8|evm.TU.utg2270.8|utg2270|GWHAAAA00008585.:38105-38126,	19.1761	18.8568	18.9361	18.1208	19.6749	0.0522383	0.929429	0.0317838	0.0917994	NaN	NaN	NaN	2	2	2	86	86	86	32232	0	52939	42637000	4	1069	hypothetical protein LSAT_3X3401 [Lactuca sativa]	PLY76890.1	94.158	291	13	2	1	287	1	291	0	556	ATP-dependent Clp protease proteolytic subunit-related protein 2, chloroplastic (ClpR2) (nClpP2)	Q9XJ36	68.99	287	75	6	1	281	1	279	5.31e-138
evm.model.utg12665.1	GWHPAAAA004963	evm.model.utg12665.1|evm.TU.utg12665.1|utg12665|GWHAAAA00015944.:8889-8951,;evm.model.utg21282.3|evm.TU.utg21282.3|utg21282|GWHAAAA00007858.:22098-22343,	20.3422	17.6812	19.6127	18.3148	20.4086	0.0386515	0.946587	0.0238395	-0.149658	NaN	NaN	NaN	11	3	3	253	64	64	55309	0	55094	58811000	9	322	DEAD-box ATP-dependent RNA helicase 38 [Lactuca sativa]	XP_023764666.1	90.664	482	36	5	18	490	24	505	0	890	DEAD-box ATP-dependent RNA helicase 38 (EC 3.6.4.13) (Low expression of osmotically-responsive genes 4 protein) (Protein CRYOPHYTE)	Q93ZG7	66.89	447	135	9	52	490	53	494	0
evm.model.utg985.10	GWHPAAAA046475	evm.model.utg985.10|evm.TU.utg985.10|utg985|GWHAAAA00005852.:29760-30308,	22.9228	20.8568	20.5608	20.9201	22.2241	0.0387725	0.949753	0.0223893	-0.125299	NaN	NaN	NaN	21	21	11	482	482	254	58997	0	23732	5721700000	126	2155	uncharacterized protein LOC111900373 [Lactuca sativa]	XP_023752026.1	95.327	535	15	5	1	525	1	535	0	1026	GMP synthase [glutamine-hydrolyzing] (EC 6.3.5.2) (GMP synthetase) (Glutamine amidotransferase)	O66601	52.762	525	218	14	11	525	6	510	3.96e-179
evm.model.utg25803.4	GWHPAAAA022800	evm.model.utg25803.4|evm.TU.utg25803.4|utg25803|GWHAAAA00019887.:14285-14764:+|Frame:	25.3125	24.5869	15.7388	19.1812	23.648	0.035794	0.953874	0.020509	0.464794	NaN	NaN	NaN	3	3	3	57	57	57	18531	0	68058	6504400000	34	1195	cytosolic sulfotransferase 18-like isoform X2 [Lactuca sativa]	XP_023772067.1	77.987	159	33	1	1	157	133	291	2.77e-82	253	Cytosolic sulfotransferase 6 (AtSOT6) (EC 2.8.2.-) (sulfotransferase 3b) (AtST3b)	Q9M1V1	52.113	142	68	0	14	155	188	329	1.79e-50
evm.model.utg17694.4	GWHPAAAA012900	evm.model.utg17694.4|evm.TU.utg17694.4|utg17694|GWHAAAA00003351.:24118-24338,;evm.model.utg2597.2|evm.TU.utg2597.2|utg2597|GWHAAAA00015729.:14966-15398,;evm.model.utg5450.5|evm.TU.utg5450.5|utg5450|GWHAAAA00023083.:29668-30100,;evm.model.utg19805.1|evm.TU.utg19805.1|utg19805|GWHAAAA00000646.:7751-8101,	25.6189	25.9998	24.8545	25.3457	25.5703	0.024494	0.955537	0.0197525	0.0330674	NaN	NaN	NaN	8	8	2	382	382	12	24118	0	17793	608500000	28	737	ras-related protein RABA1f-like [Lactuca sativa]	XP_023760748.1	96.313	217	4	2	1	213	1	217	8.92e-148	419	Ras-related protein RABA1f (AtRABA1f)	Q9FJH0	86.175	217	26	2	1	213	1	217	1.38e-135
evm.model.utg2881.13	GWHPAAAA025640	evm.model.utg2881.13|evm.TU.utg2881.13|utg2881|GWHAAAA00007100.:77395-77483,	22.1163	22.1888	19.2814	22.2455	19.8529	0.0317137	0.956855	0.0191539	0.146285	NaN	NaN	NaN	18	18	18	423	423	423	61536	0	15602	570310000	52	1281	delta-1-pyrroline-5-carboxylate dehydrogenase 12A1, mitochondrial-like [Lactuca sativa]	XP_023739285.1	92.973	555	29	5	1	545	1	555	0	1053	Delta-1-pyrroline-5-carboxylate dehydrogenase 12A1, mitochondrial (AtP5CDH) (P5C dehydrogenase) (EC 1.2.1.88) (Aldehyde dehydrogenase family 12 member A1) (L-glutamate gamma-semialdehyde dehydrogenase)	Q8VZC3	77.636	550	112	6	7	545	7	556	0
evm.model.utg23586.2	GWHPAAAA020553	evm.model.utg23586.2|evm.TU.utg23586.2|utg23586|GWHAAAA00026379.:11306-11767,	17.7764	20.4658	19.8189	16.4162	21.8595	0.0312266	0.957167	0.0190123	0.215848	NaN	NaN	NaN	13	13	12	229	229	216	6329	0	56934	2455800000	87	1113	pyruvate decarboxylase 1 [Lactuca sativa]	XP_023736830.1	92.123	584	36	5	1	574	1	584	0	1091	Pyruvate decarboxylase 1 (PDC) (EC 4.1.1.1)	P51850	84.507	568	77	6	18	574	26	593	0
evm.model.utg2647.2	GWHPAAAA023422	evm.model.utg2647.2|evm.TU.utg2647.2|utg2647|GWHAAAA00030250.:12286-13191,	17.9755	20.9487	19.8642	20.8674	18.5471	0.0257746	0.9572	0.0189973	-0.111156	NaN	NaN	NaN	16	16	16	159	159	159	13057	0	33704	333060000	46	1210	regulator of nonsense transcripts UPF2 [Cynara cardunculus var. scolymus]	XP_024996340.1	86.65	1191	96	19	1	1129	1	1190	0	2019	Regulator of nonsense transcripts UPF2 (Nonsense mRNA reducing factor UPF2) (Up-frameshift suppressor 2 homolog) (AtUpf2)	F4IUX6	66.528	1198	315	26	1	1129	1	1181	0
evm.model.utg7339.3	GWHPAAAA041286	evm.model.utg7339.3|evm.TU.utg7339.3|utg7339|GWHAAAA00017210.:17042-17131,	20.2398	20.5538	18.0428	20.6186	18.4317	0.0217914	0.958705	0.018315	0.0869904	NaN	NaN	NaN	9	9	9	316	316	316	39192	0	32331	1629200000	61	1923	mitogen-activated protein kinase kinase 2 [Lactuca sativa]	XP_023744363.1	93.785	354	16	3	1	348	1	354	0	676	Mitogen-activated protein kinase kinase 2 (AtMAP2Kbeta) (AtMKK2) (MAP kinase kinase 2) (EC 2.7.12.2)	Q9S7U9	66.667	354	112	3	1	348	1	354	2.23e-176
evm.model.utg33558.2	GWHPAAAA029574	evm.model.utg33558.2|evm.TU.utg33558.2|utg33558|GWHAAAA00020183.:14465-14645,	22.0784	22.2196	18.0503	23.1096	18.0439	0.0261884	0.959715	0.0178577	0.206005	NaN	NaN	NaN	16	1	1	488	31	31	44576	0	29059	44439000	5	1418	protein EARLY-RESPONSIVE TO DEHYDRATION 7, chloroplastic-like [Lactuca sativa]	XP_023766722.1	90.524	401	30	4	1	393	1	401	0	674	Protein EARLY-RESPONSIVE TO DEHYDRATION 7, chloroplastic	O48832	53.515	441	159	11	8	404	11	449	5.08e-154
evm.model.utg18717.11	GWHPAAAA014356	evm.model.utg18717.11|evm.TU.utg18717.11|utg18717|GWHAAAA00016889.:39201-39314,	21.9397	22.0791	17.9438	21.3075	20.3441	0.0317316	0.960013	0.0177229	-0.171612	NaN	NaN	NaN	5	4	0	85	67	0	70741	0	98627	108120000	13	814	calcineurin B-like protein [Medicago truncatula]	KEH34107.1	97.006	167	1	2	436	598	4	170	6.25e-103	318	Calcineurin B-like protein 3	Q75LU8	93.976	166	6	2	437	598	42	207	4.72e-101
evm.model.utg16235.3	GWHPAAAA010874	evm.model.utg16235.3|evm.TU.utg16235.3|utg16235|GWHAAAA00030635.:8640-10117,	20.0589	19.9945	18.3469	20.5279	18.5747	0.027087	0.960455	0.017523	-0.0845299	NaN	NaN	NaN	3	3	3	46	46	46	10571	0	40758	25032000	5	656	non-lysosomal glucosylceramidase-like [Lactuca sativa]	XP_023762767.1	87.975	948	90	11	1	924	1	948	0	1678	Non-lysosomal glucosylceramidase (NLGase) (EC 3.2.1.45) (Beta-glucocerebrosidase 2) (Beta-glucosidase 2) (Bile acid beta-glucosidase GBA2) (Bile acid glucosyl transferase GBA2) (Cholesterol glucosyltransferase GBA2) (EC 2.4.1.-) (Cholesteryl-beta-glucosidase GBA2) (EC 3.2.1.104) (Glucosylceramidase 2)	Q69ZF3	39.186	786	385	19	107	866	157	875	7.63e-179
evm.model.utg4285.12	GWHPAAAA033723	evm.model.utg4285.12|evm.TU.utg4285.12|utg4285|GWHAAAA00001919.:85857-85877,	23.1475	22.4242	22.3617	22.428	22.8003	0.0282019	0.960547	0.0174814	0.0303164	NaN	NaN	NaN	16	16	16	37	37	37	53329	0	74493	1012600000	53	1597	hypothetical protein LSAT_8X66460 [Lactuca sativa]	PLY64036.1	91.932	471	29	5	1	462	76	546	0	885	Xylose isomerase (EC 5.3.1.5)	Q9FKK7	81.624	468	75	6	4	462	1	466	0
evm.model.utg340.4	GWHPAAAA029908	evm.model.utg340.4|evm.TU.utg340.4|utg340|GWHAAAA00029196.:5629-5674,;evm.model.utg2009.7|evm.TU.utg2009.7|utg2009|GWHAAAA00006416.:42586-42678,;evm.model.utg33967.3|evm.TU.utg33967.3|utg33967|GWHAAAA00007517.:14689-14728,;evm.model.utg6366.6|evm.TU.utg6366.6|utg6366|GWHAAAA00012825.:24176-24196,	23.5154	21.8619	17.7008	19.7051	21.9297	0.0288546	0.961085	0.0172382	0.208653	NaN	NaN	NaN	14	1	1	664	62	62	23252	89665	1881	54349000	7	1437	ras-related protein RABB1c-like [Cynara cardunculus var. scolymus]	XP_024960628.1	96.682	211	3	2	1	207	1	211	1.43e-147	417	Ras-related protein RABB1c (AtRABB1c) (Ras-related protein Rab2A) (AtRab2A)	P92963	93.333	210	10	2	1	206	1	210	6.95e-144
evm.model.utg2270.15	GWHPAAAA019482	evm.model.utg2270.15|evm.TU.utg2270.15|utg2270|GWHAAAA00008585.:79529-79582,	22.1437	22.0777	17.1798	20.7005	20.6418	0.0317727	0.963192	0.0162871	-0.204081	NaN	NaN	NaN	17	17	17	17	17	17	14486	0	80396	876360000	64	1068	SNARE-interacting protein KEULE-like isoform X1 [Lactuca sativa]	XP_023729927.1	90.528	644	46	8	626	1254	26	669	0	1184	SNARE-interacting protein KEULE	Q9C5X3	70.652	644	172	10	626	1254	25	666	0
evm.model.utg10171.4	GWHPAAAA000376	evm.model.utg10171.4|evm.TU.utg10171.4|utg10171|GWHAAAA00008955.:18815-18844,	24.8162	24.0999	24.7718	24.7503	24.3372	0.0182854	0.963425	0.0161821	0.0188831	NaN	NaN	NaN	13	13	13	465	465	465	30486	0	14785	4863700000	69	55	uncharacterized protein LOC112501522 [Cynara cardunculus var. scolymus]	XP_024960946.1	79.783	277	48	3	1	269	1	277	9.82e-158	449	Glutamyl-tRNA reductase-binding protein, chloroplastic (AtGluTRBP) (GluTR-binding protein) (Protein PROTON GRADIENT REGULATION 7)	Q9LU39	24.706	255	138	9	33	264	61	284	4.13e-09
evm.model.utg18941.27	GWHPAAAA014683	evm.model.utg18941.27|evm.TU.utg18941.27|utg18941|GWHAAAA00013567.:126828-126929,;evm.model.utg7907.7|evm.TU.utg7907.7|utg7907|GWHAAAA00018952.:20620-20835,	23.2367	18.9912	22.761	19.6253	23.8056	0.00725144	0.987809	0.00532702	-0.0525087	NaN	NaN	NaN	21	18	14	477	398	307	53012	0	11371	2648800000	71	836	ATP-dependent 6-phosphofructokinase 6-like [Lactuca sativa]	XP_023760503.1	93.361	482	22	6	1	474	1	480	0	906	ATP-dependent 6-phosphofructokinase 3 (ATP-PFK 3) (Phosphofructokinase 3) (EC 2.7.1.11) (Phosphohexokinase 3)	Q94AA4	80.043	461	81	7	6	458	6	463	0
evm.model.utg2014.6	GWHPAAAA016320	evm.model.utg2014.6|evm.TU.utg2014.6|utg2014|GWHAAAA00006051.:36206-36322,	21.1325	22.3542	17.6723	18.2524	22.4623	0.00387701	0.994146	0.00254983	0.0289615	NaN	NaN	NaN	21	21	20	66	66	631	4747	0	90737	2490100000	87	928	26S proteasome regulatory subunit 6A homolog [Lactuca sativa]	XP_023748776.1	98.109	423	0	4	1	415	1	423	0	826	26S proteasome regulatory subunit 6A homolog (LEMA-1) (Mg(2+)-dependent ATPase 1) (Tat-binding protein homolog 1) (TBP-1)	P54776	95.508	423	11	4	1	415	1	423	0
evm.model.utg8579.24	GWHPAAAA044010	evm.model.utg8579.24|evm.TU.utg8579.24|utg8579|GWHAAAA00004846.:113354-113665:+|Frame:;evm.model.utg8579.23|evm.TU.utg8579.23|utg8579|GWHAAAA00004846.:101975-102286:+|Frame:;evm.model.utg7962.6|evm.TU.utg7962.6|utg7962|GWHAAAA00006353.:9476-9787:-|Frame:;evm.model.utg5317.4|evm.TU.utg5317.4|utg5317|GWHAAAA00002462.:16071-16382:-|Frame:;evm.model.utg4285.14|evm.TU.utg4285.14|utg4285|GWHAAAA0000191…	21.6332	20.0308	17.8562	19.071	20.6223	0.0013793	0.994304	0.00248081	-0.00658544	NaN	NaN	NaN	3	3	3	311	311	311	11409	0	79795	244300000	14	290	hypothetical protein CR513_12631, partial [Mucuna pruriens]	RDY03750.1	100	100	0	0	1	100	1	100	5.24e-63	196	Histone H4	P0CG89	100	100	0	0	1	100	1	100	7.58e-65
[truncated: 40 more columns]

## Sheet: TkSRPP3 Interactors RP
EVM ID	Protein ID	Majority protein IDs	RP.1	RP.2	RP.3	RP.2.Control	RP.3.Control	neg. Log10 p-value Latex-Latex Control	q-value Latex-Latex Control	neg. Log10 q-value	Difference mean Log2 LFQ Latex-Latex Control	Only Identified by Site	Reverse	Potential Contaminant	Peptides	Razor + unique peptides	Unique peptides	Sequence coverage [%]	Unique + razor sequence coverage [%]	Unique sequence coverage [%]	Mol. Weight [kDa]	Q-value	Score	Intensity	MS/MS Count	ID	NCBI (non-redundant) Protein names	NCBI ID	Identity [%]	Alignment length	Mismatches	Gaps	Query Start	Query End	Database Start	Database End	E-value	Bit Score	UniProtKB/Swiss-Prot Protein names	UniProt ID	Identity [%]	Alignment Length	Mismatches	Gaps	Query Start	Query End	Database Start	Database End	E-Value
evm.model.utg10219.11	GWHPAAAA000500	evm.model.utg10219.11|evm.TU.utg10219.11|utg10219|GWHAAAA00005940.:28907-29060,	21.2457	20.8913	21.1432	19.3843	19.0035	2.62882	0.0314286	1.50267	1.89951	NaN	NaN	NaN	26	26	21	564	564	455	52834	0	11755	2191900000	127	60	uridine kinase-like protein 4 [Lactuca sativa]	XP_023740035.1	97.021	470	4	5	1	460	1	470	0	917	Uridine kinase-like protein 4 [Includes: Uridine kinase (UK) (EC 2.7.1.48);Putative uracil phosphoribosyltransferase (UPRTase) (EC 2.4.2.9) (UMP pyrophosphorylase)]	O65583	82.627	472	67	6	1	460	1	469	0
evm.model.utg10321.5	GWHPAAAA000695	evm.model.utg10321.5|evm.TU.utg10321.5|utg10321|GWHAAAA00009228.:16930-17817,	28.391	28.8439	28.0505	24.2787	24.0012	3.07025	0.01	2	4.28852	NaN	NaN	NaN	21	21	4	379	379	78	49349	0	32331	43872000000	273	73	elongation factor 1-alpha [Carthamus tinctorius]	AID52924.1	97.55	449	3	4	1	441	1	449	0	881	Elongation factor 1-alpha (EF-1-alpha)	P17786	95.078	447	14	4	1	439	1	447	0
evm.model.utg11466.2	GWHPAAAA002856	evm.model.utg11466.2|evm.TU.utg11466.2|utg11466|GWHAAAA00022790.:19085-19279,	22.827	21.8762	22.1708	19.4433	19.4988	2.3517	0.0342667	1.46513	2.82027	NaN	NaN	NaN	7	7	3	161	161	86	53696	0	11659	1823600000	61	207	serine carboxypeptidase II-2 [Lactuca sativa]	XP_023758490.1	88.742	453	43	4	26	470	25	477	0	838	Serine carboxypeptidase II-2 (EC 3.4.16.6) (CP-MII.2) [Cleaved into: Serine carboxypeptidase II-2 chain A;Serine carboxypeptidase II-2 chain B] (Fragment)	P55748	68.779	426	122	6	36	450	1	426	0
evm.model.utg12499.26	GWHPAAAA004675	evm.model.utg12499.26|evm.TU.utg12499.26|utg12499|GWHAAAA00007348.:138296-138382,;evm.model.utg11141.1|evm.TU.utg11141.1|utg11141|GWHAAAA00030551.:5319-5417,	21.9355	21.5355	21.9365	20.3453	19.7978	2.12744	0.0458889	1.33829	1.73092	NaN	NaN	NaN	11	11	11	305	305	305	44409	0	27353	692100000	47	309	obg-like ATPase 1 [Lactuca sativa]	XP_023766255.1	96.447	394	8	3	1	388	1	394	0	767	Obg-like ATPase 1 (Ribosome-binding ATPase YchF) (AtYchF1)	Q9SA73	87.089	395	43	5	1	388	1	394	0
evm.model.utg13514.9	GWHPAAAA006506	evm.model.utg13514.9|evm.TU.utg13514.9|utg13514|GWHAAAA00011849.:75604-76235,	22.4904	22.6557	23.0937	20.5289	20.9578	2.24094	0.0486452	1.31296	2.00324	NaN	NaN	NaN	26	26	26	581	581	581	64356	0	32331	4701100000	169	413	2-isopropylmalate synthase A-like [Lactuca sativa]	XP_023748657.1	92.061	592	33	8	1	580	1	590	0	1096	2-isopropylmalate synthase A (EC 2.3.3.13) (Alpha-IPM synthase A) (Alpha-isopropylmalate synthase A)	O04973	77.338	556	108	9	37	574	16	571	0
evm.model.utg13993.3	GWHPAAAA007242	evm.model.utg13993.3|evm.TU.utg13993.3|utg13993|GWHAAAA00010013.:15499-15645,	26.0034	25.6199	24.8213	19.2321	17.6125	2.59064	0.03	1.52288	7.05919	NaN	NaN	NaN	4	4	4	139	139	139	51664	0	73855	658570000	35	456	caffeoylshikimate esterase-like [Lactuca sativa]	XP_023761792.1	70.516	407	106	4	1	401	1	399	0	597	Caffeoylshikimate esterase (EC 3.1.1.-) (Lysophospholipase 2) (LysoPL2)	Q9C942	60.064	313	114	6	16	321	22	330	1.21e-133
evm.model.utg15245.3	GWHPAAAA009308	evm.model.utg15245.3|evm.TU.utg15245.3|utg15245|GWHAAAA00009684.:12935-13429:-|Frame:;evm.model.utg16904.1|evm.TU.utg16904.1|utg16904|GWHAAAA00022254.:1841-2332:-|Frame:	23.8645	23.1969	23.2933	19.3855	17.5392	2.17832	0.0500606	1.3005	4.98921	NaN	NaN	NaN	7	7	3	445	445	25	18494	0	30305	1423700000	32	553	17.5 kDa class I heat shock protein-like [Lactuca sativa]	XP_023757207.1	93.902	164	7	2	1	162	1	163	7.24e-99	291	18.5 kDa class I heat shock protein (HSP 18.5)	P05478	73.171	164	39	2	1	162	1	161	6.38e-82
evm.model.utg15832.8	GWHPAAAA010150	evm.model.utg15832.8|evm.TU.utg15832.8|utg15832|GWHAAAA00001272.:41914-42900:-|Frame:	28.5294	28.7079	28.9502	26.9671	26.5916	2.5739	0.0286957	1.54218	1.94982	NaN	NaN	NaN	18	18	3	652	652	116	37964	0	32331	60146000000	281	603	cytosolic sulfotransferase 12-like [Lactuca sativa]	XP_023743078.1	78.419	329	63	5	1	322	10	337	0	536	Cytosolic sulfotransferase 12 (AtSOT12) (EC 2.8.2.-) (Sulfotransferase 1) (AtST1)	P52839	50.459	327	151	4	3	322	2	324	1.22e-114
evm.model.utg17965.8	GWHPAAAA013298	evm.model.utg17965.8|evm.TU.utg17965.8|utg17965|GWHAAAA00015224.:56764-56896,	26.2928	26.1924	25.1833	19.0221	17.4917	2.72675	0.0347368	1.45921	7.63259	NaN	NaN	NaN	6	5	5	427	427	427	17906	0	11886	18775000000	89	754	kirola-like [Lactuca sativa]	XP_023750935.1	72.656	128	31	2	32	155	26	153	2.43e-58	187	Kirola (allergen Act d 11)	P85524	56.481	108	45	1	46	151	42	149	7.3e-39
evm.model.utg18407.9	GWHPAAAA013925	evm.model.utg18407.9|evm.TU.utg18407.9|utg18407|GWHAAAA00027222.:44857-45005,	22.2571	22.505	22.5552	15.1108	16.3432	3.11627	0.01	2	6.71212	NaN	NaN	NaN	6	6	6	109	109	109	74815	0	90105	51189000	8	796	long chain acyl-CoA synthetase 1-like [Lactuca sativa]	XP_023734761.1	92.273	660	39	6	1	648	1	660	0	1243	Long chain acyl-CoA synthetase 1 (EC 6.2.1.3) (Protein ECERIFERUM 8)	O22898	63.927	657	225	6	4	648	3	659	0
evm.model.utg2059.21	GWHPAAAA016929	evm.model.utg2059.21|evm.TU.utg2059.21|utg2059|GWHAAAA00003038.:105924-105962,	24.228	23.7734	23.3999	19.1326	19.1298	3.20075	0.01	2	4.66926	NaN	NaN	NaN	3	3	3	227	227	227	2754	0	87055	43795000	8	963	small rubber particle protein 6 [Taraxacum kok-saghyz]	ANP92050.1	98.381	247	0	2	1	243	1	247	8.03e-174	487	Stress-related protein	Q9SW70	62.232	233	76	4	1	224	1	230	2.83e-89
evm.model.utg20599.2	GWHPAAAA016938	evm.model.utg20599.2|evm.TU.utg20599.2|utg20599|GWHAAAA00010745.:15084-15233,;evm.model.utg3915.3|evm.TU.utg3915.3|utg3915|GWHAAAA00007183.:10294-10346,;evm.model.utg10253.12|evm.TU.utg10253.12|utg10253|GWHAAAA00003904.:36065-36365,;evm.model.utg3137.1|evm.TU.utg3137.1|utg3137|GWHAAAA00000479.:15666-15863,	26.0494	25.8879	25.8151	24.9227	24.6369	2.41798	0.0367143	1.43516	1.13767	NaN	NaN	NaN	4	4	4	227	227	227	20824	0	80981	580410000	10	964	ras-related protein [Artemisia annua]	PWA72079.1	97.838	185	2	1	1	183	1	185	7.64e-129	369	Ras-related protein Rab7	P31022	92.973	185	11	1	1	183	1	185	3.5e-126
evm.model.utg31672.5	GWHPAAAA028186	evm.model.utg31672.5|evm.TU.utg31672.5|utg31672|GWHAAAA00017038.:14483-14806,	24.0252	24.1249	23.85	16.4524	17.082	4.00892	0.01	2	7.23286	NaN	NaN	NaN	7	2	1	428	165	67	21972	0	83271	114260000	3	1376	GTP-binding protein SAR1A-like [Cynara cardunculus var. scolymus]	XP_024963282.1	96.392	194	4	2	1	192	1	193	9.21e-132	376	GTP-binding protein SAR1A	O04834	91.753	194	13	2	1	192	1	193	4.98e-129
evm.model.utg33258.2	GWHPAAAA029361	evm.model.utg33258.2|evm.TU.utg33258.2|utg33258|GWHAAAA00017042.:5391-5903,;evm.model.utg15239.1|evm.TU.utg15239.1|utg15239|GWHAAAA00010016.:8765-8869,	23.1214	23.1232	23.1977	21.2365	21.4495	3.62929	0.01	2	1.80442	NaN	NaN	NaN	5	5	5	242	242	242	28547	0	13433	215570000	21	551	binding partner of ACD11 1 isoform X3 [Lactuca sativa]	XP_023770750.1	85.199	277	26	5	1	265	1	274	3.49e-148	424	Binding partner of ACD11 1	Q9LFD5	67.234	235	68	5	8	240	5	232	8.29e-102
evm.model.utg3381.1	GWHPAAAA029750	evm.model.utg3381.1|evm.TU.utg3381.1|utg3381|GWHAAAA00022998.:22865-23206,;evm.model.utg30646.1|evm.TU.utg30646.1|utg30646|GWHAAAA00006762.:3278-3619,	25.2211	25.1406	24.971	18.8499	19.2637	4.22951	0.01	2	6.05411	NaN	NaN	NaN	8	8	8	242	242	242	54063	0	16354	2980200000	87	1350	aspartic proteinase-like [Lactuca sativa]	XP_023766768.1	90.982	499	37	4	1	491	1	499	0	877	Aspartic proteinase A1 (EC 3.4.23.-)	O65390	61.044	498	177	8	6	491	12	504	0
evm.model.utg4171.7	GWHPAAAA033393	evm.model.utg4171.7|evm.TU.utg4171.7|utg4171|GWHAAAA00009005.:32465-32575,	24.9802	24.8053	24.853	20.6918	20.6829	5.03691	0.01	2	4.19215	NaN	NaN	NaN	20	20	1	462	462	29	59779	0	17192	2762600000	95	1575	ATP synthase subunit beta, mitochondrial [Lactuca sativa]	XP_023734180.1	96.23	557	10	6	1	546	1	557	0	1063	ATP synthase subunit beta, mitochondrial (EC 7.1.2.2)	P17614	88.393	560	50	8	1	546	1	559	0
evm.model.utg4280.1	GWHPAAAA033687	evm.model.utg4280.1|evm.TU.utg4280.1|utg4280|GWHAAAA00002185.:35508-35605,	23.9205	25.2739	25.4199	17.0139	17.3375	2.93188	0.01	2	7.69578	NaN	NaN	NaN	9	2	2	475	101	101	17193	0	93525	8426900000	34	1594	eukaryotic translation initiation factor 5A-like [Lactuca sativa]	XP_023768151.1	97.468	158	2	1	1	156	1	158	4.69e-108	313	Eukaryotic translation initiation factor 5A (eIF-5A)	Q9SC12	96.203	158	4	1	1	156	1	158	6.36e-109
evm.model.utg4507.3	GWHPAAAA034317	evm.model.utg4507.3|evm.TU.utg4507.3|utg4507|GWHAAAA00026484.:4563-4775,;evm.model.utg19248.4|evm.TU.utg19248.4|utg19248|GWHAAAA00004687.:23475-23669,	25.3834	25.2368	24.9009	21.3201	21.2915	3.62325	0.01	2	3.8679	NaN	NaN	NaN	19	19	14	646	646	503	38609	0	32331	9341600000	163	1628	auxin-induced protein PCNT115-like [Lactuca sativa]	XP_023738119.1	90.202	347	21	4	1	341	1	340	0	639	Probable aldo-keto reductase 3 (EC 1.1.1.-)	O22707	69.075	346	90	5	4	341	7	343	8.29e-168
evm.model.utg4546.28	GWHPAAAA034436	evm.model.utg4546.28|evm.TU.utg4546.28|utg4546|GWHAAAA00004654.:130344-130434,	19.8386	19.7488	19.5993	18.2599	18.3646	3.14141	0.01	2	1.41662	NaN	NaN	NaN	6	6	6	308	308	308	32357	0	20092	174240000	21	1634	coatomer subunit epsilon-1-like [Lactuca sativa]	XP_023745381.1	97.578	289	3	2	1	285	1	289	0	576	Coatomer subunit epsilon-1 (Epsilon-coat protein 1) (Epsilon-COP 1)	Q9SA78	79.371	286	55	2	3	284	5	290	4e-173
evm.model.utg4943.1	GWHPAAAA035545	evm.model.utg4943.1|evm.TU.utg4943.1|utg4943|GWHAAAA00007471.:15237-15646,	23.1704	22.8021	23.067	21.1466	20.2788	2.1341	0.0472	1.32606	2.30047	NaN	NaN	NaN	3	3	3	82	82	82	4259	0	66517	230930000	18	1687	hypothetical protein LSAT_3X123981 [Lactuca sativa]	PLY82374.1	94.947	376	13	3	1	370	12	387	0	735	GDP-mannose 3,5-epimerase 1 (GDP-Man 3,5-epimerase 1) (EC 5.1.3.18) (OsGME-1)	A2Z7B3	88.503	374	37	3	3	370	5	378	0
evm.model.utg5260.6	GWHPAAAA036445	evm.model.utg5260.6|evm.TU.utg5260.6|utg5260|GWHAAAA00025530.:23118-23236,	25.4398	25.4134	25.2074	19.9104	21.0046	2.87176	0.01075	1.96859	4.89603	NaN	NaN	NaN	13	13	13	508	508	508	27518	0	32331	17797000000	197	1719	L-ascorbate peroxidase, cytosolic [Lactuca sativa]	XP_023748818.1	94.8	250	9	2	1	246	1	250	7.89e-171	480	L-ascorbate peroxidase, cytosolic (AP) (EC 1.11.1.11) (PsAPx01)	P48534	83.2	250	38	2	1	246	1	250	9.34e-152
evm.model.utg6466.18	GWHPAAAA039252	evm.model.utg6466.18|evm.TU.utg6466.18|utg6466|GWHAAAA00006575.:78878-79660,	23.9736	23.9285	23.8006	21.7941	21.9763	3.63582	0.01	2	2.0157	NaN	NaN	NaN	9	9	8	235	235	211	50699	0	35789	1193900000	63	1846	serpin-ZX-like [Lactuca sativa]	XP_023753475.1	86.667	390	44	4	70	451	1	390	0	674	Serpin-ZX (ArathZx) (AtSerpin1) (Serpin-1)	Q9S7T8	62.211	389	137	6	70	448	1	389	3.75e-171
evm.model.utg697.3	GWHPAAAA040444	evm.model.utg697.3|evm.TU.utg697.3|utg697|GWHAAAA00005098.:17251-17755,	29.4278	29.4548	29.5044	27.3806	26.81	2.79688	0.0175556	1.75558	2.36703	NaN	NaN	NaN	4	4	4	96	96	96	55277	0	1485	9520300000	74	1892	low-temperature-induced cysteine proteinase-like [Lactuca sativa]	XP_023743889.1	85.857	502	61	6	1	492	1	502	0	822	Oryzain alpha chain (EC 3.4.22.-)	P25776	42.857	434	221	10	46	469	32	448	1.03e-104
evm.model.utg8049.8	GWHPAAAA042849	evm.model.utg8049.8|evm.TU.utg8049.8|utg8049|GWHAAAA00019373.:43934-44056,	25.976	26.8006	26.3496	22.3071	21.2088	2.54056	0.0264	1.5784	4.61745	NaN	NaN	NaN	9	7	3	472	333	145	17319	0	32331	22761000000	155	1976	eukaryotic translation initiation factor 5A [Lactuca sativa]	XP_023754212.1	98.742	159	0	1	1	157	1	159	9.64e-110	318	Eukaryotic translation initiation factor 5A (eIF-5A)	Q9SC12	94.34	159	7	1	1	157	1	159	3.38e-107
evm.model.utg9075.2	GWHPAAAA045092	evm.model.utg9075.2|evm.TU.utg9075.2|utg9075|GWHAAAA00011352.:9803-10066,	21.7036	20.9342	21.3655	16.269	17.3336	2.57325	0.0275	1.56067	4.53312	NaN	NaN	NaN	4	4	4	161	161	161	36273	0	84125	52479000	20	2078	protein FATTY ACID EXPORT 3, chloroplastic [Lactuca sativa]	XP_023737749.1	87.349	332	36	3	1	326	1	332	0	575	Protein FATTY ACID EXPORT 3, chloroplastic (At-FAX3)	Q9ZVH7	48.214	336	154	10	1	329	2	324	6.09e-86
[truncated: 40 more columns]

## Sheet: TkSRPP3 IP
EVM ID	Protein ID	Majority protein IDs	IP.1	IP.2	IP.3	IP.1.Control	IP.2.Control	IP.3.Control	neg. Log10 p-value Latex-Latex Control	q-value Latex-Latex Control	neg. Log10 q-value	Difference mean Log2 LFQ Latex-Latex Control	Only Identified by Site	Reverse	Potential Contaminant	Peptides	Razor + unique peptides	Unique peptides	Sequence coverage [%]	Unique + razor sequence coverage [%]	Unique sequence coverage [%]	Mol. Weight [kDa]	Q-value	Score	Intensity	MS/MS Count	ID	NCBI (non-redundant) Protein names	NCBI ID	Identity [%]	Alignment length	Mismatches	Gaps	Query Start	Query End	Database Start	Database End	E-value	Bit Score	UniProtKB/Swiss-Prot Protein names	UniProt ID	Identity [%]	Alignment Length	Mismatches	Gaps	Query Start	Query End	Database Start	Database End
evm.model.utg10026.7	GWHPAAAA000066	evm.model.utg10026.7|evm.TU.utg10026.7|utg10026|GWHAAAA00028121.:15977-15994,	24.0774	23.7316	23.8636	23.5595	23.8265	23.9393	0.313094	0.610858	0.21406	0.115767	NaN	NaN	NaN	9	9	9	431	431	431	22958	0	62014	532850000	31	39	1,2-dihydroxy-3-keto-5-methylthiopentene dioxygenase 3 [Lactuca sativa]	XP_023760958.1	91.371	197	15	1	1	195	1	197	1.78e-130	374	1,2-dihydroxy-3-keto-5-methylthiopentene dioxygenase 2 (EC 1.13.11.54) (Acireductone dioxygenase (Fe(2+)-requiring) 2) (ARD 2) (Fe-ARD 2)	F6HDT7	85	200	24	3	1	195	1	199
evm.model.utg10042.14	GWHPAAAA000088	evm.model.utg10042.14|evm.TU.utg10042.14|utg10042|GWHAAAA00007341.:81352-81447,	20.0922	19.7243	19.6522	19.5119	19.5005	19.4914	1.10903	0.120216	0.920038	0.321634	NaN	NaN	NaN	9	3	3	218	97	97	61797	0	73186	27233000	5	40	serine/threonine protein phosphatase 2A 55 kDa regulatory subunit B beta isoform-like isoform X1 [Cynara cardunculus var. scolymus]	XP_024972145.1	89.139	488	37	7	61	537	35	517	0	872	Serine/threonine protein phosphatase 2A 55 kDa regulatory subunit B beta isoform (AtB beta) (PP2A, subunit B, beta isoform)	Q39247	79.175	485	79	7	61	537	31	501
evm.model.utg10047.1	GWHPAAAA000107	evm.model.utg10047.1|evm.TU.utg10047.1|utg10047|GWHAAAA00016264.:8993-9068,	22.8617	22.6518	22.47	22.6785	22.8597	22.9102	0.509345	0.385344	0.414151	-0.154966	NaN	NaN	NaN	13	13	13	191	191	191	93451	0	3105	230060000	37	41	exocyst complex component SEC10b-like [Lactuca sativa]	XP_023746439.1	95.884	826	15	8	31	837	1	826	0	1592	Exocyst complex component SEC10a (AtSec10a) (Exocyst complex component 5)	X5JA13	78.632	819	152	11	37	836	9	823
evm.model.utg10047.2	GWHPAAAA000108	evm.model.utg10047.2|evm.TU.utg10047.2|utg10047|GWHAAAA00016264.:22787-23197,	22.2965	22.1414	22.7802	24.4858	24.0401	23.5204	2.04701	0.0379636	1.42063	-1.6094	NaN	NaN	NaN	17	17	17	341	341	341	6729	0	38262	538430000	51	42	methylenetetrahydrofolate reductase 1-like [Lactuca sativa]	XP_023746491.1	93.478	598	29	5	1	588	1	598	0	1157	Methylenetetrahydrofolate reductase 1 (EC 1.5.1.20) (ZmMTHFR1)	Q9SE94	76.174	596	128	8	1	586	1	592
evm.model.utg10101.4	GWHPAAAA000226	evm.model.utg10101.4|evm.TU.utg10101.4|utg10101|GWHAAAA00013029.:38608-39057,	26.2889	26.0525	25.7843	26.186	26.0513	25.9398	0.0357571	0.948686	0.0228775	-0.0171337	NaN	NaN	NaN	11	11	11	31	31	31	5007	0	98989	2309700000	67	47	3-oxoacyl-[acyl-carrier-protein] synthase I, chloroplastic-like [Lactuca sativa]	XP_023766211.1	92.766	470	23	6	1	460	1	469	0	874	3-oxoacyl-[acyl-carrier-protein] synthase I, chloroplastic (EC 2.3.1.41) (Beta-ketoacyl-ACP synthase I) (KAS I)	P52410	81.761	477	66	9	1	460	1	473
evm.model.utg10103.20	GWHPAAAA000246	evm.model.utg10103.20|evm.TU.utg10103.20|utg10103|GWHAAAA00003490.:46547-46634,	24.2951	23.9574	24.3318	24.7044	25.0288	24.8764	1.95017	0.0405106	1.39243	-0.6751	NaN	NaN	NaN	6	6	6	311	311	311	25553	0	14039	946240000	43	49	putative nucleoside diphosphate kinase family protein [Helianthus annuus]	OTF84965.1	91.176	238	13	4	1	231	1	237	1.73e-143	409	Nucleoside diphosphate kinase IV, chloroplastic/mitochondrial (NDK IV) (NDP kinase IV) (NDPK IV) (EC 2.7.4.6) (Nucleoside diphosphate kinase 4)	Q8LAH8	75.732	239	48	5	1	231	1	237
evm.model.utg10103.22	GWHPAAAA000248	evm.model.utg10103.22|evm.TU.utg10103.22|utg10103|GWHAAAA00003490.:65130-65318,	22.1578	22.5398	22.0507	23.6546	23.402	23.7082	2.79591	0.0175789	1.75501	-1.33883	NaN	NaN	NaN	9	9	7	352	352	278	38592	0	26336	287700000	38	50	UDP-glucose 4-epimerase GEPI48-like [Lactuca sativa]	XP_023746133.1	93.966	348	15	3	1	342	1	348	0	665	UDP-glucose 4-epimerase GEPI48 (EC 5.1.3.2) (Galactowaldenase) (UDP-galactose 4-epimerase)	O65781	82.196	337	54	3	7	337	6	342
evm.model.utg10129.4	GWHPAAAA000315	evm.model.utg10129.4|evm.TU.utg10129.4|utg10129|GWHAAAA00001938.:23554-23938,;evm.model.utg6772.6|evm.TU.utg6772.6|utg6772|GWHAAAA00006208.:27705-28089,	18.6486	18.5286	19.3619	18.3728	18.1753	18.1647	1.06459	0.128	0.89279	0.608767	NaN	NaN	NaN	13	1	1	31	36	36	58905	53895	21033	11988000	2	53	importin subunit alpha-2-like [Cynara cardunculus var. scolymus]	XP_024962456.1	90.038	532	42	6	1	523	1	530	0	977	Importin subunit alpha-1a	Q71VM4	82.625	518	80	6	1	509	1	517
evm.model.utg10133.3	GWHPAAAA000322	evm.model.utg10133.3|evm.TU.utg10133.3|utg10133|GWHAAAA00011355.:12079-12165,	20.1707	16.8516	21.2479	20.2261	19.8006	20.2349	0.191057	0.747473	0.126404	-0.663792	NaN	NaN	NaN	7	1	1	141	29	29	59114	81496	19775	36599000	3	54	26S proteasome non-ATPase regulatory subunit 12 homolog A-like [Lactuca sativa]	XP_023765154.1	88.435	441	41	5	74	504	1	441	0	791	26S proteasome non-ATPase regulatory subunit 12 homolog A (26S proteasome regulatory subunit RPN5a) (AtRPN5a) (26S proteasome regulatory subunit p55 homolog A) (Protein EMBRYO DEFECTIVE 2107) (Protein MARIPOSA)	Q9FIB6	78.458	441	85	5	74	504	1	441
evm.model.utg10171.4	GWHPAAAA000376	evm.model.utg10171.4|evm.TU.utg10171.4|utg10171|GWHAAAA00008955.:18815-18844,	27.1944	26.6206	26.9032	26.683	27.3472	27.4559	0.365016	0.54765	0.261497	-0.255967	NaN	NaN	NaN	13	13	13	465	465	465	30486	0	14785	4863700000	69	55	uncharacterized protein LOC112501522 [Cynara cardunculus var. scolymus]	XP_024960946.1	79.783	277	48	3	1	269	1	277	9.82e-158	449	Glutamyl-tRNA reductase-binding protein, chloroplastic (AtGluTRBP) (GluTR-binding protein) (Protein PROTON GRADIENT REGULATION 7)	Q9LU39	24.706	255	138	9	33	264	61	284
evm.model.utg10212.10	GWHPAAAA000484	evm.model.utg10212.10|evm.TU.utg10212.10|utg10212|GWHAAAA00006360.:42238-42337,	14.0193	19.3284	19.3393	19.394	19.5549	19.7835	0.495263	0.399287	0.398715	-2.01512	NaN	NaN	NaN	14	1	1	28	13	13	66035	20325	22987	27171000	3	57	ATP-citrate synthase beta chain protein 2 [Lactuca sativa]	XP_023765695.1	96.382	608	10	6	1	596	1	608	0	1183	ATP-citrate synthase beta chain protein 2 (ATP-citrate synthase B-2) (EC 2.3.3.8) (ATP-citrate lyase B-2) (Citrate cleavage enzyme B-2)	Q9FGX1	89.474	608	52	6	1	596	1	608
evm.model.utg10219.11	GWHPAAAA000500	evm.model.utg10219.11|evm.TU.utg10219.11|utg10219|GWHAAAA00005940.:28907-29060,	26.4384	25.9191	25.5206	25.7869	26.0326	26.263	0.080394	0.885211	0.0529532	-0.0681337	NaN	NaN	NaN	26	26	21	564	564	455	52834	0	11755	2191900000	127	60	uridine kinase-like protein 4 [Lactuca sativa]	XP_023740035.1	97.021	470	4	5	1	460	1	470	0	917	Uridine kinase-like protein 4 [Includes: Uridine kinase (UK) (EC 2.7.1.48);Putative uracil phosphoribosyltransferase (UPRTase) (EC 2.4.2.9) (UMP pyrophosphorylase)]	O65583	82.627	472	67	6	1	460	1	469
evm.model.utg10242.1	GWHPAAAA000517	evm.model.utg10242.1|evm.TU.utg10242.1|utg10242|GWHAAAA00004605.:5411-5533,	20.4691	19.3873	19.4007	22.6729	21.2716	21.5207	1.67687	0.0569846	1.24424	-2.06937	NaN	NaN	NaN	9	9	9	166	166	166	79701	0	16975	86598000	16	62	ABC transporter F family member 3 [Lactuca sativa]	XP_023733051.1	95.105	715	17	9	1	698	1	714	0	1370	ABC transporter F family member 3 (ABC transporter ABCF.3) (AtABCF3) (GCN20-type ATP-binding cassette protein GCN3)	Q8H0V6	80.559	715	121	9	1	698	1	714
evm.model.utg10247.3	GWHPAAAA000523	evm.model.utg10247.3|evm.TU.utg10247.3|utg10247|GWHAAAA00023672.:12197-12238,;evm.model.utg11469.7|evm.TU.utg11469.7|utg11469|GWHAAAA00003341.:11525-11731,	19.5496	19.7656	19.4817	20.0653	20.0551	20.0709	2.25123	0.0295878	1.52889	-0.464799	NaN	NaN	NaN	4	4	4	68	68	68	74617	0	70196	30326000	7	63	VHS domain-containing protein At3g16270 [Lactuca sativa]	XP_023738320.1	79.549	709	85	21	1	666	1	692	0	1043	Protein MODIFIED TRANSPORT TO THE VACUOLE 1	Q9C5H4	53.296	713	261	25	1	665	1	689
evm.model.utg10247.8	GWHPAAAA000526	evm.model.utg10247.8|evm.TU.utg10247.8|utg10247|GWHAAAA00023672.:25893-26036,	18.0285	17.9278	17.9238	17.8964	18.1096	17.7994	0.0906519	0.872031	0.0594681	0.0248992	NaN	NaN	NaN	1	1	1	71	71	71	16707	98777	18463	8530800	1	64	acyl-coenzyme A thioesterase 13 [Lactuca sativa]	XP_023738319.1	91.613	155	11	1	1	153	1	155	5.75e-96	283	Acyl-coenzyme A thioesterase 13 (Acyl-CoA thioesterase 13) (EC 3.1.2.-) (Thioesterase superfamily member 2)	Q9CQR4	45.192	104	54	2	47	148	37	139
evm.model.utg10254.9	GWHPAAAA000554	evm.model.utg10254.9|evm.TU.utg10254.9|utg10254|GWHAAAA00003840.:36039-37241:-|Frame:;evm.model.utg27960.2|evm.TU.utg27960.2|utg27960|GWHAAAA00023713.:6819-8021:+|Frame:	20.7078	20.4739	19.7288	21.3715	20.7249	20.3515	0.539352	0.359322	0.444516	-0.512466	NaN	NaN	NaN	5	5	5	172	172	172	42201	0	15449	126430000	22	65	malate dehydrogenase, chloroplastic [Cynara cardunculus var. scolymus]	XP_024972623.1	77.017	409	75	6	1	394	1	405	0	614	Malate dehydrogenase, chloroplastic (EC 1.1.1.37) (Chloroplastic malate dehydrogenase) (Chloroplastic MDH) (cpNAD-MDH) (Plastidic NAD-dependent malate dehydrogenase) (pNAD-MDH)	Q9SN86	70.968	403	86	8	3	389	4	391
evm.model.utg10259.5	GWHPAAAA000563	evm.model.utg10259.5|evm.TU.utg10259.5|utg10259|GWHAAAA00003491.:20029-20277:+|Frame:;evm.model.utg32827.3|evm.TU.utg32827.3|utg32827|GWHAAAA00020947.:16639-16829,	21.1372	21.1511	21.5254	19.0086	18.3192	19.8864	2.02166	0.0391006	1.40782	2.19983	NaN	NaN	NaN	4	3	3	524	366	366	86619	0	81837	153910000	14	66	ADP,ATP carrier protein 1, mitochondrial-like [Camellia sinensis]	XP_028090028.1	85.915	71	10	0	12	82	38	108	1.78e-34	122	ADP,ATP carrier protein 1, mitochondrial (ADP/ATP translocase 1) (Adenine nucleotide translocator 1) (ANT 1)	P31167	30.645	62	34	2	2	54	92	153
evm.model.utg10261.3	GWHPAAAA000577	evm.model.utg10261.3|evm.TU.utg10261.3|utg10261|GWHAAAA00003338.:34967-35022,	19.4376	19.5493	19.3414	18.7657	18.5506	18.8262	2.67674	0.02	1.69897	0.7286	NaN	NaN	NaN	2	2	2	86	86	86	33302	0	40243	21625000	3	68	WD repeat-containing protein 91 homolog [Lactuca sativa]	XP_023766799.1	92.958	284	13	3	19	295	346	629	0	545	WD repeat-containing protein 91 homolog	Q55FJ2	32.103	271	171	6	29	295	496	757
evm.model.utg10278.16	GWHPAAAA000606	evm.model.utg10278.16|evm.TU.utg10278.16|utg10278|GWHAAAA00011774.:77263-77458,	26.1013	25.6884	26.0828	25.7579	26.485	26.0062	0.190489	0.747656	0.126298	-0.125534	NaN	NaN	NaN	8	8	6	237	237	198	39774	0	21087	2413200000	43	69	spermine synthase-like [Lactuca sativa]	XP_023728633.1	93.855	358	15	4	1	352	1	357	0	653	Spermine synthase (SPMSY) (EC 2.5.1.22) (Spermidine aminopropyltransferase)	Q94BN2	74.93	359	80	6	1	352	1	356
evm.model.utg10310.5	GWHPAAAA000673	evm.model.utg10310.5|evm.TU.utg10310.5|utg10310|GWHAAAA00010053.:33334-33415,	19.1951	16.8679	20.3121	20.4897	20.1808	19.8362	0.597039	0.31805	0.497505	-1.37719	NaN	NaN	NaN	2	2	2	208	208	208	20094	0	11677	30119000	6	70	universal stress protein PHOS32 [Lactuca sativa]	XP_023765687.1	91.156	147	11	1	33	177	13	159	5.97e-91	271	Universal stress protein PHOS32 (Phosphorylated protein of 32 kDa) (AtPHOS32)	Q8VYN9	31.25	144	82	4	31	164	54	190
evm.model.utg10317.15	GWHPAAAA000690	evm.model.utg10317.15|evm.TU.utg10317.15|utg10317|GWHAAAA00000029.:71027-72499:-|Frame:	20.7504	20.9565	21.2218	21.6846	21.4996	20.8431	0.561386	0.345292	0.461813	-0.3662	NaN	NaN	NaN	4	4	4	116	116	116	54297	0	11474	87151000	17	72	uncharacterized acetyltransferase At3g50280-like [Lactuca sativa]	XP_023752932.1	90.408	490	37	5	1	482	1	488	0	905	BAHD acyltransferase DCR (EC 2.3.1.-) (Protein DEFECTIVE IN CUTICULAR RIDGES) (Protein PERMEABLE LEAVES 3)	Q9FF86	31.224	490	262	10	15	474	4	448
evm.model.utg10321.5	GWHPAAAA000695	evm.model.utg10321.5|evm.TU.utg10321.5|utg10321|GWHAAAA00009228.:16930-17817,	29.7224	30.3737	30.4061	29.8564	30.2966	30.333	0.00655598	0.990189	0.0042819	0.0053997	NaN	NaN	NaN	21	21	4	379	379	78	49349	0	32331	43872000000	273	73	elongation factor 1-alpha [Carthamus tinctorius]	AID52924.1	97.55	449	3	4	1	441	1	449	0	881	Elongation factor 1-alpha (EF-1-alpha)	P17786	95.078	447	14	4	1	439	1	447
evm.model.utg10334.8	GWHPAAAA000721	evm.model.utg10334.8|evm.TU.utg10334.8|utg10334|GWHAAAA00008476.:52354-52486,	20.3377	20.5111	21.1432	22.0476	22.0076	21.2145	1.39436	0.079234	1.10109	-1.09257	NaN	NaN	NaN	13	13	13	181	181	181	1095	0	24672	88947000	24	75	AP-2 complex subunit alpha-1-like [Lactuca sativa]	XP_023768796.1	89.133	1003	60	14	1	958	1	999	0	1754	AP-2 complex subunit alpha-2 (Adaptor protein complex AP-2 subunit alpha-2) (Adaptor-related protein complex 2 subunit alpha-2) (Alpha-adaptin 2) (Clathrin assembly protein complex 2 alpha-C large chain) (At-aC-Ad) (At-alphaC-Ad)	Q8LPK4	72.896	1022	202	18	3	958	1	1013
evm.model.utg10345.10	GWHPAAAA000736	evm.model.utg10345.10|evm.TU.utg10345.10|utg10345|GWHAAAA00016945.:50019-50276,;evm.model.utg26460.7|evm.TU.utg26460.7|utg26460|GWHAAAA00012015.:37728-37916,	23.5103	24.1837	24.2603	24.4666	24.5448	25.0029	1.10921	0.120272	0.919835	-0.686666	NaN	NaN	NaN	9	9	9	333	333	333	38835	0	31675	676310000	36	76	2-alkenal reductase (NADP(+)-dependent)-like [Lactuca sativa]	XP_023745879.1	85.112	356	46	4	2	351	3	357	0	618	2-alkenal reductase (NADP(+)-dependent) (EC 1.3.1.102) (Alkenal double bound reductase) (Allylic alcohol dehydrogenase 1) (allyl-ADH1) (Flavin-free double bond reductase) (NtDBR) (Pulegone reductase) (NtRed-1)	Q9SLN8	38.855	332	183	11	29	350	20	341
evm.model.utg10369.9	GWHPAAAA000794	evm.model.utg10369.9|evm.TU.utg10369.9|utg10369|GWHAAAA00006145.:41266-41361,;evm.model.utg10369.10|evm.TU.utg10369.10|utg10369|GWHAAAA00006145.:44241-44336,;evm.model.utg27902.10|evm.TU.utg27902.10|utg27902|GWHAAAA00016764.:17793-17957,;evm.model.utg3067.6|evm.TU.utg3067.6|utg3067|GWHAAAA00014305.:36163-36524,	19.4784	18.8858	18.8938	19.1547	19.776	19.1689	0.421845	0.476784	0.321678	-0.280533	NaN	NaN	NaN	2	2	2	123	123	123	14702	81613	19927	15930000	5	77	uncharacterized protein At2g34160-like [Lactuca sativa]	XP_023745188.1	95.238	126	4	1	1	124	1	126	1.34e-80	242	Uncharacterized protein At2g34160	O22969	76.154	130	29	1	1	128	1	130
evm.model.utg10370.10	GWHPAAAA000810	evm.model.utg10370.10|evm.TU.utg10370.10|utg10370|GWHAAAA00006070.:61862-61897,	26.6824	27.418	26.0581	27.9497	28.1959	28.4691	1.61607	0.0566667	1.24667	-1.4854	NaN	NaN	NaN	47	47	47	429	429	429	13471	0	30801	6327400000	204	78	cullin-associated NEDD8-dissociated protein 1 [Lactuca sativa]	XP_023738148.1	95.402	1218	32	12	1	1194	1	1218	0	2320	Cullin-associated NEDD8-dissociated protein 1 (Cullin-associated and neddylation-dissociated protein 1) (AtCAND1) (Protein ENHANCER OF TIR1-1 AUXIN RESISTANCE 2) (Protein HEMIVENATA)	Q8L5Y6	77.887	1221	241	15	1	1194	1	1219
evm.model.utg10436.3	GWHPAAAA000929	evm.model.utg10436.3|evm.TU.utg10436.3|utg10436|GWHAAAA00011545.:3679-4257:-|Frame:	23.3321	23.1437	23.3221	23.4129	23.856	23.9296	1.26915	0.092918	1.0319	-0.466867	NaN	NaN	NaN	7	7	7	438	438	438	21493	0	34333	460350000	27	81	molybdopterin synthase catalytic subunit-like [Lactuca sativa]	XP_023772015.1	90.625	192	16	1	1	190	1	192	3.4e-124	357	Molybdopterin synthase catalytic subunit (EC 2.8.1.12) (Molybdenum cofactor synthesis protein 2 large subunit) (Molybdenum cofactor synthesis protein 2B) (MOCS2B)	O22827	66.129	186	55	2	6	189	5	184
evm.model.utg10457.32	GWHPAAAA000963	evm.model.utg10457.32|evm.TU.utg10457.32|utg10457|GWHAAAA00000549.:115070-115183,	19.924	18.9642	18.5676	19.4719	19.6861	20.0188	0.592125	0.32269	0.491214	-0.573668	NaN	NaN	NaN	2	2	2	84	84	84	38135	0	33041	24071000	4	83	protein DECREASED SIZE EXCLUSION LIMIT 1 isoform X2 [Lactuca sativa]	XP_023767159.1	75.325	385	42	5	1	333	1	384	0	589	Protein DECREASED SIZE EXCLUSION LIMIT 1 (NbDSE1)	F1DLK1	59.043	376	113	5	1	336	1	375
evm.model.utg10457.36	GWHPAAAA000967	evm.model.utg10457.36|evm.TU.utg10457.36|utg10457|GWHAAAA00000549.:132144-132351,	21.6665	21.9575	22.3989	22.2772	22.5045	22.6098	0.908219	0.16439	0.784125	-0.4562	NaN	NaN	NaN	11	11	6	105	105	66	13674	0	1934	194810000	29	84	coatomer subunit alpha-1-like isoform X2 [Lactuca sativa]	XP_023767165.1	94.668	1219	36	14	1	1192	1	1217	0	2344	Coatomer subunit alpha-1 (Alpha-coat protein 1) (Alpha-COP 1)	Q94A40	80.262	1221	207	17	1	1192	1	1216
evm.model.utg10475.1	GWHPAAAA001006	evm.model.utg10475.1|evm.TU.utg10475.1|utg10475|GWHAAAA00028819.:14820-14899,;evm.model.utg13522.14|evm.TU.utg13522.14|utg13522|GWHAAAA00011363.:66907-66911,;evm.model.utg17673.14|evm.TU.utg17673.14|utg17673|GWHAAAA00013842.:90427-90429,;evm.model.utg22479.5|evm.TU.utg22479.5|utg22479|GWHAAAA00024297.:18158-18170,;evm.model.utg23557.3|evm.TU.utg23557.3|utg23557|GWHAAAA00017574.:10364-10366,	19.9171	21.3021	20.9524	21.5547	21.5248	21.7034	0.97217	0.14738	0.831561	-0.870433	NaN	NaN	NaN	3	3	3	113	113	113	33547	0	52784	109230000	12	86	60S ribosomal protein L5-like [Lactuca sativa]	XP_023769746.1	95.533	291	9	2	1	287	1	291	0	564	60S ribosomal protein L5	Q6UNT2	79.725	291	55	2	1	287	1	291
evm.model.utg10478.1	GWHPAAAA001013	evm.model.utg10478.1|evm.TU.utg10478.1|utg10478|GWHAAAA00017941.:6415-6500,	23.1952	23.224	23.3049	23.6974	23.45	23.3422	1.08911	0.124304	0.905515	-0.255166	NaN	NaN	NaN	6	6	6	377	377	377	24716	0	24933	424350000	29	88	elongation factor 1-beta 2-like [Cynara cardunculus var. scolymus]	XP_024982923.1	83.983	231	30	2	1	224	1	231	6.9e-117	342	Elongation factor 1-beta 1 (EF-1-beta 1) (Elongation factor 1-beta' 1) (EF-1-beta' 1) (Elongation factor 1B-alpha 1) (eEF-1B alpha 1)	Q84WM9	71.121	232	55	6	1	224	1	228
evm.model.utg1048.6	GWHPAAAA001034	evm.model.utg1048.6|evm.TU.utg1048.6|utg1048|GWHAAAA00001628.:44193-44353,	23.5042	22.7554	22.5543	22.832	23.008	23.0448	0.0267462	0.955289	0.0198652	-0.0236333	NaN	NaN	NaN	13	13	13	201	201	201	85302	0	24996	296650000	37	90	cullin-3A-like [Lactuca sativa]	XP_023772953.1	95.498	733	19	7	1	719	1	733	0	1427	Cullin-3A (AtCUL3a)	Q9ZVH4	78.308	733	144	8	1	719	1	732
evm.model.utg10486.5	GWHPAAAA001046	evm.model.utg10486.5|evm.TU.utg10486.5|utg10486|GWHAAAA00027977.:12141-12155,	17.9496	18.1553	17.9951	18.2218	18.8822	18.8611	1.29235	0.0910508	1.04072	-0.6217	NaN	NaN	NaN	1	1	1	2	2	2	66494	0	2782	11824000	2	92	arginine--tRNA ligase, chloroplastic/mitochondrial-like isoform X2 [Lactuca sativa]	XP_023744249.1	93.559	590	28	5	1	580	1	590	0	1132	Arginine--tRNA ligase, chloroplastic/mitochondrial (EC 6.1.1.19) (Arginyl-tRNA synthetase) (ArgRS) (Protein EMBRYO DEFECTIVE 1027)	O23247	74.533	589	139	5	3	580	54	642
evm.model.utg105.5	GWHPAAAA001077	evm.model.utg105.5|evm.TU.utg105.5|utg105|GWHAAAA00005649.:41271-42325,	24.7128	24.6682	24.6282	24.2559	24.8422	24.2547	0.482397	0.412067	0.385032	0.2188	NaN	NaN	NaN	33	17	16	345	196	187	11774	0	58306	1047500000	96	94	protein argonaute 1-like [Lactuca sativa]	XP_023772276.1	89.484	989	62	15	84	1043	78	1053	0	1746	Protein argonaute 1B (OsAGO1b)	Q7XSA2	78.909	953	158	16	130	1043	170	1118
evm.model.utg105.8	GWHPAAAA001080	evm.model.utg105.8|evm.TU.utg105.8|utg105|GWHAAAA00005649.:58682-59779:+|Frame:	21.6025	21.3371	21.3611	21.6338	21.6752	21.7078	1.28062	0.0924381	1.03415	-0.2387	NaN	NaN	NaN	7	7	7	288	288	288	39195	0	51778	151210000	15	95	E3 ubiquitin-protein ligase RING1-like [Lactuca sativa]	XP_023772272.1	87.945	365	37	4	1	359	1	364	0	577	E3 ubiquitin-protein ligase RING1 (EC 2.3.2.27) (RING finger protein 1) (RING-type E3 ubiquitin transferase RING1)	P0CH30	48.611	360	142	11	11	358	9	337
evm.model.utg10539.8	GWHPAAAA001136	evm.model.utg10539.8|evm.TU.utg10539.8|utg10539|GWHAAAA00004780.:45512-45661,	24.6809	24.0244	23.2863	24.0287	24.3437	24.3008	0.212586	0.727405	0.138224	-0.2272	NaN	NaN	NaN	26	26	26	265	265	265	13883	0	58935	586820000	79	97	paladin [Lactuca sativa]	XP_023760340.1	87.821	1248	87	21	1	1202	1	1229	0	2173	Paladin	Q8JHZ8	22.872	787	461	32	457	1185	118	816
evm.model.utg10569.2	GWHPAAAA001177	evm.model.utg10569.2|evm.TU.utg10569.2|utg10569|GWHAAAA00002848.:22950-22970,	23.5156	24.2162	23.6148	24.0111	24.4487	24.5678	0.94758	0.152929	0.81551	-0.560334	NaN	NaN	NaN	19	19	15	304	304	259	89959	0	44246	710240000	43	99	cullin-1-like isoform X1 [Cynara cardunculus var. scolymus]	XP_024965573.1	94.332	741	28	7	36	762	1	741	0	1424	Cullin-1	Q94AH6	78.969	737	141	7	40	762	2	738
evm.model.utg10569.6	GWHPAAAA001180	evm.model.utg10569.6|evm.TU.utg10569.6|utg10569|GWHAAAA00002848.:51861-52055,	24.132	24.5494	24.4169	24.179	23.5946	24.2555	0.666879	0.274928	0.560781	0.3564	NaN	NaN	NaN	19	19	19	324	324	324	84661	0	52813	592680000	52	100	spermatogenesis-associated protein 20 isoform X1 [Lactuca sativa]	XP_023747944.1	87.811	763	66	10	1	739	75	834	0	1332	Spermatogenesis-associated protein 20 (Sperm-specific protein 411) (Ssp411)	Q8TB22	39.947	761	386	21	14	734	55	784
evm.model.utg1057.5	GWHPAAAA001185	evm.model.utg1057.5|evm.TU.utg1057.5|utg1057|GWHAAAA00029751.:20268-21710:+|Frame:	20.5958	20.2369	20.6197	20.8591	20.7986	20.9958	1.36641	0.0811458	1.09073	-0.400366	NaN	NaN	NaN	14	4	4	277	108	108	52963	0	1603	54193000	10	101	UDP-glucose 6-dehydrogenase 3 [Lactuca sativa]	XP_023771417.1	96.875	480	7	4	1	472	1	480	0	943	UDP-glucose 6-dehydrogenase 2 (UDP-Glc dehydrogenase 2) (UDP-GlcDH 2) (UDPGDH 2) (EC 1.1.1.22) (At-UGD2)	Q9LIA8	89.562	479	42	4	1	471	1	479
evm.model.utg10579.5	GWHPAAAA001203	evm.model.utg10579.5|evm.TU.utg10579.5|utg10579|GWHAAAA00011776.:16879-17024,;evm.model.utg11591.2|evm.TU.utg11591.2|utg11591|GWHAAAA00014941.:3799-3950,	20.6099	21.164	20.9496	20.3867	20.1015	20.867	0.761494	0.230173	0.637946	0.4561	NaN	NaN	NaN	2	2	2	32	32	32	73168	0	37081	80591000	8	102	long chain acyl-CoA synthetase 4-like [Lactuca sativa]	XP_023728302.1	89.697	660	52	7	1	644	3	662	0	1196	Long chain acyl-CoA synthetase 4 (EC 6.2.1.3)	Q9T0A0	65.649	655	211	7	2	644	5	657
evm.model.utg10581.12	GWHPAAAA001214	evm.model.utg10581.12|evm.TU.utg10581.12|utg10581|GWHAAAA00002070.:50778-52232:+|Frame:	23.1233	22.8924	23.9685	23.2802	23.0698	23.0399	0.231476	0.703358	0.152824	0.198101	NaN	NaN	NaN	8	8	8	20	20	20	5358	0	76283	411940000	33	103	6-phosphogluconate dehydrogenase, decarboxylating 3 [Lactuca sativa]	XP_023728981.1	93.429	487	21	5	1	476	1	487	0	920	6-phosphogluconate dehydrogenase, decarboxylating 2 (EC 1.1.1.44)	Q9FWA3	85.774	478	57	5	7	473	6	483
evm.model.utg10581.20	GWHPAAAA001222	evm.model.utg10581.20|evm.TU.utg10581.20|utg10581|GWHAAAA00002070.:87987-88088,	19.4655	19.7353	19.7784	14.8727	16.8018	16.2431	2.49949	0.0219794	1.65798	3.6872	NaN	NaN	NaN	1	1	1	31	31	31	41678	0	42776	30513000	2	104	EVI5-like protein [Lactuca sativa]	XP_023728987.1	94.958	357	12	3	1	351	1	357	0	682	Ecotropic viral integration site 5 protein homolog (EVI-5) (Neuroblastoma stage 4S gene protein)	O60447	37.884	293	173	6	62	348	143	432
evm.model.utg10581.43	GWHPAAAA001235	evm.model.utg10581.43|evm.TU.utg10581.43|utg10581|GWHAAAA00002070.:212005-214038:+|Frame:	28.8301	28.4187	28.1564	27.9485	27.4789	27.9434	1.27074	0.0928826	1.03207	0.678133	NaN	NaN	NaN	21	21	19	307	307	284	76025	0	18227	10185000000	156	106	probable endo-1,3(4)-beta-glucanase ARB_01444 [Cynara cardunculus var. scolymus]	XP_024981561.1	86.519	675	80	6	1	665	1	674	0	1172	Probable endo-1,3(4)-beta-glucanase ARB_01444 (Endo-1,3-beta-glucanase) (Endo-1,4-beta-glucanase) (EC 3.2.1.6) (Laminarinase)	D4AZ24	26.575	651	395	22	32	610	223	862
evm.model.utg10601.8	GWHPAAAA001266	evm.model.utg10601.8|evm.TU.utg10601.8|utg10601|GWHAAAA00019613.:29537-30463:-|Frame:	18.9764	19.3129	19.6677	19.3242	19.3122	18.9117	0.220198	0.717084	0.14443	0.1363	NaN	NaN	NaN	1	1	1	65	65	65	34097	80416	18939	20359000	2	108	probable carboxylesterase 2 [Lactuca sativa]	XP_023747534.1	85.39	308	39	3	1	302	1	308	0	539	Probable carboxylesterase 2 (AtCXE2) (EC 3.1.1.1)	Q9SX78	44.904	314	158	8	1	302	1	311
evm.model.utg10612.4	GWHPAAAA001295	evm.model.utg10612.4|evm.TU.utg10612.4|utg10612|GWHAAAA00000030.:11282-11415,;evm.model.utg18895.2|evm.TU.utg18895.2|utg18895|GWHAAAA00015958.:9705-9838,	23.9603	23.8567	23.6936	23.2434	23.3899	23.3798	2.27148	0.0300465	1.52221	0.499166	NaN	NaN	NaN	7	7	7	277	277	277	39306	0	52285	446970000	34	109	protein RICE SALT SENSITIVE 3-like [Lactuca sativa]	XP_023739081.1	94.253	348	12	3	1	340	1	348	0	673	Protein RICE SALT SENSITIVE 3	K4PW38	36.515	241	119	9	13	239	31	251
evm.model.utg10612.5	GWHPAAAA001296	evm.model.utg10612.5|evm.TU.utg10612.5|utg10612|GWHAAAA00000030.:30951-31046,	25.7149	25.0711	24.8416	26.1317	26.0721	26.208	1.60821	0.0572509	1.24222	-0.928067	NaN	NaN	NaN	25	25	25	364	364	364	82701	0	20474	1955700000	106	110	threonine--tRNA ligase, mitochondrial 1 [Lactuca sativa]	XP_023739088.1	90.43	721	52	8	5	708	3	723	0	1335	Threonine--tRNA ligase, mitochondrial 1 (EC 6.1.1.3) (AtSYT1) (Threonyl-tRNA synthetase) (ThrRS)	O04630	73.991	669	160	7	53	707	40	708
evm.model.utg10613.3	GWHPAAAA001299	evm.model.utg10613.3|evm.TU.utg10613.3|utg10613|GWHAAAA00018589.:15439-15726:-|Frame:	19.8334	17.0887	20.3278	16.0873	19.2976	19.2842	0.229623	0.703909	0.152483	0.860284	NaN	NaN	NaN	1	1	1	116	116	116	10458	54134	21213	62942000	2	112	nicotinate phosphoribosyltransferase, partial [Nitrospirae bacterium CG_4_10_14_3_um_filter_70_108]	PIX83600.1	47.826	46	20	2	44	88	334	376	1.9	37.7	Acetyl-coenzyme A synthetase 2 (EC 6.2.1.1) (Acetate--CoA ligase 2) (Acyl-activating enzyme 2)	Q6BS00	35.088	57	26	1	38	94	628	673
evm.model.utg10645.3	GWHPAAAA001347	evm.model.utg10645.3|evm.TU.utg10645.3|utg10645|GWHAAAA00027110.:22574-22987,	23.6132	23.4717	23.3028	23.6557	22.9588	23.4284	0.197329	0.739488	0.131069	0.114933	NaN	NaN	NaN	9	9	9	341	341	341	32584	0	82434	353380000	37	114	autophagy-related protein 18a-like isoform X1 [Lactuca sativa]	XP_023736604.1	88.194	288	24	2	1	286	141	420	0	519	Autophagy-related protein 18a (AtATG18a) (Protein PEROXISOME UNUSUAL POSITIONING 2)	Q93VB2	64.111	287	91	2	1	285	149	425
evm.model.utg10668.6	GWHPAAAA001380	evm.model.utg10668.6|evm.TU.utg10668.6|utg10668|GWHAAAA00015344.:45969-46151,;evm.model.utg10668.15|evm.TU.utg10668.15|utg10668|GWHAAAA00015344.:92767-93224,	21.0989	20.8132	20.8877	20.9326	20.6421	21.1968	0.0172471	0.968776	0.0137766	0.00943311	NaN	NaN	NaN	3	3	3	122	122	122	32131	0	80653	89211000	7	115	S-formylglutathione hydrolase [Lactuca sativa]	XP_023771457.1	96.154	286	7	2	1	282	1	286	0	574	S-formylglutathione hydrolase (AtSFGH) (EC 3.1.2.12) (Esterase D)	Q8LAS8	78.369	282	56	3	3	280	2	282
evm.model.utg10672.2	GWHPAAAA001391	evm.model.utg10672.2|evm.TU.utg10672.2|utg10672|GWHAAAA00005743.:25216-25314,	16.2942	20.8787	21.5222	21.5966	22.2568	21.7324	0.622991	0.299494	0.523612	-2.29689	NaN	NaN	NaN	19	7	7	198	73	73	12207	0	10114	109210000	15	116	protein EXPORTIN 1A-like [Lactuca sativa]	XP_023754919.1	92.453	1060	56	12	1	1039	1	1057	0	1985	Protein EXPORTIN 1A (AtCRM1) (AtXPO1) (Protein HEAT-INTOLERANT 2)	Q9SMV6	83.868	1029	145	11	1	1009	1	1028
evm.model.utg10689.3	GWHPAAAA001424	evm.model.utg10689.3|evm.TU.utg10689.3|utg10689|GWHAAAA00014245.:16830-16961,	19.8599	20.1043	20.4668	20.0912	20.6569	20.5948	0.533015	0.364836	0.437902	-0.303967	NaN	NaN	NaN	3	3	3	129	129	129	33011	0	62167	55219000	8	118	adaptin ear-binding coat-associated protein 2 [Lactuca sativa]	XP_023752265.1	90.94	298	17	7	1	291	1	295	2.8e-173	489	Adaptin ear-binding coat-associated protein 2 (NECAP endocytosis-associated protein 2) (NECAP-2)	Q9NVZ3	40.404	198	103	5	31	225	7	192
evm.model.utg10716.3	GWHPAAAA001488	evm.model.utg10716.3|evm.TU.utg10716.3|utg10716|GWHAAAA00012588.:15443-16036:-|Frame:	18.1103	18.4387	18.2914	21.7389	20.8103	21.0291	3.22356	0.0178182	1.74914	-2.91263	NaN	NaN	NaN	6	1	1	35	61	61	22723	8975	18844	48269000	4	120	cytochrome P450 [Cynara cardunculus var. scolymus]	KVI07310.1	66.667	195	63	1	2	194	265	459	8.15e-92	285	(S)-N-methylcoclaurine 3'-hydroxylase isozyme 1 (EC 1.14.14.102) (Cytochrome P450 80B1) (Cytochrome P450 80B3) (Fragment)	Q9SP06	48.148	189	96	1	4	190	293	481
evm.model.utg10716.7	GWHPAAAA001490	evm.model.utg10716.7|evm.TU.utg10716.7|utg10716|GWHAAAA00012588.:47015-47635,;evm.model.utg3674.2|evm.TU.utg3674.2|utg3674|GWHAAAA00003813.:16309-16584,	21.2509	22.5517	21.3591	24.3374	23.5424	23.3923	1.79132	0.0511289	1.29133	-2.0368	NaN	NaN	NaN	9	9	0	214	214	0	50011	0	14009	416830000	32	122	probable (S)-N-methylcoclaurine 3'-hydroxylase isozyme 2 [Lactuca sativa]	XP_023772666.1	76.027	438	96	4	1	429	66	503	0	657	(S)-N-methylcoclaurine 3'-hydroxylase isozyme 1 (EC 1.14.14.102) (Cytochrome P450 80B1) (Cytochrome P450 80B3) (Fragment)	Q9SP06	40.826	436	244	8	1	426	50	481
evm.model.utg10724.7	GWHPAAAA001503	evm.model.utg10724.7|evm.TU.utg10724.7|utg10724|GWHAAAA00012106.:22194-22841:+|Frame:	19.6037	19.5961	19.7138	20.5634	20.326	19.7633	1.13463	0.114725	0.940342	-0.5797	NaN	NaN	NaN	4	4	4	186	186	186	23328	0	1047	781670000	29	124	latex serine proteinase inhibitor-like [Lactuca sativa]	XP_023763259.1	68.075	213	54	6	13	211	13	225	1.01e-88	270	Kunitz trypsin inhibitor 2 (AtKTI2)	Q9LMU2	22.66	203	136	5	7	203	6	193
evm.model.utg10749.2	GWHPAAAA001530	evm.model.utg10749.2|evm.TU.utg10749.2|utg10749|GWHAAAA00029736.:3287-3778:-|Frame:;evm.model.utg10749.1|evm.TU.utg10749.1|utg10749|GWHAAAA00029736.:674-1165:-|Frame:	22.1579	21.5849	21.0316	21.4651	21.4703	21.4065	0.166856	0.776586	0.10981	0.144167	NaN	NaN	NaN	4	2	2	301	141	141	18186	0	64166	146460000	7	125	17.9 kDa class II heat shock protein-like [Lactuca sativa]	XP_023735829.1	93.865	163	8	1	1	161	1	163	3.61e-96	284	17.9 kDa class II heat shock protein	P46516	85.185	162	21	3	1	161	1	160
evm.model.utg10791.12	GWHPAAAA001613	evm.model.utg10791.12|evm.TU.utg10791.12|utg10791|GWHAAAA00007693.:61036-61095,	22.7821	22.69	22.7254	23.0544	22.8003	22.8003	0.79259	0.211617	0.674449	-0.1525	NaN	NaN	NaN	12	12	12	297	297	297	58262	0	32087	511840000	43	130	biotin carboxylase 2, chloroplastic [Lactuca sativa]	XP_023766112.1	94.963	536	16	6	1	526	1	535	0	1030	Biotin carboxylase 1, chloroplastic (EC 6.3.4.14) (Acetyl-CoA carboxylase subunit A 1) (ACC) (EC 6.4.1.2)	B9HBA8	84.803	533	64	8	4	526	3	528
evm.model.utg1083.6	GWHPAAAA001696	evm.model.utg1083.6|evm.TU.utg1083.6|utg1083|GWHAAAA00018039.:45094-45726:+|Frame:	26.5006	26.1283	26.2808	25.9391	25.9618	25.7565	1.52814	0.0654796	1.18389	0.417433	NaN	NaN	NaN	8	8	8	429	429	429	24054	0	32331	2224900000	40	134	Werner Syndrome-like exonuclease [Lactuca sativa]	XP_023748254.1	83.81	210	30	2	1	206	1	210	3.29e-127	366	Werner Syndrome-like exonuclease (EC 3.1.-.-)	Q84LH3	29.67	182	121	6	21	197	92	271
evm.model.utg10841.8	GWHPAAAA001733	evm.model.utg10841.8|evm.TU.utg10841.8|utg10841|GWHAAAA00023964.:44761-44930,	20.1336	20.2832	20.1847	20.6674	19.5999	19.5459	0.288669	0.639628	0.194073	0.262767	NaN	NaN	NaN	2	2	2	61	61	61	40864	0	32004	41346000	6	138	2-oxoglutarate-Fe(II) type oxidoreductase-like isoform X1 [Lactuca sativa]	XP_023756739.1	84.229	279	38	3	1	273	1	279	7.81e-167	478	2-oxoglutarate-Fe(II) type oxidoreductase (EC 1.14.11.-) (Endocrocin synthesis protein D)	Q4W946	34.091	264	155	12	22	275	27	281
evm.model.utg10871.8	GWHPAAAA001789	evm.model.utg10871.8|evm.TU.utg10871.8|utg10871|GWHAAAA00012107.:27622-27645,;evm.model.utg1742.8|evm.TU.utg1742.8|utg1742|GWHAAAA00013877.:38364-38387,	13.9067	18.6012	18.429	19.0671	18.8043	18.8558	0.555805	0.350303	0.455556	-1.9301	NaN	NaN	NaN	2	2	2	74	74	74	44315	34861	21789	13953000	4	142	rhomboid-like protein 15 [Lactuca sativa]	XP_023768043.1	84.559	408	45	7	1	397	1	401	0	690	Rhomboid-like protein 15 (AtRBL15) (EC 3.4.21.-)	Q8LB17	64.792	409	126	9	1	397	1	403
evm.model.utg10872.5	GWHPAAAA001794	evm.model.utg10872.5|evm.TU.utg10872.5|utg10872|GWHAAAA00021598.:23002-23200,	28.6189	27.9456	28.2108	28.5541	28.5144	28.8234	0.785748	0.215411	0.666732	-0.3722	NaN	NaN	NaN	31	31	12	553	553	321	59088	0	32331	11792000000	204	143	T-complex protein 1 subunit epsilon [Lactuca sativa]	XP_023745258.1	97.009	535	6	5	1	525	1	535	0	1046	T-complex protein 1 subunit epsilon (TCP-1-epsilon) (CCT-epsilon) (Chaperonin CCT5)	O04450	86.916	535	60	5	1	525	1	535
evm.model.utg10879.2	GWHPAAAA001808	evm.model.utg10879.2|evm.TU.utg10879.2|utg10879|GWHAAAA00002004.:7377-7832,	26.1805	26.0722	27.5608	28.0677	28.0767	27.6046	1.22306	0.101291	0.994429	-1.31183	NaN	NaN	NaN	13	13	7	383	383	25	40089	0	97066	5542300000	115	144	Heat shock protein Hsp90 family [Macleaya cordata]	OVA05115.1	84.143	391	25	6	1	354	1	391	0	624	Heat shock protein 90-2 (AtHSP90.2) (AtHsp90-2) (Heat shock protein 81-2) (Hsp81-2) (Protein EARLY-RESPONSIVE TO DEHYDRATION 8) (Protein LOSS OF RECOGNITION OF AVRRPM1 2) (Protein MUTANT SNC1-ENHANCING 12)	P55737	86.928	153	15	4	206	354	548	699
evm.model.utg10881.3	GWHPAAAA001811	evm.model.utg10881.3|evm.TU.utg10881.3|utg10881|GWHAAAA00020893.:5194-5898,	20.7951	20.2758	20.5675	20.3901	20.7012	20.3805	0.109417	0.847908	0.0716513	0.0555325	NaN	NaN	NaN	1	1	1	42	42	42	43082	0	14168	126650000	7	145	caffeoylshikimate esterase-like [Lactuca sativa]	XP_023761069.1	87.374	396	32	7	1	378	11	406	0	655	Caffeoylshikimate esterase (EC 3.1.1.-) (Lysophospholipase 2) (LysoPL2)	Q9C942	73.397	312	75	4	70	375	22	331
evm.model.utg10897.12	GWHPAAAA001834	evm.model.utg10897.12|evm.TU.utg10897.12|utg10897|GWHAAAA00000886.:47453-48504,	25.7599	24.9651	24.6647	24.7764	25.3076	25.2067	0.030435	0.954045	0.0204311	0.0329997	NaN	NaN	NaN	15	15	15	268	268	268	70999	0	98267	1241000000	68	146	ABC transporter F family member 1 [Lactuca sativa]	XP_023749457.1	95.667	600	14	6	36	623	1	600	0	1164	ABC transporter F family member 1 (ABC transporter ABCF.1) (AtABCF1) (GCN20-type ATP-binding cassette protein GCN1)	Q9FJH6	84.477	554	74	6	82	623	40	593
evm.model.utg10898.9	GWHPAAAA001839	evm.model.utg10898.9|evm.TU.utg10898.9|utg10898|GWHAAAA00000818.:58624-58869,;evm.model.utg33282.3|evm.TU.utg33282.3|utg33282|GWHAAAA00026174.:5247-5492,	22.2445	21.9755	21.4787	22.1733	22.1593	22.4306	0.66768	0.275369	0.560085	-0.354833	NaN	NaN	NaN	7	7	7	159	159	159	56573	0	18248	164730000	23	147	glycerol kinase-like [Lactuca sativa]	XP_023761627.1	93.678	522	23	5	1	512	1	522	0	966	Glycerol kinase (Glycerokinase) (EC 2.7.1.30) (ATP:glycerol 3-phosphotransferase) (Protein GLYCEROL INSENSITIVE 1) (Protein NONHOST RESISTANCE TO P. S. PHASEOLICOLA 1)	Q9M8L4	80.46	522	92	5	1	512	1	522
evm.model.utg10923.9	GWHPAAAA001879	evm.model.utg10923.9|evm.TU.utg10923.9|utg10923|GWHAAAA00008681.:37123-37134,	20.8079	20.2053	20.1592	19.9553	20.0816	19.4478	0.922415	0.159481	0.797291	0.562567	NaN	NaN	NaN	4	4	4	9	9	9	58162	0	74817	33401000	4	151	putative 3,4-dihydroxy-2-butanone kinase isoform X2 [Lactuca sativa]	XP_023766599.1	90.811	555	40	6	1	544	1	555	0	997	Putative 3,4-dihydroxy-2-butanone kinase (EC 2.7.1.-)	O04059	77.798	554	112	6	1	544	1	553
evm.model.utg10935.4	GWHPAAAA001888	evm.model.utg10935.4|evm.TU.utg10935.4|utg10935|GWHAAAA00007972.:21591-21704,	19.7464	21.445	21.7602	22.0153	22.5815	22.1603	0.913967	0.162704	0.788602	-1.2685	NaN	NaN	NaN	10	10	10	161	161	161	85221	0	19916	147220000	21	152	vacuolar protein sorting-associated protein 51 homolog isoform X1 [Cynara cardunculus var. scolymus]	XP_024995991.1	81.971	771	97	10	1	729	1	771	0	1228	Vacuolar protein sorting-associated protein 51 homolog (Protein UNHINGED)	Q0WQ75	60.18	776	263	12	1	733	1	773
evm.model.utg10955.13	GWHPAAAA001918	evm.model.utg10955.13|evm.TU.utg10955.13|utg10955|GWHAAAA00006798.:36083-36179,	22.3358	22.1708	22.6058	22.1922	22.5538	22.0393	0.213404	0.727176	0.13836	0.109033	NaN	NaN	NaN	5	5	5	185	185	185	35711	0	1769	173830000	25	155	autophagy-related protein 3-like isoform X2 [Lactuca sativa]	XP_023766320.1	93.312	314	15	3	1	308	1	314	0	593	Autophagy-related protein 3 (Autophagy-related E2-like conjugation enzyme ATG3) (AtAPG3) (Protein autophagy 3)	Q0WWQ1	80.255	314	55	4	1	308	1	313
evm.model.utg110.13	GWHPAAAA002009	evm.model.utg110.13|evm.TU.utg110.13|utg110|GWHAAAA00024796.:63774-64112,	24.298	23.508	24.3264	24.6808	24.8402	24.7059	1.20317	0.103242	0.986144	-0.698167	NaN	NaN	NaN	11	11	11	311	311	311	45663	0	27869	745940000	54	159	lanC-like protein GCR2 [Lactuca sativa]	XP_023762139.1	83.498	406	61	3	1	400	1	406	0	681	LanC-like protein GCR2 (G-protein coupled receptor 2)	F4IEM5	66.341	410	128	5	1	400	1	410
evm.model.utg11012.16	GWHPAAAA002025	evm.model.utg11012.16|evm.TU.utg11012.16|utg11012|GWHAAAA00003339.:59006-59055,;evm.model.utg35448.5|evm.TU.utg35448.5|utg35448|GWHAAAA00012213.:24121-24244,	21.403	21.7028	21.5434	20.9164	20.2026	21.2409	1.12617	0.116367	0.93417	0.7631	NaN	NaN	NaN	6	6	6	169	169	169	46142	0	99264	95412000	12	160	carbamoyl-phosphate synthase small chain, chloroplastic [Lactuca sativa]	XP_023763732.1	90.61	426	27	5	1	413	1	426	0	790	Carbamoyl-phosphate synthase small chain, chloroplastic (EC 6.3.5.5) (Carbamoyl-phosphate synthetase glutamine chain) (Protein VENOSA 6)	Q9LVW7	75.062	401	85	5	28	413	30	430
evm.model.utg11017.1	GWHPAAAA002031	evm.model.utg11017.1|evm.TU.utg11017.1|utg11017|GWHAAAA00003128.:15285-15383,;evm.model.utg9692.23|evm.TU.utg9692.23|utg9692|GWHAAAA00000816.:123026-123115,;evm.model.utg1914.27|evm.TU.utg1914.27|utg1914|GWHAAAA00002824.:146283-146372,;evm.model.utg4713.18|evm.TU.utg4713.18|utg4713|GWHAAAA00003252.:92417-92503,	21.7796	21.8351	21.5728	22.5778	21.6505	21.9113	0.479604	0.415153	0.381792	-0.317367	NaN	NaN	NaN	6	6	6	306	306	306	23233	0	12423	132840000	16	161	hypothetical protein LSAT_2X58480 [Lactuca sativa]	PLY96466.1	95.192	208	2	3	2	205	68	271	7e-139	398	40S ribosomal protein S5-2 (AtRPS5A) (Protein ARABIDOPSIS MINUTE-LIKE 1)	P51427	82.723	191	29	2	19	205	17	207
evm.model.utg11051.3	GWHPAAAA002094	evm.model.utg11051.3|evm.TU.utg11051.3|utg11051|GWHAAAA00010471.:17465-17662,	21.8864	20.8586	16.6489	21.0642	22.0014	21.8164	0.489541	0.403982	0.393638	-1.82936	NaN	NaN	NaN	4	4	4	141	141	141	42064	0	83294	98969000	9	163	ultraviolet-B receptor UVR8-like [Lactuca sativa]	XP_023759847.1	92.072	391	25	3	1	385	1	391	0	726	Ultraviolet-B receptor UVR8 (Protein UV-B RESISTANCE 8) (RCC1 domain-containing protein UVR8)	Q9FN03	29.944	354	216	11	41	381	17	351
evm.model.utg11051.7	GWHPAAAA002097	evm.model.utg11051.7|evm.TU.utg11051.7|utg11051|GWHAAAA00010471.:39008-39991:+|Frame:	18.7518	18.6831	18.5702	19.4096	18.7448	19.2563	1.05935	0.128037	0.892665	-0.468533	NaN	NaN	NaN	1	1	1	37	37	37	36283	2045	23334	16032000	3	164	probable carboxylesterase 17 [Lactuca sativa]	XP_023759841.1	81.957	327	51	5	1	321	9	333	0	546	Probable carboxylesterase 17 (AtCXE17) (EC 3.1.1.1)	Q9LFR7	52.584	329	137	7	5	320	20	342
evm.model.utg11066.18	GWHPAAAA002115	evm.model.utg11066.18|evm.TU.utg11066.18|utg11066|GWHAAAA00018516.:70691-70839,	20.6242	20.257	13.7094	20.8628	21.1579	21.1675	0.566288	0.341971	0.466011	-2.86588	NaN	NaN	NaN	3	3	3	197	197	197	33021	0	98122	53138000	5	165	plant UBX domain-containing protein 4-like [Lactuca sativa]	XP_023742781.1	89.355	310	21	4	1	299	1	309	0	537	Plant UBX domain-containing protein 4 (PUX4) (CDC48-interacting UBX-domain protein 4)	Q8RWU7	67.881	302	87	6	1	296	1	298
evm.model.utg11070.5	GWHPAAAA002124	evm.model.utg11070.5|evm.TU.utg11070.5|utg11070|GWHAAAA00009092.:37189-37305,	22.8554	22.6771	22.4443	23.6837	23.5031	23.6717	2.71585	0.0189756	1.7218	-0.960567	NaN	NaN	NaN	7	7	7	159	159	159	59527	0	51019	345830000	31	166	3-oxoacyl-[acyl-carrier-protein] synthase II, chloroplastic-like [Lactuca sativa]	XP_023756597.1	93.982	565	13	7	1	544	1	565	0	1072	3-oxoacyl-[acyl-carrier-protein] synthase II, chloroplastic (EC 2.3.1.41) (Beta-ketoacyl-acyl-carrier-protein synthase II) (AtKAS2) (Beta-ketoacyl-ACP synthetase 2) (Protein FATTY ACID BIOSYNTHESIS 1)	Q9C9P4	71.067	553	132	11	3	544	6	541
evm.model.utg11071.10	GWHPAAAA002132	evm.model.utg11071.10|evm.TU.utg11071.10|utg11071|GWHAAAA00009025.:72789-73024,	21.0865	22.0489	21.8102	22.4641	22.3379	22.9051	1.28252	0.0913508	1.03929	-0.9205	NaN	NaN	NaN	10	10	10	246	246	246	61751	0	17978	157460000	22	167	xylulose kinase [Lactuca sativa]	XP_023752962.1	89.107	560	50	6	1	549	1	560	0	975	Xylulose kinase 2 (Atxk-2) (Xylulokinase 2) (EC 2.7.1.17) (1-Deoxy-D-Xylulokinase) (DXK)	Q949W8	70.609	558	152	7	1	548	1	556
evm.model.utg11077.2	GWHPAAAA002146	evm.model.utg11077.2|evm.TU.utg11077.2|utg11077|GWHAAAA00017792.:5308-5339,;evm.model.utg16249.1|evm.TU.utg16249.1|utg16249|GWHAAAA00013498.:2937-3003,	23.4051	23.3566	23.5163	23.1199	23.2919	23.0743	1.50064	0.0676942	1.16945	0.263966	NaN	NaN	NaN	13	13	8	177	177	12	95039	0	23943	312960000	38	168	gamma-adaptin 1 [Artemisia annua]	PWA67771.1	84.211	874	99	15	1	842	1	867	0	1427	AP-1 complex subunit gamma-2 (Adaptor protein complex AP-1 large subunit gamma-2) (Adaptor-related protein complex 1 subunit gamma-2) (Clathrin assembly protein complex 1 gamma-2 large chain) (Gamma-adaptin 2)	Q9ZUI6	72.905	871	198	17	1	842	1	862
evm.model.utg11087.16	GWHPAAAA002158	evm.model.utg11087.16|evm.TU.utg11087.16|utg11087|GWHAAAA00007973.:42863-43063,	19.3954	19.0603	19.2712	18.9869	19.3038	19.428	0.00547098	0.992053	0.00346513	0.00273323	NaN	NaN	NaN	2	2	2	10	10	10	27164	0	31638	20271000	7	169	GEM-like protein 5 [Lactuca sativa]	XP_023734442.1	85.776	232	24	3	16	243	16	242	2.14e-137	395	GEM-like protein 5	Q9LYV6	52.227	247	92	6	5	236	27	262
evm.model.utg11091.25	GWHPAAAA002183	evm.model.utg11091.25|evm.TU.utg11091.25|utg11091|GWHAAAA00027501.:91373-91506,	22.687	22.4486	22.1354	22.3813	22.7073	22.768	0.415738	0.484857	0.314386	-0.195199	NaN	NaN	NaN	8	8	8	255	255	255	41121	0	21005	282650000	24	170	ribosome maturation protein SBDS [Lactuca sativa]	XP_023755708.1	84.282	369	45	6	1	358	1	367	0	610	Ribosome maturation protein SBDS (Shwachman-Bodian-Diamond syndrome protein homolog)	Q3SWZ6	52.049	244	111	3	4	241	2	245
evm.model.utg11093.4	GWHPAAAA002187	evm.model.utg11093.4|evm.TU.utg11093.4|utg11093|GWHAAAA00027421.:19881-20264,	21.2232	21.3257	21.4907	21.3184	21.3464	21.3925	0.0244115	0.957369	0.0189206	-0.00589943	NaN	NaN	NaN	4	4	3	206	206	161	24914	0	9573	95286000	13	171	transcription factor bHLH81-like isoform X1 [Lactuca sativa]	XP_023753940.1	84.716	229	13	7	1	219	1	217	2.75e-112	330	Transcription factor bHLH80 (Basic helix-loop-helix protein 80) (AtbHLH80) (bHLH 80) (Transcription factor EN 71) (bHLH transcription factor bHLH080)	Q9C8P8	55.844	231	75	9	11	218	25	251
evm.model.utg11102.3	GWHPAAAA002215	evm.model.utg11102.3|evm.TU.utg11102.3|utg11102|GWHAAAA00007046.:10818-11186,	22.5438	22.6706	22.5443	23.1373	23.1758	23.2659	3.3601	0.0202759	1.69302	-0.606766	NaN	NaN	NaN	14	14	14	178	178	178	10609	0	32326	335020000	44	173	probable glucan 1,3-alpha-glucosidase [Lactuca sativa]	XP_023749340.1	91.398	930	62	9	1	912	1	930	0	1719	Probable glucan 1,3-alpha-glucosidase (EC 3.2.1.84) (Glucosidase II subunit alpha) (Protein PRIORITY IN SWEET LIFE 5) (Protein RADIAL SWELLING 3)	Q9FN05	72.193	935	223	16	1	912	1	921
evm.model.utg11127.3	GWHPAAAA002247	evm.model.utg11127.3|evm.TU.utg11127.3|utg11127|GWHAAAA00005544.:14073-14451,	22.0288	21.5467	21.9636	21.3449	21.7911	21.8043	0.394854	0.51112	0.291477	0.1996	NaN	NaN	NaN	13	5	5	328	169	169	58683	0	30473	138310000	22	175	putative importin subunit alpha-2, partial [Taraxacum brevicorniculatum]	AIU34461.1	97.74	531	2	5	1	521	1	531	0	1043	Importin subunit alpha-1 (IMPa-1) (Karyopherin subunit alpha-1) (KAP-alpha-1)	Q96321	79.104	536	94	7	1	522	1	532
evm.model.utg1116.26	GWHPAAAA002283	evm.model.utg1116.26|evm.TU.utg1116.26|utg1116|GWHAAAA00006768.:110817-110948,	18.9235	19.0458	18.733	18.7375	19.1538	18.9309	0.0946798	0.865826	0.0625694	-0.0399666	NaN	NaN	NaN	3	3	3	35	35	35	10753	0	28389	15715000	3	177	DExH-box ATP-dependent RNA helicase DExH1 isoform X1 [Helianthus annuus]	XP_021994407.1	84.463	959	95	12	41	946	73	1030	0	1632	DExH-box ATP-dependent RNA helicase DExH1 (EC 3.6.4.13)	F4ILR7	70.502	956	227	12	41	942	39	993
evm.model.utg11228.8	GWHPAAAA002393	evm.model.utg11228.8|evm.TU.utg11228.8|utg11228|GWHAAAA00008957.:77921-78840,	24.0812	23.5657	23.2284	23.0805	22.9671	23.148	1.03725	0.134184	0.872299	0.5599	NaN	NaN	NaN	5	5	5	99	99	99	91769	0	24309	513690000	25	181	ataxin-2 homolog [Lactuca sativa]	XP_023746332.1	64.815	594	106	19	299	799	75	658	0	586	Putative ribonuclease H protein At1g65750 (EC 3.1.26.4)	P0C2F6	34.5	200	122	7	27	218	1	199
evm.model.utg1125.33	GWHPAAAA002443	evm.model.utg1125.33|evm.TU.utg1125.33|utg1125|GWHAAAA00006269.:194042-194093,	20.5073	20.3762	20.3335	20.8865	20.7158	20.3453	0.65571	0.280829	0.551558	-0.243533	NaN	NaN	NaN	7	6	6	162	134	134	65283	0	10188	75567000	13	182	serine/threonine-protein kinase OSR1-like isoform X2 [Lactuca sativa]	XP_023762049.1	83.943	629	50	12	1	581	1	626	0	1042	Serine/threonine-protein kinase fray2 (EC 2.7.11.1) (STE20-like kinase fray2)	Q551H4	54.426	305	131	5	3	302	61	362
evm.model.utg11284.4	GWHPAAAA002488	evm.model.utg11284.4|evm.TU.utg11284.4|utg11284|GWHAAAA00024899.:20070-20466,;evm.model.utg27904.2|evm.TU.utg27904.2|utg27904|GWHAAAA00007380.:16970-17306,	22.0235	21.5536	21.8301	22.1919	21.8469	22.4877	0.744693	0.23604	0.627014	-0.3731	NaN	NaN	NaN	4	4	1	117	117	3	41687	0	11861	163070000	13	186	ubiquitin carboxyl-terminal hydrolase 4-like [Cynara cardunculus var. scolymus]	XP_024959421.1	91.781	365	22	4	1	359	1	363	0	694	Ubiquitin carboxyl-terminal hydrolase 4 (EC 3.4.19.12) (Deubiquitinating enzyme 4) (AtUBP4) (Ubiquitin thioesterase 4) (Ubiquitin-specific-processing protease 4)	Q8LAM0	81.941	371	48	8	1	359	1	364
evm.model.utg11287.23	GWHPAAAA002494	evm.model.utg11287.23|evm.TU.utg11287.23|utg11287|GWHAAAA00005195.:95070-95210,	18.5784	15.4202	19.1241	19.2174	19.3872	19.3103	0.621566	0.299084	0.524207	-1.59739	NaN	NaN	NaN	2	2	2	41	41	41	88719	20704	24185	15829000	3	187	elongator complex protein 2 [Lactuca sativa]	XP_023762815.1	84.121	825	82	18	1	789	1	812	0	1365	Elongator complex protein 2 (AtELP2) (Elongator component 2) (Protein GREEN NPR1 SEEDLING ON SA MEDIUM 1)	F4I1S7	62.352	842	250	21	1	785	1	832
evm.model.utg11287.25	GWHPAAAA002495	evm.model.utg11287.25|evm.TU.utg11287.25|utg11287|GWHAAAA00005195.:104627-105224,	21.2769	20.2808	20.4166	19.9116	18.7569	18.8083	1.42661	0.0752626	1.12342	1.49917	NaN	NaN	NaN	12	1	1	286	55	55	65881	0	60648	36110000	3	188	uncharacterized protein LOC111911259 [Lactuca sativa]	XP_023762817.1	75.421	594	106	16	24	587	1	584	0	740	Serine/threonine-protein kinase tel1 (EC 2.7.11.1) (ATM homolog) (DNA-damage checkpoint kinase tel1) (Telomere length regulation protein 1)	Q5BHE2	25.61	164	106	4	176	324	68	230
evm.model.utg113.26	GWHPAAAA002519	evm.model.utg113.26|evm.TU.utg113.26|utg113|GWHAAAA00005095.:78965-79937,	21.7168	21.6964	20.9602	21.1653	21.3394	20.8038	0.530596	0.367573	0.434656	0.354966	NaN	NaN	NaN	5	5	4	132	132	113	4452	0	5092	133950000	9	189	pyruvate dehydrogenase E1 component subunit beta-3, chloroplastic-like [Lactuca sativa]	XP_023766200.1	96.569	408	5	5	1	400	1	407	0	796	Pyruvate dehydrogenase E1 component subunit beta-3, chloroplastic (EC 1.2.4.1)	O64688	81.373	408	66	5	1	400	1	406
evm.model.utg11319.24	GWHPAAAA002565	evm.model.utg11319.24|evm.TU.utg11319.24|utg11319|GWHAAAA00003198.:101918-102224,;evm.model.utg9171.3|evm.TU.utg9171.3|utg9171|GWHAAAA00024814.:10832-11138,	19.6077	14.8218	19.4438	19.3613	20.3979	20.4302	0.584278	0.328272	0.483766	-2.10538	NaN	NaN	NaN	3	3	3	58	58	58	59855	0	42747	27968000	4	190	polyadenylate-binding protein-interacting protein 7-like [Lactuca sativa]	XP_023744993.1	84.902	563	44	19	1	542	1	543	0	889	Polyadenylate-binding protein-interacting protein 7 (PABP-interacting protein 7) (Poly(A)-binding protein-interacting protein 7) (PAM2-containing protein CID7) (Protein CTC-INTERACTING DOMAIN 7)	O64843	54.09	599	186	20	1	542	1	567
evm.model.utg11341.1	GWHPAAAA002590	evm.model.utg11341.1|evm.TU.utg11341.1|utg11341|GWHAAAA00020978.:8813-8850,	18.808	18.2746	15.724	18.3077	16.1694	17.2705	0.112844	0.844143	0.073584	0.353025	NaN	NaN	NaN	8	1	1	319	37	37	34282	25025	2212	11208000	2	191	cis-prenyltransferase CPT3 [Taraxacum brevicorniculatum]	AGE89405.1	98.662	299	0	2	1	295	1	299	0	606	Dehydrodolichyl diphosphate synthase 6 (Dedol-PP synthase 6) (EC 2.5.1.-)	Q8S2T1	52.982	285	118	3	23	295	13	293
evm.model.utg11341.6	GWHPAAAA002594	evm.model.utg11341.6|evm.TU.utg11341.6|utg11341|GWHAAAA00020978.:44523-44560,	24.708	24.8265	24.5713	23.2341	23.4158	23.6931	2.92429	0.0188667	1.7243	1.25427	NaN	NaN	NaN	10	10	3	399	399	123	34994	0	29298	724980000	46	192	cis-prenyltransferase CPT2 [Taraxacum brevicorniculatum]	AGE89404.1	98.052	308	0	3	1	302	1	308	0	616	Dehydrodolichyl diphosphate synthase 6 (Dedol-PP synthase 6) (EC 2.5.1.-)	Q8S2T1	52.797	286	124	4	23	301	13	294
evm.model.utg1135.6	GWHPAAAA002612	evm.model.utg1135.6|evm.TU.utg1135.6|utg1135|GWHAAAA00025129.:30103-32153,	26.4462	25.1964	24.9788	25.62	25.5314	25.4878	0.00423299	0.992842	0.00311986	-0.0059344	NaN	NaN	NaN	21	19	19	32	303	303	10717	0	13278	1652400000	86	193	protein SIEVE ELEMENT OCCLUSION B-like isoform X1 [Lactuca sativa]	XP_023741889.1	67.619	315	72	7	1	295	1	305	2.91e-134	429	Protein SIEVE ELEMENT OCCLUSION B (AtSEOb) (Protein SIEVE ELEMENT OCCLUSION-RELATED 1) (AtSEOR1)	Q9SS87	32.765	293	154	10	17	288	37	307
evm.model.utg11355.24	GWHPAAAA002632	evm.model.utg11355.24|evm.TU.utg11355.24|utg11355|GWHAAAA00001108.:116486-116929,	26.434	26.5914	26.1127	26.1934	26.1563	26.4608	0.254508	0.677728	0.168945	0.1092	NaN	NaN	NaN	20	20	16	467	467	389	65513	0	12109	2977400000	122	195	probable alkaline/neutral invertase D [Lactuca sativa]	XP_023740637.1	94.792	576	17	6	1	566	1	573	0	1113	Probable alkaline/neutral invertase B (A/N-INVB) (EC 3.2.1.26)	Q9SW48	78.198	555	98	8	28	566	24	571
evm.model.utg11359.8	GWHPAAAA002641	evm.model.utg11359.8|evm.TU.utg11359.8|utg11359|GWHAAAA00000819.:69908-70004,	23.8357	23.356	23.169	23.2731	23.2363	23.1718	0.491773	0.402592	0.395135	0.2265	NaN	NaN	NaN	17	17	17	176	176	176	1484	0	43001	326810000	52	196	uncharacterized protein LOC111909941 isoform X1 [Lactuca sativa]	XP_023761499.1	61.861	1311	432	26	1	1262	1	1292	0	1515	Probable receptor-like protein kinase At5g24010 (EC 2.7.11.-)	Q9FLW0	33.871	310	185	9	6	306	468	766
evm.model.utg11370.5	GWHPAAAA002658	evm.model.utg11370.5|evm.TU.utg11370.5|utg11370|GWHAAAA00018796.:27816-27978,;evm.model.utg3157.11|evm.TU.utg3157.11|utg3157|GWHAAAA00008658.:28559-28720,	20.4462	20.4585	20.5124	21.4853	21.5235	21.5781	5.20785	0.01	2	-1.0566	NaN	NaN	NaN	6	6	6	92	92	92	83274	0	83033	82663000	12	197	exocyst complex component EXO84B [Lactuca sativa]	XP_023761995.1	89.831	767	50	11	1	739	1	767	0	1298	Exocyst complex component EXO84B (AtExo80b)	Q9LTB0	69.137	742	204	12	19	738	13	751
evm.model.utg11396.10	GWHPAAAA002715	evm.model.utg11396.10|evm.TU.utg11396.10|utg11396|GWHAAAA00007909.:80680-81073,;evm.model.utg6992.7|evm.TU.utg6992.7|utg6992|GWHAAAA00011348.:44583-45265,	26.8281	26.7115	27.1977	26.5914	26.9365	26.5001	0.525712	0.370695	0.430983	0.236434	NaN	NaN	NaN	21	21	6	581	581	193	50139	0	32331	4485800000	167	198	tubulin beta-2 chain-like [Lactuca sativa]	XP_023759070.1	97.982	446	1	4	1	438	1	446	0	899	Tubulin beta-3 chain	Q9ASR0	94.407	447	15	5	1	437	1	447
evm.model.utg11396.11	GWHPAAAA002716	evm.model.utg11396.11|evm.TU.utg11396.11|utg11396|GWHAAAA00007909.:85931-86395:-|Frame:	22.3837	22.4547	22.4907	21.7244	21.433	21.0019	2.11908	0.0374641	1.42638	1.0566	NaN	NaN	NaN	3	1	1	247	104	104	17504	0	50351	157290000	9	199	Alpha crystallin/Hsp20 domain-containing protein [Artemisia annua]	PWA56401.1	80.38	158	24	3	1	152	1	157	2.16e-82	248	18.2 kDa class I heat shock protein	P27880	73.418	158	36	2	1	152	1	158
evm.model.utg11406.16	GWHPAAAA002737	evm.model.utg11406.16|evm.TU.utg11406.16|utg11406|GWHAAAA00016471.:83702-83976,	19.0732	20.9114	20.8466	21.1586	21.5889	21.8637	0.9254	0.158983	0.798649	-1.26	NaN	NaN	NaN	7	7	7	156	156	156	56731	0	12709	97150000	16	200	serine hydroxymethyltransferase 3, chloroplastic-like [Lactuca sativa]	XP_023768635.1	89.251	521	40	8	4	508	31	551	0	925	Serine hydroxymethyltransferase 3, chloroplastic (AtSHMT3) (EC 2.1.2.1) (Glycine hydroxymethyltransferase 3) (Serine methylase 3)	Q94JQ3	74.33	522	119	7	2	508	8	529
evm.model.utg11406.21	GWHPAAAA002740	evm.model.utg11406.21|evm.TU.utg11406.21|utg11406|GWHAAAA00016471.:106413-106502,;evm.model.utg28598.3|evm.TU.utg28598.3|utg28598|GWHAAAA00031104.:10664-10669,;evm.model.utg18464.18|evm.TU.utg18464.18|utg18464|GWHAAAA00004123.:106034-106225,	22.3121	22.8526	22.6659	23.7459	22.9052	23.0226	0.93587	0.15634	0.80593	-0.614367	NaN	NaN	NaN	5	5	3	277	277	185	22033	0	13677	312410000	19	201	60S ribosomal protein L9-2-like [Cynara cardunculus var. scolymus]	XP_024983844.1	93.846	195	10	1	1	193	1	195	1.95e-129	370	60S ribosomal protein L9-1	P49209	81.443	194	34	1	1	192	1	194
evm.model.utg11431.7	GWHPAAAA002787	evm.model.utg11431.7|evm.TU.utg11431.7|utg11431|GWHAAAA00025239.:43338-44143,	23.175	22.8302	23.1495	23.6229	23.8595	24.1659	1.90511	0.0435736	1.36078	-0.8312	NaN	NaN	NaN	10	9	5	152	138	77	65648	0	67839	402850000	33	203	polyphenol oxidase I, chloroplastic-like [Lactuca sativa]	XP_023741650.1	83.497	612	65	8	1	577	2	612	0	1030	Polyphenol oxidase F, chloroplastic (PPO) (EC 1.10.3.1) (Catechol oxidase)	Q08296	42.32	612	284	20	1	573	1	582
evm.model.utg11435.11	GWHPAAAA002789	evm.model.utg11435.11|evm.TU.utg11435.11|utg11435|GWHAAAA00024981.:37884-37994,;evm.model.utg27247.2|evm.TU.utg27247.2|utg27247|GWHAAAA00005908.:14948-15311,;evm.model.utg27068.5|evm.TU.utg27068.5|utg27068|GWHAAAA00015901.:16422-16955,;evm.model.utg1803.4|evm.TU.utg1803.4|utg1803|GWHAAAA00010105.:12459-12788,	19.8273	20.1573	16.3474	19.5358	19.3875	19.8779	0.268255	0.662477	0.178829	-0.823057	NaN	NaN	NaN	9	3	3	78	3	3	16163	0	58072	27131000	7	204	isoleucine--tRNA ligase, cytoplasmic-like [Lactuca sativa]	XP_023756282.1	85.872	1175	142	12	248	1398	1	1175	0	2061	Isoleucine--tRNA ligase, cytoplasmic (EC 6.1.1.5) (Isoleucyl-tRNA synthetase) (IleRS)	F4JLM5	71.682	1183	293	15	248	1389	1	1182
evm.model.utg11444.17	GWHPAAAA002816	evm.model.utg11444.17|evm.TU.utg11444.17|utg11444|GWHAAAA00024278.:78322-79142,	19.5933	19.6579	19.2394	19.4782	19.2532	15.8262	0.478877	0.415102	0.381845	1.311	NaN	NaN	NaN	13	1	1	466	64	64	38462	0	11769	17607000	2	205	fructose-bisphosphate aldolase 6, cytosolic-like [Lactuca sativa]	XP_023758099.1	96.089	358	8	3	1	352	1	358	0	694	Fructose-bisphosphate aldolase 1, cytoplasmic (EC 4.1.2.13) (Cytoplasmic aldolase) (cALD) (Gravity-specific protein GSC 233)	P17784	82.682	358	56	3	1	352	1	358
evm.model.utg11466.2	GWHPAAAA002856	evm.model.utg11466.2|evm.TU.utg11466.2|utg11466|GWHAAAA00022790.:19085-19279,	25.5821	25.9692	25.4845	25.5822	25.2908	25.1021	0.803303	0.207777	0.682403	0.353567	NaN	NaN	NaN	7	7	3	161	161	86	53696	0	11659	1823600000	61	207	serine carboxypeptidase II-2 [Lactuca sativa]	XP_023758490.1	88.742	453	43	4	26	470	25	477	0	838	Serine carboxypeptidase II-2 (EC 3.4.16.6) (CP-MII.2) [Cleaved into: Serine carboxypeptidase II-2 chain A;Serine carboxypeptidase II-2 chain B] (Fragment)	P55748	68.779	426	122	6	36	450	1	426
evm.model.utg11466.4	GWHPAAAA002858	evm.model.utg11466.4|evm.TU.utg11466.4|utg11466|GWHAAAA00022790.:33086-33235,;evm.model.utg8312.2|evm.TU.utg8312.2|utg8312|GWHAAAA00002840.:22881-23066,;evm.model.utg11466.3|evm.TU.utg11466.3|utg11466|GWHAAAA00022790.:25853-26047,	18.7144	18.7359	18.9149	18.769	18.9425	18.5926	0.0591002	0.916909	0.0376738	0.0203673	NaN	NaN	NaN	5	1	1	117	39	39	51669	0	66193	14018000	6	208	serine carboxypeptidase II-2 [Lactuca sativa]	XP_023758490.1	86.301	438	52	4	26	455	25	462	0	789	Serine carboxypeptidase II-2 (EC 3.4.16.6) (CP-MII.2) [Cleaved into: Serine carboxypeptidase II-2 chain A;Serine carboxypeptidase II-2 chain B] (Fragment)	P55748	66.667	432	129	6	36	454	1	430
evm.model.utg11484.4	GWHPAAAA002898	evm.model.utg11484.4|evm.TU.utg11484.4|utg11484|GWHAAAA00021520.:15129-15272,	24.6829	24.3144	24.0285	24.5725	24.2675	24.2012	0.00762412	0.989448	0.00460703	-0.00513395	NaN	NaN	NaN	19	19	12	336	336	227	84739	0	16532	681650000	69	209	protein transport protein SEC23-like [Lactuca sativa]	XP_023735714.1	94.915	767	25	7	1	753	1	767	0	1488	Protein transport protein SEC23	A4R1J7	46.883	770	377	18	3	752	9	766
evm.model.utg11508.6	GWHPAAAA002924	evm.model.utg11508.6|evm.TU.utg11508.6|utg11508|GWHAAAA00001109.:19046-19409,	20.1988	20.7785	20.0186	20.097	19.9493	20.2442	0.408112	0.493714	0.306525	0.235133	NaN	NaN	NaN	7	7	7	89	89	89	94672	0	83256	63415000	11	210	cullin-4 [Lactuca sativa]	XP_023733035.1	94.838	833	25	10	1	815	1	833	0	1596	Cullin-4 (AtCUL4)	Q8LGH4	81.491	751	116	8	79	815	51	792
evm.model.utg1152.4	GWHPAAAA002940	evm.model.utg1152.4|evm.TU.utg1152.4|utg1152|GWHAAAA00004430.:19624-19923:-|Frame:;evm.model.utg10714.2|evm.TU.utg10714.2|utg10714|GWHAAAA00012712.:717-1517:+|Frame:;evm.model.utg1026.13|evm.TU.utg1026.13|utg1026|GWHAAAA00003175.:35535-36456,;evm.model.utg20045.3|evm.TU.utg20045.3|utg20045|GWHAAAA00025092.:12087-13540,;evm.model.utg10529.2|evm.TU.utg10529.2|utg10529|GWHAAAA00024980.:22035-23624,;…	22.8341	23.007	22.5665	22.8513	23.2378	23.1488	0.73109	0.239617	0.620482	-0.276766	NaN	NaN	NaN	1	1	1	81	81	81	10997	0	71159	292800000	9	67	receptor like protein kinase S.2-like [Lactuca sativa]	XP_023767299.1	35.106	94	45	3	2	92	630	710	5.4e-07	56.6	Receptor like protein kinase S.2 (LecRK-S.2) (EC 2.7.11.1)	O48837	32.99	97	54	3	2	98	668	753
evm.model.utg11521.22	GWHPAAAA002950	evm.model.utg11521.22|evm.TU.utg11521.22|utg11521|GWHAAAA00019049.:83795-83932,	22.0966	21.6905	22.1553	22.7846	22.8018	23.684	1.54477	0.0649103	1.18769	-1.10933	NaN	NaN	NaN	5	5	5	263	263	263	21787	0	14562	228880000	12	211	LIM domain-containing protein WLIM1-like [Lactuca sativa]	XP_023752361.1	92.347	196	11	2	1	192	1	196	4.13e-130	372	LIM domain-containing protein WLIM1 (Widely-expressed LIM protein 1) (AtWLIM1)	Q94JX5	68	175	53	2	3	174	2	176
evm.model.utg11574.3	GWHPAAAA003061	evm.model.utg11574.3|evm.TU.utg11574.3|utg11574|GWHAAAA00006656.:17923-18021,	19.6162	19.0451	19.0325	19.0948	18.9497	18.87	0.567462	0.34001	0.468508	0.259766	NaN	NaN	NaN	3	3	3	157	157	157	2737	0	48157	18431000	3	216	GDSL esterase/lipase At5g62930 isoform X2 [Lactuca sativa]	XP_023765038.1	88.017	242	25	2	1	238	1	242	2.1e-156	442	GDSL esterase/lipase At5g62930 (EC 3.1.1.-)	Q9FM04	72.727	242	62	2	1	238	1	242
evm.model.utg11583.4	GWHPAAAA003067	evm.model.utg11583.4|evm.TU.utg11583.4|utg11583|GWHAAAA00025754.:33634-33967,	25.5022	25.568	25.9181	26.6019	26.8536	26.2794	1.91554	0.0438115	1.35841	-0.915533	NaN	NaN	NaN	23	23	4	61	61	117	47686	0	14708	2703500000	110	217	26S proteasome regulatory subunit 7 homolog A [Lactuca sativa]	XP_023765404.1	97.653	426	2	4	1	418	1	426	0	836	26S proteasome regulatory subunit 7 homolog A (26S proteasome AAA-ATPase subunit RPT1a) (26S proteasome subunit 7 homolog A) (Regulatory particle triple-A ATPase subunit 1a)	Q9SSB5	93.897	426	18	4	1	418	1	426
evm.model.utg11585.4	GWHPAAAA003071	evm.model.utg11585.4|evm.TU.utg11585.4|utg11585|GWHAAAA00006018.:28302-28430,	25.5279	25.2602	25.2012	24.6588	24.4677	24.7453	2.25647	0.0298154	1.52556	0.705834	NaN	NaN	NaN	8	8	3	492	492	228	21982	0	33049	1370900000	65	218	GTP-binding protein SAR1A-like [Helianthus annuus]	XP_022010340.1	98.964	193	0	1	1	191	1	193	1.91e-136	388	GTP-binding protein SAR1A	O04834	92.746	193	12	1	1	191	1	193
evm.model.utg11615.8	GWHPAAAA003122	evm.model.utg11615.8|evm.TU.utg11615.8|utg11615|GWHAAAA00004109.:26161-26274,;evm.model.utg16789.5|evm.TU.utg16789.5|utg16789|GWHAAAA00018896.:11172-11398,	18.6898	17.4956	16.4914	17.043	16.0781	16.8091	0.584597	0.328035	0.48408	0.915534	NaN	NaN	NaN	1	1	1	62	62	62	30784	0	28904	3897300	1	221	hypothetical protein LSAT_9X49861 [Lactuca sativa]	PLY79373.1	29.644	253	142	12	9	254	281	504	2.41e-13	80.9	RNA-binding KH domain-containing protein RCF3 (Protein ENHANCED STRESS RESPONSE 1) (Protein HIGH OSMOTIC STRESS GENE EXPRESSION 5) (Protein REGULATOR OF CBF GENE EXPRESSION 3) (Protein SHINY 1)	Q8W4B1	30.348	201	105	9	78	269	327	501
evm.model.utg11620.8	GWHPAAAA003128	evm.model.utg11620.8|evm.TU.utg11620.8|utg11620|GWHAAAA00003758.:40731-40761,	20.5609	21.0862	20.3382	23.0044	21.7962	21.9098	1.62098	0.0566853	1.24653	-1.57503	NaN	NaN	NaN	2	1	1	121	56	56	26486	0	20474	117660000	6	223	hypothetical protein LSAT_5X36420 [Lactuca sativa]	PLY92545.1	76.555	209	44	2	4	207	874	1082	1.54e-97	316	Leucine--tRNA ligase, cytoplasmic (EC 6.1.1.4) (Leucyl-tRNA synthetase) (LeuRS)	F4I116	49.524	210	97	4	4	205	874	1082
evm.model.utg11620.9	GWHPAAAA003129	evm.model.utg11620.9|evm.TU.utg11620.9|utg11620|GWHAAAA00003758.:41685-42989,	17.8049	19.2688	19.508	20.2177	20.4524	20.5397	1.33434	0.0852668	1.06922	-1.5427	NaN	NaN	NaN	18	1	1	24	13	13	10605	0	41659	37986000	7	224	leucine--tRNA ligase, cytoplasmic [Lactuca sativa]	XP_023754484.1	89.711	865	62	15	73	916	4	862	0	1533	Leucine--tRNA ligase, cytoplasmic (EC 6.1.1.4) (Leucyl-tRNA synthetase) (LeuRS)	F4I116	70.581	826	220	13	100	905	6	828
evm.model.utg11638.7	GWHPAAAA003167	evm.model.utg11638.7|evm.TU.utg11638.7|utg11638|GWHAAAA00002706.:38409-38491,	15.0491	18.3386	17.8857	18.4424	18.7838	18.509	0.649838	0.285046	0.545085	-1.48726	NaN	NaN	NaN	1	1	1	74	74	74	26442	0	49062	9126000	3	225	vacuolar protein sorting-associated protein 27 isoform X1 [Lactuca sativa]	XP_023751812.1	78.909	275	23	4	1	240	1	275	6.36e-131	379	Lateral signaling target protein 2 homolog	Q9VB70	44.565	92	46	2	2	90	900	989
evm.model.utg11639.4	GWHPAAAA003173	evm.model.utg11639.4|evm.TU.utg11639.4|utg11639|GWHAAAA00002632.:18138-18340,	22.0298	20.6851	20.1895	21.7402	21.1853	21.5432	0.382485	0.524622	0.280154	-0.521433	NaN	NaN	NaN	4	4	4	297	297	297	25283	0	15721	96854000	14	226	stem-specific protein TSJT1 [Lactuca sativa]	XP_023752110.1	94.915	236	8	2	1	232	1	236	5.98e-162	456	Stem-specific protein TSJT1	P24805	40.94	149	83	3	1	145	1	148
evm.model.utg11641.7	GWHPAAAA003181	evm.model.utg11641.7|evm.TU.utg11641.7|utg11641|GWHAAAA00002473.:36700-36767,	20.8438	20.5623	20.0886	20.9503	20.4409	20.34	0.0972653	0.86314	0.0639188	-0.0788339	NaN	NaN	NaN	7	7	7	118	118	118	84125	0	11055	53069000	14	227	centromere/kinetochore protein zw10 homolog [Lactuca sativa]	XP_023754394.1	89.291	691	61	7	1	679	1	690	0	1236	Centromere/kinetochore protein zw10 homolog (AtZW10) (MAG2-interacting protein 1)	O48626	50.889	731	315	15	1	706	4	715
evm.model.utg11656.13	GWHPAAAA003203	evm.model.utg11656.13|evm.TU.utg11656.13|utg11656|GWHAAAA00001461.:52422-52452,;evm.model.utg9148.25|evm.TU.utg9148.25|utg9148|GWHAAAA00006717.:86693-87154,	21.4731	20.8638	21.6409	20.9022	20.7062	21.2625	0.57229	0.336103	0.473528	0.368966	NaN	NaN	NaN	4	4	4	57	57	57	90515	0	73917	70883000	8	230	protein MEI2-like 5 [Lactuca sativa]	XP_023758128.1	80.936	876	79	25	1	809	1	855	0	1259	Protein MEI2-like 2 (OML2) (MEI2-like protein 2)	Q6ZI17	56.65	812	257	22	36	786	40	817
evm.model.utg1166.7	GWHPAAAA003208	evm.model.utg1166.7|evm.TU.utg1166.7|utg1166|GWHAAAA00003604.:22591-23319,	25.7631	24.6143	23.9774	25.6505	25.7265	25.5229	0.739973	0.237023	0.62521	-0.848366	NaN	NaN	NaN	20	20	20	439	439	439	56805	0	17276	1243700000	91	232	serine/threonine-protein kinase HT1 [Lactuca sativa]	XP_023768850.1	92.915	494	26	5	1	486	1	493	0	950	Serine/threonine/tyrosine-protein kinase HT1 (EC 2.7.10.1) (EC 2.7.11.1) (High leaf temperature protein 1)	Q2MHE4	47.851	349	157	9	126	459	34	372
evm.model.utg11693.7	GWHPAAAA003248	evm.model.utg11693.7|evm.TU.utg11693.7|utg11693|GWHAAAA00028513.:40300-40347,	21.3916	21.654	21.6334	21.9814	22.1519	22.5578	1.61139	0.0562759	1.24968	-0.6707	NaN	NaN	NaN	6	6	6	227	227	227	36955	0	26968	134110000	20	233	Golgi to ER traffic protein 4 homolog [Lactuca sativa]	XP_023767877.1	94.41	322	12	3	1	316	1	322	0	616	Golgi to ER traffic protein 4 homolog	Q54TH4	32.765	293	159	7	27	313	15	275
evm.model.utg117.6	GWHPAAAA003264	evm.model.utg117.6|evm.TU.utg117.6|utg117|GWHAAAA00024255.:25249-26092,;evm.model.utg7386.9|evm.TU.utg7386.9|utg7386|GWHAAAA00004722.:45703-46040,	20.6236	20.3892	16.4657	21.2703	21.4895	21.2968	0.745343	0.236201	0.626718	-2.1927	NaN	NaN	NaN	3	3	3	108	108	108	37207	0	16936	72965000	9	234	OTU domain-containing protein 6B [Lactuca sativa]	XP_023730455.1	88.387	310	25	5	20	319	1	309	3.69e-177	501	Deubiquitinase OTUD6B (EC 3.4.19.12)	Q7ZV00	38.591	298	160	8	31	319	1	284
evm.model.utg11712.2	GWHPAAAA003279	evm.model.utg11712.2|evm.TU.utg11712.2|utg11712|GWHAAAA00007480.:4974-5162,;evm.model.utg27560.1|evm.TU.utg27560.1|utg27560|GWHAAAA00027064.:8393-8403,	18.6801	18.7703	18.7057	18.8471	17.5449	17.4032	0.789161	0.213037	0.671545	0.786966	NaN	NaN	NaN	3	1	0	154	84	0	16148	21075	25517	10988000	6	235	ubiquitin-conjugating enzyme E2 variant 1A-like [Helianthus annuus]	XP_022025769.1	80.851	141	8	2	1	122	1	141	1.63e-73	226	Ubiquitin-conjugating enzyme E2 variant 1A (Ubc enzyme variant 1A) (Protein MMS ZWEI HOMOLOG 1)	Q93YP0	68.085	141	26	2	1	122	1	141
evm.model.utg11712.27	GWHPAAAA003283	evm.model.utg11712.27|evm.TU.utg11712.27|utg11712|GWHAAAA00007480.:76996-77103,	25.3494	25.2754	24.4148	25.8299	25.2535	25.3531	0.597348	0.318292	0.497174	-0.465633	NaN	NaN	NaN	17	17	17	29	29	29	80688	0	59121	1346500000	65	236	protein VAC14 homolog [Lactuca sativa]	XP_023731294.1	90.759	725	45	10	1	703	1	725	0	1260	Protein VAC14 homolog	Q9ZU97	74.465	748	141	12	1	703	1	743
evm.model.utg1173.8	GWHPAAAA003338	evm.model.utg1173.8|evm.TU.utg1173.8|utg1173|GWHAAAA00022303.:34225-34414,	21.1178	21.284	21.7203	19.6885	19.7667	20.513	1.91512	0.0435833	1.36068	1.38463	NaN	NaN	NaN	2	1	1	9	5	5	24729	0	48125	59389000	7	238	synaptobrevin, Longin-like domain protein [Artemisia annua]	PWA62140.1	96.833	221	3	2	1	217	1	221	1.53e-154	436	Vesicle-associated membrane protein 722 (AtVAMP722) (Synaptobrevin-related protein 1)	P47192	84.163	221	31	2	1	217	1	221
evm.model.utg1177.20	GWHPAAAA003424	evm.model.utg1177.20|evm.TU.utg1177.20|utg1177|GWHAAAA00002819.:87058-87291,	22.4315	21.7892	23.1434	23.3958	23.0879	24.0591	1.02607	0.136459	0.864998	-1.05957	NaN	NaN	NaN	7	7	3	191	191	91	47117	0	16078	320260000	27	242	pyruvate dehydrogenase E1 component subunit alpha-3, chloroplastic-like [Lactuca sativa]	XP_023754177.1	90.531	433	28	7	1	422	1	431	0	784	Pyruvate dehydrogenase E1 component subunit alpha-3, chloroplastic (EC 1.2.4.1)	O24457	79.263	434	68	9	2	422	4	428
evm.model.utg1177.23	GWHPAAAA003425	evm.model.utg1177.23|evm.TU.utg1177.23|utg1177|GWHAAAA00002819.:122586-122641,	24.3984	24.6274	24.5121	25.4975	25.687	25.5442	3.58439	0.0232	1.63451	-1.0636	NaN	NaN	NaN	24	24	23	311	311	296	10801	0	92502	1209400000	102	243	villin-4-like [Lactuca sativa]	XP_023761140.1	91.813	965	55	13	1	946	1	960	0	1768	Villin-4	O65570	71.166	978	246	16	1	946	1	974
evm.model.utg11793.15	GWHPAAAA003498	evm.model.utg11793.15|evm.TU.utg11793.15|utg11793|GWHAAAA00002330.:74023-74067,	19.7986	19.3891	18.9577	21.7486	20.538	22.2005	1.72861	0.0537143	1.26991	-2.1139	NaN	NaN	NaN	7	7	7	159	159	159	62481	0	11933	69025000	16	247	glucose-6-phosphate isomerase, cytosolic [Lactuca sativa]	XP_023742205.1	94.17	566	23	5	1	556	1	566	0	1064	Glucose-6-phosphate isomerase, cytosolic (GPI) (EC 5.3.1.9) (Phosphoglucose isomerase) (PGI) (Phosphohexose isomerase) (PHI)	P54243	84.014	563	80	5	4	556	6	568
evm.model.utg11815.7	GWHPAAAA003543	evm.model.utg11815.7|evm.TU.utg11815.7|utg11815|GWHAAAA00010602.:69048-69119,;evm.model.utg3514.6|evm.TU.utg3514.6|utg3514|GWHAAAA00024106.:43327-43398,	17.4979	17.903	18.0407	15.8612	18.3484	18.38	0.121987	0.833169	0.0792669	0.283995	NaN	NaN	NaN	2	2	2	37	37	37	77965	0	33297	6982800	2	250	WD and tetratricopeptide repeats protein 1 isoform X1 [Cynara cardunculus var. scolymus]	XP_024973115.1	71.219	681	120	21	1	612	1	674	0	874	WD and tetratricopeptide repeats protein 1	Q8N5D0	29.751	642	299	22	36	612	33	587
evm.model.utg11828.15	GWHPAAAA003577	evm.model.utg11828.15|evm.TU.utg11828.15|utg11828|GWHAAAA00000290.:66303-66380,	19.7606	19.817	18.9864	20.3467	19.7123	19.879	0.627806	0.296835	0.527485	-0.458	NaN	NaN	NaN	4	4	4	218	218	218	31678	0	11807	30184000	8	251	CCR4-NOT transcription complex subunit 9 [Cynara cardunculus var. scolymus]	XP_024976818.1	98.592	284	0	2	1	280	1	284	0	562	CCR4-NOT transcription complex subunit 9 (Cell differentiation protein RQCD1 homolog) (Rcd-1)	Q6P819	73.208	265	67	2	6	266	24	288
evm.model.utg11873.4	GWHPAAAA003649	evm.model.utg11873.4|evm.TU.utg11873.4|utg11873|GWHAAAA00016207.:15260-15391,	19.2182	18.4811	19.9556	20.5408	20.4081	20.3977	1.34414	0.0840101	1.07567	-1.23057	NaN	NaN	NaN	3	3	3	69	69	69	54321	0	65057	28109000	6	252	plant UBX domain-containing protein 11 [Lactuca sativa]	XP_023743049.1	67.679	461	121	13	45	483	1	455	0	552	Plant UBX domain-containing protein 11 (PUX11) (CDC48-interacting UBX-domain protein 11)	Q9ZW74	41.412	524	207	15	47	476	2	519
evm.model.utg11886.1	GWHPAAAA003657	evm.model.utg11886.1|evm.TU.utg11886.1|utg11886|GWHAAAA00015414.:4328-4577,;evm.model.utg8761.25|evm.TU.utg8761.25|utg8761|GWHAAAA00002625.:119442-119691,	20.4954	20.8472	20.7484	21.2325	20.792	20.2867	0.0892112	0.873535	0.0587197	-0.0733999	NaN	NaN	NaN	3	3	3	112	112	112	4209	0	11101	66935000	7	253	oxysterol-binding protein-related protein 3A-like [Lactuca sativa]	XP_023736923.1	89.213	343	27	4	27	359	112	454	0	635	Oxysterol-binding protein-related protein 3A (OSBP-related protein 3A) (Protein UNFERTILIZED EMBRYO SAC 18)	Q9LZM1	70.381	341	89	5	27	357	114	452
evm.model.utg11913.12	GWHPAAAA003708	evm.model.utg11913.12|evm.TU.utg11913.12|utg11913|GWHAAAA00004534.:52054-53613,;evm.model.utg21625.1|evm.TU.utg21625.1|utg21625|GWHAAAA00006943.:12560-13618,	24.8106	25.5877	24.8611	25.7875	25.9954	25.8097	1.39706	0.0794516	1.0999	-0.777733	NaN	NaN	NaN	25	25	11	39	39	181	754	0	68592	1559800000	89	256	trifunctional UDP-glucose 4,6-dehydratase/UDP-4-keto-6-deoxy-D-glucose 3,5-epimerase/UDP-4-keto-L-rhamnose-reductase RHM1 [Lactuca sativa]	XP_023765550.1	94.461	668	24	7	1	655	1	668	0	1291	Trifunctional UDP-glucose 4,6-dehydratase/UDP-4-keto-6-deoxy-D-glucose 3,5-epimerase/UDP-4-keto-L-rhamnose-reductase RHM1 (Protein REPRESSOR OF LRX1 1) (Rhamnose biosynthetic enzyme 1) (AtRHM1) [Includes: UDP-glucose 4,6-dehydratase (EC 4.2.1.76);UDP-4-keto-6-deoxy-D-glucose 3,5-epimerase/UDP-4-keto-L-rhamnose 4-keto-reductase (EC 1.1.1.-) (EC 5.1.3.-)]	Q9SYM5	85.246	671	79	9	1	654	1	668
evm.model.utg11915.5	GWHPAAAA003714	evm.model.utg11915.5|evm.TU.utg11915.5|utg11915|GWHAAAA00023761.:17085-17132,	24.3532	23.3067	23.0092	23.3977	23.3543	23.7554	0.0430525	0.940015	0.0268652	0.0539004	NaN	NaN	NaN	10	10	10	416	416	416	34244	0	92569	395630000	35	257	uncharacterized protein LOC111878206 [Lactuca sativa]	XP_023730479.1	94.463	307	11	3	2	302	3	309	0	583	BRCA1-A complex subunit Abraxas 1 (Coiled-coil domain-containing protein 98) (Protein FAM175A)	B5X1P9	26.357	129	87	2	1	128	1	122
evm.model.utg11917.6	GWHPAAAA003720	evm.model.utg11917.6|evm.TU.utg11917.6|utg11917|GWHAAAA00004247.:27761-27919,	19.6486	19.7354	19.8717	20.4476	21.0577	19.9689	1.08066	0.124554	0.904642	-0.7395	NaN	NaN	NaN	4	4	4	78	78	78	84294	0	83205	49328000	6	259	eukaryotic translation initiation factor-like [Lactuca sativa]	XP_023730454.1	88.046	778	56	14	1	756	1	763	0	1280	Eukaryotic translation initiation factor isoform 4G-1 (eIF(iso)4G-1)	Q93ZT6	59.545	791	270	19	2	755	3	780
evm.model.utg11924.2	GWHPAAAA003729	evm.model.utg11924.2|evm.TU.utg11924.2|utg11924|GWHAAAA00013300.:5029-5165,	17.816	17.0413	17.3872	17.678	18.6862	18.3833	1.04985	0.131047	0.882573	-0.834328	NaN	NaN	NaN	1	1	1	62	62	62	27349	53842	2094	7453100	3	260	oil body-associated protein 1A-like [Lactuca sativa]	XP_023736848.1	90.123	243	20	2	1	239	1	243	2.02e-163	460	Oil body-associated protein 1A	Q9ZVY7	67.811	233	66	3	11	239	14	241
evm.model.utg11926.19	GWHPAAAA003742	evm.model.utg11926.19|evm.TU.utg11926.19|utg11926|GWHAAAA00003843.:92038-92451,	18.8985	19.0283	19.3165	18.8918	18.935	18.825	0.705132	0.253394	0.596204	0.197166	NaN	NaN	NaN	2	2	2	21	21	21	15413	53996	27067	16349000	2	261	protein NAP1 [Lactuca sativa]	XP_023761251.1	92.258	1382	69	18	1	1353	1	1373	0	2548	Protein NAP1 (ARP2/3 regulatory protein subunit NAPP) (NAP of plants) (Nck-associated protein 1) (AtNAP1) (AtNAP125) (Protein GNARLED) (p125Nap1)	Q5S2C4	72.632	1425	296	24	11	1353	10	1422
evm.model.utg11942.2	GWHPAAAA003755	evm.model.utg11942.2|evm.TU.utg11942.2|utg11942|GWHAAAA00012305.:18392-18535,	19.7903	19.8073	20.1879	20.6275	20.3263	20.615	1.66204	0.0571729	1.24281	-0.594433	NaN	NaN	NaN	2	2	2	51	51	51	46281	0	43543	41107000	3	262	protein DJ-1 homolog B-like [Lactuca sativa]	XP_023768303.1	88.249	434	41	6	1	426	1	432	0	760	Protein DJ-1 homolog B (AtDJ1B)	Q9MAH3	67.98	406	118	6	31	425	34	438
evm.model.utg11944.3	GWHPAAAA003760	evm.model.utg11944.3|evm.TU.utg11944.3|utg11944|GWHAAAA00012182.:37343-37483,	23.7892	23.7252	24.1423	24.3975	24.1299	24.2748	1.18874	0.104812	0.979589	-0.381833	NaN	NaN	NaN	8	8	3	658	658	267	16541	0	41316	619270000	36	263	ubiquitin-conjugating enzyme E2 variant 1D [Lactuca sativa]	XP_023735353.1	98.63	146	0	1	1	144	1	146	6.02e-102	297	Ubiquitin-conjugating enzyme E2 variant 1D (Ubc enzyme variant 1D) (Protein MMS ZWEI HOMOLOG 4)	Q9SVD7	91.096	146	11	1	1	144	1	146
evm.model.utg1195.12	GWHPAAAA003778	evm.model.utg1195.12|evm.TU.utg1195.12|utg1195|GWHAAAA00001629.:41045-43192:+|Frame:	23.3667	22.553	22.3091	23.6495	23.7097	24.0403	1.43685	0.0745682	1.12745	-1.0569	NaN	NaN	NaN	13	11	11	241	218	218	7995	0	43899	348750000	32	264	probable endo-1,3(4)-beta-glucanase ARB_01444 [Lactuca sativa]	XP_023746396.1	87.151	716	77	7	1	701	10	725	0	1164	Probable endo-1,3(4)-beta-glucanase ARB_01444 (Endo-1,3-beta-glucanase) (Endo-1,4-beta-glucanase) (EC 3.2.1.6) (Laminarinase)	D4AZ24	25.997	727	439	33	30	681	200	902
evm.model.utg11986.10	GWHPAAAA003827	evm.model.utg11986.10|evm.TU.utg11986.10|utg11986|GWHAAAA00009809.:74233-74408,	24.7211	24.8537	25.5308	24.9308	25.0943	25.6104	0.211586	0.727146	0.138378	-0.176633	NaN	NaN	NaN	14	14	14	532	532	532	35441	0	1046	1217400000	55	267	serine racemase isoform X1 [Lactuca sativa]	XP_023772160.1	93.675	332	15	3	1	326	1	332	0	605	Serine racemase (AtSR) (EC 4.3.1.17) (EC 4.3.1.18) (EC 5.1.1.18) (D-serine ammonia-lyase) (D-serine dehydratase) (L-serine ammonia-lyase) (L-serine dehydratase)	Q2PGG3	74.303	323	77	3	9	325	5	327
evm.model.utg12000.19	GWHPAAAA003856	evm.model.utg12000.19|evm.TU.utg12000.19|utg12000|GWHAAAA00008900.:60636-60956,	22.7937	21.7705	21.5595	22.3833	22.93	22.8253	0.739952	0.236687	0.625826	-0.671634	NaN	NaN	NaN	12	12	12	111	111	111	14003	0	26614	196500000	35	268	bifunctional fucokinase/fucose pyrophosphorylase isoform X1 [Lactuca sativa]	XP_023746428.1	80.29	1035	141	22	5	981	8	1037	0	1562	Bifunctional fucokinase/fucose pyrophosphorylase (AtFKGP) [Includes: L-fucokinase (EC 2.7.1.52);Fucose-1-phosphate guanylyltransferase (EC 2.7.7.30) (GDP-fucose pyrophosphorylase)]	Q9LNJ9	66.029	1045	285	18	12	989	6	1047
evm.model.utg12011.18	GWHPAAAA003882	evm.model.utg12011.18|evm.TU.utg12011.18|utg12011|GWHAAAA00008178.:121749-123196,	21.2074	21.2236	21.2328	21.8134	21.5671	21.6162	2.37737	0.024531	1.61028	-0.4443	NaN	NaN	NaN	8	8	8	62	62	62	12636	0	12118	131190000	19	270	trafficking protein particle complex subunit 11 [Lactuca sativa]	XP_023763383.1	79.354	1177	155	21	1	1101	1	1165	0	1744	Trafficking protein particle complex subunit 11	A6QLC7	23.077	546	331	22	556	1061	604	1100
evm.model.utg12017.5	GWHPAAAA003888	evm.model.utg12017.5|evm.TU.utg12017.5|utg12017|GWHAAAA00007777.:11708-11869,;evm.model.utg9333.4|evm.TU.utg9333.4|utg9333|GWHAAAA00004452.:29662-29780,	23.1147	22.645	16.3444	22.8734	23.3637	22.6965	0.446567	0.450497	0.346308	-2.27649	NaN	NaN	NaN	6	6	3	191	191	10	49459	0	14296	226120000	18	271	TBC1 domain family member 22B [Helianthus annuus]	XP_022009074.1	82.403	466	31	8	1	421	1	460	0	753	TBC1 domain family member 22B	Q9NU19	45.679	324	132	6	136	418	182	502
evm.model.utg12026.22	GWHPAAAA003910	evm.model.utg12026.22|evm.TU.utg12026.22|utg12026|GWHAAAA00007201.:106349-106383,	19.7688	19.6945	19.5339	18.1812	19.0347	18.2539	1.85352	0.04709	1.32707	1.1758	NaN	NaN	NaN	3	3	3	24	24	24	18206	0	45236	19129000	5	273	1-phosphatidylinositol-3-phosphate 5-kinase FAB1B-like [Lactuca sativa]	XP_023734743.1	85.628	1663	144	33	1	1584	1	1647	0	2722	1-phosphatidylinositol-3-phosphate 5-kinase FAB1B (Phosphatidylinositol 3-phosphate 5-kinase) (EC 2.7.1.150) (FYVE finger-containing phosphoinositide kinase) (PIKfyve) (Phosphatidylinositol 3-phosphate 5-kinase type III) (PIPkin-III) (Type III PIP kinase) (Protein FORMS APLOID AND BINUCLEATE CELLS 1B)	Q9LUM0	57.569	1810	509	40	1	1584	1	1777
evm.model.utg12037.6	GWHPAAAA003951	evm.model.utg12037.6|evm.TU.utg12037.6|utg12037|GWHAAAA00015876.:24260-24290,	16.8189	17.7816	17.7377	19.6832	20.1651	19.291	2.30891	0.0276364	1.55852	-2.26704	NaN	NaN	NaN	1	1	1	57	57	57	21631	0	3104	16434000	2	276	uncharacterized protein LOC111920072 isoform X1 [Lactuca sativa]	XP_023771414.1	84.737	190	25	2	1	188	1	188	1.17e-102	303	Latrophilin Cirl	B4GD14	30.769	52	36	0	2	53	1092	1143
evm.model.utg12069.12	GWHPAAAA004008	evm.model.utg12069.12|evm.TU.utg12069.12|utg12069|GWHAAAA00004672.:63751-63850,	26.1355	25.6231	25.7721	26.5116	26.4154	26.8266	1.70861	0.0563651	1.24899	-0.740966	NaN	NaN	NaN	19	19	18	551	551	52	39247	0	12907	2601300000	101	278	bifunctional UDP-glucose 4-epimerase and UDP-xylose 4-epimerase 3 isoform X2 [Lactuca sativa]	XP_023772139.1	94.602	352	13	3	1	346	1	352	0	683	Bifunctional UDP-glucose 4-epimerase and UDP-xylose 4-epimerase 1 (EC 5.1.3.2) (EC 5.1.3.5) (UDP-D-xylose 4-epimerase) (UDP-L-arabinose 4-epimerase) (UDP-galactose 4-epimerase 1) (UDP-glucose 4-epimerase 1) (PsUGE1)	B0M3E8	83.382	343	50	4	5	340	8	350
evm.model.utg12096.1	GWHPAAAA004040	evm.model.utg12096.1|evm.TU.utg12096.1|utg12096|GWHAAAA00012543.:9310-10448,	24.2503	23.47	23.9514	23.9878	23.9775	24.2004	0.277283	0.65259	0.18536	-0.164667	NaN	NaN	NaN	12	12	1	27	27	29	63236	0	30527	598040000	39	281	uncharacterized protein LOC111911259 [Lactuca sativa]	XP_023762817.1	75.5	600	102	17	1	568	1	587	0	747	NaN	NaN	NaN	NaN	NaN	NaN	NaN	NaN	NaN	NaN
evm.model.utg12107.18	GWHPAAAA004063	evm.model.utg12107.18|evm.TU.utg12107.18|utg12107|GWHAAAA00002269.:45024-45325,	19.3441	19.3981	19.0388	20.2792	15.441	16.9988	0.517879	0.377508	0.423074	1.68733	NaN	NaN	NaN	1	1	1	54	54	54	22233	0	10024	18573000	5	282	enhancer of mRNA-decapping protein 4-like [Lactuca sativa]	XP_023740111.1	78.947	152	22	2	17	158	173	324	1.42e-68	237	Varicose-related protein	Q9LTT9	63.158	152	46	2	17	158	135	286
evm.model.utg12113.13	GWHPAAAA004081	evm.model.utg12113.13|evm.TU.utg12113.13|utg12113|GWHAAAA00001871.:61705-61735,;evm.model.utg15909.14|evm.TU.utg15909.14|utg15909|GWHAAAA00006082.:67471-68210,	20.8678	21.1819	21.7002	22.3225	22.7685	22.0317	1.59312	0.0600676	1.22136	-1.12427	NaN	NaN	NaN	9	9	9	212	212	212	57045	0	18646	161460000	29	283	ruBisCO large subunit-binding protein subunit alpha [Cynara cardunculus var. scolymus]	XP_024983129.1	89.474	532	38	6	1	514	1	532	0	919	RuBisCO large subunit-binding protein subunit alpha, chloroplastic (60 kDa chaperonin subunit alpha) (CPN-60 alpha)	P08926	79.473	531	90	7	1	513	1	530
evm.model.utg12138.14	GWHPAAAA004134	evm.model.utg12138.14|evm.TU.utg12138.14|utg12138|GWHAAAA00000233.:87927-89693:-|Frame:	22.9429	23.0884	23.4892	24.1476	24.3101	23.9801	2.16883	0.0369577	1.4323	-0.972434	NaN	NaN	NaN	11	11	11	255	255	255	63434	0	62699	509870000	39	287	Amidophosphoribosyl transferase [Cynara cardunculus var. scolymus]	KVH95975.1	84.786	585	70	8	11	578	3	585	0	963	Amidophosphoribosyltransferase 2, chloroplastic (AtATase2) (AtPURF2) (PRPP2) (EC 2.4.2.14) (Glutamine phosphoribosylpyrophosphate amidotransferase 2) (AtGPRAT2) (Protein CHLOROPLAST IMPORT APPARATUS 1) (Protein DIFFERENTIAL DEVELOPMENT OF VASCULAR ASSOCIATED CELLS)	Q9STG9	82.222	495	77	6	70	553	66	560
evm.model.utg12286.21	GWHPAAAA004285	evm.model.utg12286.21|evm.TU.utg12286.21|utg12286|GWHAAAA00011103.:94585-94761,;evm.model.utg9504.25|evm.TU.utg9504.25|utg9504|GWHAAAA00003126.:136135-136311,	23.5803	22.5144	22.3561	21.4967	21.7926	21.751	1.34461	0.0844343	1.07348	1.13683	NaN	NaN	NaN	6	4	2	185	132	62	40307	0	68212	250230000	10	294	serine/threonine-protein kinase SRK2E-like [Lactuca sativa]	XP_023769639.1	86.339	366	30	5	1	350	1	362	0	598	Serine/threonine-protein kinase SRK2E (EC 2.7.11.1) (Protein OPEN STOMATA 1) (SNF1-related kinase 2.6) (SnRK2.6) (Serine/threonine-protein kinase OST1)	Q940H6	78.297	364	63	9	1	350	1	362
evm.model.utg12330.8	GWHPAAAA004382	evm.model.utg12330.8|evm.TU.utg12330.8|utg12330|GWHAAAA00008479.:31732-31905,	20.9506	16.2541	21.0395	19.7434	19.9956	20.0772	0.120701	0.833837	0.0789188	-0.523986	NaN	NaN	NaN	3	3	3	51	51	51	75846	0	60534	45981000	9	301	vacuolar protein sorting-associated protein 18 homolog [Lactuca sativa]	XP_023765995.1	86.933	727	22	8	4	657	260	986	0	1252	Vacuolar sorting protein 18	F4IDS7	69.697	726	146	11	6	657	263	988
evm.model.utg12415.5	GWHPAAAA004502	evm.model.utg12415.5|evm.TU.utg12415.5|utg12415|GWHAAAA00022325.:20553-20567,	18.9957	19.4876	19.402	17.0861	16.3749	16.9418	3.14967	0.0150769	1.82169	2.49416	NaN	NaN	NaN	1	1	1	74	74	74	16893	0	40403	8903300	2	303	DNA-directed RNA polymerases II and V subunit 8A-like [Lactuca sativa]	XP_023749897.1	95.946	148	4	1	1	146	1	148	1.44e-97	286	DNA-directed RNA polymerases II and V subunit 8A (RNA polymerase I, II and III 16.5 kDa subunit) (AtRPABC16.5)	O81097	67.143	140	45	1	5	143	7	146
evm.model.utg1244.9	GWHPAAAA004535	evm.model.utg1244.9|evm.TU.utg1244.9|utg1244|GWHAAAA00017265.:36780-36938,	20.8262	20.5917	20.2034	20.8539	20.7849	20.7435	0.617945	0.300819	0.521695	-0.253667	NaN	NaN	NaN	7	7	7	174	174	174	63307	0	13235	54029000	10	304	elongator complex protein 3 [Lactuca sativa]	XP_023759423.1	97.163	564	6	5	1	554	1	564	0	1110	Elongator complex protein 3 (AtELP3) (EC 2.3.1.48) (Elongator component 3) (Protein ELONGATA 3) (Protein ENHANCER-OF-ASYMMETRIC-LEAVES-TWO1)	Q93ZR1	90.265	565	44	6	1	554	1	565
evm.model.utg12446.3	GWHPAAAA004555	evm.model.utg12446.3|evm.TU.utg12446.3|utg12446|GWHAAAA00010861.:9167-9484,	22.1571	22.2717	22.1019	20.8563	21.8234	20.889	1.43092	0.0744986	1.12785	0.987333	NaN	NaN	NaN	3	3	3	124	124	124	32149	0	64423	247570000	6	305	polyadenylate-binding protein RBP45-like [Lactuca sativa]	XP_023748032.1	26.033	242	144	8	37	257	135	362	6.35e-08	64.7	Polyadenylate-binding protein RBP45B (Poly(A)-binding protein RBP45B) (RNA-binding protein 45B) (AtRBP45B)	Q9SAB3	27.477	222	126	10	32	234	113	318
evm.model.utg12448.2	GWHPAAAA004558	evm.model.utg12448.2|evm.TU.utg12448.2|utg12448|GWHAAAA00019998.:7914-7964,	24.138	23.3897	23.5992	24.3605	24.5287	24.3523	1.42513	0.0753538	1.12289	-0.704867	NaN	NaN	NaN	21	15	15	364	276	276	77949	0	42604	587570000	46	306	delta-1-pyrroline-5-carboxylate synthase-like [Lactuca sativa]	XP_023768473.1	95.397	717	19	7	1	703	1	717	0	1365	Delta-1-pyrroline-5-carboxylate synthase (P5CS) [Includes: Glutamate 5-kinase (GK) (EC 2.7.2.11) (Gamma-glutamyl kinase);Gamma-glutamyl phosphate reductase (GPR) (EC 1.2.1.41) (Glutamate-5-semialdehyde dehydrogenase) (Glutamyl-gamma-semialdehyde dehydrogenase)]	O04015	74.225	710	168	8	1	695	4	713
evm.model.utg12499.17	GWHPAAAA004667	evm.model.utg12499.17|evm.TU.utg12499.17|utg12499|GWHAAAA00007348.:88546-89502:+|Frame:	23.0116	22.9944	23.8189	24.1409	24.2101	23.5673	0.961474	0.149993	0.823929	-0.6978	NaN	NaN	NaN	15	15	15	585	585	585	35064	0	51009	693780000	59	308	inositol-tetrakisphosphate 1-kinase 5-like [Lactuca sativa]	XP_023750011.1	79.936	314	55	4	3	310	8	319	5.91e-180	509	Inositol-tetrakisphosphate 1-kinase 1 (EC 2.7.1.134) (Inositol 1,3,4-trisphosphate 5/6-kinase 1) (AtItpk-1) (Inositol-triphosphate 5/6-kinase 1) (Ins(1,3,4)P(3) 5/6-kinase 1) (EC 2.7.1.159)	Q9SBA5	48.553	311	139	7	6	302	9	312
evm.model.utg12499.26	GWHPAAAA004675	evm.model.utg12499.26|evm.TU.utg12499.26|utg12499|GWHAAAA00007348.:138296-138382,;evm.model.utg11141.1|evm.TU.utg11141.1|utg11141|GWHAAAA00030551.:5319-5417,	23.2788	23.3826	24.0854	24.9912	25.0735	24.7236	2.09704	0.0383185	1.41659	-1.34717	NaN	NaN	NaN	11	11	11	305	305	305	44409	0	27353	692100000	47	309	obg-like ATPase 1 [Lactuca sativa]	XP_023766255.1	96.447	394	8	3	1	388	1	394	0	767	Obg-like ATPase 1 (Ribosome-binding ATPase YchF) (AtYchF1)	Q9SA73	87.089	395	43	5	1	388	1	394
evm.model.utg1251.23	GWHPAAAA004702	evm.model.utg1251.23|evm.TU.utg1251.23|utg1251|GWHAAAA00016784.:76104-76571:-|Frame:;evm.model.utg13493.3|evm.TU.utg13493.3|utg13493|GWHAAAA00022719.:14429-14896:+|Frame:;evm.model.utg1251.24|evm.TU.utg1251.24|utg1251|GWHAAAA00016784.:79742-80209:-|Frame:;evm.model.utg6921.14|evm.TU.utg6921.14|utg6921|GWHAAAA00006505.:36504-36971:+|Frame:;evm.model.utg5335.1|evm.TU.utg5335.1|utg5335|GWHAAAA000109…	21.1148	21.4721	21.783	22.0323	22.4275	22.02	1.39602	0.0796578	1.09877	-0.7033	NaN	NaN	NaN	5	4	2	342	277	168	17721	0	6161	162670000	12	310	17.3 kDa class I heat shock protein-like [Lactuca sativa]	XP_023758791.1	91.026	156	11	2	1	153	1	156	1.3e-94	279	17.3 kDa class I heat shock protein (HSP 17.3)	P02519	81.935	155	24	2	1	153	1	153
evm.model.utg12536.12	GWHPAAAA004756	evm.model.utg12536.12|evm.TU.utg12536.12|utg12536|GWHAAAA00024432.:42436-42621,	22.2393	22.5348	20.3664	22.2463	21.1589	22.2017	0.0710288	0.901497	0.0450357	-0.155467	NaN	NaN	NaN	10	9	9	329	306	306	38803	0	24768	162770000	18	312	hypothetical protein LSAT_8X77981 [Lactuca sativa]	PLY87589.1	95.954	346	7	4	1	340	491	835	0	675	UDP-glucuronic acid decarboxylase 5 (EC 4.1.1.35) (UDP-XYL synthase 5) (UDP-glucuronate decarboxylase 5) (UGD) (UXS-5)	Q9SN95	91.615	322	21	3	23	338	19	340
evm.model.utg12536.15	GWHPAAAA004758	evm.model.utg12536.15|evm.TU.utg12536.15|utg12536|GWHAAAA00024432.:53661-53709,	21.3781	21.6984	20.5704	19.4961	16.452	17.0145	1.63689	0.0574245	1.2409	3.56141	NaN	NaN	NaN	21	2	2	369	88	88	68219	0	26419	52670000	4	313	heat shock cognate 70 kDa protein 2-like [Lactuca sativa]	XP_023761020.1	95.499	511	13	5	103	603	138	648	0	978	Probable mediator of RNA polymerase II transcription subunit 37c (Heat shock 70 kDa protein 4) (Heat shock cognate 70 kDa protein 4) (Heat shock cognate protein 70-4) (AtHsc70-4) (Heat shock protein 70-4) (AtHsp70-4)	Q9LHA8	90.643	513	32	7	105	603	140	650
evm.model.utg1254.10	GWHPAAAA004765	evm.model.utg1254.10|evm.TU.utg1254.10|utg1254|GWHAAAA00007398.:49833-50470,	23.7085	22.5951	22.4534	22.8239	22.9911	23.0929	0.0423715	0.939299	0.0271961	-0.0503	NaN	NaN	NaN	7	7	7	214	214	214	44992	0	4463	390910000	22	314	probable transcription factor PosF21 [Lactuca sativa]	XP_023748915.1	86.462	325	22	8	1	314	1	314	0	528	Probable transcription factor PosF21 (bZIP transcription factor 59) (AtbZIP59)	Q04088	62.772	368	84	14	1	344	1	339
evm.model.utg12561.6	GWHPAAAA004798	evm.model.utg12561.6|evm.TU.utg12561.6|utg12561|GWHAAAA00012832.:20203-20215,	19.9345	20.989	18.6148	21.3995	21.7534	21.7168	1.20023	0.103414	0.985421	-1.77713	NaN	NaN	NaN	5	5	5	183	183	183	32684	0	47523	84368000	15	317	histone deacetylase HDT1 isoform X2 [Lactuca sativa]	XP_023758093.1	69.307	303	78	7	1	295	1	296	3.27e-110	330	Histone deacetylase HDT1 (Histone deacetylase 2a) (HD2a) (ScHD2a)	Q6V9I6	50.836	299	110	8	1	295	1	266
evm.model.utg12601.4	GWHPAAAA004847	evm.model.utg12601.4|evm.TU.utg12601.4|utg12601|GWHAAAA00001332.:11264-11599,	20.1922	20.9928	21.7195	22.2017	22.201	21.4107	0.878821	0.178403	0.748598	-0.969634	NaN	NaN	NaN	13	2	2	393	73	73	37153	0	99768	118110000	11	319	probable aldo-keto reductase 4 [Lactuca sativa]	XP_023739737.1	92.669	341	19	3	1	335	26	366	0	646	Probable aldo-keto reductase 4 (EC 1.1.1.-)	Q93ZN2	74.706	340	80	3	2	335	5	344
evm.model.utg12649.3	GWHPAAAA004925	evm.model.utg12649.3|evm.TU.utg12649.3|utg12649|GWHAAAA00007696.:5716-5922,	22.3992	22.9589	22.5537	23.6341	23.5843	23.5831	2.34138	0.0246154	1.60879	-0.963233	NaN	NaN	NaN	12	12	3	161	161	45	802	0	12798	3127400000	112	320	pyrophosphate-energized vacuolar membrane proton pump-like [Lactuca sativa]	XP_023734025.1	95.026	764	24	7	1	750	1	764	0	1427	Pyrophosphate-energized vacuolar membrane proton pump 1 (EC 7.1.3.1) (Pyrophosphate-energized inorganic pyrophosphatase 1) (H(+)-PPase 1) (Vacuolar proton pyrophosphatase 1) (Vacuolar proton pyrophosphatase 3)	P31414	87.013	770	80	8	1	750	1	770
evm.model.utg12655.2	GWHPAAAA004934	evm.model.utg12655.2|evm.TU.utg12655.2|utg12655|GWHAAAA00031157.:8788-8813,	21.1313	21.2013	21.0387	20.5834	21.0123	20.8885	1.02169	0.137486	0.861742	0.295699	NaN	NaN	NaN	3	3	3	24	24	24	22354	0	6766	102080000	13	321	probable NAD(P)H dehydrogenase (quinone) FQR1-like 3 [Lactuca sativa]	XP_023745004.1	94.975	199	8	1	1	197	1	199	1.13e-135	387	Probable NAD(P)H dehydrogenase (quinone) FQR1-like 3 (EC 1.6.5.2)	Q9LUX9	71.287	202	56	1	1	200	1	202
evm.model.utg12681.44	GWHPAAAA004988	evm.model.utg12681.44|evm.TU.utg12681.44|utg12681|GWHAAAA00005680.:144472-144582,	22.3665	23.0874	21.8026	23.2463	22.5299	23.3325	0.61543	0.303333	0.51808	-0.617399	NaN	NaN	NaN	13	13	13	311	311	311	54444	0	30494	289170000	35	323	galactokinase [Lactuca sativa]	XP_023765701.1	92.585	499	29	4	1	491	1	499	0	936	Galactokinase (EC 2.7.1.6) (Galactose kinase)	Q9SEE5	73.547	499	121	5	1	491	1	496
evm.model.utg12704.4	GWHPAAAA005026	evm.model.utg12704.4|evm.TU.utg12704.4|utg12704|GWHAAAA00004316.:17664-17723,	22.2473	22.6239	21.804	22.0994	21.4895	21.8592	0.621326	0.299024	0.524294	0.409033	NaN	NaN	NaN	5	5	5	433	433	433	16089	0	14303	183200000	17	324	trafficking protein particle complex subunit 4-like [Cynara cardunculus var. scolymus]	XP_024996435.1	96.454	141	3	1	1	139	1	141	4.67e-96	282	Trafficking protein particle complex subunit 4	Q54UU1	53.175	126	56	2	3	125	2	127
evm.model.utg1276.7	GWHPAAAA005084	evm.model.utg1276.7|evm.TU.utg1276.7|utg1276|GWHAAAA00025672.:27023-27032,	22.3789	21.9666	21.4917	23.5171	23.4579	22.9232	1.88133	0.0473234	1.32492	-1.35367	NaN	NaN	NaN	13	13	13	353	353	353	50873	0	47607	320190000	33	326	aldehyde dehydrogenase family 2 member C4-like isoform X1 [Lactuca sativa]	XP_023750860.1	88.675	468	45	4	3	462	36	503	0	852	Aldehyde dehydrogenase family 2 member C4 (EC 1.2.1.3) (ALDH1a) (Protein REDUCED EPIDERMAL FLUORESCENCE 1)	Q56YU0	66.951	469	146	5	3	462	33	501
evm.model.utg12784.2	GWHPAAAA005111	evm.model.utg12784.2|evm.TU.utg12784.2|utg12784|GWHAAAA00008960.:10386-10415,	26.2039	26.186	25.4452	26.1593	25.5561	25.6002	0.212267	0.726503	0.138763	0.173166	NaN	NaN	NaN	49	19	17	447	188	172	12934	0	59707	1960200000	77	328	ubiquitin carboxyl-terminal hydrolase 13-like isoform X1 [Lactuca sativa]	XP_023767721.1	94.808	1117	26	12	1	1085	1	1117	0	2142	Ubiquitin carboxyl-terminal hydrolase 12 (EC 3.4.19.12) (Deubiquitinating enzyme 12) (AtUBP12) (Ubiquitin thioesterase 12) (Ubiquitin-specific-processing protease 12)	Q9FPT1	80.357	1120	181	17	1	1085	1	1116
evm.model.utg12786.4	GWHPAAAA005117	evm.model.utg12786.4|evm.TU.utg12786.4|utg12786|GWHAAAA00028661.:23517-23586,;evm.model.utg7133.14|evm.TU.utg7133.14|utg7133|GWHAAAA00002465.:66592-66594,	25.5485	25.4072	25.1446	24.7804	25.0929	25.3515	0.649418	0.285164	0.544905	0.291834	NaN	NaN	NaN	9	9	9	403	403	403	25075	0	29868	1277900000	53	329	hypothetical protein CUMW_127540, partial [Citrus unshiu]	GAY50550.1	97.285	221	2	2	1	217	40	260	1.22e-158	448	GTP-binding nuclear protein Ran-3 (Ras-related nuclear protein 3)	Q8H156	96.833	221	3	2	1	217	1	221
evm.model.utg12791.1	GWHPAAAA005138	evm.model.utg12791.1|evm.TU.utg12791.1|utg12791|GWHAAAA00008480.:131-208,	19.8695	19.689	19.9458	19.5518	20.562	19.8004	0.164151	0.780334	0.107719	-0.136634	NaN	NaN	NaN	3	3	3	27	27	27	13971	0	56003	33901000	6	330	G-protein beta WD-40 repeat-containing protein [Cynara cardunculus var. scolymus]	KVH98458.1	96.032	126	3	1	1	124	172	297	3.97e-83	254	Target of rapamycin complex subunit LST8 (TORC subunit LST8) (Lethal with SEC13 protein 8 homolog) (WD40 repeat-containing protein 81) (OsWD40-81)	Q9AYE4	74.825	143	14	2	1	121	171	313
evm.model.utg12791.5	GWHPAAAA005142	evm.model.utg12791.5|evm.TU.utg12791.5|utg12791|GWHAAAA00008480.:14398-15840:+|Frame:	21.971	15.8386	22.3303	20.8194	21.1863	13.5963	0.176805	0.762507	0.117756	1.51262	NaN	NaN	NaN	10	1	1	256	27	27	52632	0	62041	72503000	3	331	UDP-glucose 6-dehydrogenase 5-like [Lactuca sativa]	XP_023762094.1	97.083	480	6	4	1	472	1	480	0	945	UDP-glucose 6-dehydrogenase 5 (UDP-Glc dehydrogenase 5) (UDP-GlcDH 5) (UDPGDH 5) (EC 1.1.1.22) (Os-UGD5)	Q2QS13	87.917	480	50	4	1	472	1	480
evm.model.utg12802.16	GWHPAAAA005173	evm.model.utg12802.16|evm.TU.utg12802.16|utg12802|GWHAAAA00007843.:79286-79431,;evm.model.utg2512.13|evm.TU.utg2512.13|utg2512|GWHAAAA00009536.:60933-60977,	16.657	19.368	18.8802	20.5934	20.7001	20.0654	1.18005	0.104803	0.979626	-2.15122	NaN	NaN	NaN	3	3	3	72	72	72	52321	0	38386	30721000	5	333	glutathione reductase, chloroplastic [Helianthus annuus]	XP_021987410.1	85.146	478	56	7	11	481	98	567	0	815	Glutathione reductase, chloroplastic (GR) (GRase) (EC 1.8.1.7) (Fragment)	P80461	76.778	478	96	7	11	481	88	557
evm.model.utg1284.22	GWHPAAAA005250	evm.model.utg1284.22|evm.TU.utg1284.22|utg1284|GWHAAAA00005520.:153674-154939:-|Frame:	20.7772	21.2779	21.1455	20.9129	21.196	20.9967	0.06416	0.908515	0.0416679	0.0316671	NaN	NaN	NaN	5	5	5	121	121	121	46563	0	68041	73679000	10	335	probable sarcosine oxidase [Lactuca sativa]	XP_023738378.1	85.919	419	52	4	1	412	1	419	0	737	Probable sarcosine oxidase (EC 1.5.3.1)	Q9SJA7	59.322	413	154	6	5	412	7	410
evm.model.utg12842.15	GWHPAAAA005277	evm.model.utg12842.15|evm.TU.utg12842.15|utg12842|GWHAAAA00005486.:44167-44453,	20.1808	19.8593	20.0145	20.2329	20.8741	20.5908	1.23991	0.0963883	1.01598	-0.547733	NaN	NaN	NaN	5	2	2	108	37	37	64518	0	505	43107000	3	336	uncharacterized protein LOC112501804 isoform X3 [Cynara cardunculus var. scolymus]	XP_024961301.1	52.941	68	26	3	499	561	598	664	9.77e-08	67.4	D-aminoacyl-tRNA deacylase (DTD) (EC 3.1.1.96) (Gly-tRNA(Ala) deacylase) (EC 3.1.1.-)	B3QTV8	24.779	113	83	1	310	420	8	120
evm.model.utg1286.6	GWHPAAAA005299	evm.model.utg1286.6|evm.TU.utg1286.6|utg1286|GWHAAAA00024873.:29038-29116,	22.0483	21.8256	23.694	23.204	23.8903	23.6538	0.785517	0.215276	0.667004	-1.06007	NaN	NaN	NaN	7	7	7	319	319	319	2694	0	56676	1575900000	70	338	RNA polymerase II degradation factor 1-like isoform X2 [Lactuca sativa]	XP_023732831.1	54.671	289	72	14	1	247	1	272	1.81e-50	175	NaN	NaN	NaN	NaN	NaN	NaN	NaN	NaN	NaN	NaN
evm.model.utg12869.1	GWHPAAAA005330	evm.model.utg12869.1|evm.TU.utg12869.1|utg12869|GWHAAAA00013357.:5191-5397,;evm.model.utg1548.5|evm.TU.utg1548.5|utg1548|GWHAAAA00007399.:30317-30523,	25.9963	25.2541	25.2961	24.9932	24.7706	25.0696	1.04428	0.131513	0.881031	0.571034	NaN	NaN	NaN	5	4	4	462	385	385	14835	0	60394	1527100000	27	341	dehydrin Xero 1-like [Lactuca sativa]	XP_023764814.1	73.154	149	31	6	1	141	1	148	5.48e-51	168	Dehydrin Xero 1	P25863	63.529	85	29	2	58	140	43	127
evm.model.utg1288.15	GWHPAAAA005354	evm.model.utg1288.15|evm.TU.utg1288.15|utg1288|GWHAAAA00014617.:86083-86113,	19.922	20.0025	16.4031	19.2593	18.7863	19.2761	0.0992542	0.860299	0.0653506	-0.331373	NaN	NaN	NaN	3	3	3	124	124	124	43291	0	43837	20339000	5	343	uncharacterized protein LOC111878548 isoform X2 [Lactuca sativa]	XP_023730836.1	87.831	378	40	3	1	372	51	428	0	659	Proline iminopeptidase (PIP) (EC 3.4.11.5) (Prolyl aminopeptidase) (PAP)	P46547	42.254	355	186	9	21	372	7	345
evm.model.utg12930.4	GWHPAAAA005432	evm.model.utg12930.4|evm.TU.utg12930.4|utg12930|GWHAAAA00000105.:18074-18076,	21.3107	21.0558	21.1011	22.9067	21.7831	23.2177	1.5412	0.0646349	1.18953	-1.47997	NaN	NaN	NaN	3	3	1	176	176	77	20794	0	66512	169200000	6	346	60S ribosomal protein L11 [Lactuca sativa]	XP_023737133.1	98.343	181	1	1	1	179	1	181	4.21e-126	361	60S ribosomal protein L11 (L5)	P46287	96.667	180	4	1	1	178	1	180
evm.model.utg12956.11	GWHPAAAA005502	evm.model.utg12956.11|evm.TU.utg12956.11|utg12956|GWHAAAA00008040.:59598-59648,	22.4473	21.966	21.5584	22.2396	22.0897	22.5907	0.459979	0.434367	0.362143	-0.3161	NaN	NaN	NaN	9	9	9	182	182	182	70348	0	19582	191750000	20	349	5'-nucleotidase domain-containing protein 4 [Lactuca sativa]	XP_023765758.1	90.69	623	37	9	1	605	1	620	0	1122	Cytosolic purine 5'-nucleotidase (EC 3.1.3.5) (Cytosolic 5'-nucleotidase II)	Q54XC1	28.016	514	289	12	127	591	95	576
evm.model.utg12960.4	GWHPAAAA005512	evm.model.utg12960.4|evm.TU.utg12960.4|utg12960|GWHAAAA00027504.:32382-32462,	24.2204	23.2638	22.9068	23.6194	23.1603	23.3562	0.0719492	0.900507	0.0455129	0.0850334	NaN	NaN	NaN	6	6	6	336	336	336	23213	0	27333	502440000	34	350	cytokinin riboside 5'-monophosphate phosphoribohydrolase LOG8 [Lactuca sativa]	XP_023728661.1	92.344	209	12	2	1	205	1	209	3.34e-138	394	Cytokinin riboside 5'-monophosphate phosphoribohydrolase LOG8 (EC 3.2.2.n1) (LOG family protein At5g11950) (Protein LONELY GUY 8)	Q84MC2	76.555	209	45	2	1	205	1	209
evm.model.utg12968.5	GWHPAAAA005521	evm.model.utg12968.5|evm.TU.utg12968.5|utg12968|GWHAAAA00027209.:23902-23974,;evm.model.utg3227.17|evm.TU.utg3227.17|utg3227|GWHAAAA00004355.:78476-78548,	22.2776	22.2193	22.5847	22.684	22.7679	22.4579	0.878467	0.178494	0.748376	-0.276067	NaN	NaN	NaN	4	1	0	189	51	0	23909	10627	26088	326540000	12	351	ras-related protein RABE1a [Medicago truncatula]	XP_013468318.1	92.093	215	15	1	1	213	1	215	8.46e-144	409	Ras-related protein RABE1a (AtRABE1a) (Ras-related protein Rab8B) (AtRab8B)	O24466	88.293	205	22	1	11	213	11	215
evm.model.utg12978.10	GWHPAAAA005556	evm.model.utg12978.10|evm.TU.utg12978.10|utg12978|GWHAAAA00016075.:41054-41215,	17.8883	18.2193	18.9599	17.8811	18.6599	18.434	0.0263534	0.955438	0.0197975	0.0308329	NaN	NaN	NaN	5	2	2	138	53	53	52573	98824	18549	10981000	6	353	TBC1 domain family member 22B-like isoform X2 [Lactuca sativa]	XP_023735620.1	89.333	450	40	4	5	448	2	449	0	831	GTPase-activating protein gyp1 (GAP for ypt1)	O59737	48.93	327	154	7	130	446	189	512
evm.model.utg12979.1	GWHPAAAA005558	evm.model.utg12979.1|evm.TU.utg12979.1|utg12979|GWHAAAA00016010.:9028-9373,	16.57	16.2978	16.6315	18.18	17.8337	18.3766	3.00357	0.02048	1.68867	-1.63034	NaN	NaN	NaN	2	1	1	46	2	2	5874	7696	201	5942200	3	354	uncharacterized protein LOC111908543 [Lactuca sativa]	XP_023760128.1	24.638	207	111	8	292	459	516	716	1.2	43.9	Probable receptor-like protein kinase At5g38990 (EC 2.7.11.-)	Q9FID9	39.82	334	185	7	11	333	512	840
evm.model.utg13028.5	GWHPAAAA005655	evm.model.utg13028.5|evm.TU.utg13028.5|utg13028|GWHAAAA00023019.:22833-22874,	26.3988	25.5968	25.5085	26.2028	26.1904	26.2203	0.581954	0.328596	0.483338	-0.369801	NaN	NaN	NaN	42	24	15	375	22	133	1306	0	10289	2358800000	103	357	ubiquitin carboxyl-terminal hydrolase 12-like, partial [Lactuca sativa]	XP_023751369.1	92.493	1119	58	14	1	1094	25	1142	0	2062	Ubiquitin carboxyl-terminal hydrolase 12 (EC 3.4.19.12) (Deubiquitinating enzyme 12) (AtUBP12) (Ubiquitin thioesterase 12) (Ubiquitin-specific-processing protease 12)	Q9FPT1	79.249	1118	190	18	1	1094	17	1116
evm.model.utg1303.2	GWHPAAAA005658	evm.model.utg1303.2|evm.TU.utg1303.2|utg1303|GWHAAAA00004431.:20556-21197:+|Frame:	20.9854	20.2567	19.9822	19.2453	19.664	19.406	1.39859	0.0796216	1.09897	0.969667	NaN	NaN	NaN	3	3	3	235	235	235	23499	0	54805	47809000	6	358	abscisic acid receptor PYR1-like [Lactuca sativa]	XP_023736268.1	84.507	213	27	3	1	209	1	211	5.48e-118	343	Abscisic acid receptor PYR1 (ABI1-binding protein 6) (Protein PYRABACTIN RESISTANCE 1) (Regulatory components of ABA receptor 11)	O49686	69.444	180	49	3	34	209	2	179
evm.model.utg13090.2	GWHPAAAA005760	evm.model.utg13090.2|evm.TU.utg13090.2|utg13090|GWHAAAA00009371.:9745-10665:+|Frame:	19.3069	20.4135	19.6849	20.8198	19.7048	21.1056	0.621232	0.298645	0.524845	-0.741633	NaN	NaN	NaN	9	3	3	408	127	127	31917	0	57582	43279000	5	361	probable 3-hydroxyisobutyrate dehydrogenase-like 3, mitochondrial [Lactuca sativa]	XP_023730250.1	92.81	306	16	3	1	300	1	306	0	561	Probable 3-hydroxyisobutyrate dehydrogenase-like 3, mitochondrial (HIBADH-like) (EC 1.1.1.31)	Q949M8	57.377	305	114	5	1	299	22	316
evm.model.utg13096.10	GWHPAAAA005779	evm.model.utg13096.10|evm.TU.utg13096.10|utg13096|GWHAAAA00009030.:30711-30817,	23.2703	23.7464	23.6362	22.494	22.1126	21.8991	2.44312	0.0217196	1.66315	1.3824	NaN	NaN	NaN	5	5	5	284	284	284	31018	0	55538	359080000	16	363	ATP-dependent Clp protease proteolytic subunit 5, chloroplastic-like [Helianthus annuus]	XP_021987699.1	90.345	290	19	3	1	281	1	290	0	534	ATP-dependent Clp protease proteolytic subunit 5, chloroplastic (EC 3.4.21.92) (Endopeptidase ClpP5) (nClpP5) (nClpP1)	Q9S834	78.859	298	46	6	1	281	1	298
evm.model.utg13122.2	GWHPAAAA005816	evm.model.utg13122.2|evm.TU.utg13122.2|utg13122|GWHAAAA00027275.:14835-14986,	29.9978	29.359	29.1629	27.7155	28.4616	28.4025	1.71052	0.0558406	1.25305	1.31337	NaN	NaN	NaN	13	13	12	574	574	506	28123	0	79758	16824000000	143	365	probable 6-phosphogluconolactonase 4, chloroplastic [Lactuca sativa]	XP_023744800.1	88.048	251	26	2	1	247	1	251	9.84e-160	452	6-phosphogluconolactonase 3, chloroplastic (6PGL3) (EC 3.1.1.31) (Protein EMBRYO DEFECTIVE 2024)	Q84WW2	59.671	243	91	3	9	247	86	325
evm.model.utg13130.8	GWHPAAAA005823	evm.model.utg13130.8|evm.TU.utg13130.8|utg13130|GWHAAAA00026821.:25283-26875:-|Frame:;evm.model.utg2791.3|evm.TU.utg2791.3|utg2791|GWHAAAA00022698.:16999-18591:-|Frame:	28.8653	28.8058	28.8553	28.6746	28.6863	28.6546	2.93312	0.0195172	1.70958	0.1703	NaN	NaN	NaN	29	29	28	602	602	589	57364	0	32331	14762000000	245	366	T-complex protein 1 subunit delta [Lactuca sativa]	XP_023743600.1	96.981	530	6	5	1	520	4	533	0	1017	T-complex protein 1 subunit delta (TCP-1-delta) (CCT-delta) (Chaperonin CCT4)	Q9LV21	88.19	525	52	5	6	520	12	536
evm.model.utg1314.15	GWHPAAAA005848	evm.model.utg1314.15|evm.TU.utg1314.15|utg1314|GWHAAAA00003666.:57527-57739,	21.2408	20.9889	19.7166	20.2653	20.9018	20.108	0.158088	0.787495	0.103752	0.223733	NaN	NaN	NaN	4	4	4	131	131	131	45645	0	1049	61928000	12	369	transducin beta-like protein 2 [Lactuca sativa]	XP_023759786.1	92.327	404	25	3	1	398	1	404	0	762	Transducin beta-like protein 2 (WS beta-transducin repeats protein) (WS-betaTRP) (Williams-Beuren syndrome chromosomal region 13 protein)	Q9Y4P3	29.683	347	220	10	54	393	52	381
evm.model.utg1314.20	GWHPAAAA005853	evm.model.utg1314.20|evm.TU.utg1314.20|utg1314|GWHAAAA00003666.:82623-83848,	20.0446	20.1135	20.0979	20.2118	20.8241	20.5921	1.19631	0.103242	0.986144	-0.457333	NaN	NaN	NaN	5	4	4	32	26	26	19642	0	10433	43423000	12	370	brefeldin A-inhibited guanine nucleotide-exchange protein 3-like [Lactuca sativa]	XP_023759790.1	87.556	1792	152	26	1	1729	1	1784	0	3070	Brefeldin A-inhibited guanine nucleotide-exchange protein 2 (BIG2) (ARF guanine-nucleotide exchange factor BIG2)	Q9LZX8	68.325	1809	477	31	1	1729	1	1793
evm.model.utg1314.21	GWHPAAAA005854	evm.model.utg1314.21|evm.TU.utg1314.21|utg1314|GWHAAAA00003666.:92107-92331,	20.982	21.5621	20.9648	22.3323	21.745	22.3477	1.59715	0.0594014	1.2262	-0.972034	NaN	NaN	NaN	8	8	8	72	72	72	16374	0	22148	132040000	19	371	vacuolar protein sorting-associated protein 53 A-like [Cynara cardunculus var. scolymus]	XP_024986310.1	83.453	834	59	12	1	773	1	816	0	1339	Vacuolar protein sorting-associated protein 53 A (AtVPS53) (Protein HEAT-INTOLERANT 1)	Q0WQF4	68.683	843	180	13	1	774	1	828
evm.model.utg1314.7	GWHPAAAA005840	evm.model.utg1314.7|evm.TU.utg1314.7|utg1314|GWHAAAA00003666.:24119-24141,	21.4599	21.8175	21.5185	22.5191	22.3275	22.6389	2.47962	0.0230099	1.63809	-0.896534	NaN	NaN	NaN	3	3	1	225	225	79	17038	0	81016	155520000	11	373	40S ribosomal protein S13 [Lactuca sativa]	XP_023729258.1	97.351	151	2	1	1	149	1	151	7.22e-101	295	40S ribosomal protein S13	P62302	95.333	150	5	1	1	148	1	150
evm.model.utg1316.12	GWHPAAAA005880	evm.model.utg1316.12|evm.TU.utg1316.12|utg1316|GWHAAAA00003535.:53595-53732,	23.5098	22.9157	22.633	23.883	23.5347	23.5631	1.06998	0.126763	0.897007	-0.640767	NaN	NaN	NaN	5	5	3	457	457	31	12947	0	2999	524150000	16	374	thioredoxin H-type 1-like [Lactuca sativa]	XP_023733778.1	72.414	116	29	2	1	114	1	115	9.3e-52	168	Thioredoxin H1 (AtTrxh1) (Thioredoxin 1) (AtTRX1)	P29448	64.912	114	38	1	1	112	1	114
evm.model.utg13172.5	GWHPAAAA005914	evm.model.utg13172.5|evm.TU.utg13172.5|utg13172|GWHAAAA00013831.:46210-46222,	18.046	17.5724	16.8826	15.476	16.7108	16.8144	1.0009	0.140417	0.85258	1.16658	NaN	NaN	NaN	1	1	1	2	2	2	91734	25291	22811	2321500	1	377	calmodulin-binding transcription activator 4-like [Lactuca sativa]	XP_023770715.1	71.294	850	173	22	1	796	1	833	0	1118	Calmodulin-binding transcription activator 4 (AtCAMTA4) (AtFIN21) (Ethylene-induced calmodulin-binding protein 4) (EICBP4) (Ethylene-induced calmodulin-binding protein d) (EICBP.d) (Signal-responsive protein 5) (AtSR5)	Q9FYG2	45.726	234	98	6	6	233	36	246
evm.model.utg13200.1	GWHPAAAA005970	evm.model.utg13200.1|evm.TU.utg13200.1|utg13200|GWHAAAA00002637.:26300-27734,	23.8828	24.5194	23.9112	23.0461	23.0394	22.6884	2.10665	0.0376	1.42481	1.17983	NaN	NaN	NaN	14	14	14	394	394	394	5768	0	16651	1234500000	78	378	uncharacterized protein LOC111906258 isoform X2 [Lactuca sativa]	XP_023757787.1	45.604	182	88	3	140	319	537	709	1.88e-28	130	Nucleoporin nup61 (Nuclear pore protein nup61)	Q9USL4	27.976	168	87	7	291	429	69	231
evm.model.utg13202.4	GWHPAAAA005972	evm.model.utg13202.4|evm.TU.utg13202.4|utg13202|GWHAAAA00012059.:25040-25099,	22.929	22.4744	22.8428	22.1079	21.9907	22.3047	1.67457	0.0567663	1.24591	0.6143	NaN	NaN	NaN	18	4	4	57	141	141	41692	0	13404	209890000	11	379	actin-2-like [Lactuca sativa]	XP_023730591.1	96.286	377	8	3	1	371	1	377	0	744	Actin	O81221	93.899	377	17	3	1	371	1	377
evm.model.utg13226.2	GWHPAAAA006006	evm.model.utg13226.2|evm.TU.utg13226.2|utg13226|GWHAAAA00019931.:11859-11897,	18.946	18.9416	19.6973	19.0215	19.5655	19.6064	0.256843	0.67529	0.17051	-0.202833	NaN	NaN	NaN	7	2	2	294	10	10	28601	0	2786	24935000	3	380	protein-L-isoaspartate O-methyltransferase 1 [Lactuca sativa]	XP_023756140.1	87.552	241	24	3	31	265	27	267	6.15e-146	419	Protein-L-isoaspartate O-methyltransferase 1 (AtPIMT1) (EC 2.1.1.77) (L-isoaspartyl protein carboxyl methyltransferase) (Protein L-isoaspartyl methyltransferase) (Protein-beta-aspartate methyltransferase)	Q42539	69.849	199	56	2	71	265	1	199
evm.model.utg13228.6	GWHPAAAA006007	evm.model.utg13228.6|evm.TU.utg13228.6|utg13228|GWHAAAA00000967.:58672-58870,	23.5754	23.4624	23.9914	23.8875	23.8247	24.1535	0.666048	0.275265	0.560249	-0.278833	NaN	NaN	NaN	13	13	8	18	18	122	96926	0	44282	513410000	48	381	hypothetical protein LSAT_0X44640 [Lactuca sativa]	PLY79347.1	96.33	872	16	8	1	856	1	872	0	1701	Importin subunit beta-1 (Karyopherin subunit beta-1) (ATKPNB1)	Q9FJD4	82.529	870	138	8	1	856	1	870
evm.model.utg13259.9	GWHPAAAA006072	evm.model.utg13259.9|evm.TU.utg13259.9|utg13259|GWHAAAA00017615.:48149-48226,	23.1543	23.2811	23.2954	24.0865	23.7454	23.7986	2.27455	0.0293125	1.53295	-0.633233	NaN	NaN	NaN	8	8	8	226	226	226	45913	0	2912	552390000	49	383	protease Do-like 1, chloroplastic [Lactuca sativa]	XP_023728723.1	92.166	434	24	5	1	426	1	432	0	780	Protease Do-like 1, chloroplastic (EC 3.4.21.-) (Protein DEGRADATION OF PERIPLASMIC PROTEINS 1) (DEGP PROTEASE 1)	O22609	87.744	359	34	5	78	426	81	439
evm.model.utg13269.5	GWHPAAAA006087	evm.model.utg13269.5|evm.TU.utg13269.5|utg13269|GWHAAAA00007780.:29352-29399,	23.3422	23.4122	23.4408	23.8378	23.7785	23.6098	2.00657	0.0389767	1.40919	-0.343633	NaN	NaN	NaN	6	6	6	239	239	239	26292	0	1549	573070000	32	385	uncharacterized protein LOC111905663 [Lactuca sativa]	XP_023757125.1	78.243	239	47	3	1	234	1	239	4.29e-131	378	Protein usf	P46209	31.797	217	127	9	28	234	25	230
evm.model.utg13294.6	GWHPAAAA006123	evm.model.utg13294.6|evm.TU.utg13294.6|utg13294|GWHAAAA00015616.:28427-28564,;evm.model.utg23451.2|evm.TU.utg23451.2|utg23451|GWHAAAA00014270.:14701-14838,	20.9565	21.5061	21.6917	22.8477	22.1667	22.1867	1.49573	0.0684255	1.16478	-1.0156	NaN	NaN	NaN	5	5	5	306	306	306	20957	0	12924	210360000	12	388	NEDD8-conjugating enzyme Ubc12-like isoform X2 [Cynara cardunculus var. scolymus]	XP_024969683.1	96.175	183	5	1	1	181	16	198	7.22e-127	363	NEDD8-conjugating enzyme Ubc12 (EC 2.3.2.-) (RUB1 carrier protein 1) (RUB1-conjugating enzyme 1)	Q9SDY5	80.978	184	32	2	1	181	1	184
evm.model.utg1330.6	GWHPAAAA006128	evm.model.utg1330.6|evm.TU.utg1330.6|utg1330|GWHAAAA00002603.:39816-42866:+|Frame:	19.1946	16.0444	19.4044	20.2813	19.9212	19.438	0.679601	0.26827	0.571428	-1.66571	NaN	NaN	NaN	4	4	4	65	65	65	11276	0	47216	23897000	4	389	elongation factor-like GTPase 1 [Lactuca sativa]	XP_023744779.1	88.42	1019	89	14	1	996	1	1013	0	1809	Elongation factor-like GTPase 1 (Elongation factor Tu GTP-binding domain-containing protein 1) (Elongation factor-like 1) (Protein FAM42A)	Q8C0D5	37.207	1153	512	34	9	994	18	1125
evm.model.utg13309.8	GWHPAAAA006147	evm.model.utg13309.8|evm.TU.utg13309.8|utg13309|GWHAAAA00005421.:25437-25607,	23.6781	22.2778	21.6608	23.3034	23.8244	23.3074	0.688086	0.262723	0.580502	-0.9395	NaN	NaN	NaN	11	11	9	285	285	249	54222	0	3159	331590000	29	390	adenylosuccinate synthetase, chloroplastic-like [Lactuca sativa]	XP_023765427.1	88.554	498	49	4	1	490	1	498	0	899	Adenylosuccinate synthetase, chloroplastic (AMPSase) (AdSS) (EC 6.3.4.4) (IMP--aspartate ligase)	Q6T7E8	74.405	504	113	7	1	490	4	505
evm.model.utg13311.4	GWHPAAAA006152	evm.model.utg13311.4|evm.TU.utg13311.4|utg13311|GWHAAAA00005290.:27154-27184,	24.8144	24.7756	24.4774	23.8921	24.067	24.2973	1.72271	0.0540163	1.26748	0.603667	NaN	NaN	NaN	14	14	14	27	27	27	56287	0	59295	635810000	41	391	vacuolar fusion protein CCZ1 homolog B isoform X1 [Lactuca sativa]	XP_023769158.1	86.627	501	50	7	1	492	1	493	0	866	Vacuolar fusion protein CCZ1 homolog B	C0Z274	63.281	512	150	11	1	492	1	494
evm.model.utg13337.2	GWHPAAAA006190	evm.model.utg13337.2|evm.TU.utg13337.2|utg13337|GWHAAAA00003497.:14038-14673,	24.7859	24.0372	24.6313	24.7746	22.5724	22.0972	0.713765	0.249302	0.603274	1.33673	NaN	NaN	NaN	18	2	2	397	73	73	46914	0	68053	595740000	14	394	eukaryotic initiation factor 4A-8 [Lactuca sativa]	XP_023744473.1	97.337	413	3	4	1	405	1	413	0	810	Eukaryotic initiation factor 4A-8 (eIF-4A-8) (EC 3.6.4.13) (ATP-dependent RNA helicase eIF4A-8)	P41381	92.252	413	24	4	1	405	1	413
evm.model.utg13344.1	GWHPAAAA006209	evm.model.utg13344.1|evm.TU.utg13344.1|utg13344|GWHAAAA00022165.:3286-3504,;evm.model.utg30320.4|evm.TU.utg30320.4|utg30320|GWHAAAA00025358.:11938-12134,	21.1928	19.8048	19.8092	20.749	20.5211	21.0158	0.437037	0.461219	0.336093	-0.493033	NaN	NaN	NaN	2	2	2	43	43	43	4159	20243	22836	55833000	4	395	uncharacterized protein LOC111910391 [Lactuca sativa]	XP_023762004.1	83.646	373	49	5	1	365	1	369	0	627	Protein CREG2	Q8BGC9	21.875	160	103	5	128	269	125	280
evm.model.utg13348.5	GWHPAAAA006225	evm.model.utg13348.5|evm.TU.utg13348.5|utg13348|GWHAAAA00002850.:22419-22652,	23.3403	23.9923	23.2788	23.2127	23.4255	23.2241	0.450721	0.445182	0.351462	0.249699	NaN	NaN	NaN	14	14	7	225	225	127	88774	0	3609	480960000	52	396	oxidosqualene cyclase 2 [Taraxacum kok-saghyz]	AXU93518.1	95.844	770	18	7	1	756	1	770	0	1519	Dammarenediol II synthase (Dammarenediol synthase) (PgDDS) (EC 4.2.1.125)	Q08IT1	71.842	760	194	7	16	755	6	765
evm.model.utg13355.4	GWHPAAAA006235	evm.model.utg13355.4|evm.TU.utg13355.4|utg13355|GWHAAAA00021453.:15543-15578,	26.4428	26.3321	25.9373	26.3658	26.1	26.0025	0.16265	0.780804	0.107458	0.0812995	NaN	NaN	NaN	14	14	14	325	325	325	51568	0	16315	3094600000	97	397	V-type proton ATPase subunit H [Lactuca sativa]	XP_023745944.1	91.391	453	31	4	1	445	1	453	0	838	V-type proton ATPase subunit H (V-ATPase subunit H) (Vacuolar H(+)-ATPase subunit H) (Vacuolar proton pump subunit H)	Q9LX65	76.615	449	87	6	4	444	2	440
evm.model.utg13426.6	GWHPAAAA006339	evm.model.utg13426.6|evm.TU.utg13426.6|utg13426|GWHAAAA00007484.:36030-36689,	19.9895	17.6273	16.6994	18.7175	18.4656	20.5056	0.407305	0.493769	0.306476	-1.12416	NaN	NaN	NaN	3	3	3	29	29	29	12308	0	32795	67231000	5	400	uncharacterized protein LOC111909093 [Lactuca sativa]	XP_023760650.1	83.467	1125	105	19	23	1083	21	1128	0	1781	AP-5 complex subunit beta-1 (Adaptor-related protein complex 5 beta subunit) (Beta5)	F6S215	26.923	312	180	13	90	370	67	361
evm.model.utg1343.7	GWHPAAAA006350	evm.model.utg1343.7|evm.TU.utg1343.7|utg1343|GWHAAAA00020704.:46491-46674,;evm.model.utg6849.60|evm.TU.utg6849.60|utg6849|GWHAAAA00001450.:297347-297481,	23.8056	23.0128	22.5331	23.6049	23.5743	23.5591	0.551204	0.353233	0.451939	-0.462267	NaN	NaN	NaN	14	14	11	234	234	186	85119	0	31959	519180000	50	402	uncharacterized protein LOC111887425 [Lactuca sativa]	XP_023739359.1	94.308	773	17	9	1	748	1	771	0	1480	Copper methylamine oxidase (EC 1.4.3.21) (MAOXII) (Primary amine oxidase)	Q07123	40.39	666	325	17	72	715	14	629
evm.model.utg13442.7	GWHPAAAA006366	evm.model.utg13442.7|evm.TU.utg13442.7|utg13442|GWHAAAA00026207.:32804-33283,;evm.model.utg9738.8|evm.TU.utg9738.8|utg9738|GWHAAAA00007617.:53287-53766,	22.532	21.3994	20.94	23.1334	23.0341	22.2746	1.02474	0.137004	0.863267	-1.19023	NaN	NaN	NaN	8	8	8	171	171	171	63336	0	20086	191220000	15	403	asparagine--tRNA ligase, cytoplasmic 1-like [Lactuca sativa]	XP_023754320.1	92.226	566	34	5	1	556	1	566	0	1072	Asparagine--tRNA ligase, cytoplasmic 1 (EC 6.1.1.22) (Asparaginyl-tRNA synthetase 1) (AsnRS 1) (Protein EMBRYO DEFECTIVE 2755)	Q9SW96	68.531	572	164	6	1	556	1	572
evm.model.utg1345.10	GWHPAAAA006381	evm.model.utg1345.10|evm.TU.utg1345.10|utg1345|GWHAAAA00001559.:45290-45383,	21.6206	21.1508	21.1901	22.5207	22.031	21.07	0.540776	0.35933	0.444507	-0.5534	NaN	NaN	NaN	5	5	4	315	315	273	18536	0	96587	132180000	13	404	universal stress protein PHOS32-like [Lactuca sativa]	XP_023731641.1	87.273	165	19	1	1	163	1	165	3.82e-101	296	Universal stress protein PHOS32 (Phosphorylated protein of 32 kDa) (AtPHOS32)	Q8VYN9	30	150	86	5	5	142	48	190
evm.model.utg1345.5	GWHPAAAA006376	evm.model.utg1345.5|evm.TU.utg1345.5|utg1345|GWHAAAA00001559.:15425-15520,	21.5162	21.4038	21.583	21.7341	21.7287	21.2971	0.216354	0.722652	0.141071	-0.0856342	NaN	NaN	NaN	2	2	2	137	137	137	25501	0	22446	120410000	12	405	ubiquitin carboxyl-terminal hydrolase 3 [Lactuca sativa]	XP_023731674.1	86.695	233	27	2	1	229	1	233	2.66e-147	419	Ubiquitin carboxyl-terminal hydrolase 3 (EC 3.4.19.12)	Q8GWE1	66.667	231	71	4	2	226	4	234
[truncated: 1,148 more rows]
[truncated: 42 more columns]

## Sheet: TkSRPP3 Interactors IP
EVM ID	Protein ID	Majority protein IDs	IP.1	IP.2	IP.3	IP.1.Control	IP.2.Control	IP.3.Control	neg. Log10 p-value Latex-Latex Control	q-value Latex-Latex Control	neg. Log10 q-value	Difference mean Log2 LFQ Latex-Latex Control	Only Identified by Site	Reverse	Potential Contaminant	Peptides	Razor + unique peptides	Unique peptides	Sequence coverage [%]	Unique + razor sequence coverage [%]	Unique sequence coverage [%]	Mol. Weight [kDa]	Q-value	Score	Intensity	MS/MS Count	ID	NCBI (non-redundant) Protein names	NCBI ID	Identity [%]	Alignment length	Mismatches	Gaps	Query Start	Query End	Database Start	Database End	E-value	Bit Score	UniProtKB/Swiss-Prot Protein names	UniProt ID	Identity [%]	Alignment Length	Mismatches	Gaps	Query Start	Query End	Database Start	Database End
[truncated: 50 more rows]
[truncated: 42 more columns]

[truncated: 2 more sheets: TkSRPP3 PP, TkSRPP3 Interactors PP]
