# Supplementary material for: The interaction networks of small rubber particle proteins in the latex of Taraxacum koksaghyz reveal diverse functions in stress responses and secondary metabolism
Source: Front Plant Sci. 2024 Dec 13;15:1498737. doi: 10.3389/fpls.2024.1498737 (PMC11671276; doi:10.3389/fpls.2024.1498737)
Supplement: Supplementary file 1 [file DataSheet1.zip › Suppl Table S8 - TkSRPP4 AE-MS.xlsx]

## Sheet: TkSRPP4 Latex
EVM ID	Protein ID	Majority protein IDs	Latex.1	Latex.2	Latex.3	Latex.1.Control	Latex.2.Control	Latex.3.Control	neg. Log10 p-value Latex-Latex Control	q-value Latex-Latex Control	neg. Log10 q-value	Difference mean Log2 LFQ Latex-Latex Control	Only Identified by Site	Reverse	Potential Contaminant	Peptides	Razor + unique peptides	Unique peptides	Sequence coverage [%]	Unique + razor sequence coverage [%]	Unique sequence coverage [%]	Mol. Weight [kDa]	Q-value	Score	Intensity	MS/MS Count	ID	NCBI (non-redundant) Protein names	NCBI ID	Identity [%]	Alignment length	Mismatches	Gaps	Query Start	Query End	Database Start	Database End	E-value	Bit Score	UniProtKB/Swiss-Prot Protein names	UniProt ID	Identity [%]	Alignment Length	Mismatches	Gaps	Query Start	Query End	Database Start	Database End
evm.model.utg10026.7	GWHPAAAA000066	evm.model.utg10026.7|evm.TU.utg10026.7|utg10026|GWHAAAA00028121.:15977-15994,	24.3133	24.3576	24.3185	23.1271	22.9032	23.224	3.69018	0.0124	1.90658	1.24503	NaN	NaN	NaN	9	9	9	553	553	553	22958	0	36237	1773700000	78	68	1,2-dihydroxy-3-keto-5-methylthiopentene dioxygenase 3 [Lactuca sativa]	XP_023760958.1	91.371	197	15	1	1	195	1	197	1.78e-130	374	1,2-dihydroxy-3-keto-5-methylthiopentene dioxygenase 2 (EC 1.13.11.54) (Acireductone dioxygenase (Fe(2+)-requiring) 2) (ARD 2) (Fe-ARD 2)	F6HDT7	85	200	24	3	1	195	1	199
evm.model.utg10047.1	GWHPAAAA000107	evm.model.utg10047.1|evm.TU.utg10047.1|utg10047|GWHAAAA00016264.:8993-9068,	22.646	21.3236	22.4025	23.1212	22.8298	22.9182	0.936981	0.136024	0.866384	-0.832366	NaN	NaN	NaN	17	17	17	291	291	291	93451	0	85238	935090000	42	70	exocyst complex component SEC10b-like [Lactuca sativa]	XP_023746439.1	95.884	826	15	8	31	837	1	826	0	1592	Exocyst complex component SEC10a (AtSec10a) (Exocyst complex component 5)	X5JA13	78.632	819	152	11	37	836	9	823
evm.model.utg10071.5	GWHPAAAA000155	evm.model.utg10071.5|evm.TU.utg10071.5|utg10071|GWHAAAA00005610.:26617-26798,	24.4889	24.7173	24.4839	25.4439	25.0995	24.9611	1.68621	0.0364177	1.43869	-0.6048	NaN	NaN	NaN	29	29	29	369	369	369	13779	0	20217	3103000000	177	73	trafficking protein particle complex II-specific subunit 130 homolog isoform X1 [Lactuca sativa]	XP_023747335.1	88.763	1237	107	18	1	1207	1	1235	0	2208	Trafficking protein particle complex II-specific subunit 130 homolog (AtTRS130) (TRAPP II-specific subunit 130 homolog)	F4K0C4	69.334	1262	326	22	1	1205	1	1258
evm.model.utg10077.4	GWHPAAAA000169	evm.model.utg10077.4|evm.TU.utg10077.4|utg10077|GWHAAAA00005191.:22365-22479,	21.2053	21.5545	20.9953	21.2075	21.871	21.4903	0.46531	0.420566	0.376166	-0.271233	NaN	NaN	NaN	14	12	11	129	115	105	17089	0	34785	637390000	34	74	hypothetical protein LSAT_5X180001 [Lactuca sativa]	PLY85307.1	92.573	1508	75	16	1	1471	1	1508	0	2815	Myosin-6 (AtMYA2)	Q9LKB9	73.786	1503	361	17	1	1471	2	1503
evm.model.utg10089.2	GWHPAAAA000198	evm.model.utg10089.2|evm.TU.utg10089.2|utg10089|GWHAAAA00004372.:15831-16223,	24.1083	24.3369	23.6647	24.6323	24.4401	24.2028	0.766841	0.195056	0.709841	-0.388433	NaN	NaN	NaN	18	12	12	509	315	315	62141	0	2005	2353800000	120	75	serine/threonine-protein phosphatase 2A 65 kDa regulatory subunit A beta isoform [Lactuca sativa]	XP_023746220.1	90.63	587	14	6	1	546	1	587	0	1044	Serine/threonine-protein phosphatase 2A 65 kDa regulatory subunit A beta isoform (AtA beta) (PP2A, subunit A, beta isoform)	Q38950	83.816	587	54	6	1	546	1	587
evm.model.utg10103.22	GWHPAAAA000248	evm.model.utg10103.22|evm.TU.utg10103.22|utg10103|GWHAAAA00003490.:65130-65318,	24.4904	24.1005	24.8135	26.2584	26.401	25.6887	2.27286	0.0238286	1.6229	-1.6479	NaN	NaN	NaN	16	16	14	619	619	545	38592	0	21695	3715700000	111	79	UDP-glucose 4-epimerase GEPI48-like [Lactuca sativa]	XP_023746133.1	93.966	348	15	3	1	342	1	348	0	665	UDP-glucose 4-epimerase GEPI48 (EC 5.1.3.2) (Galactowaldenase) (UDP-galactose 4-epimerase)	O65781	82.196	337	54	3	7	337	6	342
evm.model.utg10104.22	GWHPAAAA000278	evm.model.utg10104.22|evm.TU.utg10104.22|utg10104|GWHAAAA00022643.:186761-187006,	25.0416	24.9326	24.3521	25.7297	25.8266	25.6629	1.93183	0.0274667	1.56119	-0.9643	NaN	NaN	NaN	12	12	8	313	313	21	62894	0	19734	5122700000	163	80	3-hydroxy-3-methylglutaryl-CoA reductase 2, partial [Taraxacum kok-saghyz]	AMB19695.1	98.198	555	0	5	14	558	1	555	0	1103	3-hydroxy-3-methylglutaryl coenzyme A reductase 2-A (HMG-CoA reductase 2) (Hydroxymethylglutaryl-CoA reductase) (PgHMGR2) (EC 1.1.1.34)	A0A0A1C930	74.457	599	119	13	1	570	1	594
evm.model.utg10133.4	GWHPAAAA000323	evm.model.utg10133.4|evm.TU.utg10133.4|utg10133|GWHAAAA00011355.:17347-17349,;evm.model.utg13797.21|evm.TU.utg13797.21|utg13797|GWHAAAA00003203.:62569-62628,	21.0194	21.316	20.5395	20.9875	20.7329	20.8463	0.162325	0.835554	0.0780255	0.102733	NaN	NaN	NaN	3	3	3	105	105	105	12042	0	4102	248040000	20	84	60S ribosomal protein L44-like [Helianthus annuus]	XP_021981350.1	97.143	105	1	1	1	103	51	155	1.55e-65	204	60S ribosomal protein L44	Q96499	96.19	105	2	1	1	103	1	105
evm.model.utg10212.10	GWHPAAAA000484	evm.model.utg10212.10|evm.TU.utg10212.10|utg10212|GWHAAAA00006360.:42238-42337,	22.8275	22.7063	22.4063	22.0487	21.3421	21.8864	1.63673	0.0385455	1.41403	0.887633	NaN	NaN	NaN	29	3	3	531	67	67	66035	0	60723	853590000	39	88	ATP-citrate synthase beta chain protein 2 [Lactuca sativa]	XP_023765695.1	96.382	608	10	6	1	596	1	608	0	1183	ATP-citrate synthase beta chain protein 2 (ATP-citrate synthase B-2) (EC 2.3.3.8) (ATP-citrate lyase B-2) (Citrate cleavage enzyme B-2)	Q9FGX1	89.474	608	52	6	1	596	1	608
evm.model.utg10259.5	GWHPAAAA000563	evm.model.utg10259.5|evm.TU.utg10259.5|utg10259|GWHAAAA00003491.:20029-20277:+|Frame:;evm.model.utg32827.3|evm.TU.utg32827.3|utg32827|GWHAAAA00020947.:16639-16829,	25.1413	24.6295	25.4648	25.9533	25.6813	26.1694	1.41762	0.053122	1.27473	-0.856133	NaN	NaN	NaN	5	3	3	622	366	366	86619	0	41689	8254000000	48	98	ADP,ATP carrier protein 1, mitochondrial-like [Camellia sinensis]	XP_028090028.1	85.915	71	10	0	12	82	38	108	1.78e-34	122	ADP,ATP carrier protein 1, mitochondrial (ADP/ATP translocase 1) (Adenine nucleotide translocator 1) (ANT 1)	P31167	30.645	62	34	2	2	54	92	153
evm.model.utg10310.5	GWHPAAAA000673	evm.model.utg10310.5|evm.TU.utg10310.5|utg10310|GWHAAAA00010053.:33334-33415,	23.1789	22.8222	22.4828	20.6667	22.2396	22.7836	0.630037	0.266025	0.575078	0.931334	NaN	NaN	NaN	5	5	5	574	574	574	20094	0	22921	1073800000	38	101	universal stress protein PHOS32 [Lactuca sativa]	XP_023765687.1	91.156	147	11	1	33	177	13	159	5.97e-91	271	Universal stress protein PHOS32 (Phosphorylated protein of 32 kDa) (AtPHOS32)	Q8VYN9	31.25	144	82	4	31	164	54	190
evm.model.utg10317.5	GWHPAAAA000683	evm.model.utg10317.5|evm.TU.utg10317.5|utg10317|GWHAAAA00000029.:24653-26065:+|Frame:	23.0783	23.4439	23.6859	23.1899	23.3133	23.1937	0.39768	0.509915	0.292502	0.1704	NaN	NaN	NaN	14	14	4	474	474	10	53325	0	18629	1132100000	56	104	nematode resistance protein-like HSPRO2 [Lactuca sativa]	XP_023752949.1	90.213	470	38	4	1	462	1	470	0	838	Nematode resistance protein-like HSPRO2 (AKINbetagamma-interacting protein 2) (Ortholog of sugar beet HS1 PRO-1 protein 2) (Protein Hs1pro-2)	O04203	51.277	470	183	12	1	459	1	435
evm.model.utg10345.10	GWHPAAAA000736	evm.model.utg10345.10|evm.TU.utg10345.10|utg10345|GWHAAAA00016945.:50019-50276,;evm.model.utg26460.7|evm.TU.utg26460.7|utg26460|GWHAAAA00012015.:37728-37916,	26.3136	25.8432	25.747	26.9886	27.2986	27.3152	2.41653	0.0204516	1.68927	-1.23287	NaN	NaN	NaN	14	14	14	577	577	577	38835	0	32331	13727000000	291	106	2-alkenal reductase (NADP(+)-dependent)-like [Lactuca sativa]	XP_023745879.1	85.112	356	46	4	2	351	3	357	0	618	2-alkenal reductase (NADP(+)-dependent) (EC 1.3.1.102) (Alkenal double bound reductase) (Allylic alcohol dehydrogenase 1) (allyl-ADH1) (Flavin-free double bond reductase) (NtDBR) (Pulegone reductase) (NtRed-1)	Q9SLN8	38.855	332	183	11	29	350	20	341
evm.model.utg10388.22	GWHPAAAA000845	evm.model.utg10388.22|evm.TU.utg10388.22|utg10388|GWHAAAA00004986.:125132-126388:+|Frame:	26.234	26.4863	27.114	24.3065	23.6154	24.3376	2.69824	0.0167229	1.77669	2.52493	NaN	NaN	NaN	1	1	1	33	33	33	47384	0	13031	4078900000	33	109	hypothetical protein LSAT_5X148181 [Lactuca sativa]	PLY67081.1	78.469	418	66	6	1	409	143	545	0	650	CBL-interacting protein kinase 2 (EC 2.7.11.1) (OsCIPK02)	Q7X996	60.798	426	143	8	1	410	10	427
evm.model.utg10436.3	GWHPAAAA000929	evm.model.utg10436.3|evm.TU.utg10436.3|utg10436|GWHAAAA00011545.:3679-4257:-|Frame:	23.4401	24.1435	23.7713	24.0276	23.036	23.6276	0.248509	0.725654	0.13927	0.221233	NaN	NaN	NaN	10	10	10	615	615	615	21493	0	18696	2761400000	77	112	molybdopterin synthase catalytic subunit-like [Lactuca sativa]	XP_023772015.1	90.625	192	16	1	1	190	1	192	3.4e-124	357	Molybdopterin synthase catalytic subunit (EC 2.8.1.12) (Molybdenum cofactor synthesis protein 2 large subunit) (Molybdenum cofactor synthesis protein 2B) (MOCS2B)	O22827	66.129	186	55	2	6	189	5	184
evm.model.utg10457.36	GWHPAAAA000967	evm.model.utg10457.36|evm.TU.utg10457.36|utg10457|GWHAAAA00000549.:132144-132351,	23.9633	23.3592	23.0302	24.3429	23.9519	24.2323	1.14772	0.0925049	1.03384	-0.7248	NaN	NaN	NaN	23	23	13	251	251	161	13674	0	11173	1559000000	116	116	coatomer subunit alpha-1-like isoform X2 [Lactuca sativa]	XP_023767165.1	94.668	1219	36	14	1	1192	1	1217	0	2344	Coatomer subunit alpha-1 (Alpha-coat protein 1) (Alpha-COP 1)	Q94A40	80.262	1221	207	17	1	1192	1	1216
evm.model.utg10478.1	GWHPAAAA001013	evm.model.utg10478.1|evm.TU.utg10478.1|utg10478|GWHAAAA00017941.:6415-6500,	21.1746	21.4607	21.0832	23.8606	22.7052	22.7982	2.08024	0.0234556	1.62975	-1.88183	NaN	NaN	NaN	6	6	6	417	417	417	24716	0	49135	848850000	28	121	elongation factor 1-beta 2-like [Cynara cardunculus var. scolymus]	XP_024982923.1	83.983	231	30	2	1	224	1	231	6.9e-117	342	Elongation factor 1-beta 1 (EF-1-beta 1) (Elongation factor 1-beta' 1) (EF-1-beta' 1) (Elongation factor 1B-alpha 1) (eEF-1B alpha 1)	Q84WM9	71.121	232	55	6	1	224	1	228
evm.model.utg10478.4	GWHPAAAA001015	evm.model.utg10478.4|evm.TU.utg10478.4|utg10478|GWHAAAA00017941.:11527-11628,;evm.model.utg1520.4|evm.TU.utg1520.4|utg1520|GWHAAAA00009135.:27319-27489,	21.9584	20.9918	20.9545	23.2345	24.66	23.547	2.00669	0.0235652	1.62773	-2.51227	NaN	NaN	NaN	11	11	11	589	589	589	1975	0	49643	1654200000	65	122	ATP synthase subunit d, mitochondrial-like [Lactuca sativa]	XP_023756496.1	97.619	168	2	1	1	166	1	168	3.58e-112	325	ATP synthase subunit d, mitochondrial (ATPase subunit d)	Q9FT52	83.929	168	25	1	1	166	1	168
evm.model.utg1048.6	GWHPAAAA001034	evm.model.utg1048.6|evm.TU.utg1048.6|utg1048|GWHAAAA00001628.:44193-44353,	22.0417	22.6774	22.1419	21.6863	22.1738	21.3527	0.822396	0.170838	0.767416	0.5494	NaN	NaN	NaN	11	11	11	168	168	168	85302	0	27635	466460000	34	123	cullin-3A-like [Lactuca sativa]	XP_023772953.1	95.498	733	19	7	1	719	1	733	0	1427	Cullin-3A (AtCUL3a)	Q9ZVH4	78.308	733	144	8	1	719	1	732
evm.model.utg10486.5	GWHPAAAA001046	evm.model.utg10486.5|evm.TU.utg10486.5|utg10486|GWHAAAA00027977.:12141-12155,	19.667	18.5208	18.3909	20.5002	19.4593	19.2085	0.6942	0.232804	0.63301	-0.863084	NaN	NaN	NaN	2	2	2	39	39	39	66494	4878	25612	49269000	4	126	arginine--tRNA ligase, chloroplastic/mitochondrial-like isoform X2 [Lactuca sativa]	XP_023744249.1	93.559	590	28	5	1	580	1	590	0	1132	Arginine--tRNA ligase, chloroplastic/mitochondrial (EC 6.1.1.19) (Arginyl-tRNA synthetase) (ArgRS) (Protein EMBRYO DEFECTIVE 1027)	O23247	74.533	589	139	5	3	580	54	642
evm.model.utg10487.3	GWHPAAAA001050	evm.model.utg10487.3|evm.TU.utg10487.3|utg10487|GWHAAAA00017347.:24187-24230,	21.484	22.1385	22.2697	23.137	22.9722	22.2506	1.05932	0.108864	0.963116	-0.822534	NaN	NaN	NaN	5	5	5	20	20	20	39735	0	23791	600140000	16	127	cysteine proteinase 3-like [Lactuca sativa]	XP_023744359.1	92.011	363	23	3	1	357	1	363	0	690	Thiol protease aleurain-like (EC 3.4.22.16)	Q8RWQ9	68.044	363	105	6	1	357	1	358
evm.model.utg105.8	GWHPAAAA001080	evm.model.utg105.8|evm.TU.utg105.8|utg105|GWHAAAA00005649.:58682-59779:+|Frame:;evm.model.utg1181.12|evm.TU.utg1181.12|utg1181|GWHAAAA00012092.:47341-48408:-|Frame:	18.8399	18.8364	15.1118	19.2112	19.3458	19.1681	0.591427	0.293037	0.533078	-1.64566	NaN	NaN	NaN	2	2	2	137	137	137	39195	0	12133	72858000	5	129	E3 ubiquitin-protein ligase RING1-like [Lactuca sativa]	XP_023772272.1	87.945	365	37	4	1	359	1	364	0	577	E3 ubiquitin-protein ligase RING1 (EC 2.3.2.27) (RING finger protein 1) (RING-type E3 ubiquitin transferase RING1)	P0CH30	48.611	360	142	11	11	358	9	337
evm.model.utg10539.8	GWHPAAAA001136	evm.model.utg10539.8|evm.TU.utg10539.8|utg10539|GWHAAAA00004780.:45512-45661,	22.4048	22.6101	23.0057	22.921	22.1637	22.9727	0.0128533	0.987701	0.00537451	-0.0122668	NaN	NaN	NaN	25	25	25	258	258	258	13883	0	15568	1077200000	82	131	paladin [Lactuca sativa]	XP_023760340.1	87.821	1248	87	21	1	1202	1	1229	0	2173	Paladin	Q8JHZ8	22.872	787	461	32	457	1185	118	816
evm.model.utg10551.3	GWHPAAAA001163	evm.model.utg10551.3|evm.TU.utg10551.3|utg10551|GWHAAAA00013351.:10369-10534,;evm.model.utg17592.11|evm.TU.utg17592.11|utg17592|GWHAAAA00018261.:51680-52347,	20.8205	20.8956	21.1628	21.3834	20.5974	20.8136	0.0372421	0.962292	0.0166931	0.0281658	NaN	NaN	NaN	7	7	7	332	332	332	31355	0	26274	262170000	15	132	succinate dehydrogenase [ubiquinone] iron-sulfur subunit 2, mitochondrial [Lactuca sativa]	XP_023735182.1	94.224	277	12	2	1	273	1	277	0	538	Succinate dehydrogenase [ubiquinone] iron-sulfur subunit 2, mitochondrial (EC 1.3.5.1) (Iron-sulfur subunit of complex II) (Ip)	Q8LB02	74.552	279	62	5	1	272	1	277
evm.model.utg10569.2	GWHPAAAA001177	evm.model.utg10569.2|evm.TU.utg10569.2|utg10569|GWHAAAA00002848.:22950-22970,	23.2961	23.7185	23.8399	24.3849	24.9039	24.172	1.47658	0.0468852	1.32896	-0.868767	NaN	NaN	NaN	20	20	15	313	313	246	89959	0	81276	1953000000	90	134	cullin-1-like isoform X1 [Cynara cardunculus var. scolymus]	XP_024965573.1	94.332	741	28	7	36	762	1	741	0	1424	Cullin-1	Q94AH6	78.969	737	141	7	40	762	2	738
evm.model.utg10569.6	GWHPAAAA001180	evm.model.utg10569.6|evm.TU.utg10569.6|utg10569|GWHAAAA00002848.:51861-52055,	21.824	22.1607	22.372	21.874	22.8803	23.2751	0.552951	0.322974	0.490832	-0.557568	NaN	NaN	NaN	10	10	10	193	193	193	84661	0	49542	688460000	34	135	spermatogenesis-associated protein 20 isoform X1 [Lactuca sativa]	XP_023747944.1	87.811	763	66	10	1	739	75	834	0	1332	Spermatogenesis-associated protein 20 (Sperm-specific protein 411) (Ssp411)	Q8TB22	39.947	761	386	21	14	734	55	784
evm.model.utg1057.5	GWHPAAAA001185	evm.model.utg1057.5|evm.TU.utg1057.5|utg1057|GWHAAAA00029751.:20268-21710:+|Frame:	23.3889	23.9487	24.1532	23.8169	23.2321	23.5355	0.459025	0.426008	0.370582	0.3021	NaN	NaN	NaN	22	11	10	625	379	379	52963	0	12641	2228500000	68	136	UDP-glucose 6-dehydrogenase 3 [Lactuca sativa]	XP_023771417.1	96.875	480	7	4	1	472	1	480	0	943	UDP-glucose 6-dehydrogenase 2 (UDP-Glc dehydrogenase 2) (UDP-GlcDH 2) (UDPGDH 2) (EC 1.1.1.22) (At-UGD2)	Q9LIA8	89.562	479	42	4	1	471	1	479
evm.model.utg10579.5	GWHPAAAA001203	evm.model.utg10579.5|evm.TU.utg10579.5|utg10579|GWHAAAA00011776.:16879-17024,;evm.model.utg11591.2|evm.TU.utg11591.2|utg11591|GWHAAAA00014941.:3799-3950,	25.4674	25.4998	25.3955	25.3414	24.9883	25.4832	0.537909	0.337601	0.471596	0.183266	NaN	NaN	NaN	4	4	2	55	55	32	73168	0	15171	4538800000	70	137	long chain acyl-CoA synthetase 4-like [Lactuca sativa]	XP_023728302.1	89.697	660	52	7	1	644	3	662	0	1196	Long chain acyl-CoA synthetase 4 (EC 6.2.1.3)	Q9T0A0	65.649	655	211	7	2	644	5	657
evm.model.utg10581.12	GWHPAAAA001214	evm.model.utg10581.12|evm.TU.utg10581.12|utg10581|GWHAAAA00002070.:50778-52232:+|Frame:	23.6282	23.5755	22.7651	23.1711	24.4526	23.9054	0.487285	0.392684	0.405957	-0.5201	NaN	NaN	NaN	9	9	8	267	267	221	5358	0	47906	1306100000	65	138	6-phosphogluconate dehydrogenase, decarboxylating 3 [Lactuca sativa]	XP_023728981.1	93.429	487	21	5	1	476	1	487	0	920	6-phosphogluconate dehydrogenase, decarboxylating 2 (EC 1.1.1.44)	Q9FWA3	85.774	478	57	5	7	473	6	483
evm.model.utg10581.30	GWHPAAAA001228	evm.model.utg10581.30|evm.TU.utg10581.30|utg10581|GWHAAAA00002070.:158670-158978,	20.7391	21.3925	15.3479	21.0348	20.9489	21.2779	0.42973	0.465518	0.332064	-1.92738	NaN	NaN	NaN	7	7	7	175	175	175	52839	0	28303	399840000	21	139	uncharacterized protein LOC111876668 [Lactuca sativa]	XP_023728995.1	91.903	494	29	5	1	483	1	494	0	913	2,3-bisphosphoglycerate-independent phosphoglycerate mutase (BPG-independent PGAM) (Phosphoglyceromutase) (aPGAM) (EC 5.4.2.12)	P58813	33.68	481	237	11	9	480	8	415
evm.model.utg10612.4	GWHPAAAA001295	evm.model.utg10612.4|evm.TU.utg10612.4|utg10612|GWHAAAA00000030.:11282-11415,;evm.model.utg18895.2|evm.TU.utg18895.2|utg18895|GWHAAAA00015958.:9705-9838,	21.4115	21.1691	22.0722	22.1813	22.2485	21.7284	0.728477	0.21542	0.666714	-0.501799	NaN	NaN	NaN	5	5	5	225	225	225	39306	0	44445	562350000	24	142	protein RICE SALT SENSITIVE 3-like [Lactuca sativa]	XP_023739081.1	94.253	348	12	3	1	340	1	348	0	673	Protein RICE SALT SENSITIVE 3	K4PW38	36.515	241	119	9	13	239	31	251
evm.model.utg10612.5	GWHPAAAA001296	evm.model.utg10612.5|evm.TU.utg10612.5|utg10612|GWHAAAA00000030.:30951-31046,	24.611	24.8741	25.0352	25.1355	25.42	25.4834	1.43945	0.0493375	1.30682	-0.5062	NaN	NaN	NaN	31	31	20	519	519	366	82701	0	23641	5081700000	175	143	threonine--tRNA ligase, mitochondrial 1 [Lactuca sativa]	XP_023739088.1	90.43	721	52	8	5	708	3	723	0	1335	Threonine--tRNA ligase, mitochondrial 1 (EC 6.1.1.3) (AtSYT1) (Threonyl-tRNA synthetase) (ThrRS)	O04630	73.991	669	160	7	53	707	40	708
evm.model.utg10627.2	GWHPAAAA001323	evm.model.utg10627.2|evm.TU.utg10627.2|utg10627|GWHAAAA00028275.:24734-24831,	20.8093	21.2796	20.7126	22.2543	22.5273	21.9259	2.2086	0.0234737	1.62942	-1.302	NaN	NaN	NaN	9	6	6	228	183	183	60023	0	43129	436900000	42	146	serine/threonine protein phosphatase 2A 55 kDa regulatory subunit B beta isoform-like isoform X1 [Lactuca sativa]	XP_023768690.1	88.115	488	45	7	46	521	51	537	0	868	Serine/threonine protein phosphatase 2A 55 kDa regulatory subunit B beta isoform (AtB beta) (PP2A, subunit B, beta isoform)	Q39247	70.635	504	112	11	51	521	1	501
evm.model.utg10645.3	GWHPAAAA001347	evm.model.utg10645.3|evm.TU.utg10645.3|utg10645|GWHAAAA00027110.:22574-22987,	23.172	22.7013	23.2407	23.8441	23.2928	23.6399	1.11518	0.0985855	1.00619	-0.554267	NaN	NaN	NaN	8	8	8	362	362	362	32584	0	66243	1178500000	51	149	autophagy-related protein 18a-like isoform X1 [Lactuca sativa]	XP_023736604.1	88.194	288	24	2	1	286	141	420	0	519	Autophagy-related protein 18a (AtATG18a) (Protein PEROXISOME UNUSUAL POSITIONING 2)	Q93VB2	64.111	287	91	2	1	285	149	425
evm.model.utg10687.5	GWHPAAAA001416	evm.model.utg10687.5|evm.TU.utg10687.5|utg10687|GWHAAAA00014381.:39560-39967:+|Frame:	20.1546	19.2397	19.4119	19.7303	19.5673	18.3973	0.297634	0.648886	0.187832	0.370417	NaN	NaN	NaN	4	1	1	348	104	104	1559	0	49908	92510000	6	154	60S ribosomal protein L27-3-like [Lactuca sativa]	XP_023754569.1	97.037	135	2	1	1	133	1	135	3.7e-88	261	60S ribosomal protein L27-3	P51419	79.259	135	26	1	1	133	1	135
evm.model.utg10716.3	GWHPAAAA001488	evm.model.utg10716.3|evm.TU.utg10716.3|utg10716|GWHAAAA00012588.:15443-16036:-|Frame:	22.3801	22.2923	21.8984	22.5421	22.2767	22.7798	0.759321	0.199654	0.699722	-0.342601	NaN	NaN	NaN	12	2	2	629	66	66	22723	0	44921	727500000	21	162	cytochrome P450 [Cynara cardunculus var. scolymus]	KVI07310.1	66.667	195	63	1	2	194	265	459	8.15e-92	285	(S)-N-methylcoclaurine 3'-hydroxylase isozyme 1 (EC 1.14.14.102) (Cytochrome P450 80B1) (Cytochrome P450 80B3) (Fragment)	Q9SP06	48.148	189	96	1	4	190	293	481
evm.model.utg10716.4	GWHPAAAA001489	evm.model.utg10716.4|evm.TU.utg10716.4|utg10716|GWHAAAA00012588.:22914-23825:-|Frame:	23.092	22.8974	16.7658	23.525	23.6978	24.5049	0.64341	0.25684	0.590337	-2.99084	NaN	NaN	NaN	13	2	2	462	125	125	34562	0	23623	2765800000	55	163	probable (S)-N-methylcoclaurine 3'-hydroxylase isozyme 2 [Lactuca sativa]	XP_023772666.1	77.397	292	62	2	1	288	11	302	7.02e-150	439	(S)-N-methylcoclaurine 3'-hydroxylase-like protein (EC 1.14.-.-) (Cytochrome P450 80BX)	I3V6B1	35.689	283	175	5	11	288	11	291
evm.model.utg10758.11	GWHPAAAA001551	evm.model.utg10758.11|evm.TU.utg10758.11|utg10758|GWHAAAA00019219.:63509-63595,	22.7165	22.758	21.669	24.8254	23.9608	24.0087	1.84729	0.0313905	1.5032	-1.8838	NaN	NaN	NaN	6	6	6	517	517	517	15444	0	36612	911670000	53	167	cytochrome b5-like [Lactuca sativa]	XP_023767193.1	82.222	135	23	1	1	134	1	135	6.02e-78	236	Cytochrome b5 isoform E (AtCb5-E) (Cytochrome b5 isoform 1) (Cytochrome b5 isoform A) (AtCb5-A)	Q42342	55.556	135	59	1	1	135	1	134
evm.model.utg10767.4	GWHPAAAA001561	evm.model.utg10767.4|evm.TU.utg10767.4|utg10767|GWHAAAA00009292.:12793-12834,	18.5761	19.1344	17.552	19.3151	19.205	19.06	0.75694	0.200725	0.697399	-0.772533	NaN	NaN	NaN	5	2	2	491	188	188	12884	0	10567	226840000	13	169	60S ribosomal protein L35a-1-like [Lactuca sativa]	XP_023771086.1	97.321	112	1	1	1	110	1	112	1.08e-72	220	60S ribosomal protein L35a-1	Q9LMK0	89.286	112	10	1	1	110	1	112
evm.model.utg10778.12	GWHPAAAA001585	evm.model.utg10778.12|evm.TU.utg10778.12|utg10778|GWHAAAA00008610.:41269-41371,	22.3987	21.6136	21.96	21.5522	22.1068	22.7125	0.11984	0.884108	0.0534947	-0.133067	NaN	NaN	NaN	8	4	4	331	184	184	44477	0	25963	750560000	29	170	pyruvate dehydrogenase E1 component subunit beta-3, chloroplastic [Lactuca sativa]	XP_023732839.1	95.343	408	11	4	1	400	1	408	0	791	Pyruvate dehydrogenase E1 component subunit beta-3, chloroplastic (EC 1.2.4.1)	O64688	80.392	408	70	5	1	400	1	406
evm.model.utg10813.5	GWHPAAAA001669	evm.model.utg10813.5|evm.TU.utg10813.5|utg10813|GWHAAAA00006293.:39508-39640,	19.8537	17.3022	19.4433	19.0954	19.6234	19.4847	0.264704	0.698244	0.155993	-0.534761	NaN	NaN	NaN	3	3	1	42	42	15	11101	0	39204	54411000	3	174	AP-2 complex subunit alpha-1-like [Lactuca sativa]	XP_023753050.1	90.171	997	59	18	1	971	1	984	0	1780	AP-2 complex subunit alpha-2 (Adaptor protein complex AP-2 subunit alpha-2) (Adaptor-related protein complex 2 subunit alpha-2) (Alpha-adaptin 2) (Clathrin assembly protein complex 2 alpha-C large chain) (At-aC-Ad) (At-alphaC-Ad)	Q8LPK4	75.342	1022	190	17	3	971	1	1013
evm.model.utg1083.6	GWHPAAAA001696	evm.model.utg1083.6|evm.TU.utg1083.6|utg1083|GWHAAAA00018039.:45094-45726:+|Frame:	22.7318	22.9646	22.2637	23.742	23.3246	23.2131	1.37996	0.0566647	1.24669	-0.7732	NaN	NaN	NaN	6	6	6	371	371	371	24054	0	17893	2155100000	29	178	Werner Syndrome-like exonuclease [Lactuca sativa]	XP_023748254.1	83.81	210	30	2	1	206	1	210	3.29e-127	366	Werner Syndrome-like exonuclease (EC 3.1.-.-)	Q84LH3	29.67	182	121	6	21	197	92	271
evm.model.utg10836.4	GWHPAAAA001715	evm.model.utg10836.4|evm.TU.utg10836.4|utg10836|GWHAAAA00014246.:12726-12732,	24.9515	25.1236	24.2798	24.6951	24.3761	23.4429	0.603554	0.280988	0.551312	0.6136	NaN	NaN	NaN	6	6	3	45	45	176	15116	0	32031	3852900000	67	180	40S ribosomal protein S26-3-like [Cynara cardunculus var. scolymus]	XP_024976638.1	89.076	119	11	1	13	129	10	128	1.33e-68	211	40S ribosomal protein S26-1	P49206	73.077	104	26	1	13	114	10	113
evm.model.utg10879.2	GWHPAAAA001808	evm.model.utg10879.2|evm.TU.utg10879.2|utg10879|GWHAAAA00002004.:7377-7832,	26.8977	26.495	25.8338	26.9135	26.7095	26.7173	0.513099	0.361473	0.441924	-0.371267	NaN	NaN	NaN	18	18	13	522	522	431	40089	0	32331	15615000000	272	183	Heat shock protein Hsp90 family [Macleaya cordata]	OVA05115.1	84.143	391	25	6	1	354	1	391	0	624	Heat shock protein 90-2 (AtHSP90.2) (AtHsp90-2) (Heat shock protein 81-2) (Hsp81-2) (Protein EARLY-RESPONSIVE TO DEHYDRATION 8) (Protein LOSS OF RECOGNITION OF AVRRPM1 2) (Protein MUTANT SNC1-ENHANCING 12)	P55737	86.928	153	15	4	206	354	548	699
evm.model.utg10897.12	GWHPAAAA001834	evm.model.utg10897.12|evm.TU.utg10897.12|utg10897|GWHAAAA00000886.:47453-48504,	26.7516	26.571	26.6425	26.1011	26.1126	26.4395	1.62851	0.0385169	1.41435	0.437299	NaN	NaN	NaN	22	22	22	398	398	398	70999	0	236	12321000000	339	186	ABC transporter F family member 1 [Lactuca sativa]	XP_023749457.1	95.667	600	14	6	36	623	1	600	0	1164	ABC transporter F family member 1 (ABC transporter ABCF.1) (AtABCF1) (GCN20-type ATP-binding cassette protein GCN1)	Q9FJH6	84.477	554	74	6	82	623	40	593
evm.model.utg10935.13	GWHPAAAA001897	evm.model.utg10935.13|evm.TU.utg10935.13|utg10935|GWHAAAA00007972.:75120-75271,	21.3876	20.923	20.5866	21.5993	21.4548	20.8038	0.402084	0.505141	0.296587	-0.320234	NaN	NaN	NaN	5	5	5	303	303	303	26816	0	19532	245360000	14	192	peptidyl-prolyl cis-trans isomerase CYP21-4 [Lactuca sativa]	XP_023741119.1	95.299	234	7	2	1	230	1	234	1.98e-160	452	Peptidyl-prolyl cis-trans isomerase CYP21-4 (PPIase CYP21-4) (EC 5.2.1.8) (Cyclophilin of 21 kDa 4) (Cyclophilin-21-4)	Q9C835	57.511	233	93	3	1	227	1	233
evm.model.utg10935.4	GWHPAAAA001888	evm.model.utg10935.4|evm.TU.utg10935.4|utg10935|GWHAAAA00007972.:21591-21704,	22.2001	21.79	21.9421	22.5761	22.5284	22.5423	2.04456	0.02336	1.63153	-0.571533	NaN	NaN	NaN	13	13	13	209	209	209	85221	0	85543	679150000	51	193	vacuolar protein sorting-associated protein 51 homolog isoform X1 [Cynara cardunculus var. scolymus]	XP_024995991.1	81.971	771	97	10	1	729	1	771	0	1228	Vacuolar protein sorting-associated protein 51 homolog (Protein UNHINGED)	Q0WQ75	60.18	776	263	12	1	733	1	773
evm.model.utg10935.9	GWHPAAAA001893	evm.model.utg10935.9|evm.TU.utg10935.9|utg10935|GWHAAAA00007972.:60152-60590,	22.0798	21.2797	21.5622	22.7976	22.7753	23.0113	2.11369	0.023	1.63827	-1.22083	NaN	NaN	NaN	5	5	5	239	239	239	35606	0	2093	546890000	30	195	uncharacterized protein LOC111896587 isoform X1 [Lactuca sativa]	XP_023748326.1	89.97	329	24	5	1	320	1	329	0	588	Tetracycline resistance protein TetQ (TetA(Q)1)	Q00937	22.5	120	70	3	188	284	217	336
evm.model.utg10955.13	GWHPAAAA001918	evm.model.utg10955.13|evm.TU.utg10955.13|utg10955|GWHAAAA00006798.:36083-36179,	21.6229	20.2298	21.0461	21.1663	21.3859	20.6634	0.0816145	0.925723	0.0335189	-0.1056	NaN	NaN	NaN	3	3	3	14	14	14	35711	0	17234	100220000	9	196	autophagy-related protein 3-like isoform X2 [Lactuca sativa]	XP_023766320.1	93.312	314	15	3	1	308	1	314	0	593	Autophagy-related protein 3 (Autophagy-related E2-like conjugation enzyme ATG3) (AtAPG3) (Protein autophagy 3)	Q0WWQ1	80.255	314	55	4	1	308	1	313
evm.model.utg10998.8	GWHPAAAA001997	evm.model.utg10998.8|evm.TU.utg10998.8|utg10998|GWHAAAA00004108.:44805-45258,	20.1178	20.2931	19.9993	21.1898	21.1924	21.4512	3.14277	0.01128	1.94769	-1.14107	NaN	NaN	NaN	7	7	7	118	118	118	9113	0	58124	153500000	16	201	uncharacterized protein LOC111906972 [Lactuca sativa]	XP_023758525.1	78.246	855	128	17	1	809	1	843	0	1236	FYVE and coiled-coil domain-containing protein 1	Q8VDC1	27.723	202	125	9	499	692	751	939
evm.model.utg11051.7	GWHPAAAA002097	evm.model.utg11051.7|evm.TU.utg11051.7|utg11051|GWHAAAA00010471.:39008-39991:+|Frame:	19.7754	20.5004	20.9755	20.8151	21.0348	20.9484	0.658149	0.248553	0.604581	-0.515666	NaN	NaN	NaN	5	5	5	248	248	248	36283	0	30982	269150000	11	207	probable carboxylesterase 17 [Lactuca sativa]	XP_023759841.1	81.957	327	51	5	1	321	9	333	0	546	Probable carboxylesterase 17 (AtCXE17) (EC 3.1.1.1)	Q9LFR7	52.584	329	137	7	5	320	20	342
evm.model.utg11066.18	GWHPAAAA002115	evm.model.utg11066.18|evm.TU.utg11066.18|utg11066|GWHAAAA00018516.:70691-70839,	19.6406	19.9573	18.5447	19.5232	19.199	19.9442	0.134264	0.864394	0.0632883	-0.1746	NaN	NaN	NaN	3	3	3	154	154	154	33021	0	88767	111910000	8	208	plant UBX domain-containing protein 4-like [Lactuca sativa]	XP_023742781.1	89.355	310	21	4	1	299	1	309	0	537	Plant UBX domain-containing protein 4 (PUX4) (CDC48-interacting UBX-domain protein 4)	Q8RWU7	67.881	302	87	6	1	296	1	298
evm.model.utg11070.5	GWHPAAAA002124	evm.model.utg11070.5|evm.TU.utg11070.5|utg11070|GWHAAAA00009092.:37189-37305,	22.9934	23.2127	22.7037	24.0665	24.0352	23.3365	1.40196	0.0549486	1.26004	-0.8428	NaN	NaN	NaN	7	7	7	204	204	204	59527	0	10257	1400200000	71	209	3-oxoacyl-[acyl-carrier-protein] synthase II, chloroplastic-like [Lactuca sativa]	XP_023756597.1	93.982	565	13	7	1	544	1	565	0	1072	3-oxoacyl-[acyl-carrier-protein] synthase II, chloroplastic (EC 2.3.1.41) (Beta-ketoacyl-acyl-carrier-protein synthase II) (AtKAS2) (Beta-ketoacyl-ACP synthetase 2) (Protein FATTY ACID BIOSYNTHESIS 1)	Q9C9P4	71.067	553	132	11	3	544	6	541
evm.model.utg11071.10	GWHPAAAA002132	evm.model.utg11071.10|evm.TU.utg11071.10|utg11071|GWHAAAA00009025.:72789-73024,	21.5184	21.1019	21.6656	23.0129	22.834	23.1385	2.92342	0.016625	1.77924	-1.5665	NaN	NaN	NaN	12	12	12	327	327	327	61751	0	75523	505630000	41	210	xylulose kinase [Lactuca sativa]	XP_023752962.1	89.107	560	50	6	1	549	1	560	0	975	Xylulose kinase 2 (Atxk-2) (Xylulokinase 2) (EC 2.7.1.17) (1-Deoxy-D-Xylulokinase) (DXK)	Q949W8	70.609	558	152	7	1	548	1	556
evm.model.utg11071.7	GWHPAAAA002131	evm.model.utg11071.7|evm.TU.utg11071.7|utg11071|GWHAAAA00009025.:54758-54916,	19.9908	20.3184	18.1954	20.6543	18.2206	20.371	0.0865883	0.921497	0.0355061	-0.247124	NaN	NaN	NaN	3	3	3	53	53	53	53495	0	66988	125490000	15	211	sucrose transporter 1 [Cichorium intybus]	AQR55695.1	91.481	493	34	4	1	485	1	493	0	885	Sucrose transport protein SUC4 (Sucrose permease 4) (Sucrose transporter 4) (Sucrose-proton symporter 4)	Q9FE59	63.745	502	156	7	5	480	4	505
evm.model.utg11077.2	GWHPAAAA002146	evm.model.utg11077.2|evm.TU.utg11077.2|utg11077|GWHAAAA00017792.:5308-5339,;evm.model.utg16249.1|evm.TU.utg16249.1|utg16249|GWHAAAA00013498.:2937-3003,	21.628	21.5144	21.6981	21.907	22.0903	22.5484	1.34194	0.0625476	1.20379	-0.5684	NaN	NaN	NaN	12	12	9	196	196	163	95039	0	71087	490420000	44	212	gamma-adaptin 1 [Artemisia annua]	PWA67771.1	84.211	874	99	15	1	842	1	867	0	1427	AP-1 complex subunit gamma-2 (Adaptor protein complex AP-1 large subunit gamma-2) (Adaptor-related protein complex 1 subunit gamma-2) (Clathrin assembly protein complex 1 gamma-2 large chain) (Gamma-adaptin 2)	Q9ZUI6	72.905	871	198	17	1	842	1	862
evm.model.utg11102.3	GWHPAAAA002215	evm.model.utg11102.3|evm.TU.utg11102.3|utg11102|GWHAAAA00007046.:10818-11186,	20.2006	21.0286	20.8939	22.4926	21.2603	21.6849	1.1722	0.0867097	1.06193	-1.1049	NaN	NaN	NaN	10	10	10	159	159	159	10609	0	27997	461040000	39	217	probable glucan 1,3-alpha-glucosidase [Lactuca sativa]	XP_023749340.1	91.398	930	62	9	1	912	1	930	0	1719	Probable glucan 1,3-alpha-glucosidase (EC 3.2.1.84) (Glucosidase II subunit alpha) (Protein PRIORITY IN SWEET LIFE 5) (Protein RADIAL SWELLING 3)	Q9FN05	72.193	935	223	16	1	912	1	921
evm.model.utg11194.5	GWHPAAAA002338	evm.model.utg11194.5|evm.TU.utg11194.5|utg11194|GWHAAAA00011172.:21359-21546,	22.3314	22.3882	22.4616	22.7944	23.2487	22.5484	1.05925	0.108622	0.964082	-0.4701	NaN	NaN	NaN	8	8	8	388	388	388	36558	0	49242	775810000	36	223	putative hydrolase C777.06c [Lactuca sativa]	XP_023766243.1	88.199	322	32	3	1	316	1	322	0	585	Putative hydrolase C777.06c	O74545	32.399	321	176	16	15	316	3	301
evm.model.utg11228.8	GWHPAAAA002393	evm.model.utg11228.8|evm.TU.utg11228.8|utg11228|GWHAAAA00008957.:77921-78840,	21.7836	21.7329	22.1014	21.3325	21.106	21.6089	1.32066	0.0619391	1.20804	0.5235	NaN	NaN	NaN	7	6	6	152	117	117	91769	0	12377	628040000	33	226	ataxin-2 homolog [Lactuca sativa]	XP_023746332.1	64.815	594	106	19	299	799	75	658	0	586	Putative ribonuclease H protein At1g65750 (EC 3.1.26.4)	P0C2F6	34.5	200	122	7	27	218	1	199
evm.model.utg113.26	GWHPAAAA002519	evm.model.utg113.26|evm.TU.utg113.26|utg113|GWHAAAA00005095.:78965-79937,	23.6074	23.4348	23.762	24.3376	24.2528	23.907	1.59675	0.0391223	1.40758	-0.5644	NaN	NaN	NaN	9	9	5	297	297	179	4452	0	25496	2216100000	100	235	pyruvate dehydrogenase E1 component subunit beta-3, chloroplastic-like [Lactuca sativa]	XP_023766200.1	96.569	408	5	5	1	400	1	407	0	796	Pyruvate dehydrogenase E1 component subunit beta-3, chloroplastic (EC 1.2.4.1)	O64688	81.373	408	66	5	1	400	1	406
evm.model.utg1135.6	GWHPAAAA002612	evm.model.utg1135.6|evm.TU.utg1135.6|utg1135|GWHAAAA00025129.:30103-32153,	27.2932	27.4366	27.2941	27.4637	27.4787	27.4095	0.984093	0.122569	0.911619	-0.109334	NaN	NaN	NaN	33	31	31	449	432	432	10717	0	32331	23546000000	472	240	protein SIEVE ELEMENT OCCLUSION B-like isoform X1 [Lactuca sativa]	XP_023741889.1	67.619	315	72	7	1	295	1	305	2.91e-134	429	Protein SIEVE ELEMENT OCCLUSION B (AtSEOb) (Protein SIEVE ELEMENT OCCLUSION-RELATED 1) (AtSEOR1)	Q9SS87	32.765	293	154	10	17	288	37	307
evm.model.utg11355.24	GWHPAAAA002632	evm.model.utg11355.24|evm.TU.utg11355.24|utg11355|GWHAAAA00001108.:116486-116929,	26.5952	26.5434	26.3762	27.7459	28.0359	28.0294	3.60353	0.0103333	1.98576	-1.43213	NaN	NaN	NaN	27	27	20	575	575	464	65513	0	32331	17437000000	349	242	probable alkaline/neutral invertase D [Lactuca sativa]	XP_023740637.1	94.792	576	17	6	1	566	1	573	0	1113	Probable alkaline/neutral invertase B (A/N-INVB) (EC 3.2.1.26)	Q9SW48	78.198	555	98	8	28	566	24	571
evm.model.utg11370.5	GWHPAAAA002658	evm.model.utg11370.5|evm.TU.utg11370.5|utg11370|GWHAAAA00018796.:27816-27978,;evm.model.utg3157.11|evm.TU.utg3157.11|utg3157|GWHAAAA00008658.:28559-28720,	20.2725	20.3142	20.4988	20.6871	20.3909	20.4757	0.625891	0.267903	0.572022	-0.156067	NaN	NaN	NaN	4	4	4	77	77	77	83274	0	11754	212160000	10	244	exocyst complex component EXO84B [Lactuca sativa]	XP_023761995.1	89.831	767	50	11	1	739	1	767	0	1298	Exocyst complex component EXO84B (AtExo80b)	Q9LTB0	69.137	742	204	12	19	738	13	751
evm.model.utg11406.16	GWHPAAAA002737	evm.model.utg11406.16|evm.TU.utg11406.16|utg11406|GWHAAAA00016471.:83702-83976,	22.0025	21.2991	21.2992	22.5853	22.6453	22.5179	1.93929	0.0276082	1.55896	-1.04923	NaN	NaN	NaN	12	12	12	349	349	349	56731	0	33004	616970000	31	249	serine hydroxymethyltransferase 3, chloroplastic-like [Lactuca sativa]	XP_023768635.1	89.251	521	40	8	4	508	31	551	0	925	Serine hydroxymethyltransferase 3, chloroplastic (AtSHMT3) (EC 2.1.2.1) (Glycine hydroxymethyltransferase 3) (Serine methylase 3)	Q94JQ3	74.33	522	119	7	2	508	8	529
evm.model.utg11419.8	GWHPAAAA002778	evm.model.utg11419.8|evm.TU.utg11419.8|utg11419|GWHAAAA00025980.:31841-32151,	21.2094	19.8395	20.5676	22.0921	21.0235	21.0201	0.720937	0.217787	0.661968	-0.839733	NaN	NaN	NaN	7	7	7	239	239	239	5123	0	35601	488660000	29	252	serine carboxypeptidase-like [Lactuca sativa]	XP_023772037.1	91.778	450	29	4	1	442	1	450	0	819	Serine carboxypeptidase-like 49 (EC 3.4.16.-)	P32826	66.667	450	137	5	6	442	10	459
evm.model.utg11466.2	GWHPAAAA002856	evm.model.utg11466.2|evm.TU.utg11466.2|utg11466|GWHAAAA00022790.:19085-19279,	25.3935	25.6989	25.4807	25.6621	25.4229	25.6683	0.189025	0.807012	0.09312	-0.0600669	NaN	NaN	NaN	12	12	5	377	377	203	53696	0	32331	9494900000	191	256	serine carboxypeptidase II-2 [Lactuca sativa]	XP_023758490.1	88.742	453	43	4	26	470	25	477	0	838	Serine carboxypeptidase II-2 (EC 3.4.16.6) (CP-MII.2) [Cleaved into: Serine carboxypeptidase II-2 chain A;Serine carboxypeptidase II-2 chain B] (Fragment)	P55748	68.779	426	122	6	36	450	1	426
evm.model.utg11484.4	GWHPAAAA002898	evm.model.utg11484.4|evm.TU.utg11484.4|utg11484|GWHAAAA00021520.:15129-15272,	20.645	20.9332	20.8268	23.6004	23.3744	22.9724	3.62039	0.0112727	1.94797	-2.51407	NaN	NaN	NaN	17	15	11	364	318	237	84739	0	2063	1240000000	51	259	protein transport protein SEC23-like [Lactuca sativa]	XP_023735714.1	94.915	767	25	7	1	753	1	767	0	1488	Protein transport protein SEC23	A4R1J7	46.883	770	377	18	3	752	9	766
evm.model.utg11550.1	GWHPAAAA003008	evm.model.utg11550.1|evm.TU.utg11550.1|utg11550|GWHAAAA00007910.:8661-9222,;evm.model.utg14474.12|evm.TU.utg14474.12|utg14474|GWHAAAA00028742.:82635-83196,	21.9225	22.6918	21.8809	22.4986	21.9066	21.6028	0.164132	0.833783	0.078947	0.162399	NaN	NaN	NaN	8	8	8	254	254	254	49317	0	36098	659030000	40	262	argininosuccinate synthase, chloroplastic isoform X2 [Lactuca sativa]	XP_023732703.1	90.157	447	36	4	1	439	1	447	0	827	Argininosuccinate synthase, chloroplastic (EC 6.3.4.5) (Citrulline--aspartate ligase)	Q9SZX3	82.075	424	67	5	20	435	70	492
evm.model.utg11638.11	GWHPAAAA003171	evm.model.utg11638.11|evm.TU.utg11638.11|utg11638|GWHAAAA00002706.:79692-79925,;evm.model.utg1444.7|evm.TU.utg1444.7|utg1444|GWHAAAA00004709.:40311-40544,	21.2763	20.936	21.2938	22.0612	22.6018	22.4231	2.42526	0.0211333	1.67503	-1.19333	NaN	NaN	NaN	5	5	5	203	203	203	37342	0	23258	353570000	30	271	uncharacterized protein LOC111900163 [Lactuca sativa]	XP_023751806.1	92.308	325	19	3	1	319	33	357	0	620	Glutathionyl-hydroquinone reductase YqjG (GS-HQR) (EC 1.8.5.7)	P42620	47.678	323	149	7	7	318	15	328
evm.model.utg11639.4	GWHPAAAA003173	evm.model.utg11639.4|evm.TU.utg11639.4|utg11639|GWHAAAA00002632.:18138-18340,	21.1157	22.2895	22.3516	22.9893	22.5431	22.2873	0.694043	0.232424	0.633719	-0.687634	NaN	NaN	NaN	7	7	7	449	449	449	25283	0	73393	925170000	42	272	stem-specific protein TSJT1 [Lactuca sativa]	XP_023752110.1	94.915	236	8	2	1	232	1	236	5.98e-162	456	Stem-specific protein TSJT1	P24805	40.94	149	83	3	1	145	1	148
evm.model.utg11722.17	GWHPAAAA003309	evm.model.utg11722.17|evm.TU.utg11722.17|utg11722|GWHAAAA00006871.:48995-49285,	19.0553	19.5198	19.6469	17.7976	18.5686	18.4699	1.69687	0.0362459	1.44074	1.12862	NaN	NaN	NaN	3	3	3	73	73	73	67422	0	48746	33747000	3	284	15-cis-phytoene desaturase, chloroplastic/chromoplastic [Lactuca sativa]	XP_023766748.1	93.576	576	23	6	28	589	1	576	0	1092	15-cis-phytoene desaturase, chloroplastic/chromoplastic (EC 1.3.5.5) (Phytoene dehydrogenase) (Phytoene desaturase)	Q07356	78.947	570	92	8	28	585	1	554
evm.model.utg1173.8	GWHPAAAA003338	evm.model.utg1173.8|evm.TU.utg1173.8|utg1173|GWHAAAA00022303.:34225-34414,	21.887	22.1322	22.3178	21.841	22.3213	21.3942	0.368446	0.546565	0.262358	0.260167	NaN	NaN	NaN	4	3	3	199	158	158	24729	0	15697	494510000	25	286	synaptobrevin, Longin-like domain protein [Artemisia annua]	PWA62140.1	96.833	221	3	2	1	217	1	221	1.53e-154	436	Vesicle-associated membrane protein 722 (AtVAMP722) (Synaptobrevin-related protein 1)	P47192	84.163	221	31	2	1	217	1	221
evm.model.utg1175.15	GWHPAAAA003378	evm.model.utg1175.15|evm.TU.utg1175.15|utg1175|GWHAAAA00002958.:64616-64753,	22.1977	22.608	21.9702	22.5685	22.6689	23.3659	0.909636	0.143536	0.843039	-0.609133	NaN	NaN	NaN	10	10	10	286	286	286	56657	0	74037	1026100000	73	288	citrate synthase, glyoxysomal-like [Lactuca sativa]	XP_023754063.1	96.712	517	7	5	1	507	1	517	0	1006	Citrate synthase, glyoxysomal (EC 2.3.3.16) (GCS)	P49299	83.301	509	72	7	10	507	10	516
evm.model.utg1177.20	GWHPAAAA003424	evm.model.utg1177.20|evm.TU.utg1177.20|utg1177|GWHAAAA00002819.:87058-87291,	23.2198	23.469	24.7201	25.4892	25.2026	24.9136	1.32793	0.0615419	1.21083	-1.39883	NaN	NaN	NaN	14	14	5	486	486	228	47117	0	31219	3051500000	105	291	pyruvate dehydrogenase E1 component subunit alpha-3, chloroplastic-like [Lactuca sativa]	XP_023754177.1	90.531	433	28	7	1	422	1	431	0	784	Pyruvate dehydrogenase E1 component subunit alpha-3, chloroplastic (EC 1.2.4.1)	O24457	79.263	434	68	9	2	422	4	428
evm.model.utg11808.9	GWHPAAAA003529	evm.model.utg11808.9|evm.TU.utg11808.9|utg11808|GWHAAAA00001462.:57865-59073:-|Frame:	22.3529	22.456	21.8622	22.6937	22.6445	21.9109	0.243475	0.732216	0.135361	-0.192668	NaN	NaN	NaN	8	8	8	231	231	231	46906	0	90011	813950000	49	298	uncharacterized protein LOC111912373 [Lactuca sativa]	XP_023763874.1	85.222	406	46	7	1	393	1	405	0	693	SF-assemblin	P54214	30.159	63	40	1	194	256	160	218
evm.model.utg11908.4	GWHPAAAA003695	evm.model.utg11908.4|evm.TU.utg11908.4|utg11908|GWHAAAA00014251.:15131-15223,;evm.model.utg1015.2|evm.TU.utg1015.2|utg1015|GWHAAAA00013283.:11888-12899,	23.2574	23.0876	23.6858	22.7843	23.0114	22.8876	1.11345	0.0985794	1.00621	0.449167	NaN	NaN	NaN	21	2	0	642	93	0	49623	0	22514	971670000	28	302	tubulin alpha chain-like [Cynara cardunculus var. scolymus]	XP_024977436.1	97.556	450	3	4	1	442	1	450	0	895	Tubulin alpha chain	P33629	95.556	450	12	4	1	442	1	450
evm.model.utg11913.12	GWHPAAAA003708	evm.model.utg11913.12|evm.TU.utg11913.12|utg11913|GWHAAAA00004534.:52054-53613,	28.0696	28.4329	28.147	27.9746	27.7907	28.2715	0.500139	0.377372	0.42323	0.204233	NaN	NaN	NaN	42	42	4	705	705	39	754	0	32331	41190000000	599	303	trifunctional UDP-glucose 4,6-dehydratase/UDP-4-keto-6-deoxy-D-glucose 3,5-epimerase/UDP-4-keto-L-rhamnose-reductase RHM1 [Lactuca sativa]	XP_023765550.1	94.461	668	24	7	1	655	1	668	0	1291	Trifunctional UDP-glucose 4,6-dehydratase/UDP-4-keto-6-deoxy-D-glucose 3,5-epimerase/UDP-4-keto-L-rhamnose-reductase RHM1 (Protein REPRESSOR OF LRX1 1) (Rhamnose biosynthetic enzyme 1) (AtRHM1) [Includes: UDP-glucose 4,6-dehydratase (EC 4.2.1.76);UDP-4-keto-6-deoxy-D-glucose 3,5-epimerase/UDP-4-keto-L-rhamnose 4-keto-reductase (EC 1.1.1.-) (EC 5.1.3.-)]	Q9SYM5	85.246	671	79	9	1	654	1	668
evm.model.utg11915.5	GWHPAAAA003714	evm.model.utg11915.5|evm.TU.utg11915.5|utg11915|GWHAAAA00023761.:17085-17132,	22.0712	22.2268	21.7828	22.4571	22.4865	22.7447	1.5526	0.0424795	1.37182	-0.535833	NaN	NaN	NaN	8	8	8	347	347	347	34244	0	10095	641110000	41	304	uncharacterized protein LOC111878206 [Lactuca sativa]	XP_023730479.1	94.463	307	11	3	2	302	3	309	0	583	BRCA1-A complex subunit Abraxas 1 (Coiled-coil domain-containing protein 98) (Protein FAM175A)	B5X1P9	26.357	129	87	2	1	128	1	122
evm.model.utg11917.6	GWHPAAAA003720	evm.model.utg11917.6|evm.TU.utg11917.6|utg11917|GWHAAAA00004247.:27761-27919,	19.6057	19.4105	19.2709	19.9222	19.6563	19.4327	0.633999	0.262286	0.581225	-0.241366	NaN	NaN	NaN	3	3	3	52	52	52	84294	0	45089	65025000	6	306	eukaryotic translation initiation factor-like [Lactuca sativa]	XP_023730454.1	88.046	778	56	14	1	756	1	763	0	1280	Eukaryotic translation initiation factor isoform 4G-1 (eIF(iso)4G-1)	Q93ZT6	59.545	791	270	19	2	755	3	780
evm.model.utg11944.3	GWHPAAAA003760	evm.model.utg11944.3|evm.TU.utg11944.3|utg11944|GWHAAAA00012182.:37343-37483,	17.9925	20.7742	21.6171	23.2614	23.4472	23.3659	1.37543	0.0569059	1.24484	-3.23022	NaN	NaN	NaN	8	8	5	767	767	411	16541	0	26697	1112700000	48	307	ubiquitin-conjugating enzyme E2 variant 1D [Lactuca sativa]	XP_023735353.1	98.63	146	0	1	1	144	1	146	6.02e-102	297	Ubiquitin-conjugating enzyme E2 variant 1D (Ubc enzyme variant 1D) (Protein MMS ZWEI HOMOLOG 4)	Q9SVD7	91.096	146	11	1	1	144	1	146
evm.model.utg11986.10	GWHPAAAA003827	evm.model.utg11986.10|evm.TU.utg11986.10|utg11986|GWHAAAA00009809.:74233-74408,	24.7298	25.2499	24.6243	26.143	26.0369	25.9717	2.38993	0.0211111	1.67549	-1.18253	NaN	NaN	NaN	13	13	13	526	526	526	35441	0	32331	4498800000	156	312	serine racemase isoform X1 [Lactuca sativa]	XP_023772160.1	93.675	332	15	3	1	326	1	332	0	605	Serine racemase (AtSR) (EC 4.3.1.17) (EC 4.3.1.18) (EC 5.1.1.18) (D-serine ammonia-lyase) (D-serine dehydratase) (L-serine ammonia-lyase) (L-serine dehydratase)	Q2PGG3	74.303	323	77	3	9	325	5	327
evm.model.utg12000.19	GWHPAAAA003856	evm.model.utg12000.19|evm.TU.utg12000.19|utg12000|GWHAAAA00008900.:60636-60956,	23.5165	23.5482	23.6089	23.6838	23.1305	22.5453	0.593658	0.290131	0.537406	0.438	NaN	NaN	NaN	21	21	21	257	257	257	14003	0	21889	2220800000	120	314	bifunctional fucokinase/fucose pyrophosphorylase isoform X1 [Lactuca sativa]	XP_023746428.1	80.29	1035	141	22	5	981	8	1037	0	1562	Bifunctional fucokinase/fucose pyrophosphorylase (AtFKGP) [Includes: L-fucokinase (EC 2.7.1.52);Fucose-1-phosphate guanylyltransferase (EC 2.7.7.30) (GDP-fucose pyrophosphorylase)]	Q9LNJ9	66.029	1045	285	18	12	989	6	1047
evm.model.utg12011.18	GWHPAAAA003882	evm.model.utg12011.18|evm.TU.utg12011.18|utg12011|GWHAAAA00008178.:121749-123196,	20.4333	22.6494	21.3293	22.4792	22.2234	22.6008	0.669406	0.243892	0.612802	-0.9638	NaN	NaN	NaN	10	10	10	102	102	102	12636	0	23332	491750000	34	316	trafficking protein particle complex subunit 11 [Lactuca sativa]	XP_023763383.1	79.354	1177	155	21	1	1101	1	1165	0	1744	Trafficking protein particle complex subunit 11	A6QLC7	23.077	546	331	22	556	1061	604	1100
evm.model.utg12017.5	GWHPAAAA003888	evm.model.utg12017.5|evm.TU.utg12017.5|utg12017|GWHAAAA00007777.:11708-11869,;evm.model.utg9333.4|evm.TU.utg9333.4|utg9333|GWHAAAA00004452.:29662-29780,	23.2501	22.5252	23.142	22.4804	22.6187	23.4514	0.117702	0.88641	0.0523654	0.122266	NaN	NaN	NaN	9	9	4	238	238	128	49459	0	74936	816470000	49	317	TBC1 domain family member 22B [Helianthus annuus]	XP_022009074.1	82.403	466	31	8	1	421	1	460	0	753	TBC1 domain family member 22B	Q9NU19	45.679	324	132	6	136	418	182	502
evm.model.utg12026.22	GWHPAAAA003910	evm.model.utg12026.22|evm.TU.utg12026.22|utg12026|GWHAAAA00007201.:106349-106383,	19.6898	20.5909	19.3197	21.7591	21.3438	20.6791	1.32773	0.0613705	1.21204	-1.39387	NaN	NaN	NaN	14	14	8	129	129	88	18206	0	12966	483150000	39	319	1-phosphatidylinositol-3-phosphate 5-kinase FAB1B-like [Lactuca sativa]	XP_023734743.1	85.628	1663	144	33	1	1584	1	1647	0	2722	1-phosphatidylinositol-3-phosphate 5-kinase FAB1B (Phosphatidylinositol 3-phosphate 5-kinase) (EC 2.7.1.150) (FYVE finger-containing phosphoinositide kinase) (PIKfyve) (Phosphatidylinositol 3-phosphate 5-kinase type III) (PIPkin-III) (Type III PIP kinase) (Protein FORMS APLOID AND BINUCLEATE CELLS 1B)	Q9LUM0	57.569	1810	509	40	1	1584	1	1777
evm.model.utg12037.15	GWHPAAAA003957	evm.model.utg12037.15|evm.TU.utg12037.15|utg12037|GWHAAAA00015876.:68975-69670,;evm.model.utg30471.1|evm.TU.utg30471.1|utg30471|GWHAAAA00026859.:6736-7392,	21.5737	17.1228	22.133	21.606	21.6187	21.8324	0.371943	0.544081	0.264336	-1.40919	NaN	NaN	NaN	10	10	10	344	344	344	48862	0	2585	431330000	28	321	probable mitochondrial saccharopine dehydrogenase-like oxidoreductase At5g39410 [Lactuca sativa]	XP_023771406.1	90.38	447	35	4	1	439	1	447	0	778	Probable mitochondrial saccharopine dehydrogenase-like oxidoreductase At5g39410 (SDH) (EC 1.-.-.-)	Q8LGI2	67.873	442	129	7	7	436	9	449
evm.model.utg12069.19	GWHPAAAA004013	evm.model.utg12069.19|evm.TU.utg12069.19|utg12069|GWHAAAA00004672.:105630-105959,	20.7345	20.6825	20.5178	20.0609	19.7292	19.6245	2.33517	0.0220896	1.65581	0.840067	NaN	NaN	NaN	3	3	3	86	86	86	58464	0	75879	192180000	12	325	hypothetical protein Ccrd_002500, partial [Cynara cardunculus var. scolymus]	KVH95407.1	47.518	282	109	4	2	280	293	538	9.27e-74	253	Salutaridine reductase (EC 1.1.1.248)	A4UHT7	48.413	252	114	8	282	519	40	289
evm.model.utg12096.1	GWHPAAAA004040	evm.model.utg12096.1|evm.TU.utg12096.1|utg12096|GWHAAAA00012543.:9310-10448,	24.7418	24.5697	25.3052	24.7459	24.9016	25.0106	0.0195443	0.982264	0.00777177	-0.013799	NaN	NaN	NaN	14	14	2	367	367	8	63236	0	31043	3594100000	115	328	uncharacterized protein LOC111911259 [Lactuca sativa]	XP_023762817.1	75.5	600	102	17	1	568	1	587	0	747	NaN	NaN	NaN	NaN	NaN	NaN	NaN	NaN	NaN	NaN
evm.model.utg12107.18	GWHPAAAA004063	evm.model.utg12107.18|evm.TU.utg12107.18|utg12107|GWHAAAA00002269.:45024-45325,;evm.model.utg18240.1|evm.TU.utg18240.1|utg18240|GWHAAAA00017505.:1948-3653,	19.9522	17.4341	19.1819	22.1488	21.7694	21.731	1.79228	0.0321076	1.49339	-3.02701	NaN	NaN	NaN	3	3	3	182	182	182	22233	0	62702	277230000	13	329	enhancer of mRNA-decapping protein 4-like [Lactuca sativa]	XP_023740111.1	78.947	152	22	2	17	158	173	324	1.42e-68	237	Varicose-related protein	Q9LTT9	63.158	152	46	2	17	158	135	286
evm.model.utg12129.12	GWHPAAAA004118	evm.model.utg12129.12|evm.TU.utg12129.12|utg12129|GWHAAAA00000820.:64831-65075,	24.0329	23.6144	23.6464	24.0728	24.2471	24.582	1.25183	0.0733089	1.13484	-0.536067	NaN	NaN	NaN	7	7	7	712	712	712	14779	0	15362	3047000000	104	330	cytochrome b5 type 56 [Crepis alpina]	ABA54492.1	79.231	130	25	1	1	128	1	130	8.45e-71	218	Cytochrome b5	P40934	50.382	131	63	1	1	129	1	131
evm.model.utg12137.8	GWHPAAAA004128	evm.model.utg12137.8|evm.TU.utg12137.8|utg12137|GWHAAAA00029578.:36179-36633,	18.3146	18.9985	18.2724	19.9346	19.6719	21.5654	1.36492	0.0577907	1.23814	-1.86213	NaN	NaN	NaN	8	8	8	204	204	204	49572	0	14264	226060000	19	331	uncharacterized protein LOC111921018 [Lactuca sativa]	XP_023772354.1	86.667	450	52	4	1	442	1	450	0	780	Phthiocerol/phthiodiolone dimycocerosyl transferase (EC 2.3.1.282) (Acyltransferase PapA5) (Phthiocerol/phthiodiolone O-acyltransferase) (Polyketide synthase-associated protein A5)	A1T9S1	25.688	109	70	3	216	319	200	302
evm.model.utg12138.14	GWHPAAAA004134	evm.model.utg12138.14|evm.TU.utg12138.14|utg12138|GWHAAAA00000233.:87927-89693:-|Frame:	23.0554	23.3087	23.2963	23.0534	23.1936	23.0037	0.611938	0.275542	0.559812	0.136567	NaN	NaN	NaN	13	13	13	27	27	27	63434	0	75346	1197000000	51	332	Amidophosphoribosyl transferase [Cynara cardunculus var. scolymus]	KVH95975.1	84.786	585	70	8	11	578	3	585	0	963	Amidophosphoribosyltransferase 2, chloroplastic (AtATase2) (AtPURF2) (PRPP2) (EC 2.4.2.14) (Glutamine phosphoribosylpyrophosphate amidotransferase 2) (AtGPRAT2) (Protein CHLOROPLAST IMPORT APPARATUS 1) (Protein DIFFERENTIAL DEVELOPMENT OF VASCULAR ASSOCIATED CELLS)	Q9STG9	82.222	495	77	6	70	553	66	560
evm.model.utg12142.5	GWHPAAAA004139	evm.model.utg12142.5|evm.TU.utg12142.5|utg12142|GWHAAAA00029363.:18042-18704,	22.3082	21.092	20.9721	24.5073	24.8316	24.5617	2.71515	0.01735	1.7607	-3.1761	NaN	NaN	NaN	18	18	9	487	487	352	58941	0	32331	3146400000	127	334	probable mitochondrial-processing peptidase subunit beta, mitochondrial [Lactuca sativa]	XP_023754231.1	96.03	529	10	6	1	518	1	529	0	1034	Probable mitochondrial-processing peptidase subunit beta, mitochondrial (EC 3.4.24.64) (Beta-MPP)	Q42290	70.245	531	145	6	1	518	1	531
evm.model.utg12193.2	GWHPAAAA004211	evm.model.utg12193.2|evm.TU.utg12193.2|utg12193|GWHAAAA00015741.:8834-8916,;evm.model.utg11642.9|evm.TU.utg11642.9|utg11642|GWHAAAA00011990.:42231-42313,;evm.model.utg1504.2|evm.TU.utg1504.2|utg1504|GWHAAAA00010387.:9882-9894,	24.8573	23.741	23.4122	25.0344	24.7346	24.9126	0.933503	0.137029	0.863188	-0.890367	NaN	NaN	NaN	7	7	3	507	507	207	15015	0	1083	3310200000	53	274	ribosomal protein L17-like protein [Solanum tuberosum]	NP_001274965.1	98.571	140	0	1	1	138	1	140	3.88e-92	272	60S ribosomal protein L23 (Protein EMBRYO DEFECTIVE 2171)	P49690	96.429	140	3	1	1	138	1	140
evm.model.utg12203.2	GWHPAAAA004218	evm.model.utg12203.2|evm.TU.utg12203.2|utg12203|GWHAAAA00015415.:7876-7915,	25.2413	25.9131	27.3209	23.7456	23.976	24.052	1.6449	0.0383664	1.41605	2.2339	NaN	NaN	NaN	2	2	2	91	91	91	44759	95238	33692	2857200000	6	338	uncharacterized protein LOC111913329 isoform X1 [Lactuca sativa]	XP_023764815.1	85.819	409	47	6	1	399	16	423	0	687	D-amino acid dehydrogenase (EC 1.4.99.-)	B4RR07	27.612	134	76	6	135	264	188	304
evm.model.utg1232.45	GWHPAAAA004357	evm.model.utg1232.45|evm.TU.utg1232.45|utg1232|GWHAAAA00008793.:277721-277812,	22.521	22.1412	22.5806	21.7122	22.0025	21.9234	1.51947	0.0442953	1.35364	0.534899	NaN	NaN	NaN	7	7	7	85	85	85	71639	0	64647	683950000	35	343	CSC1-like protein HYP1 [Lactuca sativa]	XP_023745758.1	79.159	547	104	5	1	537	111	657	0	872	CSC1-like protein HYP1 (HYPOTHETICAL PROTEIN 1)	Q8GUH7	58.318	547	217	6	1	537	116	661
evm.model.utg12351.24	GWHPAAAA004410	evm.model.utg12351.24|evm.TU.utg12351.24|utg12351|GWHAAAA00007049.:103849-103851,	22.2477	21.6941	15.5085	23.0066	22.2954	22.4749	0.568394	0.311678	0.506294	-2.77555	NaN	NaN	NaN	5	2	2	254	133	133	36416	0	69807	232940000	9	348	caffeoylshikimate esterase-like [Lactuca sativa]	XP_023747116.1	90.654	321	24	3	1	315	1	321	0	602	Caffeoylshikimate esterase (EC 3.1.1.-) (Lysophospholipase 2) (LysoPL2)	Q9C942	34.471	293	181	4	10	291	32	324
evm.model.utg12352.6	GWHPAAAA004414	evm.model.utg12352.6|evm.TU.utg12352.6|utg12352|GWHAAAA00006992.:36414-36755,	20.5189	20.7439	20.2512	22.9126	22.1936	23.1218	2.68275	0.0163294	1.78703	-2.238	NaN	NaN	NaN	4	4	4	182	182	182	35784	0	29205	423930000	17	350	outer envelope pore protein 37, chloroplastic [Lactuca sativa]	XP_023730072.1	87.107	318	35	3	1	312	1	318	0	551	Outer envelope pore protein 37, chloroplastic (Chloroplastic outer envelope pore protein of 37 kDa) (PsOEP37)	Q4LDF9	64.31	297	98	5	24	312	33	329
evm.model.utg12499.17	GWHPAAAA004667	evm.model.utg12499.17|evm.TU.utg12499.17|utg12499|GWHAAAA00007348.:88546-89502:+|Frame:	23.3914	22.9991	21.2821	22.2492	22.7335	22.6107	0.0131467	0.988921	0.0048384	0.0263996	NaN	NaN	NaN	9	9	9	472	472	472	35064	0	58291	861650000	52	358	inositol-tetrakisphosphate 1-kinase 5-like [Lactuca sativa]	XP_023750011.1	79.936	314	55	4	3	310	8	319	5.91e-180	509	Inositol-tetrakisphosphate 1-kinase 1 (EC 2.7.1.134) (Inositol 1,3,4-trisphosphate 5/6-kinase 1) (AtItpk-1) (Inositol-triphosphate 5/6-kinase 1) (Ins(1,3,4)P(3) 5/6-kinase 1) (EC 2.7.1.159)	Q9SBA5	48.553	311	139	7	6	302	9	312
evm.model.utg1251.18	GWHPAAAA004697	evm.model.utg1251.18|evm.TU.utg1251.18|utg1251|GWHAAAA00016784.:65520-66003,	18.7426	21.649	20.9369	21.8519	21.8319	22.1784	0.791241	0.183818	0.735612	-1.51123	NaN	NaN	NaN	10	10	10	31	31	31	51879	0	14167	745440000	47	360	UDP-glycosyltransferase 76H1-like [Lactuca sativa]	XP_023758795.1	82.405	449	71	4	1	441	1	449	0	760	UDP-glycosyltransferase 76H1 (EC 2.4.1.-)	Q6VAB1	65.485	423	135	7	25	438	1	421
evm.model.utg12536.12	GWHPAAAA004756	evm.model.utg12536.12|evm.TU.utg12536.12|utg12536|GWHAAAA00024432.:42436-42621,	22.188	22.1958	21.5824	23.8092	23.0093	23.8188	2.00748	0.023694	1.62536	-1.55703	NaN	NaN	NaN	7	6	6	246	223	223	38803	0	36901	1232700000	45	363	hypothetical protein LSAT_8X77981 [Lactuca sativa]	PLY87589.1	95.954	346	7	4	1	340	491	835	0	675	UDP-glucuronic acid decarboxylase 5 (EC 4.1.1.35) (UDP-XYL synthase 5) (UDP-glucuronate decarboxylase 5) (UGD) (UXS-5)	Q9SN95	91.615	322	21	3	23	338	19	340
evm.model.utg12548.5	GWHPAAAA004775	evm.model.utg12548.5|evm.TU.utg12548.5|utg12548|GWHAAAA00013625.:17242-17362,	21.5806	21.8982	21.6835	22.2523	21.5305	21.7346	0.193819	0.802277	0.0956757	-0.118367	NaN	NaN	NaN	10	10	10	319	319	319	43418	0	36662	553160000	28	367	pectin acetylesterase 8-like [Lactuca sativa]	XP_023770603.1	93.655	394	17	4	1	386	2	395	0	754	Pectin acetylesterase 8 (EC 3.1.1.-)	Q6DBP4	60.779	385	144	4	7	385	6	389
evm.model.utg12561.6	GWHPAAAA004798	evm.model.utg12561.6|evm.TU.utg12561.6|utg12561|GWHAAAA00012832.:20203-20215,	21.7159	20.2006	20.0088	20.7691	18.5449	20.7937	0.262514	0.701485	0.153982	0.605871	NaN	NaN	NaN	3	3	3	106	106	106	32684	0	52272	149410000	9	369	histone deacetylase HDT1 isoform X2 [Lactuca sativa]	XP_023758093.1	69.307	303	78	7	1	295	1	296	3.27e-110	330	Histone deacetylase HDT1 (Histone deacetylase 2a) (HD2a) (ScHD2a)	Q6V9I6	50.836	299	110	8	1	295	1	266
evm.model.utg12649.3	GWHPAAAA004925	evm.model.utg12649.3|evm.TU.utg12649.3|utg12649|GWHAAAA00007696.:5716-5922,	28.8422	28.6029	28.4389	29.0572	28.8169	28.6869	0.637699	0.260142	0.58479	-0.225667	NaN	NaN	NaN	23	23	10	304	304	154	802	0	32331	43383000000	409	371	pyrophosphate-energized vacuolar membrane proton pump-like [Lactuca sativa]	XP_023734025.1	95.026	764	24	7	1	750	1	764	0	1427	Pyrophosphate-energized vacuolar membrane proton pump 1 (EC 7.1.3.1) (Pyrophosphate-energized inorganic pyrophosphatase 1) (H(+)-PPase 1) (Vacuolar proton pyrophosphatase 1) (Vacuolar proton pyrophosphatase 3)	P31414	87.013	770	80	8	1	750	1	770
evm.model.utg12681.44	GWHPAAAA004988	evm.model.utg12681.44|evm.TU.utg12681.44|utg12681|GWHAAAA00005680.:144472-144582,	24.1225	24.3356	24.2965	24.7451	25.6995	25.2926	1.60338	0.0396934	1.40128	-0.9942	NaN	NaN	NaN	22	22	22	599	599	599	54444	0	25627	4039400000	160	375	galactokinase [Lactuca sativa]	XP_023765701.1	92.585	499	29	4	1	491	1	499	0	936	Galactokinase (EC 2.7.1.6) (Galactose kinase)	Q9SEE5	73.547	499	121	5	1	491	1	496
evm.model.utg1269.10	GWHPAAAA005000	evm.model.utg1269.10|evm.TU.utg1269.10|utg1269|GWHAAAA00006332.:52331-52447,;evm.model.utg6767.13|evm.TU.utg6767.13|utg6767|GWHAAAA00006576.:56966-57082,	20.621	20.1432	20.8192	20.423	19.7945	19.8837	0.814724	0.172817	0.762414	0.494067	NaN	NaN	NaN	3	3	3	93	93	93	41881	0	60023	139020000	12	376	SH3 domain-containing protein 2-like [Lactuca sativa]	XP_023755873.1	91.489	376	25	3	1	369	1	376	0	619	SH3 domain-containing protein 2	Q8VWF1	69.6	375	101	5	1	369	1	368
evm.model.utg1269.7	GWHPAAAA004998	evm.model.utg1269.7|evm.TU.utg1269.7|utg1269|GWHAAAA00006332.:36233-36262,;evm.model.utg1269.8|evm.TU.utg1269.8|utg1269|GWHAAAA00006332.:42373-42576,;evm.model.utg11164.12|evm.TU.utg11164.12|utg11164|GWHAAAA00003197.:60441-60647,;evm.model.utg1894.23|evm.TU.utg1894.23|utg1894|GWHAAAA00004152.:130446-131180:-|Frame:;evm.model.utg13426.17|evm.TU.utg13426.17|utg13426|GWHAAAA00007484.:94125-94154,	25.7849	26.3149	26.0224	25.4783	25.9486	25.6938	0.748304	0.204	0.69037	0.333833	NaN	NaN	NaN	15	15	15	557	557	557	27317	0	16736	10539000000	217	222	40S ribosomal protein S3-1-like [Helianthus annuus]	XP_021969778.1	95.082	244	8	2	1	240	1	244	1.49e-166	468	40S ribosomal protein S3-1	Q9SIP7	90.625	224	17	2	1	220	1	224
evm.model.utg12704.4	GWHPAAAA005026	evm.model.utg12704.4|evm.TU.utg12704.4|utg12704|GWHAAAA00004316.:17664-17723,	17.4976	20.4157	20.8329	20.9948	21.6731	22.4688	0.875833	0.157123	0.80376	-2.13018	NaN	NaN	NaN	3	3	3	277	277	277	16089	0	3202	282250000	19	377	trafficking protein particle complex subunit 4-like [Cynara cardunculus var. scolymus]	XP_024996435.1	96.454	141	3	1	1	139	1	141	4.67e-96	282	Trafficking protein particle complex subunit 4	Q54UU1	53.175	126	56	2	3	125	2	127
evm.model.utg1276.7	GWHPAAAA005084	evm.model.utg1276.7|evm.TU.utg1276.7|utg1276|GWHAAAA00025672.:27023-27032,	19.4401	21.9614	22.0462	21.8468	23.2852	22.556	0.675346	0.241849	0.616456	-1.41343	NaN	NaN	NaN	15	15	15	40	40	40	50873	0	3746	640730000	37	380	aldehyde dehydrogenase family 2 member C4-like isoform X1 [Lactuca sativa]	XP_023750860.1	88.675	468	45	4	3	462	36	503	0	852	Aldehyde dehydrogenase family 2 member C4 (EC 1.2.1.3) (ALDH1a) (Protein REDUCED EPIDERMAL FLUORESCENCE 1)	Q56YU0	66.951	469	146	5	3	462	33	501
evm.model.utg12769.14	GWHPAAAA005099	evm.model.utg12769.14|evm.TU.utg12769.14|utg12769|GWHAAAA00000292.:41692-42498,;evm.model.utg4607.12|evm.TU.utg4607.12|utg4607|GWHAAAA00010254.:48583-48816,	24.3397	24.343	23.9989	24.0491	23.7271	23.6686	1.17907	0.0845786	1.07274	0.412266	NaN	NaN	NaN	8	8	5	225	225	161	5167	0	97951	2766600000	96	381	plant UBX domain-containing protein 10-like [Lactuca sativa]	XP_023733045.1	90.638	470	31	6	1	462	1	465	0	758	Plant UBX domain-containing protein 10 (PUX10)	Q9M0N1	64.108	482	150	9	1	461	1	480
evm.model.utg12786.4	GWHPAAAA005117	evm.model.utg12786.4|evm.TU.utg12786.4|utg12786|GWHAAAA00028661.:23517-23586,;evm.model.utg7133.14|evm.TU.utg7133.14|utg7133|GWHAAAA00002465.:66592-66594,	25.8127	26.2159	26.3075	25.1288	25.0003	25.1472	2.51931	0.01964	1.70686	1.01993	NaN	NaN	NaN	12	12	12	498	498	498	25075	0	14376	8586100000	189	383	hypothetical protein CUMW_127540, partial [Citrus unshiu]	GAY50550.1	97.285	221	2	2	1	217	40	260	1.22e-158	448	GTP-binding nuclear protein Ran-3 (Ras-related nuclear protein 3)	Q8H156	96.833	221	3	2	1	217	1	221
evm.model.utg12791.5	GWHPAAAA005142	evm.model.utg12791.5|evm.TU.utg12791.5|utg12791|GWHAAAA00008480.:14398-15840:+|Frame:	22.9847	23.8674	24.1148	21.3196	22.1201	22.1715	1.81259	0.0318356	1.49709	1.78523	NaN	NaN	NaN	14	4	4	46	138	138	52632	0	40422	1707800000	29	386	UDP-glucose 6-dehydrogenase 5-like [Lactuca sativa]	XP_023762094.1	97.083	480	6	4	1	472	1	480	0	945	UDP-glucose 6-dehydrogenase 5 (UDP-Glc dehydrogenase 5) (UDP-GlcDH 5) (UDPGDH 5) (EC 1.1.1.22) (Os-UGD5)	Q2QS13	87.917	480	50	4	1	472	1	480
evm.model.utg12842.15	GWHPAAAA005277	evm.model.utg12842.15|evm.TU.utg12842.15|utg12842|GWHAAAA00005486.:44167-44453,	20.8274	16.127	20.3518	20.6121	21.1458	21.1508	0.549248	0.326207	0.486507	-1.86751	NaN	NaN	NaN	6	2	2	121	43	43	64518	0	25923	228850000	18	394	uncharacterized protein LOC112501804 isoform X3 [Cynara cardunculus var. scolymus]	XP_024961301.1	52.941	68	26	3	499	561	598	664	9.77e-08	67.4	D-aminoacyl-tRNA deacylase (DTD) (EC 3.1.1.96) (Gly-tRNA(Ala) deacylase) (EC 3.1.1.-)	B3QTV8	24.779	113	83	1	310	420	8	120
evm.model.utg12859.5	GWHPAAAA005298	evm.model.utg12859.5|evm.TU.utg12859.5|utg12859|GWHAAAA00023894.:15426-15646,	21.0594	21.3102	20.9346	21.3077	20.9433	20.5637	0.270555	0.689566	0.161424	0.163167	NaN	NaN	NaN	9	4	4	484	242	242	24271	0	25075	223340000	18	395	ras-related protein RABA1c [Lactuca sativa]	XP_023752614.1	92.694	219	8	3	1	215	1	215	8.03e-143	406	Ras-related protein RABA1c (AtRABA1c)	Q9FK68	84.475	219	27	3	1	215	1	216
evm.model.utg1286.6	GWHPAAAA005299	evm.model.utg1286.6|evm.TU.utg1286.6|utg1286|GWHAAAA00024873.:29038-29116,	23.5101	23.8311	23.1687	24.6744	23.5888	23.6856	0.533758	0.340862	0.467421	-0.479634	NaN	NaN	NaN	9	9	9	494	494	494	2694	0	81673	1545900000	101	397	RNA polymerase II degradation factor 1-like isoform X2 [Lactuca sativa]	XP_023732831.1	54.671	289	72	14	1	247	1	272	1.81e-50	175	NaN	NaN	NaN	NaN	NaN	NaN	NaN	NaN	NaN	NaN
evm.model.utg12865.21	GWHPAAAA005323	evm.model.utg12865.21|evm.TU.utg12865.21|utg12865|GWHAAAA00004176.:81527-81643,;evm.model.utg1939.12|evm.TU.utg1939.12|utg1939|GWHAAAA00001368.:26248-26364,	23.6494	23.3685	23.3027	24.0566	23.5013	23.4721	0.470096	0.415313	0.381624	-0.236467	NaN	NaN	NaN	8	8	1	406	406	77	3396	0	20741	1692700000	54	398	cytochrome c1-2, heme protein, mitochondrial-like [Cynara cardunculus var. scolymus]	XP_024977925.1	92.903	310	16	3	1	304	1	310	0	589	Cytochrome c1-1, heme protein, mitochondrial (Complex III subunit 4-1) (Complex III subunit IV-1) (Cytochrome b-c1 complex subunit 4-1) (Ubiquinol-cytochrome-c reductase complex cytochrome c1 subunit 1) (Cytochrome c-1-1)	P25076	89.643	280	23	3	31	304	41	320
evm.model.utg12869.1	GWHPAAAA005330	evm.model.utg12869.1|evm.TU.utg12869.1|utg12869|GWHAAAA00013357.:5191-5397,;evm.model.utg1548.5|evm.TU.utg1548.5|utg1548|GWHAAAA00007399.:30317-30523,	25.3971	25.6686	25.3993	25.0944	24.3981	24.9993	1.30632	0.0632826	1.19872	0.657733	NaN	NaN	NaN	7	6	6	692	615	615	14835	0	12877	5802500000	120	399	dehydrin Xero 1-like [Lactuca sativa]	XP_023764814.1	73.154	149	31	6	1	141	1	148	5.48e-51	168	Dehydrin Xero 1	P25863	63.529	85	29	2	58	140	43	127
evm.model.utg12950.4	GWHPAAAA005487	evm.model.utg12950.4|evm.TU.utg12950.4|utg12950|GWHAAAA00028280.:12868-13192,	21.5241	21.6907	22.0895	23.3516	23.359	23.3012	3.12859	0.0110588	1.95629	-1.56917	NaN	NaN	NaN	7	7	7	216	216	216	49039	0	15505	861350000	27	404	protein disulfide isomerase-like 2-3 [Lactuca sativa]	XP_023756424.1	92.18	422	24	5	32	445	19	439	0	755	Protein disulfide isomerase-like 2-3 (OsPDIL2-3) (EC 5.3.4.1) (Protein disulfide isomerase-like 5-1) (OsPDIL5-1)	Q67UF5	75.181	415	89	5	38	438	21	435
evm.model.utg12956.11	GWHPAAAA005502	evm.model.utg12956.11|evm.TU.utg12956.11|utg12956|GWHAAAA00008040.:59598-59648,	21.3123	20.9238	21.1039	22.6744	21.2139	21.6276	0.741271	0.207537	0.682904	-0.7253	NaN	NaN	NaN	10	10	10	259	259	259	70348	0	38529	379780000	24	406	5'-nucleotidase domain-containing protein 4 [Lactuca sativa]	XP_023765758.1	90.69	623	37	9	1	605	1	620	0	1122	Cytosolic purine 5'-nucleotidase (EC 3.1.3.5) (Cytosolic 5'-nucleotidase II)	Q54XC1	28.016	514	289	12	127	591	95	576
evm.model.utg12960.4	GWHPAAAA005512	evm.model.utg12960.4|evm.TU.utg12960.4|utg12960|GWHAAAA00027504.:32382-32462,	24.1746	24.1265	23.7713	24.081	24.2346	23.9693	0.181436	0.818481	0.0869914	-0.0708332	NaN	NaN	NaN	9	9	9	687	687	687	23213	0	15929	2723900000	95	407	cytokinin riboside 5'-monophosphate phosphoribohydrolase LOG8 [Lactuca sativa]	XP_023728661.1	92.344	209	12	2	1	205	1	209	3.34e-138	394	Cytokinin riboside 5'-monophosphate phosphoribohydrolase LOG8 (EC 3.2.2.n1) (LOG family protein At5g11950) (Protein LONELY GUY 8)	Q84MC2	76.555	209	45	2	1	205	1	209
evm.model.utg13090.2	GWHPAAAA005760	evm.model.utg13090.2|evm.TU.utg13090.2|utg13090|GWHAAAA00009371.:9745-10665:+|Frame:	23.0911	23.8644	23.843	24.0618	24.3451	24.4283	1.15084	0.0927317	1.03277	-0.6789	NaN	NaN	NaN	13	13	3	631	631	124	31917	0	20231	1914600000	65	417	probable 3-hydroxyisobutyrate dehydrogenase-like 3, mitochondrial [Lactuca sativa]	XP_023730250.1	92.81	306	16	3	1	300	1	306	0	561	Probable 3-hydroxyisobutyrate dehydrogenase-like 3, mitochondrial (HIBADH-like) (EC 1.1.1.31)	Q949M8	57.377	305	114	5	1	299	22	316
evm.model.utg13096.10	GWHPAAAA005779	evm.model.utg13096.10|evm.TU.utg13096.10|utg13096|GWHAAAA00009030.:30711-30817,	22.5466	22.2122	21.0145	19.7503	21.1053	20.9517	0.979882	0.12302	0.910024	1.322	NaN	NaN	NaN	4	4	4	239	239	239	31018	0	51073	449500000	39	419	ATP-dependent Clp protease proteolytic subunit 5, chloroplastic-like [Helianthus annuus]	XP_021987699.1	90.345	290	19	3	1	281	1	290	0	534	ATP-dependent Clp protease proteolytic subunit 5, chloroplastic (EC 3.4.21.92) (Endopeptidase ClpP5) (nClpP5) (nClpP1)	Q9S834	78.859	298	46	6	1	281	1	298
evm.model.utg13122.2	GWHPAAAA005816	evm.model.utg13122.2|evm.TU.utg13122.2|utg13122|GWHAAAA00027275.:14835-14986,	26.0007	26.0209	25.6997	25.5805	26.3258	25.3256	0.197559	0.79549	0.0993653	0.163134	NaN	NaN	NaN	13	13	13	657	657	657	28123	0	17192	8438500000	196	421	probable 6-phosphogluconolactonase 4, chloroplastic [Lactuca sativa]	XP_023744800.1	88.048	251	26	2	1	247	1	251	9.84e-160	452	6-phosphogluconolactonase 3, chloroplastic (6PGL3) (EC 3.1.1.31) (Protein EMBRYO DEFECTIVE 2024)	Q84WW2	59.671	243	91	3	9	247	86	325
evm.model.utg1314.20	GWHPAAAA005853	evm.model.utg1314.20|evm.TU.utg1314.20|utg1314|GWHAAAA00003666.:82623-83848,	20.9139	20.2212	21.3103	22.3781	22.5982	22.7217	2.19974	0.0230194	1.63791	-1.75087	NaN	NaN	NaN	18	18	15	136	136	117	19642	0	59595	692520000	48	426	brefeldin A-inhibited guanine nucleotide-exchange protein 3-like [Lactuca sativa]	XP_023759790.1	87.556	1792	152	26	1	1729	1	1784	0	3070	Brefeldin A-inhibited guanine nucleotide-exchange protein 2 (BIG2) (ARF guanine-nucleotide exchange factor BIG2)	Q9LZX8	68.325	1809	477	31	1	1729	1	1793
evm.model.utg1314.7	GWHPAAAA005840	evm.model.utg1314.7|evm.TU.utg1314.7|utg1314|GWHAAAA00003666.:24119-24141,	26.9956	26.6016	26.3635	25.4718	26.0417	26.0031	1.45335	0.0484713	1.31452	0.8147	NaN	NaN	NaN	7	7	2	49	49	192	17038	0	17632	11760000000	192	429	40S ribosomal protein S13 [Lactuca sativa]	XP_023729258.1	97.351	151	2	1	1	149	1	151	7.22e-101	295	40S ribosomal protein S13	P62302	95.333	150	5	1	1	148	1	150
evm.model.utg1316.12	GWHPAAAA005880	evm.model.utg1316.12|evm.TU.utg1316.12|utg1316|GWHAAAA00003535.:53595-53732,	23.5271	23.8524	23.1142	23.9556	23.8026	23.5648	0.498913	0.379414	0.420887	-0.276434	NaN	NaN	NaN	5	5	4	534	534	319	12947	0	13893	2524300000	93	430	thioredoxin H-type 1-like [Lactuca sativa]	XP_023733778.1	72.414	116	29	2	1	114	1	115	9.3e-52	168	Thioredoxin H1 (AtTrxh1) (Thioredoxin 1) (AtTRX1)	P29448	64.912	114	38	1	1	112	1	114
evm.model.utg13160.2	GWHPAAAA005882	evm.model.utg13160.2|evm.TU.utg13160.2|utg13160|GWHAAAA00005289.:20337-20683,	22.8582	22.6838	21.3094	22.2496	22.0394	22.2948	0.0624613	0.93971	0.0270062	0.0892003	NaN	NaN	NaN	1	1	1	52	52	52	35797	0	20782	616360000	31	431	F-box protein SKIP19-like [Lactuca sativa]	XP_023732906.1	54.603	315	114	7	5	292	3	315	9.97e-100	305	F-box protein SKIP19 (F-box/LRR-repeat protein 20) (SKP1-interacting partner 19)	Q9M0U9	39.13	299	165	9	6	295	2	292
evm.model.utg13167.23	GWHPAAAA005889	evm.model.utg13167.23|evm.TU.utg13167.23|utg13167|GWHAAAA00014184.:105295-105792,	20.2488	20.5316	21.4063	20.9655	20.2862	20.2438	0.213148	0.773984	0.111268	0.230401	NaN	NaN	NaN	4	4	4	146	146	146	55282	0	12568	260030000	16	433	la-related protein 1C-like isoform X1 [Lactuca sativa]	XP_023739559.1	77.922	539	66	16	1	503	1	522	0	738	La-related protein 1C (AtLARP1c)	Q94K80	35.433	508	254	24	16	498	30	488
evm.model.utg1320.8	GWHPAAAA005967	evm.model.utg1320.8|evm.TU.utg1320.8|utg1320|GWHAAAA00003241.:53163-53827,	16.953	18.7083	19.1683	19.1807	18.819	18.7463	0.391653	0.516892	0.2866	-0.638784	NaN	NaN	NaN	3	2	2	88	57	57	40003	48733	3739	49689000	6	435	uncharacterized protein At4g06598-like [Lactuca sativa]	XP_023765141.1	85.083	362	34	8	1	347	1	357	0	563	Uncharacterized protein At4g06598	Q8W3M7	45.018	271	116	10	1	244	1	265
evm.model.utg13202.4	GWHPAAAA005972	evm.model.utg13202.4|evm.TU.utg13202.4|utg13202|GWHAAAA00012059.:25040-25099,	22.9038	22.8157	22.9931	22.3131	22.383	17.5926	0.604954	0.279976	0.552879	2.14128	NaN	NaN	NaN	23	6	6	695	212	212	41692	0	37191	883250000	30	437	actin-2-like [Lactuca sativa]	XP_023730591.1	96.286	377	8	3	1	371	1	377	0	744	Actin	O81221	93.899	377	17	3	1	371	1	377
evm.model.utg13226.2	GWHPAAAA006006	evm.model.utg13226.2|evm.TU.utg13226.2|utg13226|GWHAAAA00019931.:11859-11897,;evm.model.utg26026.3|evm.TU.utg26026.3|utg26026|GWHAAAA00017240.:24379-24629,	21.6957	21.5494	21.6725	21.7559	22.2806	21.9735	1.07772	0.104082	0.982624	-0.364133	NaN	NaN	NaN	3	3	3	13	13	13	28601	0	83372	405440000	20	438	protein-L-isoaspartate O-methyltransferase 1 [Lactuca sativa]	XP_023756140.1	87.552	241	24	3	31	265	27	267	6.15e-146	419	Protein-L-isoaspartate O-methyltransferase 1 (AtPIMT1) (EC 2.1.1.77) (L-isoaspartyl protein carboxyl methyltransferase) (Protein L-isoaspartyl methyltransferase) (Protein-beta-aspartate methyltransferase)	Q42539	69.849	199	56	2	71	265	1	199
evm.model.utg13311.4	GWHPAAAA006152	evm.model.utg13311.4|evm.TU.utg13311.4|utg13311|GWHAAAA00005290.:27154-27184,	24.5351	25.0512	24.7477	25.2024	25.1913	24.7785	0.612752	0.275728	0.559519	-0.279399	NaN	NaN	NaN	18	18	18	423	423	423	56287	0	13592	4326100000	149	446	vacuolar fusion protein CCZ1 homolog B isoform X1 [Lactuca sativa]	XP_023769158.1	86.627	501	50	7	1	492	1	493	0	866	Vacuolar fusion protein CCZ1 homolog B	C0Z274	63.281	512	150	11	1	492	1	494
evm.model.utg13337.2	GWHPAAAA006190	evm.model.utg13337.2|evm.TU.utg13337.2|utg13337|GWHAAAA00003497.:14038-14673,	25.157	24.4839	25.0021	24.1656	23.8609	23.0807	1.43547	0.0493292	1.3069	1.1786	NaN	NaN	NaN	22	4	4	615	123	123	46914	0	157	3411100000	82	450	eukaryotic initiation factor 4A-8 [Lactuca sativa]	XP_023744473.1	97.337	413	3	4	1	405	1	413	0	810	Eukaryotic initiation factor 4A-8 (eIF-4A-8) (EC 3.6.4.13) (ATP-dependent RNA helicase eIF4A-8)	P41381	92.252	413	24	4	1	405	1	413
evm.model.utg1343.5	GWHPAAAA006348	evm.model.utg1343.5|evm.TU.utg1343.5|utg1343|GWHAAAA00020704.:31071-31511:+|Frame:	25.2384	25.0683	24.7705	25.2091	25.1185	24.7989	0.0299143	0.972883	0.0119394	-0.0164337	NaN	NaN	NaN	7	7	5	466	466	342	16279	0	92937	6601600000	119	456	ribosomal protein L15 [Artemisia annua]	PWA46089.1	94.521	146	6	1	1	144	1	146	1.45e-94	278	60S ribosomal protein L27a-3	P49637	81.507	146	25	1	1	144	1	146
evm.model.utg1343.7	GWHPAAAA006350	evm.model.utg1343.7|evm.TU.utg1343.7|utg1343|GWHAAAA00020704.:46491-46674,;evm.model.utg6849.60|evm.TU.utg6849.60|utg6849|GWHAAAA00001450.:297347-297481,	22.1864	21.6316	22.3914	22.044	22.0123	21.483	0.313925	0.627918	0.202097	0.223366	NaN	NaN	NaN	9	9	8	186	186	165	85119	0	30899	553360000	41	457	uncharacterized protein LOC111887425 [Lactuca sativa]	XP_023739359.1	94.308	773	17	9	1	748	1	771	0	1480	Copper methylamine oxidase (EC 1.4.3.21) (MAOXII) (Primary amine oxidase)	Q07123	40.39	666	325	17	72	715	14	629
evm.model.utg13455.8	GWHPAAAA006396	evm.model.utg13455.8|evm.TU.utg13455.8|utg13455|GWHAAAA00005810.:34990-35939,	22.0725	21.5363	22.2217	21.0259	21.1142	20.9769	1.88688	0.0296946	1.52732	0.9045	NaN	NaN	NaN	6	6	6	179	179	179	54064	0	24358	340940000	27	460	UDP-glycosyltransferase 85C2-like [Lactuca sativa]	XP_023755989.1	84.31	478	65	5	4	473	7	482	0	832	UDP-glycosyltransferase 85C2 (EC 2.4.1.-)	Q6VAB0	66.875	480	150	6	1	473	4	481
evm.model.utg13456.12	GWHPAAAA006399	evm.model.utg13456.12|evm.TU.utg13456.12|utg13456|GWHAAAA00005749.:53030-53470,;evm.model.utg11800.2|evm.TU.utg11800.2|utg11800|GWHAAAA00011474.:9572-10018,	22.5514	22.0718	21.8774	22.1366	22.8856	22.1543	0.28607	0.665211	0.177041	-0.2253	NaN	NaN	NaN	11	11	11	265	265	265	6486	0	35375	881230000	50	462	phosphatidylinositol 3,4,5-trisphosphate 3-phosphatase and protein-tyrosine-phosphatase PTEN2A [Lactuca sativa]	XP_023754731.1	87.14	591	40	12	1	578	1	568	0	993	Phosphatidylinositol 3,4,5-trisphosphate 3-phosphatase and protein-tyrosine-phosphatase PTEN2A (EC 3.1.3.48) (EC 3.1.3.67) (Protein PHOSPHATASE AND TENSIN HOMOLOG 2-a) (AtPTEN2) (AtPTEN2a)	Q9LT75	67.291	587	144	15	30	578	35	611
evm.model.utg13499.16	GWHPAAAA006477	evm.model.utg13499.16|evm.TU.utg13499.16|utg13499|GWHAAAA00022245.:83387-83641,	23.2836	22.5251	21.5091	23.3631	23.4356	22.4939	0.479267	0.403083	0.394606	-0.658267	NaN	NaN	NaN	7	7	5	275	275	197	35819	0	96899	1037400000	55	465	very-long-chain 3-oxoacyl-CoA reductase 1-like [Lactuca sativa]	XP_023745267.1	93.125	320	16	3	1	314	1	320	0	600	Very-long-chain 3-oxoacyl-CoA reductase 1 (EC 1.1.1.330) (Beta-ketoacyl reductase 1) (AtKCR1) (Protein GLOSSY 8) (gl8At)	Q8L9C4	64.103	312	106	3	9	314	7	318
evm.model.utg13524.6	GWHPAAAA006532	evm.model.utg13524.6|evm.TU.utg13524.6|utg13524|GWHAAAA00011251.:29734-29907,	20.9231	20.4592	20.5405	20.5029	20.4042	19.9857	0.73729	0.209935	0.677915	0.343334	NaN	NaN	NaN	7	7	7	103	103	103	8868	0	1243	252540000	21	468	phosphoinositide phosphatase SAC4-like [Lactuca sativa]	XP_023756548.1	80.123	815	99	21	1	759	1	808	0	1239	Phosphoinositide phosphatase SAC4 (AtSAC4) (EC 3.1.3.-) (Phosphatidylinositol 3,5-bisphosphate 5-phosphatase SAC4) (Protein SUPPRESSOR OF ACTIN 4) (SAC domain protein 4)	Q7XZU1	53.423	818	275	19	43	759	19	831
evm.model.utg13570.3	GWHPAAAA006585	evm.model.utg13570.3|evm.TU.utg13570.3|utg13570|GWHAAAA00017553.:17483-17560,	18.2033	17.7544	16.8379	17.633	17.6281	17.3099	0.0625569	0.940506	0.0266384	0.0748672	NaN	NaN	NaN	2	2	2	13	13	13	22136	0	41736	30176000	3	470	polyadenylate-binding protein-interacting protein 12-like isoform X1 [Lactuca sativa]	XP_023758200.1	89.423	208	5	2	1	198	157	357	1.74e-129	377	Polyadenylate-binding protein-interacting protein 11 (PABP-interacting protein 11) (Poly(A)-binding protein-interacting protein 11) (PAM2-containing protein CID11) (Protein CTC-INTERACTING DOMAIN 11)	Q9LPI5	76.923	208	31	2	1	198	158	358
evm.model.utg13572.7	GWHPAAAA006586	evm.model.utg13572.7|evm.TU.utg13572.7|utg13572|GWHAAAA00008182.:33182-33313,	23.7282	23.7947	23.9875	23.9276	23.5264	24.0703	0.0084441	0.994151	0.00254765	-0.00463295	NaN	NaN	NaN	9	7	7	243	209	209	49123	0	71346	2292100000	75	471	vacuolar protein sorting-associated protein 27-like [Helianthus annuus]	XP_022022276.1	59.259	513	110	17	1	437	1	490	1.2e-152	451	NaN	NaN	NaN	NaN	NaN	NaN	NaN	NaN	NaN	NaN
evm.model.utg13573.3	GWHPAAAA006589	evm.model.utg13573.3|evm.TU.utg13573.3|utg13573|GWHAAAA00017351.:5133-5192,;evm.model.utg6952.22|evm.TU.utg6952.22|utg6952|GWHAAAA00013892.:111513-111572,;evm.model.utg13573.4|evm.TU.utg13573.4|utg13573|GWHAAAA00017351.:7940-8079,	24.9665	25.6335	25.9246	25.798	26.4489	26.0761	0.814832	0.173439	0.760853	-0.599467	NaN	NaN	NaN	20	20	3	58	58	101	48207	0	32331	7671000000	208	472	sucrose-phosphatase 2-like [Lactuca sativa]	XP_023751423.1	86.321	424	50	4	1	416	1	424	0	745	Sucrose-phosphatase 2 (NtSPP2) (EC 3.1.3.24)	Q5IH13	69.647	425	120	5	1	416	1	425
evm.model.utg1358.17	GWHPAAAA006602	evm.model.utg1358.17|evm.TU.utg1358.17|utg1358|GWHAAAA00010386.:93335-95365,	21.8626	21.0828	17.0031	22.157	15.793	17.9729	0.217657	0.766889	0.115267	1.34186	NaN	NaN	NaN	8	1	1	108	22	22	10582	0	98693	203120000	6	473	coatomer subunit beta-1-like [Lactuca sativa]	XP_023735470.1	91.534	945	60	10	1	925	1	945	0	1737	Coatomer subunit beta-1 (Beta-coat protein 1) (Beta-COP 1)	Q9SV21	80.465	947	162	10	1	924	1	947
evm.model.utg13591.3	GWHPAAAA006637	evm.model.utg13591.3|evm.TU.utg13591.3|utg13591|GWHAAAA00026504.:22675-22734,	21.2816	20.9387	20.9641	20.9761	21.4342	21.2979	0.426207	0.470407	0.327526	-0.1746	NaN	NaN	NaN	8	8	8	291	291	291	43423	0	57238	329860000	28	474	uncharacterized protein LOC110930580 isoform X1 [Helianthus annuus]	XP_022029602.1	86.398	397	48	3	3	393	2	398	0	682	Transaldolase (EC 2.2.1.2)	Q21ZD6	34.251	327	193	7	64	384	2	312
evm.model.utg1361.2	GWHPAAAA006676	evm.model.utg1361.2|evm.TU.utg1361.2|utg1361|GWHAAAA00000602.:5396-5882,;evm.model.utg3796.5|evm.TU.utg3796.5|utg3796|GWHAAAA00024882.:25938-26738,	19.7505	20.0654	19.6163	17.6624	18.1455	18.2539	2.86663	0.0174706	1.75769	1.79015	NaN	NaN	NaN	5	2	2	14	73	73	48774	0	50956	100690000	5	475	plant UBX domain-containing protein 10-like [Lactuca sativa]	XP_023742389.1	78.602	472	67	7	1	441	1	469	0	654	Plant UBX domain-containing protein 10 (PUX10)	Q9M0N1	59.336	482	152	11	1	440	1	480
evm.model.utg13679.4	GWHPAAAA006745	evm.model.utg13679.4|evm.TU.utg13679.4|utg13679|GWHAAAA00001334.:27934-28293,	25.2732	24.7142	24.9135	24.4301	24.734	24.3926	1.07425	0.104685	0.980116	0.448067	NaN	NaN	NaN	14	14	14	39	39	39	49755	0	15527	3508400000	143	479	adenylyltransferase and sulfurtransferase MOCS3 [Lactuca sativa]	XP_023751220.1	87.174	460	47	5	1	448	1	460	0	800	Adenylyltransferase and sulfurtransferase MOCS3 (Molybdenum cofactor synthesis protein 3) [Includes: Molybdopterin-synthase adenylyltransferase (EC 2.7.7.80) (Adenylyltransferase MOCS3) (Sulfur carrier protein MOCS2A adenylyltransferase);Molybdopterin-synthase sulfurtransferase (EC 2.8.1.11) (Sulfur carrier protein MOCS2A sulfurtransferase) (Sulfurtransferase 13) (AtStr13) (Sulfurtransferase MOCS…	Q9ZNW0	67.949	468	126	7	1	448	1	464
evm.model.utg13694.8	GWHPAAAA006780	evm.model.utg13694.8|evm.TU.utg13694.8|utg13694|GWHAAAA00010011.:59141-61237,	25.3256	24.2689	25.3923	25.2755	25.6544	25.5245	0.572028	0.31	0.508638	-0.4892	NaN	NaN	NaN	32	32	13	297	297	121	16823	0	25967	5316400000	230	480	ABC transporter C family member 4-like [Lactuca sativa]	XP_023772847.1	84.631	1516	186	22	1	1471	1	1514	0	2493	ABC transporter C family member 4 (ABC transporter ABCC.4) (AtABCC4) (EC 7.6.2.2) (ATP-energized glutathione S-conjugate pump 4) (Glutathione S-conjugate-transporting ATPase 4) (Multidrug resistance-associated protein 4)	Q7DM58	65.703	1522	453	25	5	1471	6	1513
evm.model.utg13694.9	GWHPAAAA006781	evm.model.utg13694.9|evm.TU.utg13694.9|utg13694|GWHAAAA00010011.:69296-69476,	26.3011	26.2184	26.2541	25.8637	25.4814	24.9825	1.47528	0.0465798	1.3318	0.815333	NaN	NaN	NaN	7	7	7	602	602	602	17428	0	2475	23029000000	226	481	universal stress protein PHOS34 [Lactuca sativa]	XP_023772845.1	92.025	163	9	2	1	159	1	163	1.24e-102	300	Universal stress protein A-like protein	Q8LGG8	29.371	143	82	5	22	154	30	163
evm.model.utg13701.10	GWHPAAAA006810	evm.model.utg13701.10|evm.TU.utg13701.10|utg13701|GWHAAAA00029290.:50523-50648,	23.4018	21.9272	24.7458	24.9666	25.3237	24.4019	0.832848	0.167978	0.774748	-1.53913	NaN	NaN	NaN	12	12	12	466	466	466	27117	0	77674	3925400000	91	484	ATP synthase subunit O, mitochondrial-like isoform X2 [Cynara cardunculus var. scolymus]	XP_024983040.1	84.739	249	34	2	1	245	1	249	2.36e-148	423	ATP synthase subunit O, mitochondrial (Oligomycin sensitivity conferral protein) (OSCP)	P22778	63.158	247	84	3	1	243	1	244
evm.model.utg13767.9	GWHPAAAA006913	evm.model.utg13767.9|evm.TU.utg13767.9|utg13767|GWHAAAA00024512.:48897-48934,;evm.model.utg516.11|evm.TU.utg516.11|utg516|GWHAAAA00016317.:35239-35350,	18.1666	19.187	19.682	20.9287	21.067	21.582	1.95396	0.0275602	1.55972	-2.1807	NaN	NaN	NaN	3	3	3	32	32	32	11095	0	34276	463960000	17	487	cytochrome c oxidase subunit 6a, mitochondrial-like [Lactuca sativa]	XP_023751876.1	96	100	4	0	1	100	1	100	1.42e-65	201	Cytochrome c oxidase subunit 6a, mitochondrial (AtCOX6a)	Q9T070	64.286	98	33	2	1	97	1	97
evm.model.utg13777.6	GWHPAAAA006933	evm.model.utg13777.6|evm.TU.utg13777.6|utg13777|GWHAAAA00004380.:65640-65726,	19.1996	19.4131	17.3718	19.378	19.3178	19.5841	0.513991	0.362078	0.441198	-0.765149	NaN	NaN	NaN	10	2	2	175	23	23	9754	31934	28363	56199000	4	491	beta-adaptin-like protein B [Helianthus annuus]	XP_022002138.1	90.169	885	56	12	1	856	1	883	0	1558	Beta-adaptin-like protein C (At-bC-Ad) (At-betaC-Ad) (AP complex subunit beta-C) (Adaptor protein complex AP subunit beta-C) (Beta-adaptin C) (Clathrin assembly protein complex beta large chain C)	O81742	83.07	886	115	14	1	856	1	881
evm.model.utg13780.2	GWHPAAAA006940	evm.model.utg13780.2|evm.TU.utg13780.2|utg13780|GWHAAAA00004179.:18741-19346,	20.4821	20.7689	17.7514	20.2712	20.4407	21.5976	0.453191	0.434428	0.362082	-1.10237	NaN	NaN	NaN	8	8	8	204	204	204	75265	0	33716	143120000	9	492	conserved oligomeric Golgi complex subunit 6 [Cynara cardunculus var. scolymus]	XP_024960761.1	83.164	689	87	11	1	664	1	685	0	1148	Conserved oligomeric Golgi complex subunit 6 (COG complex subunit 6) (Component of oligomeric Golgi complex 6)	Q3SZI7	35.894	677	372	15	2	662	26	656
evm.model.utg13798.2	GWHPAAAA006972	evm.model.utg13798.2|evm.TU.utg13798.2|utg13798|GWHAAAA00022327.:9524-10260,;evm.model.utg4058.8|evm.TU.utg4058.8|utg4058|GWHAAAA00031142.:45958-46694,	22.8498	23.0814	23.3802	23.6469	23.0672	22.9716	0.182112	0.817954	0.0872711	-0.124767	NaN	NaN	NaN	7	7	7	305	305	305	40957	0	26519	1128000000	76	495	vacuolar protein sorting-associated protein 28 homolog 2-like [Lactuca sativa]	XP_023773094.1	93.269	208	10	2	154	357	1	208	1.02e-136	397	Vacuolar protein sorting-associated protein 28 homolog 2	Q9S9T7	83.732	209	30	2	154	358	2	210
evm.model.utg1380.11	GWHPAAAA006982	evm.model.utg1380.11|evm.TU.utg1380.11|utg1380|GWHAAAA00008794.:72173-72177,	26.2637	26.9828	26.9235	27.1464	27.4711	27.3508	1.13133	0.0945782	1.02421	-0.599433	NaN	NaN	NaN	8	8	8	46	46	46	23694	0	32007	20617000000	197	496	uncharacterized protein Os08g0359500 [Lactuca sativa]	XP_023771886.1	87.111	225	20	3	1	217	1	224	1.18e-85	262	Uncharacterized protein OsI_027940	P0C8Z0	70.229	131	32	3	1	127	1	128
evm.model.utg1390.5	GWHPAAAA007098	evm.model.utg1390.5|evm.TU.utg1390.5|utg1390|GWHAAAA00017398.:29768-29881,	23.0747	22.8465	22.8168	23.8491	23.2325	23.8974	1.50822	0.0444133	1.35249	-0.747	NaN	NaN	NaN	12	12	12	399	399	399	53162	0	94029	1144900000	75	501	NADP-dependent glyceraldehyde-3-phosphate dehydrogenase [Lactuca sativa]	XP_023733826.1	96.976	496	7	4	1	488	1	496	0	971	NADP-dependent glyceraldehyde-3-phosphate dehydrogenase (EC 1.2.1.9) (Glyceraldehyde-3-phosphate dehydrogenase [NADP(+)]) (Non-phosphorylating glyceraldehyde 3-phosphate dehydrogenase) (Triosephosphate dehydrogenase) (nr-G3PDH)	Q9SNX8	90.121	496	41	4	1	488	1	496
evm.model.utg13928.20	GWHPAAAA007153	evm.model.utg13928.20|evm.TU.utg13928.20|utg13928|GWHAAAA00004381.:99424-99636,;evm.model.utg2299.13|evm.TU.utg2299.13|utg2299|GWHAAAA00026337.:65212-65547,;evm.model.utg12601.4|evm.TU.utg12601.4|utg12601|GWHAAAA00001332.:11264-11599,	22.9853	23.0527	22.0254	22.7086	22.3992	22.6293	0.114639	0.888041	0.051567	0.108767	NaN	NaN	NaN	6	6	1	284	284	35	37225	0	33603	717190000	32	505	probable aldo-keto reductase 4 [Lactuca sativa]	XP_023739737.1	93.255	341	17	3	1	335	26	366	0	650	Probable aldo-keto reductase 4 (EC 1.1.1.-)	Q93ZN2	75.294	340	78	3	2	335	5	344
evm.model.utg13928.24	GWHPAAAA007154	evm.model.utg13928.24|evm.TU.utg13928.24|utg13928|GWHAAAA00004381.:127037-127252,	23.9389	23.5034	24.1508	23.9373	23.6767	23.842	0.0784813	0.927864	0.0325157	0.0457007	NaN	NaN	NaN	11	9	9	546	504	504	36957	0	14058	1388400000	63	506	auxin-induced protein PCNT115-like [Lactuca sativa]	XP_023739854.1	86.944	337	38	3	1	331	1	337	0	595	Probable aldo-keto reductase 4 (EC 1.1.1.-)	Q93ZN2	69.643	336	96	3	4	333	6	341
evm.model.utg1395.33	GWHPAAAA007193	evm.model.utg1395.33|evm.TU.utg1395.33|utg1395|GWHAAAA00007814.:143566-143688,	19.9876	20.274	20.1433	21.4103	22.2701	21.3871	2.16941	0.0223	1.6517	-1.5542	NaN	NaN	NaN	11	11	11	304	304	304	59655	0	35514	497040000	32	507	FGGY carbohydrate kinase domain-containing protein isoform X2 [Cynara cardunculus var. scolymus]	XP_024959290.1	82.1	581	61	9	1	542	1	577	0	946	FGGY carbohydrate kinase domain-containing protein (EC 2.7.1.-)	A2AJL3	45.122	574	252	14	1	537	2	549
evm.model.utg13951.4	GWHPAAAA007199	evm.model.utg13951.4|evm.TU.utg13951.4|utg13951|GWHAAAA00012360.:14654-14725,	20.7752	20.3876	20.1029	20.5305	20.2396	20.1443	0.198658	0.795693	0.0992545	0.1171	NaN	NaN	NaN	6	6	6	289	289	289	27223	0	73858	178390000	13	508	proteasome subunit alpha type-3 [Lactuca sativa]	XP_023741353.1	97.992	249	1	2	1	245	1	249	9.75e-177	494	Proteasome subunit alpha type-3 (EC 3.4.25.1) (20S proteasome alpha subunit G-1) (DiDi 17A-2a) (Proteasome component 8) (Proteasome subunit alpha type-7)	O23715	87.149	249	28	2	1	245	1	249
evm.model.utg13992.4	GWHPAAAA007240	evm.model.utg13992.4|evm.TU.utg13992.4|utg13992|GWHAAAA00010062.:21472-22754,	21.231	21.6974	21.0382	21.2017	21.1211	20.8885	0.507835	0.36653	0.43589	0.251767	NaN	NaN	NaN	8	8	8	163	163	163	62432	0	17556	400400000	35	510	uncharacterized protein LOC111903729 [Lactuca sativa]	XP_023755254.1	90.395	583	27	9	1	565	1	572	0	974	Probable transcription factor PosF21 (bZIP transcription factor 59) (AtbZIP59)	Q04088	44.322	273	109	6	265	535	93	324
evm.model.utg13993.16	GWHPAAAA007251	evm.model.utg13993.16|evm.TU.utg13993.16|utg13993|GWHAAAA00010013.:71243-71695,	21.3205	17.4469	20.7903	21.5505	20.0455	20.3489	0.242137	0.733704	0.134479	-0.79574	NaN	NaN	NaN	2	2	2	9	9	9	29793	9574	34292	154220000	6	511	caffeoylshikimate esterase-like [Lactuca sativa]	XP_023761787.1	90.226	266	20	3	1	262	64	327	2.92e-174	493	Caffeoylshikimate esterase (EC 3.1.1.-) (Lysophospholipase 2) (LysoPL2)	Q9C942	66.292	267	82	4	1	263	69	331
evm.model.utg13993.3	GWHPAAAA007242	evm.model.utg13993.3|evm.TU.utg13993.3|utg13993|GWHAAAA00010013.:15499-15645,	25.4633	25.4964	25.4771	26.2986	26.479	26.691	3.05138	0.00989474	2.0046	-1.0106	NaN	NaN	NaN	7	7	7	315	315	315	51664	0	32331	10418000000	188	513	caffeoylshikimate esterase-like [Lactuca sativa]	XP_023761792.1	70.516	407	106	4	1	401	1	399	0	597	Caffeoylshikimate esterase (EC 3.1.1.-) (Lysophospholipase 2) (LysoPL2)	Q9C942	60.064	313	114	6	16	321	22	330
evm.model.utg13994.1	GWHPAAAA007254	evm.model.utg13994.1|evm.TU.utg13994.1|utg13994|GWHAAAA00019054.:9164-11149:+|Frame:;evm.model.utg27907.2|evm.TU.utg27907.2|utg27907|GWHAAAA00026853.:4992-7004:-|Frame:	21.5796	20.3864	18.9136	19.7597	19.8587	18.4191	0.453588	0.433957	0.362553	0.947367	NaN	NaN	NaN	4	4	3	88	88	73	74849	0	1028	127600000	7	514	transmembrane 9 superfamily member 11-like [Lactuca sativa]	XP_023732007.1	93.475	659	30	7	1	649	1	656	0	1215	Transmembrane 9 superfamily member 11 (Endomembrane protein 6) (Transmembrane nine protein 11) (AtTMN11)	Q9FYQ8	81.335	659	112	6	1	649	1	658
evm.model.utg140.11	GWHPAAAA007270	evm.model.utg140.11|evm.TU.utg140.11|utg140|GWHAAAA00003466.:64852-65423,	21.7147	22.4423	22.1736	22.6718	23.5512	22.9464	1.32033	0.061768	1.20924	-0.946267	NaN	NaN	NaN	9	9	9	341	341	341	41752	0	37645	842610000	36	515	GDP-mannose 4,6 dehydratase 1 [Lactuca sativa]	XP_023762416.1	93.261	371	17	5	1	364	1	370	0	710	GDP-mannose 4,6 dehydratase 2 (EC 4.2.1.47) (GDP-D-mannose dehydratase 2) (GMD 2)	P93031	82.834	367	57	3	4	364	7	373
evm.model.utg14018.4	GWHPAAAA007289	evm.model.utg14018.4|evm.TU.utg14018.4|utg14018|GWHAAAA00008185.:21718-21791,	26.0368	26.6346	26.1117	26.3266	26.2735	26.3117	0.0802437	0.925686	0.0335363	-0.0429001	NaN	NaN	NaN	17	13	13	655	548	548	38926	0	32331	7953500000	175	516	glutamine synthetase cytosolic isozyme [Lactuca sativa]	XP_023770002.1	95.763	354	9	3	1	348	1	354	0	686	Glutamine synthetase cytosolic isozyme 1-1 (EC 6.3.1.2) (Glutamate--ammonia ligase GLN1;1) (GLN1;1)	Q56WN1	86.969	353	40	3	1	347	1	353
evm.model.utg14145.23	GWHPAAAA007498	evm.model.utg14145.23|evm.TU.utg14145.23|utg14145|GWHAAAA00000699.:83953-84595,;evm.model.utg8962.11|evm.TU.utg8962.11|utg8962|GWHAAAA00009085.:45151-45790,	22.9547	21.3363	21.7961	22.4555	22.7808	22.748	0.571178	0.310231	0.508315	-0.632399	NaN	NaN	NaN	11	11	11	296	296	296	51214	0	38361	630300000	49	523	ruvB-like 2 [Lactuca sativa]	XP_023770836.1	95.68	463	11	5	1	455	1	462	0	881	RuvB-like 2 (EC 3.6.4.12) (Reptin)	Q9DE27	74.723	451	105	5	1	443	4	453
evm.model.utg14145.29	GWHPAAAA007502	evm.model.utg14145.29|evm.TU.utg14145.29|utg14145|GWHAAAA00000699.:114132-114390,	26.4627	26.602	26.7946	26.621	26.7116	26.5931	0.0758037	0.928747	0.0321026	-0.0221335	NaN	NaN	NaN	24	24	1	478	478	23	44395	0	26991	13713000000	367	524	60S ribosomal protein L3-1 [Lactuca sativa]	XP_023770835.1	96.915	389	6	3	1	383	1	389	0	766	60S ribosomal protein L3	P35684	85.347	389	51	3	1	383	1	389
evm.model.utg14151.1	GWHPAAAA007513	evm.model.utg14151.1|evm.TU.utg14151.1|utg14151|GWHAAAA00000357.:82-271,	22.0465	21.0953	21.2555	22.0157	22.2795	22.0834	1.01813	0.116441	0.933894	-0.660433	NaN	NaN	NaN	4	4	4	359	359	359	13523	0	27528	390030000	19	525	COP9 signalosome complex subunit 8 [Lactuca sativa]	XP_023754981.1	92.105	114	7	1	1	112	1	114	2.33e-71	220	COP9 signalosome complex subunit 8 (CSN complex subunit 8) (Constitutive photomorphogenesis protein 9) (Protein FUSCA 7)	P43255	55.263	114	49	1	1	112	1	114
evm.model.utg1422.11	GWHPAAAA007638	evm.model.utg1422.11|evm.TU.utg1422.11|utg1422|GWHAAAA00006125.:47795-47868,	21.3372	21.0225	20.6359	20.6595	20.1219	20.7085	0.842713	0.165959	0.779999	0.5019	NaN	NaN	NaN	8	8	8	267	267	267	42531	0	55834	314270000	24	530	protein PELOTA 1 [Lactuca sativa]	XP_023762533.1	96.032	378	9	3	1	372	1	378	0	739	Protein PELOTA 1 (AtPelota1) (EC 3.1.-.-)	Q9ZT87	76.455	378	83	3	1	372	1	378
evm.model.utg14220.5	GWHPAAAA007654	evm.model.utg14220.5|evm.TU.utg14220.5|utg14220|GWHAAAA00005548.:15801-15985,;evm.model.utg15881.21|evm.TU.utg15881.21|utg15881|GWHAAAA00027515.:95251-95435,	20.122	20.5847	21.2672	20.4799	20.8674	20.8043	0.0579437	0.940159	0.0267987	-0.0592333	NaN	NaN	NaN	4	4	3	154	154	121	38856	0	15319	194080000	23	532	uncharacterized protein At4g06598-like [Lactuca sativa]	XP_023730267.1	79.235	366	33	11	3	332	1	359	0	538	Uncharacterized protein At4g06598	Q8W3M7	40.226	266	117	9	4	232	5	265
evm.model.utg14228.8	GWHPAAAA007666	evm.model.utg14228.8|evm.TU.utg14228.8|utg14228|GWHAAAA00005063.:23742-23784,	23.0205	22.8995	22.6244	23.8073	23.9922	23.9474	2.92447	0.0168889	1.7724	-1.0675	NaN	NaN	NaN	9	6	6	575	458	458	23975	0	10092	1469700000	46	534	soluble inorganic pyrophosphatase 1-like [Lactuca sativa]	XP_023749071.1	95.794	214	5	2	1	210	65	278	7.95e-146	416	Soluble inorganic pyrophosphatase (EC 3.6.1.1) (Pyrophosphate phospho-hydrolase) (PPase)	Q0DYB1	78.505	214	42	2	1	210	1	214
evm.model.utg1433.21	GWHPAAAA007824	evm.model.utg1433.21|evm.TU.utg1433.21|utg1433|GWHAAAA00005456.:109709-109925,	22.2286	22.1335	22.0841	21.625	21.6493	21.8773	2.04701	0.0227816	1.64242	0.431533	NaN	NaN	NaN	4	4	4	273	273	273	25055	0	78167	342020000	19	539	vesicle-associated membrane protein 714-like [Lactuca sativa]	XP_023768960.1	95.909	220	5	2	1	216	1	220	3.53e-152	430	Vesicle-associated membrane protein 714 (AtVAMP714)	Q9FMR5	81.448	221	36	3	1	216	1	221
evm.model.utg14395.5	GWHPAAAA007958	evm.model.utg14395.5|evm.TU.utg14395.5|utg14395|GWHAAAA00004383.:35274-35348,	19.936	20.241	20.2288	19.917	20.0296	18.8662	0.622436	0.269062	0.570148	0.531	NaN	NaN	NaN	15	15	15	315	315	315	72636	0	44094	386540000	27	546	heat shock 70 kDa protein, mitochondrial [Lactuca sativa]	XP_023764779.1	95.588	680	18	6	1	668	1	680	0	1296	Heat shock 70 kDa protein, mitochondrial	Q01899	83.604	677	96	7	4	668	2	675
evm.model.utg14395.6	GWHPAAAA007959	evm.model.utg14395.6|evm.TU.utg14395.6|utg14395|GWHAAAA00004383.:40033-40114,	23.497	23.316	22.8623	23.835	22.9523	22.5447	0.096334	0.908988	0.0414419	0.114434	NaN	NaN	NaN	14	14	14	354	354	354	65958	0	97103	939460000	51	547	fatty acid amide hydrolase-like [Lactuca sativa]	XP_023764777.1	88.487	608	55	8	1	593	1	608	0	1083	Fatty acid amide hydrolase (EC 3.5.1.99) (N-acylethanolamine amidohydrolase)	Q7XJJ7	65.943	599	192	7	1	588	1	598
evm.model.utg14398.3	GWHPAAAA007966	evm.model.utg14398.3|evm.TU.utg14398.3|utg14398|GWHAAAA00013560.:5712-5736,	28.1797	28.2141	28.535	28.7484	28.8953	27.1452	0.0273726	0.974941	0.0110217	0.0466334	NaN	NaN	NaN	41	41	41	755	755	755	6049	0	32331	40101000000	615	548	T-complex protein 1 subunit gamma [Lactuca sativa]	XP_023739385.1	96.223	556	11	5	1	546	1	556	0	1073	T-complex protein 1 subunit gamma (TCP-1-gamma) (CCT-gamma) (Chaperonin CCT3)	Q84WV1	87.95	556	56	6	1	546	1	555
evm.model.utg1444.8	GWHPAAAA008041	evm.model.utg1444.8|evm.TU.utg1444.8|utg1444|GWHAAAA00004709.:43764-43863,;evm.model.utg11638.12|evm.TU.utg11638.12|utg11638|GWHAAAA00002706.:83129-83228,	21.0712	19.9131	21.5943	22.8113	22.6852	23.2128	1.76256	0.0351228	1.45441	-2.04357	NaN	NaN	NaN	12	12	12	399	399	399	51336	0	61629	514430000	42	549	eukaryotic translation initiation factor 3 subunit E [Lactuca sativa]	XP_023751804.1	97.267	439	4	4	1	431	1	439	0	868	Eukaryotic translation initiation factor 3 subunit E (AtEIF3E-1) (eIF3e) (p48) (Eukaryotic translation initiation factor 3 subunit 6) (AtINT6) (INT-6)	Q9C5Z3	83.41	434	64	4	6	431	8	441
evm.model.utg14454.13	GWHPAAAA008060	evm.model.utg14454.13|evm.TU.utg14454.13|utg14454|GWHAAAA00000632.:65595-66092,	17.2674	20.72	20.8947	20.6057	21.1065	20.4082	0.37784	0.536875	0.270127	-1.07942	NaN	NaN	NaN	8	4	4	196	103	103	80329	0	12175	136030000	6	551	transketolase, chloroplastic [Lactuca sativa]	XP_023729249.1	94.772	746	25	7	1	732	1	746	0	1435	Transketolase, chloroplastic (TK) (EC 2.2.1.1)	Q43848	81.124	747	118	10	1	731	1	740
evm.model.utg14474.2	GWHPAAAA008084	evm.model.utg14474.2|evm.TU.utg14474.2|utg14474|GWHAAAA00028742.:27508-27776,	22.2135	22.8027	23.3442	23.6465	23.0642	22.6161	0.295233	0.652166	0.185642	-0.322133	NaN	NaN	NaN	8	5	5	55	43	43	1708	0	56838	1366600000	39	554	hypothetical protein LSAT_4X13841 [Lactuca sativa]	PLY67337.1	89.404	151	14	1	1	149	1	151	1.98e-96	283	MLP-like protein 43	Q9SSK5	40.94	149	83	2	2	146	6	153
evm.model.utg14474.6	GWHPAAAA008085	evm.model.utg14474.6|evm.TU.utg14474.6|utg14474|GWHAAAA00028742.:48387-48474,	22.465	23.0062	23.607	22.8957	23.2959	22.7471	0.0430547	0.955778	0.019643	0.0464999	NaN	NaN	NaN	3	3	3	356	356	356	13216	0	99891	1671400000	48	555	MLP-like protein 28 [Lactuca sativa]	XP_023742274.1	66.957	115	36	1	1	113	34	148	3.27e-45	161	Kirola (allergen Act d 11)	P85524	51.724	116	54	1	1	114	34	149
evm.model.utg145.5	GWHPAAAA008124	evm.model.utg145.5|evm.TU.utg145.5|utg145|GWHAAAA00003104.:15270-15456,	26.9897	27.1109	27.2667	28.3234	27.7834	27.8754	2.03433	0.0227111	1.64376	-0.871633	NaN	NaN	NaN	8	8	8	641	641	641	17833	0	32331	30295000000	317	556	MLP-like protein 28 [Lactuca sativa]	XP_023742274.1	55.556	153	66	1	1	151	313	465	3.6e-54	186	Kirola (allergen Act d 11)	P85524	45.333	150	80	1	1	148	1	150
evm.model.utg14503.3	GWHPAAAA008126	evm.model.utg14503.3|evm.TU.utg14503.3|utg14503|GWHAAAA00007356.:11081-12188,	22.7938	21.8669	22.3461	20.7664	21.1131	20.996	2.06602	0.0231813	1.63486	1.3771	NaN	NaN	NaN	5	5	5	154	154	154	52246	0	18073	394470000	19	557	glucan endo-1,3-beta-glucosidase 6 [Lactuca sativa]	XP_023739620.1	92.751	469	26	4	1	461	1	469	0	888	Glucan endo-1,3-beta-glucosidase 6 (EC 3.2.1.39) ((1->3)-beta-glucan endohydrolase 6) ((1->3)-beta-glucanase 6) (Beta-1,3-endoglucanase 6) (Beta-1,3-glucanase 6)	Q93Z08	72.135	445	115	5	21	456	17	461
evm.model.utg1454.23	GWHPAAAA008188	evm.model.utg1454.23|evm.TU.utg1454.23|utg1454|GWHAAAA00004086.:157437-157601,	23.8284	24.004	24.2084	24.1369	24.2694	24.5275	0.87262	0.157535	0.802623	-0.297667	NaN	NaN	NaN	12	5	5	465	225	225	30252	0	10877	2117300000	71	558	40S ribosomal protein S2-4-like [Cynara cardunculus var. scolymus]	XP_024966690.1	94.909	275	9	3	1	271	1	274	0	516	40S ribosomal protein S2-4	Q9SCM3	85.59	229	28	3	40	263	41	269
evm.model.utg1454.3	GWHPAAAA008176	evm.model.utg1454.3|evm.TU.utg1454.3|utg1454|GWHAAAA00004086.:9890-11680:-|Frame:	20.1087	20.151	18.0634	20.243	19.9187	19.9363	0.352869	0.568674	0.245137	-0.591647	NaN	NaN	NaN	2	2	2	44	44	44	67937	27447	28612	54373000	6	559	exocyst complex component EXO70A1-like [Lactuca sativa]	XP_023772680.1	78.583	621	96	9	1	586	1	619	0	962	Exocyst complex component EXO70A1 (AtExo70a1) (Exocyst subunit Exo70 family protein A1)	Q9LZD3	31.311	610	351	13	5	586	64	633
evm.model.utg1454.5	GWHPAAAA008178	evm.model.utg1454.5|evm.TU.utg1454.5|utg1454|GWHAAAA00004086.:30066-31955:-|Frame:	20.4822	20.919	20.4492	20.4718	20.9922	21.6419	0.491958	0.386396	0.412967	-0.4185	NaN	NaN	NaN	7	7	7	137	137	137	71315	0	20565	233490000	19	560	exocyst complex component EXO70A1-like [Lactuca sativa]	XP_023772680.1	88.394	629	60	7	1	617	1	628	0	1102	Exocyst complex component EXO70B1 (AtExo70b1) (Exocyst subunit Exo70 family protein B1)	Q9FGH9	36.398	533	291	14	81	605	126	618
evm.model.utg14552.6	GWHPAAAA008225	evm.model.utg14552.6|evm.TU.utg14552.6|utg14552|GWHAAAA00004538.:22660-22786,	25.9093	26.1357	26.291	25.9967	25.9882	25.8136	0.642659	0.257826	0.588673	0.179167	NaN	NaN	NaN	26	26	18	689	689	553	47977	0	32331	9106500000	300	561	serine/threonine-protein kinase STY8-like [Helianthus annuus]	XP_022025791.1	89.696	427	36	4	1	419	1	427	0	793	Integrin-linked protein kinase 1 (EC 2.7.11.1) (Ankyrin protein kinase 1)	F4IS56	37.75	400	229	11	27	414	79	470
evm.model.utg14576.3	GWHPAAAA008260	evm.model.utg14576.3|evm.TU.utg14576.3|utg14576|GWHAAAA00012477.:8575-8761,;evm.model.utg2425.2|evm.TU.utg2425.2|utg2425|GWHAAAA00017401.:5372-5558,	26.0394	26.5489	26.6948	26.6185	26.398	26.3812	0.0623295	0.938912	0.0273751	-0.0382004	NaN	NaN	NaN	15	15	15	719	719	719	34849	0	32331	11454000000	302	564	26S proteasome non-ATPase regulatory subunit 7 homolog A [Lactuca sativa]	XP_023768764.1	97.742	310	1	3	1	304	1	310	0	596	26S proteasome non-ATPase regulatory subunit 7 homolog A (26S proteasome regulatory subunit RPN8a) (AtRPN8a) (Protein ASYMMETRIC LEAVES ENHANCER 3) (Protein MOV34) (AtMOV34)	O24412	87.338	308	35	2	1	304	1	308
evm.model.utg14591.7	GWHPAAAA008306	evm.model.utg14591.7|evm.TU.utg14591.7|utg14591|GWHAAAA00011481.:24935-25029,	23.0866	23.6349	23.5584	23.4727	23.3717	23.2843	0.100601	0.905863	0.0429375	0.0503991	NaN	NaN	NaN	8	8	8	363	363	363	35112	0	51575	1668700000	81	566	malate dehydrogenase [Lactuca sativa]	XP_023735404.1	96.341	328	6	3	1	322	1	328	0	638	Malate dehydrogenase (NtRed-2) (EC 1.1.1.37)	Q9FSF0	90.361	332	22	3	1	322	1	332
evm.model.utg146.64	GWHPAAAA008350	evm.model.utg146.64|evm.TU.utg146.64|utg146|GWHAAAA00030195.:190223-190687:-|Frame:	15.5766	19.9475	19.4217	19.8766	19.4261	17.6062	0.159107	0.838487	0.0765037	-0.654349	NaN	NaN	NaN	3	3	3	208	208	208	17406	0	12026	168910000	12	569	hypothetical protein CTI12_AA385180 (mitochondrion) [Artemisia annua]	PWA59859.1	98.701	154	0	1	1	152	1	154	4.48e-107	311	NADH dehydrogenase [ubiquinone] iron-sulfur protein 2 (EC 1.6.99.3) (EC 7.1.1.2) (NADH dehydrogenase subunit 7)	Q36450	97.351	151	2	1	1	149	76	226
evm.model.utg146.91	GWHPAAAA008370	evm.model.utg146.91|evm.TU.utg146.91|utg146|GWHAAAA00030195.:244288-244842:+|Frame:	22.3888	22.3353	22.5455	23.0174	23.149	21.9545	0.300791	0.645349	0.190205	-0.283767	NaN	NaN	NaN	4	4	4	196	196	196	20558	0	15595	721410000	20	571	ATPase subunit 4 (mitochondrion) [Chrysanthemum boreale]	YP_009532261.1	98.913	184	0	1	1	182	8	191	4.01e-126	362	ATP synthase protein MI25 (ORF25)	P68538	84.699	183	26	1	1	181	8	190
evm.model.utg14651.2	GWHPAAAA008456	evm.model.utg14651.2|evm.TU.utg14651.2|utg14651|GWHAAAA00007849.:8147-8358,;evm.model.utg14651.3|evm.TU.utg14651.3|utg14651|GWHAAAA00007849.:11908-12016,	22.0071	21.237	18.5166	19.7795	17.3087	16.0346	0.878512	0.156563	0.805311	2.8793	NaN	NaN	NaN	10	2	2	403	108	108	3429	0	23504	288680000	10	574	short-chain dehydrogenase TIC 32, chloroplastic-like [Lactuca sativa]	XP_023772193.1	84.127	315	44	3	1	309	1	315	0	543	Short-chain dehydrogenase TIC 32, chloroplastic (EC 1.1.1.-) (Translocon at the inner envelope membrane of chloroplasts 32) (AtTIC32)	A2RVM0	64.669	317	100	5	3	309	2	316
evm.model.utg14672.6	GWHPAAAA008478	evm.model.utg14672.6|evm.TU.utg14672.6|utg14672|GWHAAAA00026277.:21317-21376,	20.3995	20.344	18.122	21.1793	21.2029	21.5896	1.04974	0.110092	0.958244	-1.70209	NaN	NaN	NaN	6	4	4	697	563	563	15147	0	71318	411180000	13	576	40S ribosomal protein S12-like [Helianthus annuus]	XP_022033809.1	90.714	140	10	2	3	140	2	140	3.91e-84	252	40S ribosomal protein S12	Q9XHS0	80.741	135	23	2	8	140	10	143
evm.model.utg14741.3	GWHPAAAA008556	evm.model.utg14741.3|evm.TU.utg14741.3|utg14741|GWHAAAA00021211.:13761-14030,	19.5073	20.1178	20.0475	20.8792	20.1924	21.4734	1.07846	0.104036	0.982816	-0.957467	NaN	NaN	NaN	3	3	2	64	64	41	82559	0	45685	97758000	8	580	putative potassium transporter 12 [Lactuca sativa]	XP_023740324.1	93.209	751	33	9	1	733	1	751	0	1379	Putative potassium transporter 12 (AtPOT12)	O80739	72.473	752	175	12	4	734	2	742
evm.model.utg14761.4	GWHPAAAA008577	evm.model.utg14761.4|evm.TU.utg14761.4|utg14761|GWHAAAA00000825.:15666-16067,	24.1293	24.2705	24.2262	25.4979	25.5089	25.6478	4.5223	0.007	2.1549	-1.34287	NaN	NaN	NaN	18	18	18	623	623	623	43945	0	32331	4384400000	173	582	UDP-sulfoquinovose synthase, chloroplastic [Lactuca sativa]	XP_023768673.1	96.667	390	7	3	1	384	89	478	0	785	UDP-sulfoquinovose synthase, chloroplastic (EC 3.13.1.1) (SoSQD1) (Sulfite:UDP-glucose sulfotransferase) (Sulfolipid biosynthesis protein)	Q84KI6	85.641	390	50	3	1	384	93	482
evm.model.utg14761.5	GWHPAAAA008578	evm.model.utg14761.5|evm.TU.utg14761.5|utg14761|GWHAAAA00000825.:18639-18767,	22.6061	22.8997	23.953	24.0687	24.879	25.5389	1.32962	0.0615843	1.21053	-1.67593	NaN	NaN	NaN	20	2	0	363	5	0	56631	0	72282	1978900000	57	583	T-complex protein 1 subunit beta-like [Lactuca sativa]	XP_023768674.1	93.359	527	19	6	1	511	1	527	0	968	T-complex protein 1 subunit beta (TCP-1-beta) (CCT-beta) (Chaperonin CCT2)	Q940P8	85.579	527	60	6	1	511	1	527
evm.model.utg1482.14	GWHPAAAA008706	evm.model.utg1482.14|evm.TU.utg1482.14|utg1482|GWHAAAA00002176.:112499-112608,	23.1128	21.9659	22.5974	22.4206	22.1551	22.4228	0.262351	0.700964	0.154304	0.225867	NaN	NaN	NaN	6	6	6	227	227	227	4606	0	19652	702890000	52	588	aspartic proteinase Asp1 isoform X1 [Lactuca sativa]	XP_023768620.1	93.99	416	17	4	1	408	1	416	0	791	Aspartic proteinase Asp1 (OSAP1) (OsAsp1) (EC 3.4.23.-) (Nucellin-like protein)	Q0IU52	45.244	389	183	15	43	407	22	404
evm.model.utg14844.5	GWHPAAAA008740	evm.model.utg14844.5|evm.TU.utg14844.5|utg14844|GWHAAAA00014695.:19665-19687,	20.7056	20.3045	19.9412	21.0369	20.501	20.0517	0.231657	0.748456	0.125834	-0.212766	NaN	NaN	NaN	4	4	4	252	252	252	32202	0	16524	158390000	13	590	(+)-neomenthol dehydrogenase-like [Lactuca sativa]	XP_023730777.1	83.165	297	42	3	1	289	1	297	1.81e-176	498	(+)-neomenthol dehydrogenase (EC 1.1.1.-) (EC 1.1.1.208) (Menthone:neomenthol reductase) (Short-chain dehydrogenase/reductase 1) (AtSDR1)	Q9M2E2	60.69	290	106	6	8	289	7	296
evm.model.utg1489.14	GWHPAAAA008797	evm.model.utg1489.14|evm.TU.utg1489.14|utg1489|GWHAAAA00001698.:76135-76434,	20.8317	21.5047	21.9076	20.436	20.4531	20.3478	1.47319	0.0468442	1.32934	1.00237	NaN	NaN	NaN	3	3	1	253	253	75	1993	0	1698	184960000	9	592	N-terminal acetyltransferase A complex catalytic subunit NAA10-like [Lactuca sativa]	XP_023735099.1	90.811	185	4	2	1	172	1	185	3.35e-117	338	N-terminal acetyltransferase A complex catalytic subunit NAA10 (AtNAA10) (EC 2.3.1.255)	Q9FKI4	82.022	178	25	2	1	171	1	178
evm.model.utg14937.6	GWHPAAAA008834	evm.model.utg14937.6|evm.TU.utg14937.6|utg14937|GWHAAAA00009374.:34698-35954:+|Frame:	21.8848	22.7045	20.6471	22.9367	22.8912	21.1882	0.288865	0.661035	0.179776	-0.593233	NaN	NaN	NaN	8	8	8	261	261	261	47961	0	11035	1116900000	65	594	putative disease resistance protein At4g11170 [Lactuca sativa]	XP_023754522.1	77.804	419	81	8	1	410	1	416	0	634	Putative disease resistance protein At4g11170	O82500	29.787	423	261	8	6	400	1	415
evm.model.utg1496.39	GWHPAAAA008855	evm.model.utg1496.39|evm.TU.utg1496.39|utg1496|GWHAAAA00001233.:135649-135764,	21.3351	22.5982	22.0504	21.5712	21.1034	21.9107	0.464149	0.421615	0.375084	0.466134	NaN	NaN	NaN	4	4	4	366	366	366	14114	0	22727	267670000	20	595	kxDL motif-containing protein 1 [Lactuca sativa]	XP_023734636.1	93.496	123	6	1	1	121	1	123	1.34e-75	229	KxDL motif-containing protein 1	Q5M853	30.909	110	71	2	11	115	6	115
evm.model.utg15005.3	GWHPAAAA008923	evm.model.utg15005.3|evm.TU.utg15005.3|utg15005|GWHAAAA00024748.:20518-20674,;evm.model.utg8378.5|evm.TU.utg8378.5|utg8378|GWHAAAA00017414.:16838-17178,	20.8522	20.7633	17.0734	17.1499	17.394	17.2582	0.855527	0.162627	0.788807	2.2956	NaN	NaN	NaN	3	3	3	113	113	113	50898	0	67382	177110000	4	597	BRCA1-associated protein-like [Lactuca sativa]	XP_023730533.1	79.503	483	36	6	1	433	1	470	0	761	BRAP2 RING ZnF UBP domain-containing protein 1 (EC 2.3.2.27)	E5KGE0	46.377	483	212	10	1	439	1	480
evm.model.utg15107.3	GWHPAAAA009030	evm.model.utg15107.3|evm.TU.utg15107.3|utg15107|GWHAAAA00008547.:26784-27695:+|Frame:	19.1159	19.504	16.8807	17.2704	17.9614	15.2096	0.656611	0.249055	0.603705	1.6864	NaN	NaN	NaN	2	2	2	79	79	79	32708	35907	26846	44669000	3	603	protein EXORDIUM-like 2 [Lactuca sativa]	XP_023745818.1	90.97	299	23	2	1	295	1	299	0	556	Protein EXORDIUM-like 2	Q9FE06	66.557	305	88	6	1	295	1	301
evm.model.utg15108.3	GWHPAAAA009035	evm.model.utg15108.3|evm.TU.utg15108.3|utg15108|GWHAAAA00008482.:28996-29131,	25.841	25.9458	25.8937	26.2865	26.174	26.2459	2.80484	0.0165	1.78252	-0.341967	NaN	NaN	NaN	16	16	16	526	526	526	44346	0	32331	7500700000	197	604	26S proteasome non-ATPase regulatory subunit 6 homolog [Lactuca sativa]	XP_023772863.1	97.409	386	4	3	1	380	1	386	0	755	26S proteasome non-ATPase regulatory subunit 6 homolog (26S proteasome regulatory subunit RPN7) (AtRPN7) (26S proteasome regulatory subunit S10 homolog)	Q93Y35	84.115	384	55	3	3	380	4	387
evm.model.utg15108.7	GWHPAAAA009038	evm.model.utg15108.7|evm.TU.utg15108.7|utg15108|GWHAAAA00008482.:40175-40242,	22.3369	22.374	22.7636	21.8576	22.4576	22.5425	0.3321	0.596756	0.224203	0.205601	NaN	NaN	NaN	4	4	4	169	169	169	25817	0	17372	598320000	32	605	nucleoside diphosphate kinase 2, chloroplastic [Cynara cardunculus var. scolymus]	XP_024969481.1	90.041	241	14	5	1	233	1	239	1.69e-125	364	Nucleoside diphosphate kinase 2, chloroplastic (EC 2.7.4.6) (Nucleoside diphosphate kinase II) (NDK II) (NDP kinase II) (NDPK II)	Q852S5	73.391	233	47	6	9	233	7	232
evm.model.utg15148.7	GWHPAAAA009120	evm.model.utg15148.7|evm.TU.utg15148.7|utg15148|GWHAAAA00015422.:29515-29566,	21.2762	20.7596	20.5328	20.3711	20.1487	20.2603	1.22227	0.0761837	1.11814	0.596167	NaN	NaN	NaN	4	4	4	87	87	87	7051	0	13762	194440000	12	608	probable inactive purple acid phosphatase 1 [Helianthus annuus]	XP_021976346.1	88.384	594	57	6	37	618	23	616	0	1080	Probable inactive purple acid phosphatase 1	Q9LMX4	70.772	609	166	6	22	618	5	613
evm.model.utg15182.6	GWHPAAAA009164	evm.model.utg15182.6|evm.TU.utg15182.6|utg15182|GWHAAAA00013633.:16537-16602,	20.6859	20.4435	21.814	20.2235	19.8016	20.1702	0.969484	0.126045	0.899474	0.916033	NaN	NaN	NaN	6	3	1	141	91	37	41549	0	52613	174410000	7	610	actin-7-like isoform X1 [Lactuca sativa]	XP_023766963.1	79.474	380	65	4	3	369	1	380	0	629	Actin-1 (OsRAC1)	Q10DV7	76.393	377	75	5	7	369	1	377
evm.model.utg15208.2	GWHPAAAA009210	evm.model.utg15208.2|evm.TU.utg15208.2|utg15208|GWHAAAA00002481.:8826-8856,;evm.model.utg14796.6|evm.TU.utg14796.6|utg14796|GWHAAAA00027906.:32140-32151,;evm.model.utg1286.20|evm.TU.utg1286.20|utg1286|GWHAAAA00024873.:85540-85633,	25.231	24.4388	24.1679	24.7324	25.4183	24.4823	0.247213	0.728309	0.137684	-0.2651	NaN	NaN	NaN	3	2	2	366	295	295	12642	0	38631	3420400000	48	396	hypothetical protein LSAT_5X104741 [Lactuca sativa]	PLY76573.1	87.736	106	8	2	6	106	30	135	7.04e-56	180	Ras-related protein RABD1 (AtRABD1) (Ras-related protein ATFP8)	Q9ZRE2	71.296	108	29	1	1	106	70	177
evm.model.utg15222.6	GWHPAAAA009250	evm.model.utg15222.6|evm.TU.utg15222.6|utg15222|GWHAAAA00020490.:26180-26385,	17.2732	20.1426	20.1176	21.6136	21.8953	21.5157	1.22313	0.0763785	1.11703	-2.49706	NaN	NaN	NaN	4	4	2	454	454	248	15469	0	24394	221890000	9	614	desiccation protectant protein Lea14 homolog [Lactuca sativa]	XP_023746381.1	72.34	141	37	1	1	139	1	141	2.73e-65	204	Desiccation protectant protein Lea14 homolog	P46519	51.064	141	67	1	1	139	1	141
evm.model.utg15230.4	GWHPAAAA009273	evm.model.utg15230.4|evm.TU.utg15230.4|utg15230|GWHAAAA00010607.:47906-47915,	20.5403	20.4391	15.0992	22.4067	22.6996	22.0396	0.955568	0.133008	0.876122	-3.68909	NaN	NaN	NaN	6	6	6	169	169	169	55956	0	21427	305840000	15	616	folylpolyglutamate synthase-like isoform X1 [Lactuca sativa]	XP_023771110.1	78.02	505	75	11	4	491	9	494	0	771	Folylpolyglutamate synthase (EC 6.3.2.17) (DHFS-FPGS homolog B) (Folylpoly-gamma-glutamate synthetase) (FPGS) (Tetrahydrofolylpolyglutamate synthase) (Tetrahydrofolate synthase)	F4K2A1	58.777	507	172	10	17	491	66	567
evm.model.utg15234.4	GWHPAAAA009280	evm.model.utg15234.4|evm.TU.utg15234.4|utg15234|GWHAAAA00010344.:24378-24427,	24.2775	24.2593	23.9825	24.3905	24.8448	24.6205	1.28772	0.0661555	1.17943	-0.4455	NaN	NaN	NaN	10	10	7	394	394	354	28206	0	35871	2856300000	100	617	ferritin-4, chloroplastic-like [Lactuca sativa]	XP_023732076.1	93.701	254	11	3	1	249	1	254	6.62e-160	452	Ferritin-3, chloroplastic (EC 1.16.3.1) (SFerH-3)	Q948P6	75.486	257	55	5	1	250	1	256
evm.model.utg153.8	GWHPAAAA009401	evm.model.utg153.8|evm.TU.utg153.8|utg153|GWHAAAA00002517.:24803-24890,	22.9213	22.6496	23.9881	23.4544	23.4768	22.8844	0.0659216	0.939748	0.0269886	-0.0855331	NaN	NaN	NaN	22	22	22	207	207	207	17805	0	12484	1252800000	90	622	protein MON2 homolog [Lactuca sativa]	XP_023762313.1	88.577	1637	127	22	1	1585	1	1629	0	2803	Protein MON2 homolog	Q29L43	23.165	1744	1038	52	3	1539	15	1663
evm.model.utg15357.20	GWHPAAAA009471	evm.model.utg15357.20|evm.TU.utg15357.20|utg15357|GWHAAAA00002413.:104384-104854,	21.2611	21.253	21.6736	20.4788	21.1297	20.9623	1.0574	0.10869	0.96381	0.538967	NaN	NaN	NaN	3	3	3	264	264	264	23591	0	76086	138950000	9	626	probable carbohydrate esterase At4g34215 [Lactuca sativa]	XP_023729593.1	88.636	220	21	2	1	216	31	250	1.32e-139	399	Probable carbohydrate esterase At4g34215 (EC 3.1.-.-)	Q8L9J9	61.404	228	74	6	1	215	33	259
evm.model.utg15357.22	GWHPAAAA009472	evm.model.utg15357.22|evm.TU.utg15357.22|utg15357|GWHAAAA00002413.:130132-130666,	24.6316	24.1664	24.3424	24.6608	24.473	24.6515	0.653819	0.251292	0.599821	-0.214967	NaN	NaN	NaN	14	14	2	39	39	35	59823	0	28582	2994400000	155	627	D-3-phosphoglycerate dehydrogenase 1, chloroplastic-like [Lactuca sativa]	XP_023729603.1	90.94	596	17	6	1	559	1	596	0	1052	D-3-phosphoglycerate dehydrogenase 1, chloroplastic (EC 1.1.1.95) (Protein EMBRYO SAC DEVELOPMENT ARREST 9)	O49485	76.988	591	85	8	10	559	23	603
evm.model.utg15454.3	GWHPAAAA009609	evm.model.utg15454.3|evm.TU.utg15454.3|utg15454|GWHAAAA00025246.:12324-12447,	21.776	21.0822	22.3299	21.5104	21.416	21.1487	0.419527	0.480431	0.318369	0.370999	NaN	NaN	NaN	16	8	8	404	269	269	48714	0	32832	444740000	25	637	integrin-linked protein kinase 1-like [Lactuca sativa]	XP_023757821.1	92.381	420	22	5	14	423	14	433	0	771	Integrin-linked protein kinase 1 (EC 2.7.11.1) (Ankyrin protein kinase 1)	F4IS56	37.975	395	215	12	32	409	79	460
evm.model.utg15457.3	GWHPAAAA009617	evm.model.utg15457.3|evm.TU.utg15457.3|utg15457|GWHAAAA00024989.:10378-10677,	24.9732	24.1071	22.8485	26.2599	26.316	26.2577	1.69241	0.036098	1.44252	-2.3016	NaN	NaN	NaN	21	21	21	503	503	503	66429	0	29104	5717500000	194	638	protein CYPRO4 [Lactuca sativa]	XP_023747551.1	85.054	649	30	9	1	584	1	647	0	1061	Protein CYPRO4	P40781	85.828	501	59	6	95	583	1	501
evm.model.utg15543.10	GWHPAAAA009763	evm.model.utg15543.10|evm.TU.utg15543.10|utg15543|GWHAAAA00000045.:47141-47167,	22.7242	22.559	22.2792	23.2267	23.1043	23.5767	1.81735	0.032129	1.4931	-0.781767	NaN	NaN	NaN	17	17	17	241	241	241	10463	0	10001	1253800000	77	645	eukaryotic translation initiation factor 3 subunit C-like [Lactuca sativa]	XP_023732798.1	90.302	928	67	11	1	905	1	928	0	1598	Eukaryotic translation initiation factor 3 subunit C (eIF3c) (Eukaryotic translation initiation factor 3 subunit 8) (eIF3 p110) (p105)	O49160	68.108	925	250	20	1	905	1	900
evm.model.utg15543.13	GWHPAAAA009765	evm.model.utg15543.13|evm.TU.utg15543.13|utg15543|GWHAAAA00000045.:58222-58405,	20.9802	20.7503	15.7568	21.1076	21.3996	21.7394	0.586799	0.296635	0.527778	-2.25309	NaN	NaN	NaN	7	7	7	159	159	159	6755	0	15838	286200000	23	646	protein SUPPRESSOR OF GENE SILENCING 3 [Lactuca sativa]	XP_023732742.1	72.249	627	110	11	9	572	1	626	0	864	Protein SUPPRESSOR OF GENE SILENCING 3 (SlSGS3)	A5YVF1	44.127	630	273	13	11	572	4	622
evm.model.utg15651.6	GWHPAAAA009920	evm.model.utg15651.6|evm.TU.utg15651.6|utg15651|GWHAAAA00002777.:47012-47146,	18.9587	19.3835	19.5678	22.5483	20.7265	20.8639	1.55933	0.041875	1.37805	-2.07623	NaN	NaN	NaN	6	6	6	103	103	103	92265	0	10592	186090000	11	652	probable acyl-CoA dehydrogenase IBR3 isoform X1 [Lactuca sativa]	XP_023768714.1	91.357	833	53	9	1	815	1	832	0	1534	Probable acyl-CoA dehydrogenase IBR3 (EC 1.3.99.-) (Protein INDOLE-3-BUTYRIC ACID RESPONSE 3)	Q8RWZ3	71.928	830	207	9	1	813	1	821
evm.model.utg1572.13	GWHPAAAA010024	evm.model.utg1572.13|evm.TU.utg1572.13|utg1572|GWHAAAA00015187.:65560-66623,	21.5288	22.9711	20.592	21.3841	19.3041	17.4032	0.804114	0.177317	0.75125	2.3335	NaN	NaN	NaN	3	3	3	46	46	46	62117	0	77057	106140000	6	655	CTL-like protein DDB_G0288717 [Lactuca sativa]	XP_023736392.1	88.75	560	51	6	1	550	1	558	0	951	CTL-like protein DDB_G0288717	Q54IJ2	23.404	235	164	6	306	525	296	529
evm.model.utg1572.15	GWHPAAAA010025	evm.model.utg1572.15|evm.TU.utg1572.15|utg1572|GWHAAAA00015187.:70931-71805,	21.5035	20.8546	21.5342	21.1939	21.1614	20.8858	0.375953	0.53805	0.269177	0.217068	NaN	NaN	NaN	9	8	8	283	258	258	48088	0	25534	449100000	33	656	protein EARLY-RESPONSIVE TO DEHYDRATION 7, chloroplastic-like [Lactuca sativa]	XP_023736354.1	90.164	427	33	5	1	419	1	426	0	723	Protein EARLY-RESPONSIVE TO DEHYDRATION 7, chloroplastic	O48832	53.696	460	172	11	1	427	1	452
evm.model.utg15722.26	GWHPAAAA010038	evm.model.utg15722.26|evm.TU.utg15722.26|utg15722|GWHAAAA00007782.:123368-123551,	21.6899	21.3799	20.4228	20.5552	18.0248	20.1102	0.857057	0.161787	0.791056	1.60079	NaN	NaN	NaN	4	4	4	321	321	321	18223	0	1297	324400000	30	660	uncharacterized protein C167.05 isoform X1 [Lactuca sativa]	XP_023742207.1	88.485	165	17	1	1	163	1	165	3.03e-102	299	Uncharacterized protein C167.05	P87132	30.37	135	77	5	28	147	435	567
evm.model.utg15740.5	GWHPAAAA010058	evm.model.utg15740.5|evm.TU.utg15740.5|utg15740|GWHAAAA00026284.:25558-25812,	24.1954	24.3595	24.2958	25.6477	25.6472	25.5591	4.73184	0.007	2.1549	-1.33443	NaN	NaN	NaN	9	9	9	365	365	365	23906	0	13253	4390000000	96	662	dehydrin ERD14-like [Lactuca sativa]	XP_023737908.1	73.786	206	39	5	1	193	1	204	1.79e-57	190	Phosphoprotein ECPP44	Q9XJ56	53.571	224	61	8	2	202	3	206
evm.model.utg15762.6	GWHPAAAA010078	evm.model.utg15762.6|evm.TU.utg15762.6|utg15762|GWHAAAA00024674.:17538-17594,	21.5108	21.8549	23.3073	22.2151	22.091	22.3056	0.0121794	0.988359	0.00508528	0.0204341	NaN	NaN	NaN	7	7	2	387	387	91	20972	0	21006	439830000	22	663	trafficking protein particle complex subunit 3-like [Lactuca sativa]	XP_023747863.1	97.849	186	2	1	1	184	1	186	6.94e-128	366	Trafficking protein particle complex subunit 3	Q5ZI57	56.97	165	69	1	17	179	12	176
evm.model.utg15767.6	GWHPAAAA010085	evm.model.utg15767.6|evm.TU.utg15767.6|utg15767|GWHAAAA00004862.:23006-23267,	18.5883	19.055	18.4101	19.3083	18.9477	19.2681	1.0296	0.114258	0.942113	-0.490233	NaN	NaN	NaN	4	4	2	167	167	81	27223	0	71106	224490000	18	665	transcription factor MYB1R1 [Lactuca sativa]	XP_023740323.1	69.259	270	54	8	1	242	1	269	3.5e-100	301	Transcription factor MYBS3 (Myb-related protein S3) (OsMYBS3)	Q7XC57	53.672	177	55	9	24	178	20	191
evm.model.utg15803.1	GWHPAAAA010118	evm.model.utg15803.1|evm.TU.utg15803.1|utg15803|GWHAAAA00012363.:4391-4579,	18.2764	18.3023	18.468	19.3469	18.8157	18.8932	1.71915	0.0349959	1.45598	-0.669701	NaN	NaN	NaN	2	2	2	4	4	4	64562	94922	33112	46534000	3	669	hypothetical protein LSAT_4X46360 [Lactuca sativa]	PLY69893.1	78.317	618	74	14	1	564	1	612	0	879	Probable serine/threonine-protein kinase DDB_G0276461 (EC 2.7.11.1)	Q86HW6	43.357	286	148	8	14	290	41	321
evm.model.utg15822.2	GWHPAAAA010142	evm.model.utg15822.2|evm.TU.utg15822.2|utg15822|GWHAAAA00020652.:10385-10468,	20.2733	20.6933	20.8508	22.0995	21.7725	21.6126	2.26021	0.0233287	1.63211	-1.2224	NaN	NaN	NaN	4	4	4	328	328	328	22438	0	21258	303190000	22	672	PITH domain-containing protein 1 [Lactuca sativa]	XP_023757580.1	93.137	204	10	2	1	200	1	204	1.79e-137	392	PITH domain-containing protein 1	Q9GZP4	39.891	183	105	3	18	198	29	208
evm.model.utg15832.13	GWHPAAAA010153	evm.model.utg15832.13|evm.TU.utg15832.13|utg15832|GWHAAAA00001272.:57653-58639:-|Frame:	25.7708	25.4112	25.0646	25.2543	25.7867	25.554	0.171929	0.829781	0.0810365	-0.116133	NaN	NaN	NaN	24	4	4	646	14	14	37843	0	1879	7736700000	108	673	cytosolic sulfotransferase 12-like [Lactuca sativa]	XP_023743078.1	77.812	329	65	5	1	322	10	337	0	530	Cytosolic sulfotransferase 12 (AtSOT12) (EC 2.8.2.-) (Sulfotransferase 1) (AtST1)	P52839	50.765	327	150	4	3	322	2	324
evm.model.utg1584.10	GWHPAAAA010158	evm.model.utg1584.10|evm.TU.utg1584.10|utg1584|GWHAAAA00005248.:44291-44293,;evm.model.utg19278.1|evm.TU.utg19278.1|utg19278|GWHAAAA00022336.:5336-5395,	21.5621	21.0783	20.4424	21.7111	21.3422	21.1099	0.416001	0.48443	0.314769	-0.360133	NaN	NaN	NaN	5	5	5	347	347	347	25425	0	47997	440280000	24	675	glutathione S-transferase zeta class-like [Lactuca sativa]	XP_023767918.1	89.238	223	20	2	1	219	1	223	2.83e-140	400	Glutathione S-transferase zeta class (EC 2.5.1.18)	P57108	73.832	214	52	2	12	221	11	224
evm.model.utg15861.6	GWHPAAAA010210	evm.model.utg15861.6|evm.TU.utg15861.6|utg15861|GWHAAAA00028998.:16895-17333,;evm.model.utg16503.6|evm.TU.utg16503.6|utg16503|GWHAAAA00007919.:34483-34703,	20.9391	21.1433	20.9279	17.7099	19.8811	15.4182	1.21394	0.0776709	1.10974	3.33371	NaN	NaN	NaN	3	2	2	139	9	9	24704	36069	27175	110250000	4	680	ras-related protein Rab11D [Lactuca sativa]	XP_023735488.1	94.196	224	8	3	1	219	1	224	7.09e-150	424	Ras-related protein Rab11D	Q40522	87.054	224	22	4	1	219	1	222
evm.model.utg15861.9	GWHPAAAA010212	evm.model.utg15861.9|evm.TU.utg15861.9|utg15861|GWHAAAA00028998.:26481-26676,	21.4679	21.0309	18.2825	21.2399	21.3004	21.0371	0.393461	0.514989	0.288202	-0.932023	NaN	NaN	NaN	4	4	4	109	109	109	65239	0	20118	225780000	16	681	zeta-carotene desaturase, chloroplastic/chromoplastic [Lactuca sativa]	XP_023735446.1	95.28	572	17	5	1	562	1	572	0	1118	Zeta-carotene desaturase, chloroplastic/chromoplastic (EC 1.3.5.6) (9,9'-di-cis-zeta-carotene desaturase) (Carotene 7,8-desaturase)	Q9FV46	92.347	588	34	6	1	578	1	587
evm.model.utg1591.30	GWHPAAAA010319	evm.model.utg1591.30|evm.TU.utg1591.30|utg1591|GWHAAAA00004829.:138095-138430,	20.6985	20.9927	20.828	21.4023	21.2804	21.49	2.20657	0.0231688	1.6351	-0.551167	NaN	NaN	NaN	10	10	10	31	31	31	55013	0	29298	386010000	21	687	diacylglycerol kinase 5-like [Lactuca sativa]	XP_023751314.1	90.891	494	36	5	1	485	1	494	0	912	Diacylglycerol kinase 5 (AtDGK5) (DAG kinase 5) (EC 2.7.1.107) (Diglyceride kinase 5) (DGK 5)	Q9C5E5	70.293	478	131	6	10	478	9	484
evm.model.utg15936.4	GWHPAAAA010345	evm.model.utg15936.4|evm.TU.utg15936.4|utg15936|GWHAAAA00013909.:14184-14249,;evm.model.utg26853.5|evm.TU.utg26853.5|utg26853|GWHAAAA00029389.:35356-35421,	24.7728	24.5857	24.9262	23.1337	24.0581	24.4292	1.04926	0.110271	0.957539	0.887901	NaN	NaN	NaN	11	11	11	465	465	465	49488	0	18359	2366500000	99	688	translation initiation factor eIF-2B subunit gamma [Lactuca sativa]	XP_023752540.1	92.826	460	24	5	1	452	1	459	0	857	Translation initiation factor eIF-2B subunit gamma (eIF-2B GDP-GTP exchange factor subunit gamma)	Q54FQ8	31.066	441	265	17	3	422	6	428
evm.model.utg1595.21	GWHPAAAA010363	evm.model.utg1595.21|evm.TU.utg1595.21|utg1595|GWHAAAA00004578.:9851-10091,	22.108	21.5768	20.8425	16.047	21.6997	21.9223	0.342483	0.58202	0.235062	1.61944	NaN	NaN	NaN	6	6	6	314	314	314	39894	0	5303	499440000	33	691	auxin transport protein BIG [Lactuca sativa]	XP_023737665.1	87.115	357	40	3	1	351	1	357	0	588	Auxin transport protein BIG (Protein ATTENUATED SHADE AVOIDANCE 1) (Protein CORYMBOSA1) (Protein DARK OVER-EXPRESSION OF CAB 1) (Protein LOW PHOSPHATE-RESISTANT ROOT 1) (Protein TRANSPORT INHIBITOR RESPONSE 3) (Protein UMBRELLA 1)	Q9SRU2	38.046	389	203	9	1	351	1	389
evm.model.utg1598.1	GWHPAAAA010414	evm.model.utg1598.1|evm.TU.utg1598.1|utg1598|GWHAAAA00013743.:21589-22314,	20.6539	20.5444	16.8326	20.863	20.5238	20.3334	0.41322	0.487201	0.312292	-1.22977	NaN	NaN	NaN	2	2	2	59	59	59	56616	0	21867	172760000	8	697	plant intracellular Ras-group-related LRR protein 9-like [Lactuca sativa]	XP_023765062.1	84.884	516	61	7	1	502	1	513	0	816	Plant intracellular Ras-group-related LRR protein 1	Q9FFJ3	53.711	512	213	9	4	502	6	506
evm.model.utg16048.3	GWHPAAAA010566	evm.model.utg16048.3|evm.TU.utg16048.3|utg16048|GWHAAAA00007136.:20975-21013,	25.4649	25.3695	25.243	24.2421	24.3371	23.8831	2.85826	0.0169714	1.77028	1.20503	NaN	NaN	NaN	9	9	8	548	548	49	23152	0	12669	3575200000	134	705	small rubber particle protein SRPP2 [Taraxacum brevicorniculatum]	AGE89407.1	96.667	210	3	2	1	206	1	210	8.65e-139	395	REF/SRPP-like protein At3g05500	Q9MA63	55.856	222	69	3	11	203	9	230
evm.model.utg16048.5	GWHPAAAA010567	evm.model.utg16048.5|evm.TU.utg16048.5|utg16048|GWHAAAA00007136.:52466-52504,	24.3644	24.4025	24.3618	23.523	23.5452	22.9503	2.21925	0.0232215	1.63411	1.03673	NaN	NaN	NaN	8	7	7	467	41	41	23402	0	80135	1569600000	66	706	small rubber particle protein 1 [Taraxacum kok-saghyz]	AMB19721.1	97.073	205	2	2	1	201	1	205	6.07e-136	389	Stress-related protein	Q9SW70	54.741	232	76	5	1	205	1	230
evm.model.utg16058.12	GWHPAAAA010589	evm.model.utg16058.12|evm.TU.utg16058.12|utg16058|GWHAAAA00015813.:64427-64613,	27.6918	27.9897	28.0543	28.1309	28.4672	28.2062	1.1081	0.0989488	1.00459	-0.356166	NaN	NaN	NaN	11	11	11	849	849	849	16906	0	32331	37885000000	374	708	MLP-like protein 43 [Artemisia annua]	PWA43028.1	69.333	150	44	1	1	148	1	150	7.67e-69	214	Kirola (allergen Act d 11)	P85524	39.865	148	86	2	1	146	1	147
evm.model.utg16092.4	GWHPAAAA010658	evm.model.utg16092.4|evm.TU.utg16092.4|utg16092|GWHAAAA00013837.:15073-15191,	21.5541	21.3008	21.3657	20.7063	20.7525	20.5199	2.70111	0.0171358	1.7661	0.7473	NaN	NaN	NaN	4	4	4	476	476	476	11931	0	45224	420820000	33	715	stress-response A/B barrel domain-containing protein At5g22580 [Lactuca sativa]	XP_023737996.1	93.333	105	5	1	1	103	1	105	3.84e-62	193	Stress-response A/B barrel domain-containing protein At5g22580 (Uncharacterized protein At5g22580)	Q9FK81	69.474	95	29	0	4	98	6	100
evm.model.utg16103.7	GWHPAAAA010684	evm.model.utg16103.7|evm.TU.utg16103.7|utg16103|GWHAAAA00003769.:21650-21832,;evm.model.utg1293.3|evm.TU.utg1293.3|utg1293|GWHAAAA00014429.:37259-37441,	19.8362	19.4465	23.2595	22.3386	22.3969	22.3036	0.547166	0.328567	0.483376	-1.49897	NaN	NaN	NaN	11	11	8	439	439	334	40624	0	13611	1164400000	53	402	isocitrate dehydrogenase [NAD] catalytic subunit 5, mitochondrial-like [Lactuca sativa]	XP_023766654.1	92.513	374	19	4	1	365	1	374	0	704	Isocitrate dehydrogenase [NAD] catalytic subunit 5, mitochondrial (EC 1.1.1.41) (IDH-V) (Isocitric dehydrogenase 5) (NAD(+)-specific ICDH 5)	Q945K7	81.183	372	63	4	1	365	3	374
evm.model.utg16112.10	GWHPAAAA010703	evm.model.utg16112.10|evm.TU.utg16112.10|utg16112|GWHAAAA00022331.:54403-56235,	23.1508	22.9974	22.3801	23.5427	23.2258	22.7702	0.445113	0.442827	0.353766	-0.3368	NaN	NaN	NaN	18	18	15	275	275	248	10233	0	16798	1536400000	60	716	uncharacterized protein LOC112506514 isoform X1 [Cynara cardunculus var. scolymus]	XP_024966393.1	63.508	1129	181	28	1	903	1	1124	0	1282	Probable serine/threonine-protein kinase SIS8 (EC 2.7.11.1) (MAPKK kinase SIS8) (Protein SUGAR INSENSITIVE 8)	Q9C9U5	38.989	277	149	9	641	910	754	1017
evm.model.utg16161.3	GWHPAAAA010749	evm.model.utg16161.3|evm.TU.utg16161.3|utg16161|GWHAAAA00009818.:8936-8980,	21.144	20.6251	17.2736	19.6354	19.4735	20.441	0.0462987	0.951631	0.0215314	-0.169083	NaN	NaN	NaN	4	4	4	205	205	205	38774	0	31029	269670000	14	718	WD repeat-containing protein DWA2 [Lactuca sativa]	XP_023754375.1	92.045	352	16	5	1	341	1	351	0	646	WD repeat-containing protein DWA2 (Protein DWD HYPERSENSITIVE TO ABA 2)	Q6NPN9	72.65	351	85	4	1	341	1	350
evm.model.utg16187.1	GWHPAAAA010790	evm.model.utg16187.1|evm.TU.utg16187.1|utg16187|GWHAAAA00007918.:20770-21252,	25.1757	24.8911	24.7087	25.0418	25.055	25.1846	0.516303	0.360712	0.442839	-0.168634	NaN	NaN	NaN	12	12	7	574	574	391	29163	0	32331	4312100000	173	723	14-3-3 domain-containing protein [Artemisia annua]	PWA87588.1	95.349	258	8	2	1	254	1	258	5.85e-176	493	14-3-3-like protein	Q9SP07	87.5	256	28	2	3	254	4	259
evm.model.utg16235.3	GWHPAAAA010874	evm.model.utg16235.3|evm.TU.utg16235.3|utg16235|GWHAAAA00030635.:8640-10117,	24.2302	24.0355	24.0278	24.281	24.1916	24.1828	0.756854	0.200379	0.698148	-0.120634	NaN	NaN	NaN	9	9	7	105	105	85	10571	0	69838	3792300000	123	726	non-lysosomal glucosylceramidase-like [Lactuca sativa]	XP_023762767.1	87.975	948	90	11	1	924	1	948	0	1678	Non-lysosomal glucosylceramidase (NLGase) (EC 3.2.1.45) (Beta-glucocerebrosidase 2) (Beta-glucosidase 2) (Bile acid beta-glucosidase GBA2) (Bile acid glucosyl transferase GBA2) (Cholesterol glucosyltransferase GBA2) (EC 2.4.1.-) (Cholesteryl-beta-glucosidase GBA2) (EC 3.2.1.104) (Glucosylceramidase 2)	Q69ZF3	39.186	786	385	19	107	866	157	875
evm.model.utg16248.5	GWHPAAAA010890	evm.model.utg16248.5|evm.TU.utg16248.5|utg16248|GWHAAAA00023531.:28557-29047,;evm.model.utg10226.8|evm.TU.utg10226.8|utg10226|GWHAAAA00005476.:38858-39351,	21.4985	21.37	21.812	21.0667	21.5912	22.2389	0.0693259	0.937142	0.0281946	-0.072099	NaN	NaN	NaN	2	2	2	164	164	164	22891	0	68917	231280000	33	92	early nodulin-like protein 2 [Lactuca sativa]	XP_023768294.1	63.636	220	64	4	1	216	1	208	2.44e-91	276	Early nodulin-like protein 2 (Phytocyanin-like protein)	Q9T076	38.384	198	83	6	7	169	16	209
evm.model.utg16298.15	GWHPAAAA010973	evm.model.utg16298.15|evm.TU.utg16298.15|utg16298|GWHAAAA00001190.:83790-83879,	24.6394	24.7819	24.8231	25.0823	24.4911	24.878	0.140283	0.861233	0.0648793	-0.0690002	NaN	NaN	NaN	12	12	12	411	411	411	43371	0	12825	3286500000	137	730	probable nucleoredoxin 3 [Lactuca sativa]	XP_023770971.1	88.918	379	35	4	1	373	1	378	0	690	Probable nucleoredoxin 3 (AtNrx3) (EC 1.8.1.8)	Q8VZQ0	55.108	372	155	5	11	371	16	386
evm.model.utg1637.28	GWHPAAAA011065	evm.model.utg1637.28|evm.TU.utg1637.28|utg1637|GWHAAAA00001630.:166255-166538,	25.641	25.8699	26.2255	24.3279	24.947	24.9627	1.9077	0.0294822	1.53044	1.16627	NaN	NaN	NaN	9	6	6	502	405	405	27802	0	85742	4081300000	108	732	ferritin-4, chloroplastic-like [Lactuca sativa]	XP_023771038.1	88.306	248	24	3	1	243	1	248	1.38e-150	429	Ferritin-3, chloroplastic (EC 1.16.3.1) (SFerH-3)	Q948P6	71.937	253	58	4	1	243	1	250
evm.model.utg1637.41	GWHPAAAA011074	evm.model.utg1637.41|evm.TU.utg1637.41|utg1637|GWHAAAA00001630.:235772-235927,	25.8301	25.4811	24.9041	26.2227	26.1944	26.09	1.31073	0.0627836	1.20215	-0.763934	NaN	NaN	NaN	44	44	11	346	346	92	19307	0	32331	6290500000	338	733	clathrin heavy chain 1 [Lactuca sativa]	XP_023771044.1	96.174	1699	32	17	1	1667	1	1698	0	3309	Clathrin heavy chain 1	Q0WNJ6	90.827	1657	120	16	1	1625	1	1657
evm.model.utg1639.9	GWHPAAAA011098	evm.model.utg1639.9|evm.TU.utg1639.9|utg1639|GWHAAAA00001500.:41297-41432,	23.3224	22.8352	22.5103	22.415	22.2965	22.5484	0.885516	0.151756	0.818854	0.469332	NaN	NaN	NaN	13	13	13	336	336	336	60978	0	37697	897660000	46	734	proline--tRNA ligase, cytoplasmic-like [Lactuca sativa]	XP_023769011.1	87.814	517	48	6	25	526	2	518	0	929	Proline--tRNA ligase, cytoplasmic (EC 6.1.1.15) (Prolyl-tRNA synthetase) (ProRS)	Q9M1R2	77.046	501	103	7	37	526	31	530
evm.model.utg16440.3	GWHPAAAA011143	evm.model.utg16440.3|evm.TU.utg16440.3|utg16440|GWHAAAA00002343.:18595-18855,	20.6962	20.3916	20.5517	21.2564	21.0118	21.1838	2.21534	0.0229139	1.6399	-0.604167	NaN	NaN	NaN	5	5	5	143	143	143	5808	0	15492	230340000	13	737	squalene epoxidase 1 [Taraxacum kok-saghyz]	AXU93512.1	98.117	531	0	5	1	521	1	531	0	1040	Squalene monooxygenase SE1 (EC 1.14.14.17) (Squalene epoxidase 1) (PgSQE1) (SE) (SE1) (gse)	O48651	76.236	526	107	7	11	518	11	536
evm.model.utg16474.10	GWHPAAAA011189	evm.model.utg16474.10|evm.TU.utg16474.10|utg16474|GWHAAAA00018974.:45514-45927,;evm.model.utg10704.6|evm.TU.utg10704.6|utg10704|GWHAAAA00003907.:23344-23401,	20.4019	20.3035	20.5945	20.4413	20.5428	20.551	0.352416	0.568158	0.245531	-0.0784009	NaN	NaN	NaN	1	1	1	37	37	37	39011	94118	32255	206340000	10	157	polyadenylate-binding protein-interacting protein 12-like isoform X2 [Cynara cardunculus var. scolymus]	XP_024972008.1	89.636	357	23	5	1	343	1	357	0	650	Polyadenylate-binding protein-interacting protein 11 (PABP-interacting protein 11) (Poly(A)-binding protein-interacting protein 11) (PAM2-containing protein CID11) (Protein CTC-INTERACTING DOMAIN 11)	Q9LPI5	71.237	299	76	4	49	343	66	358
evm.model.utg16475.4	GWHPAAAA011196	evm.model.utg16475.4|evm.TU.utg16475.4|utg16475|GWHAAAA00000173.:11144-11345,	23.0042	22.706	22.836	22.5292	22.2013	22.8144	0.781103	0.188405	0.724908	0.333767	NaN	NaN	NaN	5	1	1	118	25	25	55606	0	21795	334120000	13	738	casein kinase 1-like protein 3 [Lactuca sativa]	XP_023758645.1	93.113	363	17	4	1	355	1	363	0	689	Casein kinase 1-like protein 3 (EC 2.7.11.1) (Protein CASEIN KINASE I-LIKE 3) (CK1.3)	Q93Z18	72.752	367	88	6	1	358	1	364
evm.model.utg1649.7	GWHPAAAA011216	evm.model.utg1649.7|evm.TU.utg1649.7|utg1649|GWHAAAA00000863.:51787-51906,	24.0829	23.8853	23.9656	25.4657	25.9362	25.7985	3.50486	0.00855172	2.06795	-1.75553	NaN	NaN	NaN	20	20	1	593	593	58	65411	0	32331	4764800000	207	740	serine/threonine-protein phosphatase 2A 65 kDa regulatory subunit A beta isoform-like [Lactuca sativa]	XP_023756078.1	96.934	587	8	5	1	577	1	587	0	1141	Serine/threonine-protein phosphatase 2A 65 kDa regulatory subunit A beta isoform (AtA beta) (PP2A, subunit A, beta isoform)	Q38950	88.927	587	55	5	1	577	1	587
evm.model.utg16524.8	GWHPAAAA011303	evm.model.utg16524.8|evm.TU.utg16524.8|utg16524|GWHAAAA00026285.:53670-53672,	23.6735	23.2078	23.192	23.26	23.1738	23.3491	0.228588	0.751986	0.12379	0.0967999	NaN	NaN	NaN	4	4	3	453	453	353	15948	0	91989	1522600000	61	742	actin-depolymerizing factor 2 [Lactuca sativa]	XP_023749812.1	93.525	139	7	1	1	137	1	139	3e-90	267	Actin-depolymerizing factor 2 (ADF-2)	Q9FVI1	82.609	138	22	1	1	136	1	138
evm.model.utg16528.3	GWHPAAAA011310	evm.model.utg16528.3|evm.TU.utg16528.3|utg16528|GWHAAAA00006372.:5668-5683,	26.8755	26.3983	28.0602	27.1885	27.9679	27.7717	0.413315	0.48751	0.312016	-0.531366	NaN	NaN	NaN	6	6	6	812	812	812	76737	0	15166	13798000000	144	743	inhibitor of trypsin and hageman factor [Artemisia annua]	PWA76143.1	78.261	69	15	0	1	69	1	69	8.11e-31	111	Inhibitor of trypsin and hageman factor (CMTI-V)	P19873	58.824	68	28	0	2	69	1	68
evm.model.utg1654.32	GWHPAAAA011337	evm.model.utg1654.32|evm.TU.utg1654.32|utg1654|GWHAAAA00000530.:108957-109124,	19.0441	19.5038	17.3667	17.558	19.8941	17.3794	0.127501	0.873743	0.0586163	0.361026	NaN	NaN	NaN	3	3	3	89	89	89	49284	0	59107	78396000	6	744	eukaryotic translation initiation factor 3 subunit D-like [Lactuca sativa]	XP_023756985.1	88.592	412	19	5	46	429	162	573	0	721	Eukaryotic translation initiation factor 3 subunit D (eIF3d) (Eukaryotic translation initiation factor 3 subunit 7) (eIF-3-zeta) (p66)	P56820	74.752	404	73	6	53	428	185	587
evm.model.utg16565.7	GWHPAAAA011371	evm.model.utg16565.7|evm.TU.utg16565.7|utg16565|GWHAAAA00004119.:30107-31246,	24.7989	24.7879	24.8918	24.7112	24.6338	24.7948	0.926116	0.137879	0.860502	0.112933	NaN	NaN	NaN	23	23	9	282	282	143	11653	0	13596	3744200000	157	749	protein transport protein Sec24-like At3g07100 [Lactuca sativa]	XP_023734942.1	86.439	1084	70	17	1	1043	1	1048	0	1741	Protein transport protein Sec24-like At3g07100	Q9SFU0	62.625	1097	296	22	1	1043	1	1037
evm.model.utg16658.5	GWHPAAAA011546	evm.model.utg16658.5|evm.TU.utg16658.5|utg16658|GWHAAAA00008410.:26548-26590,	19.8041	19.6119	18.0761	19.3233	19.9382	19.3162	0.244672	0.729763	0.136818	-0.361858	NaN	NaN	NaN	12	2	2	164	42	42	98466	0	46863	74309000	7	753	coatomer subunit gamma-2 isoform X1 [Cynara cardunculus var. scolymus]	XP_024966958.1	92.994	885	46	8	1	869	1	885	0	1657	Coatomer subunit gamma (Gamma-coat protein) (Gamma-COP)	Q0WW26	82.957	886	133	10	1	869	1	885
evm.model.utg16709.32	GWHPAAAA011645	evm.model.utg16709.32|evm.TU.utg16709.32|utg16709|GWHAAAA00005207.:158546-158563,	17.6819	19.8317	19.3798	20.5717	20.7436	20.0985	1.03728	0.11297	0.947037	-1.50681	NaN	NaN	NaN	3	3	3	106	106	106	28242	0	54383	89579000	10	755	Sec1-like protein [Cynara cardunculus var. scolymus]	KVI06876.1	81.857	237	39	3	2	236	313	547	1.6e-128	385	Vacuolar protein-sorting-associated protein 33 homolog (AtVPS33)	Q94KJ7	65.957	235	66	3	8	236	321	547
evm.model.utg16713.3	GWHPAAAA011649	evm.model.utg16713.3|evm.TU.utg16713.3|utg16713|GWHAAAA00004930.:5105-5113,	22.2249	22.4235	22.516	23.8878	23.8848	23.6052	3.41864	0.00751515	2.12406	-1.40447	NaN	NaN	NaN	25	1	1	459	24	24	81001	0	33259	1475100000	16	756	V-type proton ATPase subunit a3-like [Lactuca sativa]	XP_023769720.1	90.557	646	44	9	64	692	52	697	0	1160	V-type proton ATPase subunit a3 (V-ATPase subunit a3) (V-type proton ATPase 95 kDa subunit a isoform 3) (V-ATPase 95 kDa isoform a3) (Vacuolar H(+)-ATPase subunit a isoform 3) (Vacuolar proton pump subunit a3) (Vacuolar proton translocating ATPase 95 kDa subunit a isoform 3)	Q8W4S4	73.059	657	154	12	64	700	52	705
evm.model.utg16743.3	GWHPAAAA011691	evm.model.utg16743.3|evm.TU.utg16743.3|utg16743|GWHAAAA00022170.:12067-12177,	21.6074	22.0948	21.4598	24.344	23.8214	23.7762	2.98658	0.0156667	1.80502	-2.25987	NaN	NaN	NaN	9	9	5	269	269	171	44433	0	65244	1062700000	45	758	isovaleryl-CoA dehydrogenase, mitochondrial-like [Lactuca sativa]	XP_023751505.1	91.932	409	24	5	1	401	1	408	0	757	2-methylacyl-CoA dehydrogenase, mitochondrial (EC 1.3.99.12) (2-methylbutanoyl-CoA dehydrogenase) (2-methylbutyryl-CoA dehydrogenase) (2MBCD) (Isovaleryl-CoA dehydrogenase 1) (St-IVD1)	Q9FS88	75.452	387	87	4	23	401	26	412
evm.model.utg16756.2	GWHPAAAA011720	evm.model.utg16756.2|evm.TU.utg16756.2|utg16756|GWHAAAA00002212.:10981-11042,	24.5794	25.002	24.5349	23.8074	23.1832	24.4639	1.04575	0.110696	0.955868	0.887267	NaN	NaN	NaN	13	13	13	604	604	604	29981	0	32331	2401300000	85	760	urease accessory protein G [Lactuca sativa]	XP_023773153.1	95.686	255	7	2	21	271	32	286	9.17e-175	492	Urease accessory protein G (AtUREG)	O64700	87.251	251	28	2	25	271	25	275
evm.model.utg16795.2	GWHPAAAA011789	evm.model.utg16795.2|evm.TU.utg16795.2|utg16795|GWHAAAA00031612.:15189-15395,;evm.model.utg1548.4|evm.TU.utg1548.4|utg1548|GWHAAAA00007399.:23177-23383,	25.8036	26.1834	24.948	25.4278	24.9484	25.1602	0.524622	0.35155	0.454013	0.4662	NaN	NaN	NaN	8	8	7	696	696	622	15473	0	14155	7948600000	100	641	dehydrin Rab18-like [Lactuca sativa]	XP_023764813.1	73.203	153	29	6	1	146	1	148	1.62e-44	152	Dehydrin Rab18	P30185	62.5	88	25	4	62	143	98	183
evm.model.utg1693.5	GWHPAAAA011939	evm.model.utg1693.5|evm.TU.utg1693.5|utg1693|GWHAAAA00016861.:28255-28540,	17.1509	22.1224	22.6275	23.7085	23.7983	23.3957	0.790804	0.183881	0.735463	-3.00057	NaN	NaN	NaN	5	5	4	39	39	325	25466	0	14037	1748700000	49	766	superoxide dismutase [Mn], mitochondrial-like [Cynara cardunculus var. scolymus]	XP_024979965.1	92.105	228	14	2	1	224	1	228	8.31e-152	430	Superoxide dismutase [Mn], mitochondrial (EC 1.15.1.1)	P11796	78.947	228	44	2	1	224	1	228
evm.model.utg16970.1	GWHPAAAA012006	evm.model.utg16970.1|evm.TU.utg16970.1|utg16970|GWHAAAA00017557.:7477-7574,	23.7486	24.7743	25.0494	24.5311	24.7564	24.4615	0.049837	0.947842	0.0232641	-0.0588996	NaN	NaN	NaN	13	8	8	749	588	588	27981	0	32331	3863800000	83	772	tubulin beta chain-like [Lactuca sativa]	XP_023765816.1	97.647	255	2	2	1	251	1	255	1.65e-180	512	Tubulin beta-1 chain (Beta-1-tubulin)	P18025	89.02	255	23	3	1	251	1	254
evm.model.utg16970.2	GWHPAAAA012007	evm.model.utg16970.2|evm.TU.utg16970.2|utg16970|GWHAAAA00017557.:10206-10275,	22.8928	23.0141	23.6443	22.4866	23.2251	22.9129	0.415493	0.484409	0.314788	0.308866	NaN	NaN	NaN	10	10	10	455	455	455	43504	0	51991	972080000	47	773	BRISC and BRCA1-A complex member 2 [Cynara cardunculus var. scolymus]	XP_024985553.1	84.127	378	50	5	1	368	1	378	0	657	BRISC and BRCA1-A complex member 2 (BRCA1-A complex subunit BRE) (BRCA1/BRCA2-containing complex subunit 45) (Brain and reproductive organ-expressed protein)	Q6GPL9	30.814	344	208	14	25	349	35	367
evm.model.utg1708.2	GWHPAAAA012126	evm.model.utg1708.2|evm.TU.utg1708.2|utg1708|GWHAAAA00026335.:25493-25793,	21.5585	21.4106	15.9563	22.4253	22.1894	22.1522	0.639088	0.260148	0.58478	-2.61383	NaN	NaN	NaN	8	8	8	205	205	205	69691	0	31395	529850000	31	779	vacuolar-sorting receptor 3-like [Lactuca sativa]	XP_023771919.1	91.866	627	38	7	2	616	1	626	0	1183	Vacuolar-sorting receptor 3 (AtVSR3) (BP80-like protein a') (AtBP80a') (Epidermal growth factor receptor-like protein 2a) (AtELP2a)	O80977	79.043	606	114	7	23	616	24	628
evm.model.utg171.26	GWHPAAAA012155	evm.model.utg171.26|evm.TU.utg171.26|utg171|GWHAAAA00001299.:138897-139790,	22.5653	21.5988	20.8654	22.0681	22.0615	21.9861	0.298095	0.649752	0.187252	-0.362066	NaN	NaN	NaN	14	14	8	302	302	193	55637	0	2511	828620000	38	780	geraniol 8-hydroxylase-like [Lactuca sativa]	XP_023756310.1	74.853	509	98	5	1	479	10	518	0	769	3,9-dihydroxypterocarpan 6A-monooxygenase (EC 1.14.14.93) (Cytochrome P450 93A1) (Dihydroxypterocarpan 6a-hydroxylase) (D6aH)	Q42798	32.341	504	304	12	5	472	1	503
evm.model.utg17101.6	GWHPAAAA012164	evm.model.utg17101.6|evm.TU.utg17101.6|utg17101|GWHAAAA00000174.:56864-56960,	23.2236	22.9924	23.3002	23.8548	23.6757	24.2119	1.81411	0.0319817	1.4951	-0.742067	NaN	NaN	NaN	12	7	7	401	254	254	42531	0	58365	1019000000	52	781	hypothetical protein LSAT_4X84140 [Lactuca sativa]	PLY63675.1	92.781	374	21	3	1	368	236	609	0	686	V-type proton ATPase subunit C (V-ATPase subunit C) (Vacuolar H(+)-ATPase subunit C) (Vacuolar proton pump subunit C)	Q9SDS7	76.738	374	80	4	1	367	1	374
evm.model.utg17204.2	GWHPAAAA012294	evm.model.utg17204.2|evm.TU.utg17204.2|utg17204|GWHAAAA00022882.:8367-8377,;evm.model.utg11270.7|evm.TU.utg11270.7|utg11270|GWHAAAA00015610.:37018-37028,	26.66	26.8574	26.7548	26.3989	26.5077	26.2455	1.76634	0.0346018	1.4609	0.373367	NaN	NaN	NaN	14	14	7	581	581	30	29559	0	21661	11281000000	192	229	40S ribosomal protein S3a-like [Lactuca sativa]	XP_023762955.1	95	260	9	2	1	256	1	260	8.66e-180	503	40S ribosomal protein S3a (CYC07 protein)	P33444	88.506	261	25	3	1	256	1	261
evm.model.utg17339.8	GWHPAAAA012455	evm.model.utg17339.8|evm.TU.utg17339.8|utg17339|GWHAAAA00024218.:32380-32516,	21.3597	21.2896	21.4061	21.472	21.2767	21.2271	0.117678	0.885493	0.0528149	0.0265331	NaN	NaN	NaN	8	8	8	292	292	292	46938	0	49316	580670000	36	794	ubiquitin-like modifier-activating enzyme 5 [Lactuca sativa]	XP_023732714.1	91.765	425	27	4	1	417	1	425	0	771	Ubiquitin-like modifier-activating enzyme 5 (Ubiquitin-activating enzyme 5)	O23034	76.674	433	82	9	1	417	1	430
evm.model.utg17434.6	GWHPAAAA012562	evm.model.utg17434.6|evm.TU.utg17434.6|utg17434|GWHAAAA00031490.:27259-27333,	20.563	19.8454	19.9465	19.6853	19.9641	19.3356	0.723807	0.216629	0.664283	0.456633	NaN	NaN	NaN	2	1	1	195	114	114	13633	35939	26901	87703000	8	797	nuclear transport factor 2B-like [Lactuca sativa]	XP_023772754.1	95.122	123	4	1	1	121	1	123	2.5e-80	241	Nuclear transport factor 2B (AtNTF2b) (NTF-2)	Q9C7F5	88.618	123	12	1	1	121	4	126
evm.model.utg17447.6	GWHPAAAA012577	evm.model.utg17447.6|evm.TU.utg17447.6|utg17447|GWHAAAA00027840.:39368-39844,	23.3031	23.2067	23.3519	23.9294	24.4121	24.1643	2.42341	0.0207869	1.68221	-0.881367	NaN	NaN	NaN	26	26	26	255	255	255	17065	0	85704	1514900000	80	798	hypothetical protein LSAT_4X167420 [Lactuca sativa]	PLY66520.1	89.162	1587	107	21	1	1534	1	1575	0	2802	Protein transport protein SEC31	Q5AAU3	32.609	92	51	2	1157	1248	917	997
evm.model.utg1754.17	GWHPAAAA012681	evm.model.utg1754.17|evm.TU.utg1754.17|utg1754|GWHAAAA00013225.:147474-147627,	20.8228	19.2756	16.6805	19.8535	20.1235	20.5921	0.441826	0.446324	0.35035	-1.2634	NaN	NaN	NaN	5	5	5	129	129	129	52803	0	56383	159770000	13	801	aldehyde dehydrogenase family 7 member B4 [Lactuca sativa]	XP_023761937.1	94.274	489	20	4	1	481	1	489	0	908	Aldehyde dehydrogenase family 7 member A1 (EC 1.2.1.3) (Antiquitin-1) (Brassica turgor-responsive/drought-induced gene 26 protein) (Btg-26)	Q41247	81.633	490	79	6	4	482	5	494
evm.model.utg17596.3	GWHPAAAA012767	evm.model.utg17596.3|evm.TU.utg17596.3|utg17596|GWHAAAA00008831.:12014-12096,;evm.model.utg9483.1|evm.TU.utg9483.1|utg9483|GWHAAAA00004370.:4583-4665,	20.1981	17.7703	20.3067	20.2689	19.3608	19.565	0.128978	0.872844	0.0590634	-0.306527	NaN	NaN	NaN	5	5	5	123	123	123	64162	0	60072	100390000	7	804	uncharacterized protein LOC111920945 [Lactuca sativa]	XP_023772277.1	89.679	591	49	6	1	581	1	589	0	1014	Outer envelope protein 64, chloroplastic (Translocon at the outer membrane of chloroplasts 64-III)	Q9LVH5	65.763	590	190	6	1	580	1	588
evm.model.utg17622.2	GWHPAAAA012788	evm.model.utg17622.2|evm.TU.utg17622.2|utg17622|GWHAAAA00007566.:11202-11276,	22.3834	21.8046	22.7417	23.7979	23.6094	23.62	2.08896	0.0237365	1.62458	-1.36587	NaN	NaN	NaN	16	16	3	251	251	56	90665	0	11829	1155000000	88	806	protein ROOT HAIR DEFECTIVE 3-like, partial [Lactuca sativa]	XP_023758382.1	89.721	788	63	9	3	772	2	789	0	1380	Protein ROOT HAIR DEFECTIVE 3 (EC 3.6.5.-) (Protein FRAGILE FIBER 4) (Protein SEY1 homolog 1)	P93042	71.722	778	195	10	10	768	4	775
evm.model.utg17634.4	GWHPAAAA012812	evm.model.utg17634.4|evm.TU.utg17634.4|utg17634|GWHAAAA00026367.:12650-12731,;evm.model.utg11572.7|evm.TU.utg11572.7|utg11572|GWHAAAA00016072.:27697-27981,	19.6186	20.0297	20.5639	20.6937	20.4763	21.0548	0.977946	0.124171	0.90598	-0.670867	NaN	NaN	NaN	5	5	5	231	231	231	31086	0	94709	255820000	13	263	uncharacterized protein LOC111916026 [Lactuca sativa]	XP_023767438.1	88.809	277	27	2	1	273	1	277	2.34e-177	498	Cell shape-determining protein MreC (Cell shape protein MreC)	Q8DMY2	34.328	67	43	1	12	78	43	108
evm.model.utg17642.2	GWHPAAAA012817	evm.model.utg17642.2|evm.TU.utg17642.2|utg17642|GWHAAAA00025837.:5994-6065,;evm.model.utg10288.9|evm.TU.utg10288.9|utg10288|GWHAAAA00001653.:31720-31791,	21.2855	21.4422	22.094	22.4074	22.1327	23.0828	1.16938	0.0867327	1.06182	-0.933734	NaN	NaN	NaN	6	6	6	356	356	356	21754	0	13401	517960000	23	809	trafficking protein particle complex subunit 5 [Helianthus annuus]	XP_022011347.1	97.938	194	2	1	1	192	1	194	4.31e-135	385	Trafficking protein particle complex subunit 5	Q54YG5	58.152	184	75	1	8	189	3	186
evm.model.utg17642.22	GWHPAAAA012827	evm.model.utg17642.22|evm.TU.utg17642.22|utg17642|GWHAAAA00025837.:109176-109277,;evm.model.utg10998.7|evm.TU.utg10998.7|utg10998|GWHAAAA00004108.:42607-42680,	22.82	23.531	23.3049	20.6899	15.872	20.1113	1.32149	0.0618111	1.20893	4.32755	NaN	NaN	NaN	4	4	4	291	291	291	12417	0	12371	795840000	18	200	60S ribosomal protein L36-2-like [Lactuca sativa]	XP_023758524.1	98.182	110	0	1	1	108	1	110	3.41e-67	206	60S ribosomal protein L36-2	Q9M352	81.081	111	18	1	1	108	1	111
evm.model.utg17642.5	GWHPAAAA012819	evm.model.utg17642.5|evm.TU.utg17642.5|utg17642|GWHAAAA00025837.:19110-19997,	21.954	21.8558	21.6565	22.272	22.0914	22.4449	1.53494	0.0440408	1.35614	-0.447333	NaN	NaN	NaN	4	4	4	282	282	282	36873	0	35719	485650000	22	811	protein transport protein SEC13 homolog A-like [Lactuca sativa]	XP_023730791.1	93.333	300	16	2	1	296	1	300	0	569	Protein transport protein SEC13 homolog B (SEC13-like protein B)	O64740	77.333	300	64	2	1	296	1	300
evm.model.utg17642.9	GWHPAAAA012822	evm.model.utg17642.9|evm.TU.utg17642.9|utg17642|GWHAAAA00025837.:35981-36004,	20.4304	20.0798	20.2019	22.7276	23.1132	21.9608	2.58248	0.02	1.69897	-2.36317	NaN	NaN	NaN	6	6	6	323	323	323	23979	0	16563	644900000	29	812	probable glycerol-3-phosphate acyltransferase 8 isoform X2 [Lactuca sativa]	XP_023730790.1	80.282	213	38	2	1	209	5	217	4.04e-115	339	Glycerol-3-phosphate 2-O-acyltransferase 4 (AtGPAT4) (EC 2.3.1.198) (Glycerol-3-phosphate acyltransferase 4)	Q9LMM0	61.215	214	73	5	1	209	1	209
evm.model.utg1765.10	GWHPAAAA012841	evm.model.utg1765.10|evm.TU.utg1765.10|utg1765|GWHAAAA00022216.:58454-59408,;evm.model.utg32214.1|evm.TU.utg32214.1|utg32214|GWHAAAA00015839.:21115-22039,;evm.model.utg1198.3|evm.TU.utg1198.3|utg1198|GWHAAAA00001436.:10752-10940,	19.6079	19.2515	19.3881	20.9727	20.6392	21.251	2.77236	0.0170667	1.76785	-1.53847	NaN	NaN	NaN	6	6	6	87	87	87	10839	0	10656	166120000	14	813	dual specificity tyrosine-phosphorylation-regulated kinase mbk-1-like [Lactuca sativa]	XP_023752407.1	75.724	1071	104	29	1	940	1	1046	0	1444	Probable serine/threonine-protein kinase dyrk2 (EC 2.7.12.1) (Dual specificity tyrosine-phosphorylation-regulated kinase 2)	Q54BC9	36.76	321	180	5	623	931	593	902
evm.model.utg17694.4	GWHPAAAA012900	evm.model.utg17694.4|evm.TU.utg17694.4|utg17694|GWHAAAA00003351.:24118-24338,	25.9867	25.9448	25.7525	24.6019	24.3008	25.0683	2.2083	0.0233203	1.63227	1.23767	NaN	NaN	NaN	13	13	7	751	751	465	24118	0	46505	6720600000	114	817	ras-related protein RABA1f-like [Lactuca sativa]	XP_023760748.1	96.313	217	4	2	1	213	1	217	8.92e-148	419	Ras-related protein RABA1f (AtRABA1f)	Q9FJH0	86.175	217	26	2	1	213	1	217
evm.model.utg17706.3	GWHPAAAA012909	evm.model.utg17706.3|evm.TU.utg17706.3|utg17706|GWHAAAA00002649.:25322-25369,;evm.model.utg18839.13|evm.TU.utg18839.13|utg18839|GWHAAAA00000366.:73462-73552,;evm.model.utg28590.2|evm.TU.utg28590.2|utg28590|GWHAAAA00027242.:12534-12587,	20.4028	20.2368	17.0718	18.4191	17.5647	18.1463	0.463806	0.421106	0.375609	1.19378	NaN	NaN	NaN	2	2	2	158	158	158	27889	0	55372	276220000	17	818	adenine phosphoribosyltransferase 1-like [Lactuca sativa]	XP_023755984.1	86.822	258	29	3	2	255	3	259	1.02e-153	437	Adenine phosphoribosyltransferase 1, chloroplastic (APRT 1) (AtAPT1) (EC 2.4.2.7)	P31166	80.791	177	30	2	82	254	63	239
evm.model.utg17713.3	GWHPAAAA012927	evm.model.utg17713.3|evm.TU.utg17713.3|utg17713|GWHAAAA00011794.:20871-20959,	24.7747	26.4381	26.3259	25.8338	25.9512	26.0418	0.0617209	0.938004	0.0277953	-0.0960331	NaN	NaN	NaN	8	7	7	135	107	107	69953	0	25009	9193500000	136	820	NADP-dependent malic enzyme, chloroplastic-like isoform X1 [Cynara cardunculus var. scolymus]	XP_024971287.1	87.422	644	59	10	1	625	1	641	0	1128	NADP-dependent malic enzyme, chloroplastic (NADP-ME) (EC 1.1.1.40)	P36444	84.713	628	74	9	20	625	20	647
evm.model.utg17728.10	GWHPAAAA012950	evm.model.utg17728.10|evm.TU.utg17728.10|utg17728|GWHAAAA00010870.:37438-37512,;evm.model.utg3196.11|evm.TU.utg3196.11|utg3196|GWHAAAA00006418.:37174-37245,	21.4533	21.346	21.1135	22.0476	21.1372	21.849	0.564413	0.31476	0.50202	-0.373666	NaN	NaN	NaN	5	2	2	457	178	178	14601	0	79276	306360000	23	821	Ribosomal protein S26e [Artemisia annua]	PWA51801.1	96.774	124	2	1	2	123	236	359	1.06e-81	253	40S ribosomal protein S26-1	P49206	78.761	113	22	1	1	111	1	113
evm.model.utg17785.10	GWHPAAAA013046	evm.model.utg17785.10|evm.TU.utg17785.10|utg17785|GWHAAAA00007138.:34588-34626,	22.3017	22.4893	21.338	22.3699	23.134	22.1312	0.464142	0.421215	0.375496	-0.502034	NaN	NaN	NaN	11	11	10	187	187	175	88845	0	21221	692730000	35	825	serine/threonine-protein phosphatase 6 regulatory subunit 3-like [Lactuca sativa]	XP_023738084.1	82.53	830	64	16	1	782	1	797	0	1333	Serine/threonine-protein phosphatase 6 regulatory subunit 3 (SAPS domain family member 3)	Q5F471	31.57	586	319	19	1	525	1	565
evm.model.utg17819.2	GWHPAAAA013115	evm.model.utg17819.2|evm.TU.utg17819.2|utg17819|GWHAAAA00030604.:10578-11477,	22.2173	22.3494	22.2104	24.2518	24.5538	24.4838	4.54269	0.007	2.1549	-2.17077	NaN	NaN	NaN	15	15	15	433	433	433	57066	0	11412	1752200000	95	827	cytochrome P450 71A6-like [Lactuca sativa]	XP_023756141.1	87.776	499	53	4	1	491	6	504	0	854	Cytochrome P450 71A6 (EC 1.14.-.-) (Fragment)	O04164	49.149	470	216	9	41	489	36	503
evm.model.utg1782.3	GWHPAAAA013117	evm.model.utg1782.3|evm.TU.utg1782.3|utg1782|GWHAAAA00020959.:12933-13061,	23.7516	23.021	23.8812	24.2329	24.3627	24.5011	1.3647	0.0576232	1.2394	-0.8143	NaN	NaN	NaN	21	21	21	438	438	438	6826	0	10936	1842500000	149	828	dynamin-related protein 5A [Lactuca sativa]	XP_023728300.1	97.044	609	6	6	1	597	1	609	0	1194	Dynamin-related protein 5A (Soybean dynamin-like protein 5A) (SDL5A)	Q39828	83.115	610	90	7	1	597	1	610
evm.model.utg1784.23	GWHPAAAA013149	evm.model.utg1784.23|evm.TU.utg1784.23|utg1784|GWHAAAA00001783.:74254-74364,	22.8321	22.5689	22.4835	23.6635	24.6251	24.4379	2.17563	0.0224403	1.64897	-1.614	NaN	NaN	NaN	24	24	24	358	358	358	89654	0	1544	2004400000	118	829	glutamine--tRNA ligase-like [Lactuca sativa]	XP_023751914.1	94.529	786	27	8	1	770	1	786	0	1505	Glutamine--tRNA ligase (EC 6.1.1.18) (Glutaminyl-tRNA synthetase) (GlnRS)	P52780	75.761	788	165	8	3	770	13	794
evm.model.utg17842.1	GWHPAAAA013151	evm.model.utg17842.1|evm.TU.utg17842.1|utg17842|GWHAAAA00003639.:2528-2563,;evm.model.utg36405.1|evm.TU.utg36405.1|utg36405|GWHAAAA00008148.:747-916,	18.7475	18.9148	18.656	18.8083	18.818	18.8723	0.313565	0.627575	0.202334	-0.0600999	NaN	NaN	NaN	2	2	2	118	118	118	21101	5298	25393	34809000	2	830	uncharacterized protein LOC112513197 isoform X2 [Cynara cardunculus var. scolymus]	XP_024975148.1	79.032	186	32	2	1	184	1	181	1.05e-88	268	GTPase HflX (GTP-binding protein HflX)	Q8RAS5	35.065	77	47	2	81	156	79	153
evm.model.utg1787.11	GWHPAAAA013195	evm.model.utg1787.11|evm.TU.utg1787.11|utg1787|GWHAAAA00020548.:47089-47259,	22.4561	22.4717	22.0897	22.4008	21.9966	21.9269	0.525538	0.350917	0.454796	0.231067	NaN	NaN	NaN	6	6	6	478	478	478	20801	0	17487	768270000	40	831	ricin B-like lectin R40G3 [Lactuca sativa]	XP_023768968.1	90.805	174	14	1	1	172	86	259	9.35e-112	328	Ricin B-like lectin EULS3 (Euonymus lectin S3) (AtEULS3)	Q945P1	64.706	170	56	2	7	172	148	317
evm.model.utg17926.10	GWHPAAAA013276	evm.model.utg17926.10|evm.TU.utg17926.10|utg17926|GWHAAAA00027761.:27602-27741,	25.8751	25.3893	25.2412	26.3956	25.8014	25.9107	0.944284	0.135363	0.8685	-0.534033	NaN	NaN	NaN	2	2	2	46	46	46	69016	0	12888	10243000000	73	835	subtilisin-like protease SBT3.17 [Helianthus annuus]	XP_022038654.1	77.083	48	9	1	1	46	31	78	1.5e-14	72.4	Probable serine/threonine-protein kinase PBL20 (EC 2.7.11.1) (PBS1-like protein 20)	F4JPX3	27.778	54	34	2	7	55	48	101
evm.model.utg17973.1	GWHPAAAA013301	evm.model.utg17973.1|evm.TU.utg17973.1|utg17973|GWHAAAA00024919.:5975-6247,	21.702	21.5054	17.7774	16.9431	21.8718	21.141	0.0594917	0.939899	0.0269188	0.342961	NaN	NaN	NaN	36	1	1	551	33	33	92844	0	62273	279450000	5	838	dynamin-related protein 3A-like [Lactuca sativa]	XP_023750708.1	90.974	842	50	14	1	819	1	839	0	1469	Dynamin-related protein 3A (Dynamin-like protein 2) (Dynamin-like protein 2a)	Q8S944	73.324	746	174	11	23	749	29	768
evm.model.utg17989.1	GWHPAAAA013343	evm.model.utg17989.1|evm.TU.utg17989.1|utg17989|GWHAAAA00023690.:7528-8165,	23.6368	24.1247	23.3962	25.1248	25.4496	25.3476	2.60349	0.0195	1.70997	-1.5881	NaN	NaN	NaN	17	17	17	246	246	246	97127	0	32331	3880400000	154	839	uncharacterized protein LOC111921536 [Lactuca sativa]	XP_023772886.1	87.524	521	55	5	1	511	1	521	0	907	26S proteasome non-ATPase regulatory subunit 5 (26S protease subunit S5 basic) (26S proteasome subunit S5B)	Q8BJY1	20.804	423	288	13	93	498	98	490
evm.model.utg18018.4	GWHPAAAA013372	evm.model.utg18018.4|evm.TU.utg18018.4|utg18018|GWHAAAA00021755.:21986-22087,	22.2785	21.7597	22.6007	21.7275	22.833	22.0812	0.000746207	1	0	-0.000933329	NaN	NaN	NaN	14	14	14	18	18	18	13363	0	37257	755290000	36	840	regulator of nonsense transcripts 1 homolog [Cynara cardunculus var. scolymus]	XP_024985180.1	89.457	1252	57	26	1	1183	1	1246	0	2152	Regulator of nonsense transcripts 1 homolog (EC 3.6.4.-) (ATP-dependent helicase UPF1)	Q9FJR0	74.901	1267	197	34	1	1183	1	1230
evm.model.utg18048.10	GWHPAAAA013401	evm.model.utg18048.10|evm.TU.utg18048.10|utg18048|GWHAAAA00000832.:29465-29578,;evm.model.utg17105.4|evm.TU.utg17105.4|utg17105|GWHAAAA00029372.:20741-20854,	26.68	26.4732	26.4161	26.4839	26.515	26.0837	0.433106	0.459775	0.337455	0.162233	NaN	NaN	NaN	20	20	3	548	548	117	44638	0	32331	13310000000	330	782	60S ribosomal protein L4 [Lactuca sativa]	XP_023728932.1	96.742	399	7	3	1	393	1	399	0	775	60S ribosomal protein L4-1 (L1)	Q9SF40	79.449	399	75	4	2	393	4	402
evm.model.utg1807.86	GWHPAAAA013466	evm.model.utg1807.86|evm.TU.utg1807.86|utg1807|GWHAAAA00009864.:374458-374540,;evm.model.utg863.16|evm.TU.utg863.16|utg863|GWHAAAA00013341.:126555-126637,	20.7354	20.6495	20.5159	21.4092	21.342	20.9383	1.68841	0.0367126	1.43518	-0.596233	NaN	NaN	NaN	4	4	4	342	342	342	13869	0	39638	903480000	25	847	60S ribosomal protein L31 [Lactuca sativa]	XP_023769811.1	96.667	120	2	1	1	118	1	120	2.46e-76	230	60S ribosomal protein L31	Q9M573	87.931	116	12	1	5	118	6	121
evm.model.utg1807.93	GWHPAAAA013471	evm.model.utg1807.93|evm.TU.utg1807.93|utg1807|GWHAAAA00009864.:425623-425865,	25.4806	25.6589	25.4408	26.45	26.2938	26.8294	2.35174	0.0220308	1.65697	-0.997634	NaN	NaN	NaN	24	21	20	668	599	582	58904	0	32331	7663300000	156	849	ATP-dependent 6-phosphofructokinase 6-like isoform X1 [Lactuca sativa]	XP_023769816.1	92.351	536	31	5	1	526	1	536	0	1004	ATP-dependent 6-phosphofructokinase 3 (ATP-PFK 3) (Phosphofructokinase 3) (EC 2.7.1.11) (Phosphohexokinase 3)	Q94AA4	76.349	482	100	8	49	520	2	479
evm.model.utg18090.14	GWHPAAAA013492	evm.model.utg18090.14|evm.TU.utg18090.14|utg18090|GWHAAAA00027521.:50186-51637:+|Frame:	23.1811	23.4712	23.6472	23.5548	23.5335	22.9668	0.126681	0.874048	0.0584647	0.0814667	NaN	NaN	NaN	3	1	1	7	25	25	53131	0	71954	1766900000	11	850	UDP-glucose 6-dehydrogenase 1 [Lactuca sativa]	XP_023731287.1	93.196	485	22	7	1	475	1	484	0	905	UDP-glucose 6-dehydrogenase 1 (UDP-Glc dehydrogenase 1) (UDP-GlcDH 1) (UDPGDH 1) (EC 1.1.1.22) (Gm-UGD1)	Q96558	81.95	482	78	6	1	475	1	480
evm.model.utg18111.4	GWHPAAAA013528	evm.model.utg18111.4|evm.TU.utg18111.4|utg18111|GWHAAAA00025920.:31173-31650,	21.9556	22.1334	22.341	22.3063	21.7029	21.1106	0.530301	0.345824	0.461145	0.436734	NaN	NaN	NaN	4	4	4	136	136	136	50657	0	99438	524520000	25	852	low-temperature-induced cysteine proteinase-like [Lactuca sativa]	XP_023746565.1	91.087	460	30	5	1	449	1	460	0	804	Cysteine proteinase RD21A (EC 3.4.22.-) (Protein RESPONSIVE TO DEHYDRATION 21) (RD21)	P43297	67.756	459	130	9	5	453	7	457
evm.model.utg18129.3	GWHPAAAA013543	evm.model.utg18129.3|evm.TU.utg18129.3|utg18129|GWHAAAA00005365.:44879-44882,	21.5781	21.1647	21.0164	22.2174	22.4058	22.0131	2.0409	0.023096	1.63646	-0.959033	NaN	NaN	NaN	10	10	10	517	517	517	36543	0	92844	742330000	41	853	probable voltage-gated potassium channel subunit beta [Lactuca sativa]	XP_023767325.1	93.252	326	16	3	1	320	1	326	0	626	Probable voltage-gated potassium channel subunit beta (K(+) channel subunit beta) (Potassium voltage beta 1) (KV-beta1)	O23016	82.569	327	50	4	1	320	1	327
evm.model.utg18163.2	GWHPAAAA013581	evm.model.utg18163.2|evm.TU.utg18163.2|utg18163|GWHAAAA00022503.:14285-15457:+|Frame:	24.0541	23.6271	24.1163	25.2696	25.6104	25.6381	2.89998	0.0163692	1.78597	-1.57353	NaN	NaN	NaN	26	4	4	864	228	228	42692	0	32331	3320500000	68	856	putative S-adenosylmethionine synthase 3 [Helianthus annuus]	OTG34972.1	95.897	390	10	3	1	384	68	457	0	770	S-adenosylmethionine synthase 2 (AdoMet synthase 2) (EC 2.5.1.6) (Methionine adenosyltransferase 2) (MAT 2)	Q6SYB9	92.051	390	25	3	1	384	1	390
evm.model.utg1818.3	GWHPAAAA013601	evm.model.utg1818.3|evm.TU.utg1818.3|utg1818|GWHAAAA00008934.:56547-56550,;evm.model.utg14041.8|evm.TU.utg14041.8|utg14041|GWHAAAA00006729.:22848-22851,;evm.model.utg11101.14|evm.TU.utg11101.14|utg11101|GWHAAAA00026817.:62534-62537,	21.9447	21.526	21.4098	22.1636	21.9582	22.3991	1.24379	0.074875	1.12566	-0.546801	NaN	NaN	NaN	5	5	5	324	324	324	24122	0	21065	780720000	28	216	60S ribosomal protein L15 [Helianthus annuus]	XP_021974160.1	97.549	204	1	2	1	200	1	204	6.16e-140	398	60S ribosomal protein L15	O82528	90.686	204	15	2	1	200	1	204
evm.model.utg1827.11	GWHPAAAA013734	evm.model.utg1827.11|evm.TU.utg1827.11|utg1827|GWHAAAA00008521.:77554-77561,;evm.model.utg1969.14|evm.TU.utg1969.14|utg1969|GWHAAAA00008875.:78830-79096,;evm.model.utg15436.3|evm.TU.utg15436.3|utg15436|GWHAAAA00006878.:32205-32228,	21.6249	21.0992	21.3244	18.3739	20.2222	19.534	1.61185	0.0397343	1.40083	1.97279	NaN	NaN	NaN	4	4	4	129	129	129	54536	0	16769	223140000	17	863	phosphomevalonate kinase 2 [Taraxacum kok-saghyz]	AMB19701.1	97	500	7	4	1	492	1	500	0	985	Phosphomevalonate kinase, peroxisomal (EC 2.7.4.2) (5-phosphomevalonate kinase) (AtPMK)	Q9C6T1	67.992	503	149	7	1	492	1	502
evm.model.utg1827.3	GWHPAAAA013730	evm.model.utg1827.3|evm.TU.utg1827.3|utg1827|GWHAAAA00008521.:15585-16025:-|Frame:	23.1561	23.3072	23.6583	22.3602	22.7648	23.2249	0.950621	0.134212	0.872209	0.590567	NaN	NaN	NaN	6	4	4	397	274	274	16384	0	17747	1352500000	53	865	ribosomal protein L15 [Artemisia annua]	PWA46089.1	92.466	146	9	1	1	144	1	146	2.78e-93	275	60S ribosomal protein L27a-3	P49637	83.562	146	22	1	1	144	1	146
evm.model.utg18307.3	GWHPAAAA013794	evm.model.utg18307.3|evm.TU.utg18307.3|utg18307|GWHAAAA00004261.:18543-19715:+|Frame:	25.846	26.9992	26.8028	27.0892	27.4466	27.4092	0.958935	0.13085	0.883226	-0.765666	NaN	NaN	NaN	29	15	12	849	528	39	42795	0	3139	14950000000	275	870	S-adenosylmethionine synthase 2-like [Lactuca sativa]	XP_023744851.1	97.179	390	5	3	1	384	1	390	0	775	S-adenosylmethionine synthase 2 (AdoMet synthase 2) (EC 2.5.1.6) (Methionine adenosyltransferase 2) (MAT 2)	Q6SYB9	92.308	390	24	3	1	384	1	390
evm.model.utg18314.5	GWHPAAAA013811	evm.model.utg18314.5|evm.TU.utg18314.5|utg18314|GWHAAAA00003850.:35852-35953,	18.8657	18.509	18.4893	19.5759	18.1693	19.1866	0.33641	0.591173	0.228285	-0.355933	NaN	NaN	NaN	3	3	3	10	10	10	55101	0	78873	51516000	9	872	kinesin-like protein KIN-14B [Lactuca sativa]	XP_023763087.1	90.855	503	34	6	1	491	765	1267	0	873	Kinesin-like protein KIN-14A (Geminivirus Rep-interacting motor protein) (Geminivirus replication protein-interacting protein) (Kinesin CDKA-1-associated protein 1) (Kinesin-like protein KCA1) (Kinesin-like protein for actin-based chloroplast movement 1)	Q9LX99	68.876	498	132	6	1	483	784	1273
evm.model.utg18320.9	GWHPAAAA013835	evm.model.utg18320.9|evm.TU.utg18320.9|utg18320|GWHAAAA00003431.:27466-27487,	20.9524	21.0109	21.4801	18.4765	18.636	17.8166	3.14974	0.0115102	1.93892	2.83813	NaN	NaN	NaN	1	1	1	83	83	83	25886	94206	32363	97505000	9	874	OTU domain-containing protein At3g57810 [Lactuca sativa]	XP_023742543.1	89.13	230	17	4	1	224	1	228	2.08e-141	404	OTU domain-containing protein At3g57810	Q8LBZ4	34.194	155	80	7	74	224	168	304
evm.model.utg18375.6	GWHPAAAA013888	evm.model.utg18375.6|evm.TU.utg18375.6|utg18375|GWHAAAA00000115.:30281-30531,	20.7156	20.5056	20.7011	20.1834	19.8823	20.2427	1.83598	0.032455	1.48872	0.537966	NaN	NaN	NaN	6	6	6	66	66	66	12514	0	98229	172220000	11	875	uncharacterized protein LOC111896095 isoform X1 [Lactuca sativa]	XP_023747885.1	81.116	1165	154	23	1	1112	1	1152	0	1795	UHRF1-binding protein 1 (ICBP90-binding protein 1) (Ubiquitin-like containing PHD and RING finger domains 1-binding protein 1)	Q6BDS2	25.243	206	134	7	1	202	1	190
evm.model.utg18407.10	GWHPAAAA013926	evm.model.utg18407.10|evm.TU.utg18407.10|utg18407|GWHAAAA00027222.:49239-49365,	20.7102	21.2642	17.2104	21.7965	21.5544	21.485	0.671801	0.24368	0.61318	-1.88369	NaN	NaN	NaN	9	9	9	174	174	174	82797	0	31606	335790000	26	877	probable pre-mRNA-splicing factor ATP-dependent RNA helicase DEAH2 isoform X1 [Lactuca sativa]	XP_023734758.1	95.628	732	17	8	1	717	1	732	0	1427	Probable pre-mRNA-splicing factor ATP-dependent RNA helicase DEAH2 (EC 3.6.4.13) (DEAH RNA helicase homolog PRP43)	Q9LZQ9	86.32	731	80	9	1	717	1	725
evm.model.utg18407.9	GWHPAAAA013925	evm.model.utg18407.9|evm.TU.utg18407.9|utg18407|GWHAAAA00027222.:44857-45005,	22.8656	22.6242	23.4706	24.0005	23.8936	23.999	1.73581	0.0349831	1.45614	-0.977566	NaN	NaN	NaN	19	19	19	359	359	359	74815	0	77449	1571000000	115	878	long chain acyl-CoA synthetase 1-like [Lactuca sativa]	XP_023734761.1	92.273	660	39	6	1	648	1	660	0	1243	Long chain acyl-CoA synthetase 1 (EC 6.2.1.3) (Protein ECERIFERUM 8)	O22898	63.927	657	225	6	4	648	3	659
evm.model.utg18412.2	GWHPAAAA013933	evm.model.utg18412.2|evm.TU.utg18412.2|utg18412|GWHAAAA00016418.:3257-3426,	20.8076	20.2272	20.2059	22.0622	21.2669	21.4973	1.75027	0.0349013	1.45716	-1.19523	NaN	NaN	NaN	5	5	5	213	213	213	30612	0	10562	288750000	27	880	reticulon-like protein B1 [Lactuca sativa]	XP_023744615.1	89.925	268	21	3	1	262	1	268	3.21e-162	459	Reticulon-like protein B1 (AtRTNLB1) (VirB2-interacting protein 1)	Q9SUR3	63.78	254	85	4	13	262	24	274
evm.model.utg18469.12	GWHPAAAA014011	evm.model.utg18469.12|evm.TU.utg18469.12|utg18469|GWHAAAA00003775.:34812-34877,;evm.model.utg7251.8|evm.TU.utg7251.8|utg7251|GWHAAAA00004300.:39887-39979,	23.1738	22.7071	23.098	24.3152	24.0831	23.7852	2.14607	0.0228323	1.64145	-1.0682	NaN	NaN	NaN	19	19	19	202	202	202	14062	0	77166	1384900000	79	885	eukaryotic translation initiation factor 5B-like [Lactuca sativa]	XP_023759341.1	84.774	1307	122	24	1	1242	1	1295	0	1704	Eukaryotic translation initiation factor 5B (eIF-5B) (EC 3.6.5.3) (Translation initiation factor IF-2)	Q10251	55.896	653	251	14	613	1241	439	1078
evm.model.utg1851.12	GWHPAAAA014068	evm.model.utg1851.12|evm.TU.utg1851.12|utg1851|GWHAAAA00006905.:69559-70101,	20.7301	20.5961	20.983	22.7681	22.3793	22.7568	3.39803	0.00729412	2.13703	-1.865	NaN	NaN	NaN	6	6	6	194	194	194	41568	0	12335	475370000	30	888	protein RETICULATA-RELATED 4, chloroplastic-like [Lactuca sativa]	XP_023745984.1	86.772	378	43	4	11	381	11	388	0	608	Protein RETICULATA-RELATED 4, chloroplastic	Q94CJ5	69.58	286	83	2	97	378	101	386
evm.model.utg18532.14	GWHPAAAA014104	evm.model.utg18532.14|evm.TU.utg18532.14|utg18532|GWHAAAA00009893.:57486-57820,	22.6809	21.7151	22.4798	22.7029	22.8105	21.6651	0.0756339	0.928075	0.0324169	-0.1009	NaN	NaN	NaN	5	5	5	262	262	262	30171	0	8865	704070000	33	890	F-box protein SKIP19-like [Lactuca sativa]	XP_023732906.1	56.175	251	105	3	1	246	1	251	7.76e-85	265	Putative F-box/LRR-repeat protein 23	Q9S9V9	39.13	69	40	1	180	246	17	85
evm.model.utg18532.28	GWHPAAAA014105	evm.model.utg18532.28|evm.TU.utg18532.28|utg18532|GWHAAAA00009893.:108404-109825:+|Frame:	17.8276	21.252	20.8733	20.5522	20.6611	21.2153	0.304516	0.639707	0.194019	-0.825226	NaN	NaN	NaN	10	10	10	258	258	258	51865	0	18193	320820000	18	891	probable LRR receptor-like serine/threonine-protein kinase At4g36180 [Lactuca sativa]	XP_023766667.1	87.738	473	50	4	1	465	1	473	0	820	DNA damage-repair/toleration protein DRT100	Q00874	30	120	83	1	69	187	227	346
evm.model.utg18549.4	GWHPAAAA014136	evm.model.utg18549.4|evm.TU.utg18549.4|utg18549|GWHAAAA00017884.:17536-17582,;evm.model.utg1807.90|evm.TU.utg1807.90|utg1807|GWHAAAA00009864.:398120-398166,	21.9824	20.0224	21.369	23.4228	23.9044	23.7728	1.90426	0.029809	1.52565	-2.5754	NaN	NaN	NaN	17	17	15	614	614	565	53914	0	19241	3154700000	133	848	mitochondrial-processing peptidase subunit alpha-like [Lactuca sativa]	XP_023769815.1	94.632	503	17	5	1	493	1	503	0	950	Mitochondrial-processing peptidase subunit alpha (EC 3.4.24.64) (Alpha-MPP) (Ubiquinol-cytochrome-c reductase subunit II) (EC 7.1.1.8)	P29677	72.345	499	129	5	1	491	1	498
evm.model.utg18589.7	GWHPAAAA014178	evm.model.utg18589.7|evm.TU.utg18589.7|utg18589|GWHAAAA00025709.:47846-47983,	21.1398	20.4798	20.5278	21.2862	17.8532	16.3027	0.683174	0.237816	0.623759	2.2351	NaN	NaN	NaN	5	5	5	152	152	152	50074	0	25124	230180000	15	894	hypothetical protein LSAT_4X660 [Lactuca sativa]	PLY67724.1	78.657	417	51	11	15	394	528	943	0	578	Calmodulin-binding transcription activator 4 (AtCAMTA4) (AtFIN21) (Ethylene-induced calmodulin-binding protein 4) (EICBP4) (Ethylene-induced calmodulin-binding protein d) (EICBP.d) (Signal-responsive protein 5) (AtSR5)	Q9FYG2	58.911	404	139	9	26	402	593	996
evm.model.utg18599.5	GWHPAAAA014188	evm.model.utg18599.5|evm.TU.utg18599.5|utg18599|GWHAAAA00005623.:36370-37140:+|Frame:	25.1795	24.9611	24.7888	24.8099	25.6102	25.5854	0.555814	0.323332	0.490351	-0.3587	NaN	NaN	NaN	9	9	9	695	695	695	28054	0	98246	2336400000	112	896	uncharacterized protein LOC111887912 [Lactuca sativa]	XP_023739815.1	38.342	193	109	2	1	183	1	193	6.49e-30	121	Filamentous hemagglutinin	P12255	24.537	216	132	8	2	196	3259	3464
evm.model.utg18604.8	GWHPAAAA014201	evm.model.utg18604.8|evm.TU.utg18604.8|utg18604|GWHAAAA00014642.:23157-23666:-|Frame:;evm.model.utg1804.4|evm.TU.utg1804.4|utg1804|GWHAAAA00010047.:21774-22115,	22.0324	22.0182	22.7572	23.4437	22.8822	23.643	1.46483	0.0474855	1.32344	-1.0537	NaN	NaN	NaN	6	6	6	485	485	485	19035	0	15902	746930000	38	843	uncharacterized protein LOC111917097 [Lactuca sativa]	XP_023768532.1	86.826	167	19	2	1	164	1	167	6.37e-94	279	Indole-3-acetic acid-induced protein ARG7	P32295	57.576	66	25	2	87	149	24	89
evm.model.utg18645.3	GWHPAAAA014238	evm.model.utg18645.3|evm.TU.utg18645.3|utg18645|GWHAAAA00022002.:16394-16830,	25.1008	25.8411	25.5256	26.7977	27.1573	26.9265	2.45263	0.0198621	1.70197	-1.47133	NaN	NaN	NaN	6	1	1	89	19	19	97564	0	61134	9191400000	64	898	phospholipase D alpha 1 [Lactuca sativa]	XP_023764670.1	93.078	809	40	8	56	848	1	809	0	1554	Phospholipase D alpha 1 (PLD 1) (EC 3.1.4.4) (Choline phosphatase 1) (Phosphatidylcholine-hydrolyzing phospholipase D 1)	Q70EW5	85.043	809	104	9	56	848	1	808
evm.model.utg1867.14	GWHPAAAA014276	evm.model.utg1867.14|evm.TU.utg1867.14|utg1867|GWHAAAA00005853.:67364-67539,	23.5843	23.198	22.5247	23.4396	23.7694	23.877	0.816103	0.173668	0.76028	-0.593	NaN	NaN	NaN	4	4	4	19	19	19	28343	0	51786	1987300000	52	899	reticulon-like protein B1 [Lactuca sativa]	XP_023738480.1	91.235	251	17	3	1	247	1	250	6.31e-149	424	Reticulon-like protein B2 (AtRTNLB2) (VirB2-interacting protein 2)	Q9SUT9	62.55	251	81	4	8	247	22	270
evm.model.utg18710.2	GWHPAAAA014344	evm.model.utg18710.2|evm.TU.utg18710.2|utg18710|GWHAAAA00027917.:19104-19545,	21.7546	21.8505	22.1126	21.17	21.8471	21.5407	0.801049	0.179241	0.746563	0.386634	NaN	NaN	NaN	5	5	5	226	226	226	37925	0	22384	401070000	32	901	dnaJ homolog subfamily B member 1-like [Cynara cardunculus var. scolymus]	XP_024975339.1	87.32	347	35	5	1	339	1	346	0	594	DnaJ homolog subfamily B member 13 (Testis and spermatogenesis cell-related protein 6) (Testis spermatocyte apoptosis-related gene 6 protein) (Testis spermatogenesis apoptosis-related gene 3 protein) (Testis spermatogenesis apoptosis-related gene 6 protein)	Q80Y75	43.553	349	153	8	1	338	1	316
evm.model.utg18717.6	GWHPAAAA014351	evm.model.utg18717.6|evm.TU.utg18717.6|utg18717|GWHAAAA00016889.:19142-19245,	19.4448	19.5684	19.643	16.6916	17.5811	17.9838	2.28065	0.0241739	1.61665	2.13326	NaN	NaN	NaN	1	1	1	48	48	48	42267	9434	32449	46847000	2	902	DNA-directed RNA polymerases I and III subunit rpac1-like [Lactuca sativa]	XP_023759557.1	91.421	373	26	3	1	367	1	373	0	697	DNA-directed RNA polymerases I and III subunit rpac1 (RNA polymerases I and III subunit AC1)	Q54SN4	41.908	346	169	4	20	359	14	333
evm.model.utg18871.6	GWHPAAAA014558	evm.model.utg18871.6|evm.TU.utg18871.6|utg18871|GWHAAAA00027991.:47862-48011,	23.064	22.9436	21.3153	23.7695	23.6256	23.8202	1.07582	0.105158	0.978158	-1.29747	NaN	NaN	NaN	13	13	8	304	304	177	61252	0	10376	1263900000	69	909	probable serine/threonine protein phosphatase 2A regulatory subunit B''delta [Lactuca sativa]	XP_023755412.1	96.038	530	11	5	1	520	1	530	0	1034	Probable serine/threonine protein phosphatase 2A regulatory subunit B''gamma (AtB''gamma) (Serine/threonine protein phosphatase 2A regulatory subunit B''beta 2 isoform) (AtB''beta 2) (PP2A, B'' subunit, beta 2 isoform)	Q8VZQ4	72.83	530	127	8	7	520	8	536
evm.model.utg18875.6	GWHPAAAA014565	evm.model.utg18875.6|evm.TU.utg18875.6|utg18875|GWHAAAA00007927.:10081-11349:+|Frame:	16.1389	21.9778	22.2255	23.0046	21.43	21.1737	0.352503	0.568861	0.244994	-1.75537	NaN	NaN	NaN	6	4	4	192	142	142	46881	0	83943	415100000	15	910	protein ELC-like [Lactuca sativa]	XP_023750260.1	89.104	413	35	5	12	414	12	424	0	684	Protein ELC (AtELC) (ESCRT-I complex subunit VPS23 homolog 1) (Protein VACUOLAR PROTEIN SORTING 23A) (Vacuolar protein-sorting-associated protein 23 homolog 1)	Q9LHG8	57.246	414	152	7	1	408	1	395
evm.model.utg18875.9	GWHPAAAA014567	evm.model.utg18875.9|evm.TU.utg18875.9|utg18875|GWHAAAA00007927.:27524-27696,;evm.model.utg18875.11|evm.TU.utg18875.11|utg18875|GWHAAAA00007927.:39293-39623,	21.4267	21.1159	21.496	21.7554	21.3821	21.5531	0.613332	0.275516	0.559853	-0.217333	NaN	NaN	NaN	12	12	12	121	121	121	16891	0	65759	473470000	26	911	eukaryotic translation initiation factor 4G-like [Lactuca sativa]	XP_023750242.1	74.923	1631	246	44	1	1503	1	1596	0	2196	Eukaryotic translation initiation factor 4G (eIF-4G) (eIF4G) (Eukaryotic initiation factor 4F subunit p220) (eIF-4F p220 subunit)	B9FXV5	33.911	404	157	22	78	422	109	461
evm.model.utg1888.2	GWHPAAAA014577	evm.model.utg1888.2|evm.TU.utg1888.2|utg1888|GWHAAAA00030479.:6457-7617:+|Frame:	21.2041	20.924	20.9425	21.1371	20.9227	20.8728	0.140177	0.860426	0.0652865	0.0459989	NaN	NaN	NaN	5	5	5	192	192	192	43915	0	59475	272110000	21	912	protein RMD5 homolog [Lactuca sativa]	XP_023751885.1	86.269	386	47	3	1	380	1	386	0	687	Protein RMD5 homolog	Q9T075	53.69	393	164	7	1	380	1	388
evm.model.utg1889.11	GWHPAAAA014593	evm.model.utg1889.11|evm.TU.utg1889.11|utg1889|GWHAAAA00013744.:41485-42465,	19.8137	20.0109	16.7557	17.2983	15.3628	17.2524	0.837097	0.167322	0.776447	2.22225	NaN	NaN	NaN	1	1	1	44	44	44	45957	93371	31057	65952000	2	913	NPL4-like protein 1 [Lactuca sativa]	XP_023744245.1	94.647	411	14	4	1	403	1	411	0	788	NPL4-like protein 1	Q9LYC2	68.293	410	121	5	3	403	4	413
evm.model.utg189.19	GWHPAAAA014622	evm.model.utg189.19|evm.TU.utg189.19|utg189|GWHAAAA00000147.:73675-73993,	21.3082	21.9123	20.4149	22.6958	22.6013	22.5896	1.50277	0.0446777	1.34991	-1.4171	NaN	NaN	NaN	13	13	10	15	15	124	13015	0	36758	1052900000	38	916	protein transport protein SEC16B homolog [Lactuca sativa]	XP_023744745.1	63.201	1481	209	69	1	1173	1	1453	0	1477	Protein transport protein SEC16B homolog (Protein MAIGO 5 homolog)	Q9FGK8	43.236	1397	533	53	1	1173	1	1361
evm.model.utg1896.17	GWHPAAAA014734	evm.model.utg1896.17|evm.TU.utg1896.17|utg1896|GWHAAAA00004014.:88287-88501,;evm.model.utg6339.1|evm.TU.utg6339.1|utg6339|GWHAAAA00024574.:8849-9183,	24.8186	23.6431	24.749	23.9987	23.3499	23.6745	0.793607	0.183266	0.736918	0.729201	NaN	NaN	NaN	8	8	8	234	234	234	52506	0	78761	1526400000	68	923	tryptophan aminotransferase-related protein 3-like [Lactuca sativa]	XP_023770857.1	83.721	473	64	6	1	462	1	471	0	771	Tryptophan aminotransferase-related protein 4 (EC 2.6.1.-)	Q93Z38	51.082	462	190	11	13	455	8	452
evm.model.utg18980.5	GWHPAAAA014767	evm.model.utg18980.5|evm.TU.utg18980.5|utg18980|GWHAAAA00020742.:18650-18790,	27.455	27.7519	27.2588	28.1937	28.1435	27.9333	1.66886	0.0368941	1.43304	-0.6016	NaN	NaN	NaN	10	10	10	707	707	707	2079	0	32331	24755000000	323	927	hypothetical protein LSAT_7X31141 [Lactuca sativa]	PLY89714.1	82.902	193	21	2	1	181	1	193	1.11e-109	320	Cysteine proteinase inhibitor 12 (Oryzacystatin XII) (OC-XII) (Oryzacystatin-12)	Q0JNR2	57.868	197	63	4	4	180	48	244
evm.model.utg19003.2	GWHPAAAA014796	evm.model.utg19003.2|evm.TU.utg19003.2|utg19003|GWHAAAA00019234.:13139-13330,;evm.model.utg13773.4|evm.TU.utg13773.4|utg13773|GWHAAAA00004676.:21197-21391,;evm.model.utg9443.5|evm.TU.utg9443.5|utg9443|GWHAAAA00016203.:19286-19633:-|Frame:	18.6321	18.9938	17.8582	19.6043	17.0579	17.2726	0.229568	0.750136	0.12486	0.516433	NaN	NaN	NaN	2	2	2	93	93	93	11008	95193	33688	128950000	11	490	cysteine proteinase inhibitor A-like [Lactuca sativa]	XP_023735425.1	82.474	97	17	0	1	97	1	97	1.18e-50	164	Cysteine proteinase inhibitor A (Cystatin-A) (SCA)	Q10992	84.146	82	13	0	16	97	1	82
evm.model.utg1902.5	GWHPAAAA014813	evm.model.utg1902.5|evm.TU.utg1902.5|utg1902|GWHAAAA00009555.:21945-22161,	19.8471	20.1203	19.7619	21.1272	19.78	19.7924	0.283441	0.666712	0.176062	-0.323434	NaN	NaN	NaN	5	2	1	128	56	3	67716	0	58786	123530000	9	928	hypothetical protein LSAT_9X36480 [Lactuca sativa]	PLY95984.1	80.164	610	109	6	1	598	1	610	0	967	Heat shock cognate 70 kDa protein	P09189	65.397	604	191	8	8	594	7	609
evm.model.utg19091.2	GWHPAAAA014927	evm.model.utg19091.2|evm.TU.utg19091.2|utg19091|GWHAAAA00023909.:7667-7919,;evm.model.utg11620.14|evm.TU.utg11620.14|utg11620|GWHAAAA00003758.:59440-59692,	28.0448	27.4945	26.3968	27.3963	27.6554	27.2415	0.0844632	0.923988	0.0343337	-0.119034	NaN	NaN	NaN	10	10	7	757	757	645	16441	0	32331	25541000000	243	268	hypothetical protein LSAT_7X2601 [Lactuca sativa]	PLY64205.1	82.781	151	24	1	1	149	1	151	1.49e-82	249	Desiccation protectant protein Lea14 homolog	P46519	60.265	151	58	1	1	149	1	151
evm.model.utg19115.9	GWHPAAAA014964	evm.model.utg19115.9|evm.TU.utg19115.9|utg19115|GWHAAAA00003075.:54397-54413,	22.143	21.8761	17.7309	21.8155	21.8042	21.7213	0.347518	0.574575	0.240653	-1.19701	NaN	NaN	NaN	6	6	6	336	336	336	25565	0	11502	422250000	31	936	elongation factor 1-delta 1-like [Lactuca sativa]	XP_023771513.1	93.478	230	11	2	1	226	1	230	1.93e-136	391	Elongation factor 1-delta (EF-1-delta) (Elongation factor 1B-beta) (eEF-1B beta)	P93447	78.448	232	38	4	1	226	1	226
evm.model.utg1914.13	GWHPAAAA014997	evm.model.utg1914.13|evm.TU.utg1914.13|utg1914|GWHAAAA00002824.:63729-63845,	24.9431	25.0223	24.2934	24.3432	24.7207	25.0553	0.0517494	0.946591	0.0238376	0.0465336	NaN	NaN	NaN	21	21	20	581	581	567	57742	0	32331	5935100000	181	938	beta-glucosidase 24-like isoform X2 [Lactuca sativa]	XP_023759428.1	84.848	495	67	4	1	487	1	495	0	875	Beta-glucosidase 24 (Os6bglu24) (EC 3.2.1.21)	Q5Z9Z0	47.984	496	223	11	14	479	14	504
evm.model.utg19143.1	GWHPAAAA015006	evm.model.utg19143.1|evm.TU.utg19143.1|utg19143|GWHAAAA00020414.:130-212,	21.2637	20.5751	21.0997	20.7646	20.5875	21.2814	0.126715	0.874958	0.0580128	0.101667	NaN	NaN	NaN	7	7	1	183	183	26	61962	0	16925	302820000	25	940	diphthine--ammonia ligase [Lactuca sativa]	XP_023767769.1	74.658	146	34	2	1	144	51	195	4.74e-56	210	Diphthine--ammonia ligase (EC 6.3.1.14) (ATP-binding domain-containing protein 4) (Diphthamide synthase) (Diphthamide synthetase) (Protein DPH6 homolog)	A2RV01	44.521	146	75	4	1	143	52	194
evm.model.utg1915.10	GWHPAAAA015013	evm.model.utg1915.10|evm.TU.utg1915.10|utg1915|GWHAAAA00002749.:46614-46624,	20.7171	20.7061	20.5885	20.6325	21.086	20.4044	0.0629937	0.941839	0.0260233	-0.0370668	NaN	NaN	NaN	10	3	3	469	188	188	29701	0	73057	234910000	6	941	40S ribosomal protein S3a [Cynara cardunculus var. scolymus]	XP_024994700.1	93.846	260	12	2	1	256	1	260	1.31e-169	478	40S ribosomal protein S3a (CYC07 protein)	P33444	88.123	261	26	3	1	256	1	261
evm.model.utg19167.3	GWHPAAAA015032	evm.model.utg19167.3|evm.TU.utg19167.3|utg19167|GWHAAAA00009753.:27192-27520,	21.3464	19.0149	18.0786	22.3364	22.7366	22.5335	1.45069	0.0480126	1.31864	-3.05553	NaN	NaN	NaN	16	12	11	192	157	142	11963	0	38008	511450000	30	946	protein transport protein SEC31 homolog B-like isoform X1 [Lactuca sativa]	XP_023751203.1	91.501	1106	63	16	1	1079	1	1102	0	1988	Protein transport protein SEC31 homolog B (SEC31-like protein B)	Q8L611	60.724	1133	357	30	5	1079	2	1104
evm.model.utg1925.35	GWHPAAAA015171	evm.model.utg1925.35|evm.TU.utg1925.35|utg1925|GWHAAAA00002249.:176739-178130:-|Frame:	20.239	20.4353	21.0813	20.4625	20.4222	20.8284	0.0164714	0.985345	0.00641168	0.0141678	NaN	NaN	NaN	4	4	4	168	168	168	52139	0	10251	176040000	13	954	zeatin O-xylosyltransferase-like [Lactuca sativa]	XP_023764698.1	86.237	465	51	7	1	455	1	462	0	788	Zeatin O-glucosyltransferase (EC 2.4.1.203) (Trans-zeatin O-beta-D-glucosyltransferase)	Q9ZSK5	50.972	463	200	15	6	455	11	459
evm.model.utg19262.5	GWHPAAAA015193	evm.model.utg19262.5|evm.TU.utg19262.5|utg19262|GWHAAAA00004047.:26258-26502,	19.7481	19.4222	19.9802	20.9853	21.195	21.1066	2.87312	0.0177313	1.75126	-1.3788	NaN	NaN	NaN	3	3	3	219	219	219	27342	0	29387	168760000	12	956	2-oxoglutarate dehydrogenase, mitochondrial-like [Cynara cardunculus var. scolymus]	XP_024979434.1	91.561	237	16	2	1	233	787	1023	7.42e-153	460	2-oxoglutarate dehydrogenase, mitochondrial (EC 1.2.4.2) (2-oxoglutarate dehydrogenase complex component E1) (OGDC-E1) (Alpha-ketoglutarate dehydrogenase)	Q54JE4	44.053	227	115	5	1	225	793	1009
evm.model.utg19280.1	GWHPAAAA015216	evm.model.utg19280.1|evm.TU.utg19280.1|utg19280|GWHAAAA00022176.:7460-7702,	21.7803	22.818	22.473	23.8039	23.9591	23.6017	1.9463	0.0272746	1.56424	-1.43113	NaN	NaN	NaN	12	12	12	378	378	378	42363	0	79809	993270000	47	959	codeine O-demethylase-like [Helianthus annuus]	XP_022035291.1	75.493	355	80	4	1	348	1	355	0	557	Codeine O-demethylase (EC 1.14.11.32)	D4N502	44.348	345	181	6	13	347	17	360
evm.model.utg19281.4	GWHPAAAA015217	evm.model.utg19281.4|evm.TU.utg19281.4|utg19281|GWHAAAA00012420.:15837-16132,	23.1133	22.9363	23.103	21.5595	21.9718	22.2342	2.27884	0.024	1.61979	1.12903	NaN	NaN	NaN	3	3	2	258	258	17	17006	0	23072	422200000	27	960	RecName: Full=Root allergen protein;Short=RAP	O49065.1	77.358	159	32	2	1	157	1	157	7.15e-84	252	Root allergen protein (RAP)	O49065	77.358	159	32	2	1	157	1	157
evm.model.utg19307.1	GWHPAAAA015268	evm.model.utg19307.1|evm.TU.utg19307.1|utg19307|GWHAAAA00001343.:7864-7902,;evm.model.utg22174.3|evm.TU.utg22174.3|utg22174|GWHAAAA00012915.:31061-31894,	19.7621	20.8047	17.9024	20.1668	20.982	21.0543	0.625603	0.26766	0.572417	-1.24464	NaN	NaN	NaN	12	4	3	16	56	46	11555	0	16498	128910000	13	963	protein transport protein Sec24-like At4g32640 [Lactuca sativa]	XP_023744336.1	90.084	958	51	16	117	1046	125	1066	0	1669	Protein transport protein Sec24-like At4g32640	Q9M081	65.66	1060	283	27	25	1047	65	1080
evm.model.utg19310.3	GWHPAAAA015273	evm.model.utg19310.3|evm.TU.utg19310.3|utg19310|GWHAAAA00020015.:5357-5383,	20.0414	20.1206	19.9915	19.8621	19.346	19.8896	0.908806	0.143861	0.842057	0.351933	NaN	NaN	NaN	11	1	1	21	25	25	80048	97665	21945	76020000	2	964	hypothetical protein LSAT_7X54081 [Lactuca sativa]	PLY75489.1	74.9	498	75	10	235	688	375	866	0	663	Probable serine/threonine-protein kinase SIS8 (EC 2.7.11.1) (MAPKK kinase SIS8) (Protein SUGAR INSENSITIVE 8)	Q9C9U5	37.786	262	146	5	428	684	754	1003
evm.model.utg19329.2	GWHPAAAA015295	evm.model.utg19329.2|evm.TU.utg19329.2|utg19329|GWHAAAA00000055.:14754-15203,	22.0113	22.7448	22.0082	22.4902	17.8544	16.3061	0.834413	0.167647	0.775604	3.3712	NaN	NaN	NaN	1	1	1	23	23	23	52999	0	46526	594750000	13	965	hypothetical protein HannXRQ_Chr17g0557871 [Helianthus annuus]	OTF87080.1	33.094	417	230	12	28	430	29	410	1.95e-52	192	Glutamyl-tRNA reductase (GluTR) (EC 1.2.1.70)	Q2SL96	27.841	176	100	8	277	436	252	416
evm.model.utg19331.1	GWHPAAAA015296	evm.model.utg19331.1|evm.TU.utg19331.1|utg19331|GWHAAAA00009457.:8527-9294,	20.6377	20.4146	20.4937	19.6986	20.0894	20.1372	1.61155	0.0395882	1.40243	0.540267	NaN	NaN	NaN	5	5	5	232	232	232	39378	0	14127	187830000	11	966	3'-hydroxy-N-methyl-(S)-coclaurine 4'-O-methyltransferase-like [Lactuca sativa]	XP_023766444.1	85.876	354	43	4	1	348	1	353	0	616	Acetylserotonin O-methyltransferase (EC 2.1.1.4) (N-acetylserotonin O-methyltransferase) (AtASMT)	Q9T003	52.514	358	145	8	14	347	24	380
evm.model.utg19387.11	GWHPAAAA015361	evm.model.utg19387.11|evm.TU.utg19387.11|utg19387|GWHAAAA00015227.:45112-45519,	36.7302	36.4442	36.7762	30.4167	30.0807	30.087	5.73597	0.007	2.1549	6.4554	NaN	NaN	NaN	32	32	31	855	855	855	25166	0	32331	6803300000000	5899	970	small rubber particle protein SRPP4 [Taraxacum brevicorniculatum]	AGE89409.1	97.706	218	1	2	18	231	1	218	2.19e-144	411	Stress-related protein (PvSRP)	Q41112	44.72	161	80	4	57	209	6	165
evm.model.utg19414.2	GWHPAAAA015399	evm.model.utg19414.2|evm.TU.utg19414.2|utg19414|GWHAAAA00004478.:18073-19467:+|Frame:	23.4473	23.0589	23.1838	22.7277	22.9402	23.0623	0.996788	0.118793	0.925209	0.319934	NaN	NaN	NaN	9	6	6	241	20	20	51396	0	4327	923350000	48	973	UDP-glycosyltransferase 84B1-like [Lactuca sativa]	XP_023729535.1	82.863	461	71	4	1	453	1	461	0	787	UDP-glycosyltransferase 84B1 (EC 2.4.1.-)	O22182	42.048	459	247	10	5	451	3	454
evm.model.utg1950.6	GWHPAAAA015478	evm.model.utg1950.6|evm.TU.utg1950.6|utg1950|GWHAAAA00000605.:28904-29821,	24.9426	25.5061	25.4474	25.5668	25.3705	25.7719	0.564848	0.314758	0.502023	-0.271034	NaN	NaN	NaN	37	37	33	591	591	533	10046	0	32331	5663800000	272	975	AP-4 complex subunit epsilon-like, partial [Lactuca sativa]	XP_023770574.1	84.25	927	92	20	1	889	34	944	0	1468	AP-4 complex subunit epsilon (AP-4 adaptor complex subunit epsilon) (Adaptor-related protein complex 4 subunit epsilon) (Epsilon subunit of AP-4) (Epsilon-adaptin)	Q8L7A9	65.815	939	256	19	1	888	13	937
evm.model.utg19517.1	GWHPAAAA015492	evm.model.utg19517.1|evm.TU.utg19517.1|utg19517|GWHAAAA00031290.:352-421,	23.63	23.3178	24.3215	24.6773	24.7689	24.5543	1.40052	0.0549069	1.26037	-0.9104	NaN	NaN	NaN	5	5	5	37	37	37	24696	0	95555	2522700000	78	976	pectinesterase 31 [Lactuca sativa]	XP_023731957.1	92.07	227	14	2	1	223	1	227	3.91e-148	424	Pectinesterase 31 (PE 31) (EC 3.1.1.11) (Pectin methylesterase 31) (AtPME31)	Q9LVQ0	82.667	225	35	2	3	223	5	229
evm.model.utg19566.14	GWHPAAAA015582	evm.model.utg19566.14|evm.TU.utg19566.14|utg19566|GWHAAAA00014398.:57297-57446,	20.0798	19.9557	19.4873	21.6194	21.0555	21.4961	2.47106	0.0186909	1.72837	-1.5494	NaN	NaN	NaN	6	6	6	166	166	166	43055	0	19771	189400000	15	979	hypothetical protein LSAT_7X19661 [Lactuca sativa]	PLY98851.1	92.746	386	22	3	1	380	35	420	0	723	Bifunctional riboflavin kinase/FMN phosphatase [Includes: FMN phosphatase (EC 3.1.3.102) (FMN phosphohydrolase);Riboflavin kinase (EC 2.7.1.26) (Flavokinase)]	Q84MD8	66.667	375	119	3	1	369	3	377
evm.model.utg19632.2	GWHPAAAA015663	evm.model.utg19632.2|evm.TU.utg19632.2|utg19632|GWHAAAA00001047.:5098-5337,;evm.model.utg19050.4|evm.TU.utg19050.4|utg19050|GWHAAAA00026835.:36656-36895,	20.5119	20.3161	19.9435	20.748	20.7029	20.5975	1.15983	0.0906143	1.0428	-0.425633	NaN	NaN	NaN	5	5	5	126	126	126	51973	0	10041	148220000	10	981	protein transport protein Sec61 subunit alpha-like [Lactuca sativa]	XP_023745562.1	98.316	475	0	4	1	467	1	475	0	928	Protein transport protein Sec61 subunit alpha (Secretory 61 complex subunit alpha)	Q54XK2	71.922	463	122	4	4	458	2	464
evm.model.utg19667.4	GWHPAAAA015690	evm.model.utg19667.4|evm.TU.utg19667.4|utg19667|GWHAAAA00028215.:35020-35925:-|Frame:;evm.model.utg9798.5|evm.TU.utg9798.5|utg9798|GWHAAAA00003977.:46072-46977:+|Frame:	22.5938	23.8207	22.5613	25.0041	24.0098	23.9003	1.13656	0.093619	1.02864	-1.3128	NaN	NaN	NaN	7	7	7	482	482	482	32336	0	12819	2111200000	49	982	protein transport protein SEC13 homolog B-like isoform X1 [Lactuca sativa]	XP_023738483.1	88.963	299	29	2	1	295	7	305	0	535	Protein transport protein SEC13 homolog B (SEC13-like protein B)	O64740	73.49	298	75	2	1	294	1	298
evm.model.utg19718.2	GWHPAAAA015764	evm.model.utg19718.2|evm.TU.utg19718.2|utg19718|GWHAAAA00005565.:8895-9374,	16.9538	21.8612	22.6935	20.3822	21.1445	22.0256	0.135666	0.86429	0.0633405	-0.681262	NaN	NaN	NaN	1	1	1	86	86	86	19316	0	70801	183610000	10	986	uncharacterized protein LOC111899812 [Lactuca sativa]	XP_023751444.1	90.062	161	14	1	14	172	15	175	1.38e-97	288	Uncharacterized protein At5g01610	Q9M015	26.4	125	82	5	15	136	42	159
evm.model.utg19756.7	GWHPAAAA015827	evm.model.utg19756.7|evm.TU.utg19756.7|utg19756|GWHAAAA00003146.:32702-32746,	22.7144	22.552	21.13	21.9392	22.5626	22.532	0.145483	0.858582	0.0662182	-0.212467	NaN	NaN	NaN	43	11	8	379	115	88	17573	0	66398	829220000	45	990	hypothetical protein LSAT_9X62220 [Lactuca sativa]	PLY62585.1	90.792	1553	11	18	1	1487	1	1487	0	2789	Clathrin heavy chain 1	Q0WNJ6	85.915	923	77	10	618	1487	735	1657
evm.model.utg19808.1	GWHPAAAA015863	evm.model.utg19808.1|evm.TU.utg19808.1|utg19808|GWHAAAA00029632.:23189-23276,	21.1479	21.6782	21.6424	22.0642	22.5367	22.5798	1.71948	0.0351405	1.45419	-0.904066	NaN	NaN	NaN	8	8	8	23	23	23	58553	0	63654	1163700000	59	992	cyprosin-like [Lactuca sativa]	XP_023757119.1	89.733	487	39	6	53	528	21	507	0	887	Cyprosin (EC 3.4.23.-) (Fragment)	P40782	75.476	473	105	5	67	528	1	473
evm.model.utg1983.9	GWHPAAAA015897	evm.model.utg1983.9|evm.TU.utg1983.9|utg1983|GWHAAAA00017120.:50133-51358,	15.9776	21.4604	21.0922	20.804	19.4275	21.1944	0.201221	0.791702	0.101438	-0.965243	NaN	NaN	NaN	8	5	5	66	48	48	1949	0	20473	244380000	13	994	brefeldin A-inhibited guanine nucleotide-exchange protein 2-like [Lactuca sativa]	XP_023730741.1	86.753	1774	166	24	1	1710	1	1769	0	3060	Brefeldin A-inhibited guanine nucleotide-exchange protein 2 (BIG2) (ARF guanine-nucleotide exchange factor BIG2)	Q9LZX8	67.796	1801	481	27	1	1710	1	1793
evm.model.utg19854.7	GWHPAAAA015923	evm.model.utg19854.7|evm.TU.utg19854.7|utg19854|GWHAAAA00031147.:24376-24524,	22.236	22.5508	22.3218	23.4866	23.1896	23.0323	2.2205	0.0233784	1.63119	-0.866634	NaN	NaN	NaN	16	2	0	511	62	0	47328	0	18411	788440000	18	998	26S proteasome non-ATPase regulatory subunit 11 homolog [Cynara cardunculus var. scolymus]	XP_024985544.1	89.356	357	13	4	53	384	1	357	0	589	26S proteasome non-ATPase regulatory subunit 11 homolog (19S proteosome subunit 9) (AtS9) (26S proteasome regulatory subunit RPN6) (AtRPN6) (26S proteasome regulatory subunit S9 homolog)	Q9LP45	79.487	351	45	5	60	384	6	355
evm.model.utg1992.17	GWHPAAAA015998	evm.model.utg1992.17|evm.TU.utg1992.17|utg1992|GWHAAAA00007314.:67746-67772,	19.8233	19.3365	20.7094	22.388	23.1465	23.1254	2.46204	0.019292	1.71462	-2.93023	NaN	NaN	NaN	9	9	9	202	202	202	80496	0	16631	638720000	35	1001	vacuolar protein sorting-associated protein 52 A isoform X1 [Lactuca sativa]	XP_023760386.1	94.201	707	27	7	1	693	1	707	0	1340	Vacuolar protein sorting-associated protein 52 A (AtVPS52) (ARE1-like protein POK) (Protein POKY POLLEN TUBE) (Protein T-DNA TRANSMISSION DEFECT 8)	Q94KD3	76.945	707	149	7	1	693	1	707
evm.model.utg19939.4	GWHPAAAA016029	evm.model.utg19939.4|evm.TU.utg19939.4|utg19939|GWHAAAA00002348.:25911-26139,	25.2898	25.6393	25.8014	25.555	25.8728	26.2921	0.559589	0.320006	0.494842	-0.329801	NaN	NaN	NaN	22	22	22	372	372	372	99621	0	10061	5104200000	190	1002	phospholipase SGR2-like isoform X2 [Lactuca sativa]	XP_023735899.1	77.62	916	136	17	1	857	1	906	0	1395	Phospholipase SGR2 (EC 3.1.1.-) (Protein SHOOT GRAVITROPISM 2)	Q8W5R2	57.701	922	303	20	12	854	15	928
evm.model.utg19972.2	GWHPAAAA016096	evm.model.utg19972.2|evm.TU.utg19972.2|utg19972|GWHAAAA00009897.:5806-7398:-|Frame:;evm.model.utg11272.4|evm.TU.utg11272.4|utg11272|GWHAAAA00009611.:22919-24511:-|Frame:	25.1791	24.517	24.8023	26.0917	26.1098	26.0492	2.53782	0.0202474	1.69363	-1.25077	NaN	NaN	NaN	27	27	27	575	575	575	59399	0	32331	7515900000	186	230	allene oxide synthase [Lactuca sativa]	XP_023728547.1	91.165	532	35	6	1	520	1	532	0	951	Allene oxide synthase (EC 4.2.1.92) (Cytochrome P450 74A2) (Rubber particle protein) (RPP)	Q40778	76.66	467	99	5	64	520	7	473
evm.model.utg19972.5	GWHPAAAA016099	evm.model.utg19972.5|evm.TU.utg19972.5|utg19972|GWHAAAA00009897.:18832-18942,;evm.model.utg11272.8|evm.TU.utg11272.8|utg11272|GWHAAAA00009611.:34600-34710,	19.4047	19.6678	18.0439	21.2621	21.1228	20.6628	1.67999	0.0364762	1.43799	-1.97711	NaN	NaN	NaN	8	8	8	129	129	129	99576	0	26831	266060000	22	231	exocyst complex component SEC3A-like [Lactuca sativa]	XP_023728550.1	94.357	886	28	11	1	865	1	885	0	1690	Exocyst complex component SEC3A (AtSec3a)	Q9SX85	81.124	890	140	12	1	865	1	887
evm.model.utg20117.10	GWHPAAAA016288	evm.model.utg20117.10|evm.TU.utg20117.10|utg20117|GWHAAAA00001477.:30182-30360,	22.5841	22.6096	22.9974	22.7868	22.7091	22.168	0.302703	0.642189	0.192337	0.175734	NaN	NaN	NaN	7	7	7	341	341	341	248	0	43834	832580000	44	1018	pre-mRNA cleavage factor Im 25 kDa subunit 1 [Lactuca sativa]	XP_023756874.1	83.929	224	28	5	1	216	1	224	2.92e-129	372	Pre-mRNA cleavage factor Im 25 kDa subunit 1 (Cleavage and polyadenylation specificity factor 25 kDa subunit) (AtCFI-25) (CFIm-25) (CPSF 25 kDa subunit) (Cleavage and polyadenylation specificity factor subunit 25)	Q94AF0	63.462	208	67	3	17	215	14	221
evm.model.utg20117.4	GWHPAAAA016286	evm.model.utg20117.4|evm.TU.utg20117.4|utg20117|GWHAAAA00001477.:7382-7505,	25.135	25.6497	26.0852	25.7301	25.0222	25.5359	0.217863	0.767248	0.115064	0.1939	NaN	NaN	NaN	50	50	42	436	436	373	17228	0	32331	6482600000	311	1019	myosin-17-like [Lactuca sativa]	XP_023756851.1	92.031	1531	78	17	1	1487	1	1531	0	2792	Myosin-17 (Myosin XI K) (AtXIK)	F4K5J1	77.502	1529	300	18	1	1487	1	1527
evm.model.utg2012.16	GWHPAAAA016305	evm.model.utg2012.16|evm.TU.utg2012.16|utg2012|GWHAAAA00006196.:96450-96519,	25.7558	25.5865	25.7762	25.6158	25.6198	25.6015	0.709388	0.223208	0.65129	0.0937996	NaN	NaN	NaN	22	22	22	697	697	697	44525	0	28178	6159100000	239	1020	putative developmentally regulated G-protein 2, partial [Taraxacum brevicorniculatum]	AIU34469.1	98.492	398	0	3	1	392	1	398	0	793	Developmentally-regulated G-protein 1 (AtDRG1) (Developmentally-regulated G-protein 2A) (AtDRG2a)	Q9LQK0	87.688	398	43	3	1	392	1	398
evm.model.utg2012.17	GWHPAAAA016306	evm.model.utg2012.17|evm.TU.utg2012.17|utg2012|GWHAAAA00006196.:101093-101185,	21.3567	19.5254	21.4118	21.7865	22.4003	22.5808	1.05395	0.109284	0.961443	-1.49123	NaN	NaN	NaN	5	5	5	317	317	317	27285	0	44273	496600000	26	1021	proteasome subunit alpha type-6 [Cynara cardunculus var. scolymus]	XP_024972886.1	95.935	246	6	2	1	242	1	246	4.96e-173	485	Proteasome subunit alpha type-6 (EC 3.4.25.1) (20S proteasome alpha subunit A) (20S proteasome subunit alpha-1)	Q9XG77	89.024	246	23	2	1	242	1	246
evm.model.utg2014.3	GWHPAAAA016318	evm.model.utg2014.3|evm.TU.utg2014.3|utg2014|GWHAAAA00006051.:20411-20797,	21.5071	21.3995	20.6254	21.927	22.3838	21.4488	0.893916	0.149236	0.826126	-0.742533	NaN	NaN	NaN	17	17	17	182	182	182	11841	0	29655	660630000	54	1023	exocyst complex component SEC5A-like isoform X2 [Lactuca sativa]	XP_023748778.1	86.722	1077	91	18	1	1031	1	1071	0	1840	Exocyst complex component SEC5B (AtSec5b)	F4HWE6	59.636	1100	365	26	1	1031	1	1090
evm.model.utg20155.4	GWHPAAAA016337	evm.model.utg20155.4|evm.TU.utg20155.4|utg20155|GWHAAAA00028528.:51219-51290,	20.1708	20.4025	21.2971	20.3278	20.0763	20.5997	0.314899	0.627143	0.202633	0.288866	NaN	NaN	NaN	4	4	4	96	96	96	62326	0	10932	110300000	9	1026	protein misato homolog 1 [Lactuca sativa]	XP_023743293.1	81.436	571	88	7	1	553	1	571	0	924	Protein misato homolog 1	Q2YDW2	28.22	528	307	19	2	491	6	499
evm.model.utg20156.6	GWHPAAAA016341	evm.model.utg20156.6|evm.TU.utg20156.6|utg20156|GWHAAAA00028462.:27823-27881,	18.6529	18.5517	16.7134	17.7517	18.5166	18.521	0.16028	0.837332	0.0771023	-0.290418	NaN	NaN	NaN	2	2	2	39	39	39	56975	6993	24634	32149000	3	1027	IST1-like protein [Lactuca sativa]	XP_023760841.1	79.046	482	70	12	39	502	6	474	0	665	IST1-like protein	Q54I39	35.429	175	103	5	45	213	7	177
evm.model.utg20169.3	GWHPAAAA016354	evm.model.utg20169.3|evm.TU.utg20169.3|utg20169|GWHAAAA00017155.:17098-17322,	25.7841	26.0345	26.2095	26.7069	26.3841	26.5389	1.58484	0.0394733	1.4037	-0.533934	NaN	NaN	NaN	8	8	8	703	703	703	18523	0	32072	11761000000	141	1028	hypothetical protein CTI12_AA566240 [Artemisia annua]	PWA40074.1	79.042	167	31	2	1	163	1	167	1.36e-91	273	Protein translocase subunit SecA	Q7VKT3	27.523	109	63	4	38	131	193	300
evm.model.utg20173.4	GWHPAAAA016367	evm.model.utg20173.4|evm.TU.utg20173.4|utg20173|GWHAAAA00027368.:29450-29599,	23.0543	22.2784	23.775	22.742	23.1841	23.5838	0.0967819	0.908993	0.0414395	-0.134066	NaN	NaN	NaN	23	23	23	396	396	396	99166	0	89828	1368900000	61	1031	tubulin--tyrosine ligase-like protein 12 isoform X1 [Lactuca sativa]	XP_023771281.1	86.127	865	102	10	1	848	1	864	0	1516	Tubulin--tyrosine ligase-like protein 12	Q3UDE2	33.594	128	60	3	8	110	21	148
evm.model.utg20233.2	GWHPAAAA016431	evm.model.utg20233.2|evm.TU.utg20233.2|utg20233|GWHAAAA00023613.:14533-14604,	25.0933	24.9168	25.7314	25.1103	25.4927	25.6261	0.21671	0.767771	0.114768	-0.162534	NaN	NaN	NaN	16	16	14	422	422	367	48063	0	31348	4284100000	139	1034	TBC1 domain family member 15-like isoform X2 [Lactuca sativa]	XP_023734040.1	77.724	413	82	5	2	404	60	472	0	658	TBC1 domain family member 15 (GTPase-activating protein RAB7) (GAP for RAB7) (Rab7-GAP)	Q9CXF4	26.154	65	48	0	103	167	132	196
evm.model.utg203.8	GWHPAAAA016508	evm.model.utg203.8|evm.TU.utg203.8|utg203|GWHAAAA00008718.:52533-53282,;evm.model.utg1667.13|evm.TU.utg1667.13|utg1667|GWHAAAA00029198.:65081-65224,;evm.model.utg2317.1|evm.TU.utg2317.1|utg2317|GWHAAAA00005595.:257-594,	22.4288	23.5171	23.6402	24.711	24.8858	24.9833	1.87557	0.0294049	1.53158	-1.66467	NaN	NaN	NaN	21	15	13	406	287	254	84738	0	16459	2280100000	101	1039	protein transport protein SEC23-like [Lactuca sativa]	XP_023748648.1	92.894	774	36	9	1	755	1	774	0	1448	Protein transport protein SEC23	Q4PE39	47.631	781	369	15	5	755	1	771
evm.model.utg20332.7	GWHPAAAA016569	evm.model.utg20332.7|evm.TU.utg20332.7|utg20332|GWHAAAA00016893.:47036-47134,	29.033	29.0324	27.5553	28.4249	28.3107	28.2538	0.159493	0.838284	0.0766088	0.210434	NaN	NaN	NaN	18	18	11	57	57	39	46628	0	32331	66812000000	682	1042	ATP-citrate synthase alpha chain [Taraxacum brevicorniculatum]	ARB18355.1	97.872	423	1	4	1	415	1	423	0	833	ATP-citrate synthase alpha chain protein 2 (ATP-citrate synthase A-2) (EC 2.3.3.8) (ATP-citrate lyase A-2) (Citrate cleavage enzyme A-2)	O22718	83.452	423	62	4	1	415	1	423
evm.model.utg2035.11	GWHPAAAA016582	evm.model.utg2035.11|evm.TU.utg2035.11|utg2035|GWHAAAA00014013.:47229-47312,	23.6972	24.6114	23.7646	24.0126	23.7422	23.9482	0.150769	0.851399	0.0698669	0.1234	NaN	NaN	NaN	15	15	15	558	558	558	42136	0	68577	1989800000	66	1043	probable methionine--tRNA ligase [Lactuca sativa]	XP_023736112.1	80.964	394	62	5	1	381	1	394	0	615	Probable methionine--tRNA ligase (EC 6.1.1.10) (Methionyl-tRNA synthetase) (MetRS)	Q9ZTS1	45.933	209	106	3	167	371	585	790
evm.model.utg20363.5	GWHPAAAA016601	evm.model.utg20363.5|evm.TU.utg20363.5|utg20363|GWHAAAA00005695.:24036-24086,	22.1862	21.2258	21.981	20.6748	20.8648	21.2018	1.25649	0.0725474	1.13938	0.883867	NaN	NaN	NaN	5	5	5	95	95	95	88229	0	11764	153330000	16	1044	potassium transporter 4 [Lactuca sativa]	XP_023732637.1	89.76	791	57	10	1	777	1	781	0	1389	Potassium transporter 4 (AtKT4) (AtKUP3) (AtPOT4)	Q9LD18	69.674	798	210	14	3	777	1	789
evm.model.utg20395.10	GWHPAAAA016636	evm.model.utg20395.10|evm.TU.utg20395.10|utg20395|GWHAAAA00013315.:32393-32580,	22.4088	23.5918	22.2488	21.0083	21.3	20.9051	1.72543	0.0352101	1.45333	1.67867	NaN	NaN	NaN	4	4	2	585	585	362	1454	0	20708	787260000	27	1045	dihydroneopterin aldolase 2-like [Lactuca sativa]	XP_023760914.1	93.077	130	7	1	1	128	1	130	1.12e-83	249	Dihydroneopterin aldolase 2 (DHNA2) (EC 4.1.2.25) (7,8-dihydroneopterin aldolase) (AtFolB2)	Q9FM54	59.35	123	47	2	6	125	9	131
evm.model.utg20399.3	GWHPAAAA016647	evm.model.utg20399.3|evm.TU.utg20399.3|utg20399|GWHAAAA00013047.:19468-19545,	22.6839	23.0234	22.3049	22.0402	22.3877	22.4292	0.730622	0.213628	0.670342	0.385034	NaN	NaN	NaN	7	7	7	168	168	168	54685	0	44093	821880000	37	1048	carnosine N-methyltransferase-like isoform X2 [Lactuca sativa]	XP_023740516.1	81.212	495	67	7	1	474	1	490	0	801	Carnosine N-methyltransferase (EC 2.1.1.22) (Anserine-producing methyltransferase)	Q5BJZ6	37.097	62	39	0	14	75	49	110
evm.model.utg20416.5	GWHPAAAA016685	evm.model.utg20416.5|evm.TU.utg20416.5|utg20416|GWHAAAA00021706.:29142-29186,	21.3072	21.8871	21.7495	21.2189	21.0823	21.3767	1.01824	0.116688	0.932974	0.421967	NaN	NaN	NaN	7	7	7	156	156	156	60725	0	97654	304890000	16	1049	eukaryotic translation initiation factor 3 subunit L-like [Lactuca sativa]	XP_023737839.1	97.104	518	5	5	1	508	1	518	0	1027	Eukaryotic translation initiation factor 3 subunit L (eIF3l)	A7SDW5	44.488	508	251	11	4	491	13	509
evm.model.utg20421.4	GWHPAAAA016688	evm.model.utg20421.4|evm.TU.utg20421.4|utg20421|GWHAAAA00002219.:6806-6849,	22.3894	22.858	22.9101	22.3762	22.4869	22.3815	0.832838	0.167671	0.775542	0.3043	NaN	NaN	NaN	6	5	5	453	39	39	2676	0	64769	789330000	45	1050	ferritin, chloroplastic-like [Lactuca sativa]	XP_023760157.1	93.644	236	11	2	1	232	35	270	1.59e-149	426	Ferritin, chloroplastic (EC 1.16.3.1) (Apf1)	Q94FY2	74.107	224	46	5	12	229	33	250
evm.model.utg20470.7	GWHPAAAA016736	evm.model.utg20470.7|evm.TU.utg20470.7|utg20470|GWHAAAA00028758.:24249-24620,;evm.model.utg13613.1|evm.TU.utg13613.1|utg13613|GWHAAAA00024906.:11247-11513,	22.0996	21.5416	22.0259	22.1466	22.0905	21.8481	0.284502	0.666637	0.176111	-0.139367	NaN	NaN	NaN	6	6	6	294	294	294	29441	0	33961	646600000	42	477	BRISC and BRCA1-A complex member 1 [Lactuca sativa]	XP_023757585.1	87.732	269	21	7	1	261	1	265	1.88e-164	465	BRISC and BRCA1-A complex member 1 (Mediator of RAP80 interactions and targeting subunit of 40 kDa) (New component of the BRCA1-A complex)	Q08E57	23.83	235	154	7	13	227	82	311
evm.model.utg20479.2	GWHPAAAA016749	evm.model.utg20479.2|evm.TU.utg20479.2|utg20479|GWHAAAA00017509.:10713-10755,	21.3419	21.4794	21.867	21.7961	21.7286	22.104	0.736606	0.20979	0.678215	-0.313466	NaN	NaN	NaN	4	4	4	238	238	238	26402	0	33753	411760000	28	1054	C2 calcium-dependent membrane targeting [Artemisia annua]	PWA41435.1	82.251	231	30	6	1	223	1	228	5.88e-109	323	Protein SRC2 homolog (AtSRC2)	O04023	26.136	264	147	11	11	239	6	256
evm.model.utg20493.2	GWHPAAAA016770	evm.model.utg20493.2|evm.TU.utg20493.2|utg20493|GWHAAAA00027226.:14338-15069:-|Frame:	17.7848	19.7697	19.6559	18.4577	18.0373	18.0595	0.602732	0.281429	0.550631	0.885272	NaN	NaN	NaN	8	1	1	416	99	99	26123	0	4055	63146000	7	1055	LOW QUALITY PROTEIN: osmotin-like protein [Lactuca sativa]	XP_023753820.1	90.535	243	18	3	1	239	1	242	1.39e-159	451	Osmotin-like protein	Q41350	71.171	222	57	3	25	239	31	252
evm.model.utg20505.9	GWHPAAAA016784	evm.model.utg20505.9|evm.TU.utg20505.9|utg20505|GWHAAAA00026445.:31336-31420,	20.8665	20.998	21.5995	21.7902	21.1518	21.6972	0.580194	0.302749	0.518917	-0.391733	NaN	NaN	NaN	7	7	7	528	528	528	22401	0	39625	459600000	19	1056	uncharacterized protein LOC111898348 [Lactuca sativa]	XP_023750043.1	85.279	197	23	2	1	195	1	193	3.52e-119	345	UPF0664 stress-induced protein C29B12.11c	O14032	28.662	157	103	4	1	154	1	151
evm.model.utg2052.17	GWHPAAAA016817	evm.model.utg2052.17|evm.TU.utg2052.17|utg2052|GWHAAAA00012948.:71178-72932:+|Frame:;evm.model.utg12536.17|evm.TU.utg12536.17|utg12536|GWHAAAA00024432.:67322-68859,	23.1575	23.2021	23.0662	22.1564	22.1064	22.2135	4.38455	0.0137778	1.86082	0.983167	NaN	NaN	NaN	18	6	3	449	158	94	64241	0	35481	1130600000	47	1059	heat shock cognate 70 kDa protein 2-like [Lactuca sativa]	XP_023761019.1	96.367	578	10	6	8	574	72	649	0	1120	Heat shock cognate 70 kDa protein	P09189	89.555	584	40	7	8	574	72	651
evm.model.utg20548.4	GWHPAAAA016850	evm.model.utg20548.4|evm.TU.utg20548.4|utg20548|GWHAAAA00013708.:14760-14837,	22.4775	22.2439	22.3308	23.0315	21.9924	21.4384	0.155963	0.84261	0.0743734	0.196634	NaN	NaN	NaN	7	7	4	448	448	339	22112	0	41353	727600000	46	1064	40S ribosomal protein S7-like [Lactuca sativa]	XP_023734258.1	97.396	192	2	2	1	190	1	191	1.62e-130	373	40S ribosomal protein S7	Q9ZNS1	82.199	191	31	2	1	189	1	190
evm.model.utg20573.1	GWHPAAAA016878	evm.model.utg20573.1|evm.TU.utg20573.1|utg20573|GWHAAAA00030152.:2865-3056,;evm.model.utg24316.2|evm.TU.utg24316.2|utg24316|GWHAAAA00020325.:1892-1906,	26.1477	25.6099	25.5798	27.0273	27.0813	27.1859	2.64335	0.0173793	1.75997	-1.31903	NaN	NaN	NaN	13	13	13	728	728	728	34769	0	32331	11074000000	197	1066	26S proteasome non-ATPase regulatory subunit 14 homolog [Lactuca sativa]	XP_023737893.1	97.756	312	1	3	1	306	1	312	0	619	26S proteasome non-ATPase regulatory subunit 14 homolog (EC 3.4.19.-) (26S proteasome regulatory subunit RPN11) (AtRPN11)	Q9LT08	93.204	309	14	4	4	306	1	308
evm.model.utg20582.3	GWHPAAAA016894	evm.model.utg20582.3|evm.TU.utg20582.3|utg20582|GWHAAAA00021299.:14194-14365,	20.5385	20.8912	20.6638	21.4493	20.9954	20.3819	0.305183	0.639668	0.194045	-0.244368	NaN	NaN	NaN	5	5	5	413	413	413	17474	0	14345	224270000	15	1067	biogenesis of lysosome-related organelles complex 1 subunit 1 [Cynara cardunculus var. scolymus]	XP_024975089.1	87.919	149	16	1	7	153	1	149	3.97e-88	263	Biogenesis of lysosome-related organelles complex 1 subunit 1 (BLOC-1 subunit 1) (GCN5-like protein 1) (Protein RT14 homolog)	O22929	68.421	114	34	1	41	152	36	149
evm.model.utg2059.21	GWHPAAAA016929	evm.model.utg2059.21|evm.TU.utg2059.21|utg2059|GWHAAAA00003038.:105924-105962,	20.8676	20.9372	20.4892	20.1965	19.685	19.1306	1.49871	0.0448477	1.34826	1.09397	NaN	NaN	NaN	4	4	4	243	243	243	2754	0	88511	140440000	15	1069	small rubber particle protein 6 [Taraxacum kok-saghyz]	ANP92050.1	98.381	247	0	2	1	243	1	247	8.03e-174	487	Stress-related protein	Q9SW70	62.232	233	76	4	1	224	1	230
evm.model.utg2059.22	GWHPAAAA016930	evm.model.utg2059.22|evm.TU.utg2059.22|utg2059|GWHAAAA00003038.:107950-112104:-|Frame:	20.8467	23.0654	18.468	21.9308	21.6184	21.5066	0.267434	0.694302	0.158452	-0.891884	NaN	NaN	NaN	9	9	9	95	95	95	14961	0	22319	279920000	18	1070	translocase of chloroplast 159, chloroplastic [Lactuca sativa]	XP_023771882.1	80.558	1399	168	30	1	1358	1	1336	0	1906	Translocase of chloroplast 159, chloroplastic (AtToc159) (EC 3.6.5.-) (159 kDa chloroplast outer envelope protein) (Plastid protein import 2) (Translocase of chloroplast 160, chloroplastic) (AtToc160) (Translocase of chloroplast 86, chloroplastic) (AtToc86)	O81283	64.706	867	276	12	520	1358	639	1503
evm.model.utg2059.8	GWHPAAAA016917	evm.model.utg2059.8|evm.TU.utg2059.8|utg2059|GWHAAAA00003038.:39884-40028,	22.3826	23.4556	21.5106	24.349	23.9887	23.9578	1.33839	0.062188	1.20629	-1.6489	NaN	NaN	NaN	5	5	1	39	39	122	14035	0	16351	942520000	28	1071	ribosomal protein L22e [Artemisia annua]	PWA77475.1	95.935	123	3	1	1	121	1	123	1.28e-78	236	60S ribosomal protein L22-2	Q9M9W1	82.258	124	19	2	1	121	1	124
evm.model.utg20599.2	GWHPAAAA016938	evm.model.utg20599.2|evm.TU.utg20599.2|utg20599|GWHAAAA00010745.:15084-15233,	26.2234	25.92	25.6258	25.2296	25.3639	25.3244	1.59805	0.0394058	1.40444	0.6171	NaN	NaN	NaN	12	12	6	692	692	389	20824	0	14635	7370100000	185	1072	ras-related protein [Artemisia annua]	PWA72079.1	97.838	185	2	1	1	183	1	185	7.64e-129	369	Ras-related protein Rab7	P31022	92.973	185	11	1	1	183	1	185
evm.model.utg2063.6	GWHPAAAA016995	evm.model.utg2063.6|evm.TU.utg2063.6|utg2063|GWHAAAA00002750.:33718-33918,	19.7058	17.6258	21.8769	21.8623	21.8575	22.5158	0.874728	0.156826	0.804582	-2.34237	NaN	NaN	NaN	8	8	8	143	143	143	11024	0	12591	344300000	26	1076	vam6/Vps39-like protein [Lactuca sativa]	XP_023737817.1	85.402	1007	108	16	1	977	1	998	0	1611	Vacuolar sorting protein 39 (Protein EMBRYO DEFECTIVE 2754)	Q8L5Y0	65.743	1010	303	18	1	977	1	1000
evm.model.utg20677.4	GWHPAAAA017059	evm.model.utg20677.4|evm.TU.utg20677.4|utg20677|GWHAAAA00006031.:22799-22970,	21.0166	20.9976	20.8516	16.7012	20.6999	20.972	0.469392	0.415384	0.38155	1.49758	NaN	NaN	NaN	5	4	4	73	63	63	86193	0	62953	169410000	7	1079	probable serine/threonine-protein kinase samkA [Lactuca sativa]	XP_023733169.1	87.722	790	53	14	1	763	1	773	0	1338	Probable serine/threonine-protein kinase SIS8 (EC 2.7.11.1) (MAPKK kinase SIS8) (Protein SUGAR INSENSITIVE 8)	Q9C9U5	57.282	309	124	5	428	730	702	1008
evm.model.utg20685.4	GWHPAAAA017070	evm.model.utg20685.4|evm.TU.utg20685.4|utg20685|GWHAAAA00014837.:21026-21201,;evm.model.utg3648.5|evm.TU.utg3648.5|utg3648|GWHAAAA00005529.:23218-23413,	25.0331	24.9702	25.4313	25.4653	25.6812	26.2015	1.14535	0.0920675	1.03589	-0.6378	NaN	NaN	NaN	18	17	6	548	505	175	4344	0	19537	5355300000	174	1080	mitogen-activated protein kinase homolog MMK2 [Lactuca sativa]	XP_023758764.1	96.561	378	7	3	1	372	1	378	0	747	Mitogen-activated protein kinase 4 (AtMPK4) (MAP kinase 4) (EC 2.7.11.24)	Q39024	85.135	370	49	3	4	367	3	372
evm.model.utg2072.2	GWHPAAAA017122	evm.model.utg2072.2|evm.TU.utg2072.2|utg2072|GWHAAAA00002178.:20338-20353,	20.5905	20.1653	18.416	21.94	21.8541	22.1893	1.5538	0.0427724	1.36884	-2.27053	NaN	NaN	NaN	7	7	7	19	19	19	55119	0	1354	344260000	31	1084	dolichyl-diphosphooligosaccharide--protein glycosyltransferase 48 kDa subunit [Helianthus annuus]	XP_022012664.1	90.833	360	25	4	78	429	1	360	0	652	Dolichyl-diphosphooligosaccharide--protein glycosyltransferase 48 kDa subunit (Oligosaccharyl transferase 48 kDa subunit)	Q6ZLK0	74.118	340	82	3	103	436	29	368
evm.model.utg20865.4	GWHPAAAA017315	evm.model.utg20865.4|evm.TU.utg20865.4|utg20865|GWHAAAA00013439.:19507-19510,	26.376	26.4491	26.7083	26.1517	26.7684	26.7772	0.0840056	0.923891	0.0343793	-0.0546335	NaN	NaN	NaN	8	8	1	418	418	64	24951	0	15337	8337100000	175	1090	40S ribosomal protein S8-like [Helianthus annuus]	XP_022039525.1	95.909	220	5	2	1	216	1	220	1.27e-148	421	40S ribosomal protein S8	P49199	87.273	220	24	2	1	216	1	220
evm.model.utg2087.7	GWHPAAAA017330	evm.model.utg2087.7|evm.TU.utg2087.7|utg2087|GWHAAAA00010844.:39667-40124,	21.7088	21.6886	20.6019	22.2326	22.2239	22.1077	1.09278	0.101092	0.995283	-0.854966	NaN	NaN	NaN	9	9	9	106	106	106	13887	0	63103	390700000	32	1091	trafficking protein particle complex subunit 8 isoform X3 [Lactuca sativa]	XP_023749129.1	86.838	1246	120	17	1	1203	1	1245	0	2164	Trafficking protein particle complex subunit 8 (Protein TRS85 homolog)	Q9Y2L5	26.129	819	464	29	256	954	337	1134
evm.model.utg20881.6	GWHPAAAA017347	evm.model.utg20881.6|evm.TU.utg20881.6|utg20881|GWHAAAA00003080.:21424-21522,	23.2099	22.6281	23.6052	24.2218	23.8585	24.4456	1.44153	0.0494625	1.30572	-1.02757	NaN	NaN	NaN	12	12	12	315	315	315	56169	0	73013	1240800000	83	1092	phosphomethylethanolamine N-methyltransferase-like isoform X1 [Lactuca sativa]	XP_023734783.1	93.902	492	22	4	1	484	1	492	0	939	Phosphoethanolamine N-methyltransferase 1 (AtNMT1) (PEAMT 1) (EC 2.1.1.103) (Protein XIPOTL 1)	Q9FR44	80.992	484	84	4	8	483	7	490
evm.model.utg20982.2	GWHPAAAA017453	evm.model.utg20982.2|evm.TU.utg20982.2|utg20982|GWHAAAA00026077.:13303-14974,	21.8707	22.4672	22.4357	21.6503	20.7673	21.6983	1.15919	0.0904743	1.04347	0.8859	NaN	NaN	NaN	21	21	20	253	253	245	16037	0	13624	925460000	59	1093	ARF guanine-nucleotide exchange factor GNOM [Lactuca sativa]	XP_023730347.1	91.534	1441	79	19	1	1405	1	1434	0	2641	ARF guanine-nucleotide exchange factor GNOM (Pattern formation protein EMB30) (Protein EMBRYO DEFECTIVE 30) (Protein MIZU-KUSSEI2) (Protein VASCULAR NETWORK 7)	Q42510	77.879	1433	282	19	1	1400	1	1431
evm.model.utg2100.8	GWHPAAAA017485	evm.model.utg2100.8|evm.TU.utg2100.8|utg2100|GWHAAAA00000334.:39465-40016,	21.0936	21.9555	22.1805	22.8128	22.7892	23.3401	1.51707	0.0445619	1.35104	-1.2375	NaN	NaN	NaN	21	21	21	174	174	174	20525	0	13764	947380000	59	1095	glutamate synthase 1 [NADH], chloroplastic isoform X1 [Lactuca sativa]	XP_023769417.1	94.055	1867	73	19	1	1829	1	1867	0	3541	Glutamate synthase 1 [NADH], chloroplastic (EC 1.4.1.14) (NADH-dependent glutamate synthase 1) (NADH-GOGAT 1)	Q9LV03	82.086	1831	283	21	33	1829	39	1858
evm.model.utg21069.1	GWHPAAAA017552	evm.model.utg21069.1|evm.TU.utg21069.1|utg21069|GWHAAAA00011123.:7616-12298:-|Frame:;evm.model.utg15358.7|evm.TU.utg15358.7|utg15358|GWHAAAA00002340.:29146-29160,	18.1536	21.7643	18.8356	15.8425	16.5176	15.8302	1.44709	0.0486897	1.31256	3.52109	NaN	NaN	NaN	1	1	1	7	7	7	17703	97748	21968	101290000	6	628	nuclear-pore anchor [Lactuca sativa]	XP_023762840.1	72.778	1609	323	41	1	1509	385	1978	0	2020	Nuclear-pore anchor (Protein TRANSLOCATED PROMOTER REGION) (AtTPR)	A4GSN8	48.699	1345	570	30	2	1240	389	1719
evm.model.utg21084.2	GWHPAAAA017563	evm.model.utg21084.2|evm.TU.utg21084.2|utg21084|GWHAAAA00000837.:9713-9916,	15.3943	19.2603	19.4796	21.0723	20.9103	20.8252	1.02148	0.115667	0.936791	-2.8912	NaN	NaN	NaN	7	7	7	8	8	8	13866	0	2938	247650000	15	1098	tubulin-folding cofactor D [Lactuca sativa]	XP_023729243.1	89.306	1253	102	15	1	1225	1	1249	0	2188	Tubulin-folding cofactor D (AtTFCD) (Protein CHAMPIGNON) (Protein EMBRYO DEFECTIVE 133) (Protein TITAN 1)	Q8L5R3	63.954	1229	412	16	25	1225	29	1254
evm.model.utg2109.4	GWHPAAAA017577	evm.model.utg2109.4|evm.TU.utg2109.4|utg2109|GWHAAAA00029125.:16563-17066,	21.5484	21.3468	21.631	22.5374	22.7738	23.0852	2.70041	0.0169268	1.77143	-1.29007	NaN	NaN	NaN	6	6	6	253	253	253	33626	0	13833	435800000	33	1099	probable serine/threonine-protein kinase WNK11 [Lactuca sativa]	XP_023754431.1	95.27	296	10	2	1	292	1	296	0	577	Probable serine/threonine-protein kinase WNK11 (AtWNK11) (EC 2.7.11.1) (Protein kinase with no lysine 11)	Q6ICW6	70.909	275	76	2	10	280	15	289
evm.model.utg21107.29	GWHPAAAA017608	evm.model.utg21107.29|evm.TU.utg21107.29|utg21107|GWHAAAA00018083.:125323-125534,;evm.model.utg21107.32|evm.TU.utg21107.32|utg21107|GWHAAAA00018083.:132348-132456,	22.9698	22.8675	21.6342	21.8339	20.7428	22.0004	0.761427	0.199002	0.701143	0.9648	NaN	NaN	NaN	11	11	3	533	533	238	34348	0	29143	1088400000	49	1100	short-chain dehydrogenase TIC 32, chloroplastic-like [Lactuca sativa]	XP_023772193.1	83.81	315	45	3	1	309	1	315	0	542	Short-chain dehydrogenase TIC 32, chloroplastic (EC 1.1.1.-) (Translocon at the inner envelope membrane of chloroplasts 32) (AtTIC32)	A2RVM0	65.931	317	96	5	3	309	2	316
evm.model.utg2112.11	GWHPAAAA017630	evm.model.utg2112.11|evm.TU.utg2112.11|utg2112|GWHAAAA00018183.:40961-41150,	19.0282	15.8776	19.2147	19.5911	19.6537	19.9912	0.715142	0.220404	0.656781	-1.70517	NaN	NaN	NaN	2	1	1	57	38	38	54682	40036	25948	118130000	3	1101	putative Rieske iron-sulfur protein, partial [Taraxacum brevicorniculatum]	AGZ15273.1	92.553	282	9	3	1	278	1	274	0	525	Cytochrome b-c1 complex subunit Rieske-2, mitochondrial (EC 7.1.1.8) (Complex III subunit 5-2) (Rieske iron-sulfur protein 2) (RISP2) (Ubiquinol-cytochrome c reductase iron-sulfur subunit 2)	P51132	74.908	271	53	5	1	263	1	264
evm.model.utg2112.12	GWHPAAAA017631	evm.model.utg2112.12|evm.TU.utg2112.12|utg2112|GWHAAAA00018183.:47151-47317,	22.6509	21.275	20.735	21.0661	20.6104	20.4317	0.638948	0.259914	0.58517	0.850901	NaN	NaN	NaN	8	8	8	28	28	28	47	0	96073	731530000	28	1102	uncharacterized protein LOC111912341 [Lactuca sativa]	XP_023763837.1	92.644	435	24	4	1	427	1	435	0	790	Transaldolase (EC 2.2.1.2)	A9WT40	48.739	357	164	7	82	421	12	366
evm.model.utg21128.2	GWHPAAAA017641	evm.model.utg21128.2|evm.TU.utg21128.2|utg21128|GWHAAAA00027690.:5996-6084,;evm.model.utg18637.1|evm.TU.utg18637.1|utg18637|GWHAAAA00022660.:9414-9543,;evm.model.utg8397.3|evm.TU.utg8397.3|utg8397|GWHAAAA00031079.:11276-11367,;evm.model.utg6038.5|evm.TU.utg6038.5|utg6038|GWHAAAA00005603.:17251-17342,	22.5778	22.4757	22.0552	22.3727	21.7878	21.7407	0.710766	0.222261	0.653137	0.402501	NaN	NaN	NaN	7	7	7	321	321	321	3253	0	10376	1098500000	69	897	40S ribosomal protein SA-like [Lactuca sativa]	XP_023734599.1	91.03	301	19	5	1	295	1	299	0	547	40S ribosomal protein SA (p40)	O80377	81.132	265	42	5	5	265	6	266
evm.model.utg21129.5	GWHPAAAA017645	evm.model.utg21129.5|evm.TU.utg21129.5|utg21129|GWHAAAA00017092.:24743-24965,	18.9664	18.674	19.2652	19.3324	19.0388	19.343	0.611974	0.275958	0.559157	-0.269533	NaN	NaN	NaN	1	1	1	62	62	62	24697	97956	2229	60051000	5	1103	uncharacterized protein LOC111899019 [Lactuca sativa]	XP_023750668.1	93.074	231	8	3	1	223	1	231	2.5e-149	424	3-hydroxyacyl-[acyl-carrier-protein] dehydratase FabZ (EC 4.2.1.59) ((3R)-hydroxymyristoyl-[acyl-carrier-protein] dehydratase) ((3R)-hydroxymyristoyl-ACP dehydrase) (Beta-hydroxyacyl-ACP dehydratase)	Q8DI01	55.944	143	57	4	81	219	11	151
evm.model.utg21133.1	GWHPAAAA017649	evm.model.utg21133.1|evm.TU.utg21133.1|utg21133|GWHAAAA00027443.:18859-19041,;evm.model.utg24739.7|evm.TU.utg24739.7|utg24739|GWHAAAA00024235.:27499-27681,	23.5857	22.7213	23.3281	22.8843	22.9417	22.9993	0.449633	0.437558	0.358964	0.269933	NaN	NaN	NaN	12	12	12	276	276	276	63342	0	6037	1047300000	77	1104	uncharacterized protein LOC111912021 [Lactuca sativa]	XP_023763549.1	84.359	569	73	6	1	555	1	567	0	977	Ubiquitin fusion degradation protein 1 homolog	Q55BK0	37.195	164	87	5	91	250	47	198
evm.model.utg2114.8	GWHPAAAA017653	evm.model.utg2114.8|evm.TU.utg2114.8|utg2114|GWHAAAA00018116.:35658-35755,;evm.model.utg867.6|evm.TU.utg867.6|utg867|GWHAAAA00003664.:21505-21682,	24.2279	23.2574	23.1887	23.7581	23.6146	23.118	0.054352	0.944724	0.0246951	0.0611	NaN	NaN	NaN	7	6	6	85	72	72	92134	0	85545	1303600000	26	1107	sucrose synthase 2-like isoform X1 [Cynara cardunculus var. scolymus]	XP_024973648.1	88.519	810	77	8	1	794	1	810	0	1480	Sucrose synthase 2 (EC 2.4.1.13) (Sucrose-UDP glucosyltransferase 2)	O24301	77.709	803	163	8	4	790	5	807
evm.model.utg21236.2	GWHPAAAA017761	evm.model.utg21236.2|evm.TU.utg21236.2|utg21236|GWHAAAA00020158.:6250-7875:-|Frame:	20.8028	20.778	20.0372	20.055	19.7605	20.1259	0.951227	0.134482	0.871336	0.558867	NaN	NaN	NaN	3	1	1	7	28	28	62796	0	52345	135240000	9	1114	putative late blight resistance protein homolog R1A-10 [Lactuca sativa]	XP_023770669.1	87.8	541	56	5	1	531	1	541	0	967	Putative disease resistance protein At1g50180	Q9SX38	34.211	570	321	17	1	525	1	561
evm.model.utg21279.5	GWHPAAAA017799	evm.model.utg21279.5|evm.TU.utg21279.5|utg21279|GWHAAAA00017300.:13413-13448,	21.5294	22.5814	22.1062	22.4364	21.8	22.5502	0.189485	0.806746	0.0932632	-0.189866	NaN	NaN	NaN	5	5	1	484	484	124	17206	0	48863	723730000	38	1118	PREDICTED: ubiquitin-conjugating enzyme E2 35-like [Ipomoea nil]	XP_019154063.1	97.386	153	2	1	1	151	1	153	1.17e-104	305	Ubiquitin-conjugating enzyme E2 35 (EC 2.3.2.23) (E2 ubiquitin-conjugating enzyme 35) (Ubiquitin carrier protein 35)	Q94A97	96.078	153	4	1	1	151	1	153
evm.model.utg21309.3	GWHPAAAA017838	evm.model.utg21309.3|evm.TU.utg21309.3|utg21309|GWHAAAA00030916.:12165-12308,;evm.model.utg4266.5|evm.TU.utg4266.5|utg4266|GWHAAAA00030165.:21487-21801,	23.3515	22.624	23.4898	22.1074	22.909	22.7255	0.726925	0.21551	0.666533	0.574466	NaN	NaN	NaN	8	8	8	349	349	349	40895	0	98237	802750000	54	1122	caffeoylshikimate esterase [Cynara cardunculus var. scolymus]	XP_024990935.1	93.617	329	15	3	1	323	55	383	0	632	Caffeoylshikimate esterase (EC 3.1.1.-) (Lysophospholipase 2) (LysoPL2)	Q9C942	32.246	276	176	8	53	320	36	308
evm.model.utg21427.11	GWHPAAAA017961	evm.model.utg21427.11|evm.TU.utg21427.11|utg21427|GWHAAAA00028759.:36088-36237,	22.6874	23.2691	22.7375	23.7099	23.6923	23.1058	1.04388	0.110655	0.956029	-0.604667	NaN	NaN	NaN	19	2	0	481	10	0	46727	0	12089	1723700000	48	1126	DnaJ-like protein 2 [Taraxacum kok-saghyz]	AMB19686.1	96.135	414	8	4	1	406	1	414	0	802	DnaJ protein homolog (DNAJ-1)	Q04960	90.976	410	30	5	1	406	1	407
evm.model.utg21427.19	GWHPAAAA017965	evm.model.utg21427.19|evm.TU.utg21427.19|utg21427|GWHAAAA00028759.:54869-55191,;evm.model.utg7191.5|evm.TU.utg7191.5|utg7191|GWHAAAA00008317.:18477-18626,	26.2444	26.6665	26.2564	26.7984	26.4093	25.657	0.0998152	0.905978	0.0428823	0.100866	NaN	NaN	NaN	20	20	3	565	565	179	46104	0	32331	11336000000	297	1127	DnaJ-like protein 2 [Taraxacum kok-saghyz]	AMB19686.1	96.19	420	2	5	1	406	1	420	0	809	DnaJ protein homolog (DNAJ-1)	Q04960	89.474	418	27	7	1	406	1	413
evm.model.utg21427.4	GWHPAAAA017958	evm.model.utg21427.4|evm.TU.utg21427.4|utg21427|GWHAAAA00028759.:8081-8124,	20.7307	21.2479	20.5689	20.6622	20.9722	21.2079	0.140676	0.862408	0.0642872	-0.0982672	NaN	NaN	NaN	5	4	4	327	299	299	29292	0	14089	202540000	9	1128	hypothetical protein LSAT_9X39540 [Lactuca sativa]	PLY78007.1	88.849	278	27	2	1	274	32	309	1.03e-179	506	Xanthoxin dehydrogenase (EC 1.1.1.288) (Protein GLUCOSE INSENSITIVE 1) (Protein IMPAIRED SUCROSE INDUCTION 4) (Protein SALOBRENO 3) (Protein SALT RESISTANT 1) (Protein SUGAR INSENSITIVE 4) (Short-chain alcohol dehydrogenase ABA2) (Short-chain dehydrogenase reductase 1) (AtSDR1) (Xanthoxin oxidase)	Q9C826	72.222	270	66	3	14	274	16	285
evm.model.utg21492.5	GWHPAAAA018035	evm.model.utg21492.5|evm.TU.utg21492.5|utg21492|GWHAAAA00030607.:32185-33249:-|Frame:	21.5779	21.3625	21.1257	21.7038	21.0438	21.0243	0.140324	0.862047	0.0644691	0.0980663	NaN	NaN	NaN	16	2	2	525	45	45	4112	0	19164	207280000	12	1130	cytosolic sulfotransferase 12-like [Cynara cardunculus var. scolymus]	XP_024963438.1	57.31	342	136	4	6	341	5	342	1.25e-141	414	Cytosolic sulfotransferase 13 (AtSOT13) (EC 2.8.2.-)	Q9ZPQ5	40.062	322	170	7	29	341	15	322
evm.model.utg21510.10	GWHPAAAA018049	evm.model.utg21510.10|evm.TU.utg21510.10|utg21510|GWHAAAA00013505.:22562-22655,	24.0816	23.4732	24.1163	21.7662	22.2199	21.6619	2.75731	0.018026	1.7441	2.0077	NaN	NaN	NaN	7	7	7	307	307	307	41836	0	13312	1807000000	50	1131	translation initiation factor eIF-2B subunit beta-like [Lactuca sativa]	XP_023754466.1	94.33	388	16	3	1	382	29	416	0	696	Translation initiation factor eIF-2B subunit beta (eIF-2B GDP-GTP exchange factor subunit beta)	Q54EY2	42.063	378	187	8	2	374	35	385
evm.model.utg2162.23	GWHPAAAA018183	evm.model.utg2162.23|evm.TU.utg2162.23|utg2162|GWHAAAA00005855.:103656-104171,	22.1041	22.4325	23.2727	22.9227	23.0155	23.5286	0.628678	0.265811	0.575427	-0.5525	NaN	NaN	NaN	27	27	27	313	313	313	12681	0	91528	1742400000	89	1135	probable RNA-dependent RNA polymerase 1 [Lactuca sativa]	XP_023755914.1	84.746	1121	131	17	1	1084	1	1118	0	1889	RNA-dependent RNA polymerase 1 (AtRDRP1) (EC 2.7.7.48) (RNA-directed RNA polymerase 1)	Q9LQV2	60.198	1113	397	22	1	1078	1	1102
evm.model.utg21625.1	GWHPAAAA018187	evm.model.utg21625.1|evm.TU.utg21625.1|utg21625|GWHAAAA00006943.:12560-13618,	22.9485	23.184	23.486	24.0732	24.0408	24.7035	1.79583	0.0322523	1.49144	-1.06633	NaN	NaN	NaN	35	2	2	748	24	24	56943	0	13113	1555700000	52	1136	trifunctional UDP-glucose 4,6-dehydratase/UDP-4-keto-6-deoxy-D-glucose 3,5-epimerase/UDP-4-keto-L-rhamnose-reductase RHM1 [Lactuca sativa]	XP_023765550.1	94.212	501	20	5	1	492	168	668	0	971	Trifunctional UDP-glucose 4,6-dehydratase/UDP-4-keto-6-deoxy-D-glucose 3,5-epimerase/UDP-4-keto-L-rhamnose-reductase RHM1 (Protein REPRESSOR OF LRX1 1) (Rhamnose biosynthetic enzyme 1) (AtRHM1) [Includes: UDP-glucose 4,6-dehydratase (EC 4.2.1.76);UDP-4-keto-6-deoxy-D-glucose 3,5-epimerase/UDP-4-keto-L-rhamnose 4-keto-reductase (EC 1.1.1.-) (EC 5.1.3.-)]	Q9SYM5	83.168	505	67	7	1	491	168	668
evm.model.utg21636.4	GWHPAAAA018192	evm.model.utg21636.4|evm.TU.utg21636.4|utg21636|GWHAAAA00006242.:23232-23533,	26.3514	26.1677	26.1926	26.4853	26.7082	26.549	1.76132	0.0348174	1.4582	-0.3436	NaN	NaN	NaN	20	20	20	311	311	311	10784	0	32331	9474100000	289	1137	26S proteasome non-ATPase regulatory subunit 1 homolog A-like [Lactuca sativa]	XP_023747735.1	88.563	1023	44	14	1	970	1	1003	0	1737	26S proteasome non-ATPase regulatory subunit 1 homolog B (26S proteasome regulatory subunit RPN2b) (AtRPN2b) (26S proteasome regulatory subunit S1 homolog B)	Q9MAT0	77.68	1026	147	17	1	970	1	1000
evm.model.utg21652.8	GWHPAAAA018215	evm.model.utg21652.8|evm.TU.utg21652.8|utg21652|GWHAAAA00030719.:38887-38954,	19.1902	19.3083	17.9773	16.8791	17.4562	18.1333	1.12412	0.0958024	1.01862	1.33577	NaN	NaN	NaN	3	3	3	256	256	256	18971	0	38756	42653000	7	1139	peptidyl-prolyl cis-trans isomerase NIMA-interacting 4 [Lactuca sativa]	XP_023768167.1	96.774	124	2	1	53	174	19	142	1.85e-80	244	Peptidyl-prolyl cis-trans isomerase NIMA-interacting 4 (EC 5.2.1.8) (Parvulin-14) (Par14) (Peptidyl-prolyl cis-trans isomerase Pin4) (PPIase Pin4) (Rotamase Pin4)	A6QPY8	47.244	127	43	5	53	173	23	131
evm.model.utg21662.1	GWHPAAAA018225	evm.model.utg21662.1|evm.TU.utg21662.1|utg21662|GWHAAAA00004937.:16110-18155,	23.6703	24.1622	23.1359	23.9609	23.4599	23.6384	0.0308334	0.972838	0.0119595	-0.0302658	NaN	NaN	NaN	20	20	13	271	271	186	10554	0	12064	1660900000	82	1140	coatomer subunit beta-1 [Lactuca sativa]	XP_023760103.1	96.203	948	18	9	1	930	1	948	0	1836	Coatomer subunit beta-1 (Beta-coat protein 1) (Beta-COP 1)	Q9SV21	81.751	948	155	9	1	930	1	948
evm.model.utg217.16	GWHPAAAA018264	evm.model.utg217.16|evm.TU.utg217.16|utg217|GWHAAAA00007810.:78167-78631,	23.7124	24.0287	23.7378	24.5333	25.0137	24.1257	1.24421	0.0750705	1.12453	-0.731267	NaN	NaN	NaN	16	16	14	475	475	437	56414	0	17806	2312000000	102	1142	TBC1 domain family member 13-like [Lactuca sativa]	XP_023747752.1	79.961	509	78	9	1	489	1	505	0	724	TBC1 domain family member 13	Q8R3D1	35.821	134	67	3	159	290	21	137
evm.model.utg21700.2	GWHPAAAA018278	evm.model.utg21700.2|evm.TU.utg21700.2|utg21700|GWHAAAA00002790.:13581-13842,;evm.model.utg19854.2|evm.TU.utg19854.2|utg19854|GWHAAAA00031147.:1566-2233,	22.9189	22.5748	22.3286	22.7674	23.8509	23.5729	1.00895	0.117815	0.928799	-0.789634	NaN	NaN	NaN	15	1	1	631	61	61	34714	0	29801	656250000	32	997	26S proteasome non-ATPase regulatory subunit 11 homolog [Cynara cardunculus var. scolymus]	XP_024985544.1	97.411	309	2	3	1	303	113	421	0	602	26S proteasome non-ATPase regulatory subunit 11 homolog (19S proteosome subunit 9) (AtS9) (26S proteasome regulatory subunit RPN6) (AtRPN6) (26S proteasome regulatory subunit S9 homolog)	Q9LP45	88.065	310	30	4	1	303	110	419
evm.model.utg21774.11	GWHPAAAA018365	evm.model.utg21774.11|evm.TU.utg21774.11|utg21774|GWHAAAA00017301.:39302-39304,;evm.model.utg19782.5|evm.TU.utg19782.5|utg19782|GWHAAAA00009525.:24163-24299,	20.0531	19.9717	18.3315	20.275	21.0817	21.4626	1.05741	0.108931	0.962849	-1.48767	NaN	NaN	NaN	6	6	6	385	385	385	2713	0	19725	143830000	18	991	succinate--CoA ligase [ADP-forming] subunit alpha-2, mitochondrial [Lactuca sativa]	XP_023736465.1	96.947	262	4	2	1	258	76	337	7.21e-178	501	Succinate--CoA ligase [ADP-forming] subunit alpha-1, mitochondrial (EC 6.2.1.5) (Succinyl-CoA synthetase subunit alpha-1) (SCS-alpha-1)	Q8GTQ9	91.221	262	19	2	1	258	71	332
evm.model.utg21844.3	GWHPAAAA018427	evm.model.utg21844.3|evm.TU.utg21844.3|utg21844|GWHAAAA00023216.:12507-12662,	24.6016	25.2669	24.9147	24.1691	24.6007	24.5182	1.00221	0.117875	0.928578	0.4984	NaN	NaN	NaN	11	11	6	416	416	206	26046	0	10151	3965500000	109	1146	PREDICTED: 60S ribosomal protein L6-1-like [Pyrus x bretschneideri]	XP_009354690.1	81.974	233	38	2	1	229	1	233	2.05e-133	384	60S ribosomal protein L6 (YL16-like)	P34091	82.328	232	37	2	2	229	3	234
evm.model.utg2198.28	GWHPAAAA018611	evm.model.utg2198.28|evm.TU.utg2198.28|utg2198|GWHAAAA00022928.:138498-138554,	23.0892	23.4385	23.3117	25.3766	22.3544	22.5644	0.0534454	0.945516	0.0243311	-0.152	NaN	NaN	NaN	2	2	2	13	13	13	22461	0	62551	1093100000	10	1148	uncharacterized protein LOC111913266 [Lactuca sativa]	XP_023764753.1	83.744	203	28	2	1	198	1	203	2.51e-108	318	Polyketide synthase PksR (EC 2.3.1.-)	O31784	35.088	57	36	1	124	179	2484	2540
evm.model.utg2198.39	GWHPAAAA018617	evm.model.utg2198.39|evm.TU.utg2198.39|utg2198|GWHAAAA00022928.:185978-186226,	19.4584	19.7917	19.5146	19.0412	17.9729	17.8152	1.5201	0.0445946	1.35072	1.3118	NaN	NaN	NaN	25	5	5	345	77	77	91593	0	20668	104230000	12	1150	dynamin-related protein 3A-like [Lactuca sativa]	XP_023764759.1	91.169	838	42	15	1	809	1	835	0	1489	Dynamin-related protein 3A (Dynamin-like protein 2) (Dynamin-like protein 2a)	Q8S944	74.428	743	169	9	23	747	29	768
evm.model.utg2198.46	GWHPAAAA018622	evm.model.utg2198.46|evm.TU.utg2198.46|utg2198|GWHAAAA00022928.:213884-213985,	26.6753	26.9037	26.9154	27.1572	27.35	27.1918	1.82522	0.0327324	1.48502	-0.401533	NaN	NaN	NaN	14	14	13	668	668	614	27406	0	32331	18609000000	331	1151	gamma-glutamyl peptidase 5-like [Cynara cardunculus var. scolymus]	XP_024980674.1	70	240	68	2	1	236	1	240	4.17e-119	348	Gamma-glutamyl peptidase 3 (EC 3.4.19.16)	Q9M0A5	47.718	241	118	3	3	235	9	249
evm.model.utg2198.54	GWHPAAAA018624	evm.model.utg2198.54|evm.TU.utg2198.54|utg2198|GWHAAAA00022928.:231646-231747,	21.4726	21.6194	21.7206	22.5516	22.6898	22.1983	2.23583	0.0228493	1.64113	-0.875699	NaN	NaN	NaN	7	6	6	459	406	406	27876	0	51663	1740100000	21	1152	gamma-glutamyl peptidase 5-like [Cynara cardunculus var. scolymus]	XP_024980674.1	69.167	240	72	1	2	239	1	240	1.25e-115	340	Gamma-glutamyl peptidase 5 (EC 3.4.19.-)	O82225	49.383	243	116	3	3	239	6	247
evm.model.utg22049.11	GWHPAAAA018685	evm.model.utg22049.11|evm.TU.utg22049.11|utg22049|GWHAAAA00010805.:54439-54796,;evm.model.utg30162.5|evm.TU.utg30162.5|utg30162|GWHAAAA00004888.:25152-25301,	21.7348	21.403	21.5587	21.6685	21.8311	21.2212	0.0129968	0.988202	0.00515427	-0.00810051	NaN	NaN	NaN	11	11	11	235	235	235	71373	0	42788	454300000	22	1155	sporulation-specific protein 15 [Lactuca sativa]	XP_023735498.1	83.48	684	51	13	1	622	1	684	0	1043	Intracellular protein transport protein USO1 (Int-1)	P25386	26.14	329	190	11	297	606	1074	1368
evm.model.utg2213.47	GWHPAAAA018787	evm.model.utg2213.47|evm.TU.utg2213.47|utg2213|GWHAAAA00002607.:188101-188273,;evm.model.utg551.2|evm.TU.utg551.2|utg551|GWHAAAA00004892.:13874-13993,	20.6558	19.919	18.205	21.9622	22.1487	21.999	1.54622	0.0431263	1.36526	-2.44336	NaN	NaN	NaN	3	3	3	276	276	276	20644	0	18293	392750000	22	1159	translocon-associated protein subunit beta [Lactuca sativa]	XP_023734449.1	93.229	192	11	1	1	190	6	197	4.96e-122	352	Translocon-associated protein subunit beta (TRAP-beta) (Signal sequence receptor subunit beta) (SSR-beta)	Q5E9E4	35.556	90	58	0	9	98	3	92
evm.model.utg22131.2	GWHPAAAA018790	evm.model.utg22131.2|evm.TU.utg22131.2|utg22131|GWHAAAA00015084.:8326-8550,;evm.model.utg22856.3|evm.TU.utg22856.3|utg22856|GWHAAAA00002285.:5437-5642,	21.3787	21.2004	20.2353	23.0659	22.2324	22.3896	1.68576	0.036272	1.44043	-1.6245	NaN	NaN	NaN	9	9	6	197	197	138	6402	0	32089	445030000	43	1160	ruBisCO large subunit-binding protein subunit beta, chloroplastic [Lactuca sativa]	XP_023761872.1	95.507	601	17	5	1	591	1	601	0	1124	RuBisCO large subunit-binding protein subunit beta, chloroplastic (60 kDa chaperonin subunit beta) (CPN-60 beta)	P08927	84.327	587	78	6	19	591	6	592
evm.model.utg22150.6	GWHPAAAA018797	evm.model.utg22150.6|evm.TU.utg22150.6|utg22150|GWHAAAA00030566.:16193-16379,	23.8406	16.0633	25.0544	22.7432	24.0063	24.7096	0.307221	0.638871	0.194587	-2.16694	NaN	NaN	NaN	1	1	1	79	79	79	1728	0	75179	1093700000	23	1161	hypothetical protein LSAT_4X13841 [Lactuca sativa]	PLY67337.1	79.195	149	29	1	1	147	1	149	2.26e-81	246	Kirola (allergen Act d 11)	P85524	41.722	151	85	2	1	149	1	150
evm.model.utg22252.9	GWHPAAAA018908	evm.model.utg22252.9|evm.TU.utg22252.9|utg22252|GWHAAAA00008269.:23100-23660,	25.4407	25.5049	25.217	25.8616	25.5665	25.7728	1.31246	0.0624505	1.20446	-0.3461	NaN	NaN	NaN	17	17	17	566	566	566	45109	0	25554	6099800000	221	1164	stearoyl-[acyl-carrier-protein] 9-desaturase, chloroplastic [Lactuca sativa]	XP_023737954.1	92.677	396	22	4	1	390	1	395	0	754	Stearoyl-[acyl-carrier-protein] 9-desaturase, chloroplastic (Stearoyl-ACP desaturase) (EC 1.14.19.2) (Acyl-[acyl-carrier-protein] desaturase)	P22243	89.646	396	35	3	1	390	1	396
evm.model.utg22282.10	GWHPAAAA018925	evm.model.utg22282.10|evm.TU.utg22282.10|utg22282|GWHAAAA00026299.:45552-46341,	23.4992	24.1548	23.1647	22.8804	22.6848	22.4466	1.379	0.056497	1.24797	0.935634	NaN	NaN	NaN	9	9	9	151	151	151	64284	0	9065	1964400000	69	1165	protein NRT1/ PTR FAMILY 8.3-like isoform X1 [Lactuca sativa]	XP_023767169.1	88.488	582	56	6	1	572	1	581	0	1036	Protein NRT1/ PTR FAMILY 8.1 (AtNPF8.1) (Peptide transporter PTR1)	Q9M390	42.729	557	291	13	34	567	10	561
evm.model.utg22291.4	GWHPAAAA018940	evm.model.utg22291.4|evm.TU.utg22291.4|utg22291|GWHAAAA00025639.:14864-14896,	24.0029	23.7275	24.2385	24.9936	24.8616	24.6375	2.01783	0.0232707	1.63319	-0.841267	NaN	NaN	NaN	52	51	51	20	197	197	39786	0	32331	3081400000	208	1166	E3 ubiquitin-protein ligase UPL1-like [Lactuca sativa]	XP_023740025.1	84.779	3758	320	91	1	3569	1	3695	0	5776	E3 ubiquitin-protein ligase UPL1 (Ubiquitin-protein ligase 1) (EC 2.3.2.26) (HECT-type E3 ubiquitin transferase UPL1)	Q8GY23	60.561	3778	1184	85	1	3569	1	3681
evm.model.utg22319.1	GWHPAAAA018970	evm.model.utg22319.1|evm.TU.utg22319.1|utg22319|GWHAAAA00013920.:5262-5386,	23.4535	23.6487	24.2089	22.9637	23.5768	22.5565	0.924318	0.137584	0.861432	0.738035	NaN	NaN	NaN	3	3	3	322	322	322	16675	0	37951	1476500000	46	1168	14 kDa zinc-binding protein [Lactuca sativa]	XP_023734598.1	94.079	152	7	1	1	150	1	152	3.46e-100	293	Adenylylsulfatase HINT1 (EC 3.6.2.1) (HIS triad family protein 3) (Histidine triad nucleotide-binding protein 1)	Q8GUN2	76.871	147	29	2	6	150	4	147
evm.model.utg22346.8	GWHPAAAA019006	evm.model.utg22346.8|evm.TU.utg22346.8|utg22346|GWHAAAA00030188.:18014-18157,;evm.model.utg32617.2|evm.TU.utg32617.2|utg32617|GWHAAAA00003872.:13397-13513,	24.7457	24.9247	24.1625	21.75	22.6728	22.6006	2.42419	0.0209587	1.67864	2.26983	NaN	NaN	NaN	6	6	3	333	333	188	2305	0	24888	2703000000	65	1171	ras-related protein RABH1b [Lactuca sativa]	XP_023772758.1	97.585	207	1	2	1	203	1	207	6.33e-143	405	Ras-related protein RABH1b (AtRABH1b) (Ras-related protein Rab6A) (AtRab6A)	O80501	92.788	208	10	2	1	203	1	208
evm.model.utg22368.2	GWHPAAAA019027	evm.model.utg22368.2|evm.TU.utg22368.2|utg22368|GWHAAAA00001821.:7571-7719,	20.7134	20.9312	20.595	21	20.4295	20.6749	0.0828896	0.926014	0.0333824	0.0450662	NaN	NaN	NaN	13	12	12	307	286	286	72735	0	55323	354970000	33	1173	CTP synthase-like [Lactuca sativa]	XP_023734123.1	90.833	600	32	9	80	656	1	600	0	1088	CTP synthase (EC 6.3.4.2) (CTP synthetase) (UTP--ammonia ligase)	Q54V77	59.545	571	199	11	80	620	1	569
evm.model.utg22405.5	GWHPAAAA019066	evm.model.utg22405.5|evm.TU.utg22405.5|utg22405|GWHAAAA00018151.:17884-18083,	20.232	20.1282	20.0105	18.4705	15.7321	19.5502	0.904382	0.146035	0.835543	2.20598	NaN	NaN	NaN	3	2	2	293	19	19	19906	48497	36436	61730000	3	1177	probable NADH dehydrogenase [ubiquinone] 1 alpha subcomplex subunit 5, mitochondrial [Lactuca sativa]	XP_023769452.1	96.552	174	4	1	1	172	1	174	2.4e-119	343	Probable NADH dehydrogenase [ubiquinone] 1 alpha subcomplex subunit 5, mitochondrial	Q9FLX7	77.301	163	30	3	1	160	1	159
evm.model.utg22416.9	GWHPAAAA019103	evm.model.utg22416.9|evm.TU.utg22416.9|utg22416|GWHAAAA00008270.:67065-67583,;evm.model.utg19356.15|evm.TU.utg19356.15|utg19356|GWHAAAA00007787.:47745-48206,	22.9806	22.6573	22.7898	23.4449	23.2377	23.2938	1.99635	0.0241081	1.61784	-0.516233	NaN	NaN	NaN	19	10	10	354	213	213	66678	0	26004	1468900000	112	1178	DEAD-box ATP-dependent RNA helicase 37-like [Lactuca sativa]	XP_023756784.1	90.55	582	39	6	1	566	1	582	0	966	DEAD-box ATP-dependent RNA helicase 37 (EC 3.6.4.13)	Q84W89	73.22	590	119	13	1	564	1	577
evm.model.utg22479.5	GWHPAAAA019167	evm.model.utg22479.5|evm.TU.utg22479.5|utg22479|GWHAAAA00024297.:18158-18170,	24.8865	25.2385	24.7804	24.3335	24.7927	24.341	1.09702	0.100944	0.995919	0.4794	NaN	NaN	NaN	9	7	5	347	26	198	35267	0	20941	4042200000	165	1180	60S ribosomal protein L5 [Cynara cardunculus var. scolymus]	XP_024974603.1	91.096	292	21	3	1	287	1	292	0	536	60S ribosomal protein L5	Q6UNT2	82.474	291	46	3	1	286	1	291
evm.model.utg2257.52	GWHPAAAA019313	evm.model.utg2257.52|evm.TU.utg2257.52|utg2257|GWHAAAA00000009.:212826-212945,	21.4619	17.7171	21.5433	20.6756	20.8205	20.9727	0.174403	0.829063	0.0814125	-0.582163	NaN	NaN	NaN	2	2	2	206	206	206	14568	0	48797	323620000	17	1181	PREDICTED: mitochondrial pyruvate carrier 4 isoform X4 [Gossypium raimondii]	XP_012454002.1	70.652	92	17	1	36	117	3	94	1.8e-38	134	Mitochondrial pyruvate carrier 4	O49636	91.803	61	5	0	39	99	6	66
evm.model.utg22613.14	GWHPAAAA019387	evm.model.utg22613.14|evm.TU.utg22613.14|utg22613|GWHAAAA00016566.:60156-60221,	26.3838	26.3746	26.9206	25.7192	26.0422	25.828	1.57057	0.0414085	1.38291	0.696534	NaN	NaN	NaN	13	13	13	621	621	621	41841	0	32331	15950000000	228	1183	protein DJ-1 homolog D [Lactuca sativa]	XP_023750586.1	89.003	391	37	3	1	385	1	391	0	719	Protein DJ-1 homolog D (AtDJ1D) (Lactoylglutathione lyase DJ1D) (EC 4.4.1.5)	Q9M8R4	74.68	391	90	4	1	385	1	388
evm.model.utg22629.7	GWHPAAAA019408	evm.model.utg22629.7|evm.TU.utg22629.7|utg22629|GWHAAAA00006173.:31081-31249,	22.8448	21.8501	21.9307	22.1421	21.8688	22.0034	0.245068	0.729945	0.13671	0.203767	NaN	NaN	NaN	12	12	12	393	393	393	48503	0	86465	1005700000	42	1186	SNF1-related protein kinase regulatory subunit gamma-1-like [Lactuca sativa]	XP_023742961.1	91.131	451	29	5	1	440	1	451	0	736	SNF1-related protein kinase regulatory subunit gamma-1-like (AKIN subunit gamma-1-like) (CBS domain-containing protein CBSCBS2)	Q9CAR3	65.306	441	144	4	2	433	5	445
evm.model.utg22677.3	GWHPAAAA019449	evm.model.utg22677.3|evm.TU.utg22677.3|utg22677|GWHAAAA00030279.:29658-29724,;evm.model.utg13745.1|evm.TU.utg13745.1|utg13745|GWHAAAA00025987.:794-822,	23.0416	22.4122	21.5076	24.6016	24.942	24.6147	2.1942	0.0227261	1.64348	-2.39897	NaN	NaN	NaN	19	19	18	257	257	242	93968	0	73546	1875000000	96	1189	endoplasmin homolog [Lactuca sativa]	XP_023765821.1	92.317	820	43	10	1	801	1	819	0	1402	Endoplasmin homolog (Glucose-regulated protein 94 homolog) (GRP-94 homolog)	P35016	80.807	818	139	9	1	801	1	817
evm.model.utg2270.15	GWHPAAAA019482	evm.model.utg2270.15|evm.TU.utg2270.15|utg2270|GWHAAAA00008585.:79529-79582,	22.2844	22.9506	23.018	24.0309	23.7298	22.8782	0.88869	0.151327	0.820084	-0.7953	NaN	NaN	NaN	17	17	17	191	191	191	14486	0	16192	1437200000	84	1190	SNARE-interacting protein KEULE-like isoform X1 [Lactuca sativa]	XP_023729927.1	90.528	644	46	8	626	1254	26	669	0	1184	SNARE-interacting protein KEULE	Q9C5X3	70.652	644	172	10	626	1254	25	666
evm.model.utg22707.3	GWHPAAAA019490	evm.model.utg22707.3|evm.TU.utg22707.3|utg22707|GWHAAAA00001603.:19448-19464,	23.102	22.9751	23.0387	22.8089	22.9379	23.5882	0.108216	0.895549	0.0479106	-0.0730673	NaN	NaN	NaN	8	8	8	575	575	575	22735	0	92488	1053200000	65	1191	vacuolar protein-sorting-associated protein 37 homolog 2-like [Lactuca sativa]	XP_023746005.1	90.206	194	16	2	1	191	1	194	5.48e-121	349	Vacuolar protein-sorting-associated protein 37 homolog 1 (AtVPS37-1) (ESCRT-I complex subunit VPS37 homolog 1)	Q9SCP9	53.67	218	72	3	1	190	1	217
evm.model.utg22717.2	GWHPAAAA019495	evm.model.utg22717.2|evm.TU.utg22717.2|utg22717|GWHAAAA00010619.:4463-6420,	23.3834	23.312	22.8384	23.4822	22.8487	23.0286	0.0805995	0.925984	0.0333965	0.0580997	NaN	NaN	NaN	19	15	9	305	25	13	97393	0	81687	917550000	56	1192	probable alpha,alpha-trehalose-phosphate synthase [UDP-forming] 7 [Lactuca sativa]	XP_023752576.1	90.187	856	57	9	1	829	1	856	0	1547	Probable alpha,alpha-trehalose-phosphate synthase [UDP-forming] 7 (EC 2.4.1.15) (Trehalose-6-phosphate synthase 7) (AtTPS7)	Q9LMI0	75.644	854	178	12	1	829	1	849
evm.model.utg22798.14	GWHPAAAA019573	evm.model.utg22798.14|evm.TU.utg22798.14|utg22798|GWHAAAA00015232.:57920-58882,;evm.model.utg37094.1|evm.TU.utg37094.1|utg37094|GWHAAAA00029043.:2317-2814,	19.7701	19.6032	20.4989	20.2758	20.9235	21.4112	0.998735	0.118838	0.925045	-0.912767	NaN	NaN	NaN	3	3	3	46	46	46	53875	0	61374	137070000	13	1197	(S)-N-methylcoclaurine 3'-hydroxylase isozyme 2-like [Lactuca sativa]	XP_023742170.1	77.243	457	94	6	1	449	1	455	0	683	Flavonoid 3',5'-hydroxylase 2 (F3'5'H) (EC 1.14.14.81) (CYPLXXVA3) (Cytochrome P450 75A3)	P48419	36.364	418	244	8	26	432	9	415
evm.model.utg2280.9	GWHPAAAA019591	evm.model.utg2280.9|evm.TU.utg2280.9|utg2280|GWHAAAA00008014.:56943-57104,	23.8884	23.86	23.3643	23.7953	23.4975	23.5483	0.177754	0.823838	0.0841582	0.0905336	NaN	NaN	NaN	12	12	12	401	401	401	44862	0	15549	2478300000	117	1198	probable isoprenylcysteine alpha-carbonyl methylesterase ICMEL2 [Lactuca sativa]	XP_023729008.1	77.078	397	81	6	11	398	1	396	0	600	Probable isoprenylcysteine alpha-carbonyl methylesterase ICMEL2 (EC 3.1.1.n2) (Isoprenylcysteine methylesterase-like protein 2)	Q1PET6	61.097	383	140	5	24	398	41	422
evm.model.utg2284.25	GWHPAAAA019641	evm.model.utg2284.25|evm.TU.utg2284.25|utg2284|GWHAAAA00016979.:92680-92760,	25.3442	25.1999	25.4275	24.2317	24.2899	24.6905	2.35497	0.022375	1.65024	0.919833	NaN	NaN	NaN	1	1	1	24	24	24	47041	89897	22708	2822700000	39	1199	protein PARTING DANCERS isoform X1 [Helianthus annuus]	XP_021977747.1	81.172	239	40	3	1	234	1	239	8.9e-135	395	Protein PARTING DANCERS (AtPTD) (EC 3.1.-.-)	F4IDW9	60.714	224	83	3	15	233	26	249
evm.model.utg2284.31	GWHPAAAA019642	evm.model.utg2284.31|evm.TU.utg2284.31|utg2284|GWHAAAA00016979.:133999-134085,	18.9767	18.9471	19.218	26.1637	25.5273	25.7695	5.30621	0.007	2.1549	-6.7729	NaN	NaN	NaN	22	22	22	561	561	561	62063	0	24537	3016500000	115	1200	branched-chain-amino-acid aminotransferase-like protein 2 [Lactuca sativa]	XP_023764945.1	89.009	555	46	7	1	540	1	555	0	999	Branched-chain-amino-acid aminotransferase-like protein 2	Q9ASR4	75.136	551	121	6	7	541	1	551
evm.model.utg22850.7	GWHPAAAA019670	evm.model.utg22850.7|evm.TU.utg22850.7|utg22850|GWHAAAA00002659.:77281-77391,;evm.model.utg1828.1|evm.TU.utg1828.1|utg1828|GWHAAAA00028261.:2573-2683,	23.2946	22.8321	23.2221	17.8358	21.2356	17.7197	1.64375	0.0382205	1.4177	4.18589	NaN	NaN	NaN	8	8	8	34	34	34	41768	0	14396	794800000	25	866	26S proteasome regulatory subunit rpn11 [Lactuca sativa]	XP_023761780.1	79.126	412	25	10	1	361	1	402	0	610	Lys-63-specific deubiquitinase BRCC36 (EC 3.4.19.-) (BRCA1-A complex subunit BRCC36) (BRCA1/BRCA2-containing complex subunit 3) (BRCA1/BRCA2-containing complex subunit 36) (BRISC complex subunit BRCC36)	B5X8M4	29.126	103	49	5	210	302	151	239
evm.model.utg2287.10	GWHPAAAA019697	evm.model.utg2287.10|evm.TU.utg2287.10|utg2287|GWHAAAA00027257.:37663-38010,;evm.model.utg3144.14|evm.TU.utg3144.14|utg3144|GWHAAAA00009727.:53065-53412,	23.5846	23.9856	23.8997	22.4284	22.3087	22.8632	2.464	0.0194643	1.71076	1.28987	NaN	NaN	NaN	10	5	5	546	389	389	21018	0	13083	2275400000	62	1202	60S ribosomal protein L9-1-like [Lactuca sativa]	XP_023765634.1	95.652	184	6	1	1	182	10	193	1.42e-124	358	60S ribosomal protein L9-1	P49209	82.065	184	31	1	1	182	10	193
evm.model.utg22947.2	GWHPAAAA019774	evm.model.utg22947.2|evm.TU.utg22947.2|utg22947|GWHAAAA00006095.:19873-19920,	20.8179	21.0698	15.6654	21.2996	21.077	21.1868	0.49613	0.382316	0.417578	-2.00342	NaN	NaN	NaN	18	9	8	272	143	133	10087	0	29891	394510000	19	1204	N-terminal acetyltransferase A complex auxiliary subunit NAA15-like [Lactuca sativa]	XP_023770332.1	92.273	880	40	11	1	853	1	879	0	1582	N-terminal acetyltransferase A complex auxiliary subunit NAA15 (AtNAA15) (Protein OMISHA)	Q8VZM1	73.888	877	200	10	1	850	1	875
evm.model.utg2308.25	GWHPAAAA019957	evm.model.utg2308.25|evm.TU.utg2308.25|utg2308|GWHAAAA00015466.:110497-110772,;evm.model.utg17755.5|evm.TU.utg17755.5|utg17755|GWHAAAA00009174.:25664-25768,;evm.model.utg25864.6|evm.TU.utg25864.6|utg25864|GWHAAAA00026997.:23155-23259,	15.926	21.1989	21.2007	20.6628	20.9546	20.8224	0.319324	0.621932	0.206257	-1.3714	NaN	NaN	NaN	5	5	5	133	133	133	45962	0	12582	235240000	9	1211	oligouridylate-binding protein 1B-like isoform X2 [Lactuca sativa]	XP_023761962.1	93.484	399	13	5	26	414	26	421	0	755	Oligouridylate-binding protein 1B (AtUBP1b) (Polyuridylate-binding protein UBP1B) (Poly(U)-binding protein UBP1B)	Q9LQI9	79.703	404	59	9	26	414	24	419
evm.model.utg23096.7	GWHPAAAA019996	evm.model.utg23096.7|evm.TU.utg23096.7|utg23096|GWHAAAA00027054.:24658-25098:+|Frame:	23.0778	23.1398	23.325	23.0283	22.4696	22.8294	1.06014	0.108679	0.963854	0.405101	NaN	NaN	NaN	6	4	4	411	288	288	16297	0	26	856250000	24	1213	hypothetical protein LSAT_1X27840 [Lactuca sativa]	PLY84592.1	95.205	146	5	1	1	144	41	186	5.52e-96	283	60S ribosomal protein L27a-3	P49637	80.822	146	26	1	1	144	1	146
evm.model.utg23105.7	GWHPAAAA020010	evm.model.utg23105.7|evm.TU.utg23105.7|utg23105|GWHAAAA00026452.:61355-61579,	21.8042	21.7997	21.594	22.0272	22.3692	21.6778	0.621587	0.269309	0.569749	-0.2921	NaN	NaN	NaN	9	9	9	317	317	317	44815	0	16358	1007800000	54	1214	BAG family molecular chaperone regulator 7 [Lactuca sativa]	XP_023762435.1	86.318	402	40	6	1	389	1	400	0	604	BAG family molecular chaperone regulator 7 (Bcl-2-associated athanogene 7)	Q9LVA0	41.684	475	162	16	1	389	1	446
evm.model.utg23140.2	GWHPAAAA020041	evm.model.utg23140.2|evm.TU.utg23140.2|utg23140|GWHAAAA00024151.:22354-22689,;evm.model.utg2866.6|evm.TU.utg2866.6|utg2866|GWHAAAA00007951.:15030-15537,	24.7155	24.8473	24.6553	25.3024	21.7576	21.9888	0.683492	0.238052	0.623328	1.7231	NaN	NaN	NaN	6	6	6	134	134	134	65183	0	51725	611940000	19	1215	protein NUCLEAR FUSION DEFECTIVE 4 [Lactuca sativa]	XP_023729996.1	92.929	594	29	7	1	581	1	594	0	1051	Protein NUCLEAR FUSION DEFECTIVE 4	F4I9E1	24.956	573	368	14	15	575	43	565
evm.model.utg23159.15	GWHPAAAA020074	evm.model.utg23159.15|evm.TU.utg23159.15|utg23159|GWHAAAA00022817.:52748-52853,	24.7877	24.8306	24.8955	25.0525	24.7895	24.655	0.0153551	0.985912	0.00616185	0.00560061	NaN	NaN	NaN	17	17	17	435	435	435	50802	0	10966	3757100000	158	1216	eukaryotic translation initiation factor 2 subunit gamma-like [Lactuca sativa]	XP_023751014.1	97.629	464	3	4	1	456	1	464	0	909	Eukaryotic translation initiation factor 2 subunit 3, Y-linked (Eukaryotic translation initiation factor 2 subunit gamma, Y-linked) (eIF-2-gamma Y)	C9WPN6	72.406	453	116	5	6	450	15	466
evm.model.utg23159.8	GWHPAAAA020069	evm.model.utg23159.8|evm.TU.utg23159.8|utg23159|GWHAAAA00022817.:25454-26060,	21.327	21.1171	21.0278	22.1934	22.317	22.4433	3.27571	0.00907317	2.04224	-1.1606	NaN	NaN	NaN	8	8	8	25	25	25	58788	0	59921	660980000	24	1217	calcium-dependent protein kinase SK5-like [Lactuca sativa]	XP_023751021.1	94.707	529	14	7	1	515	1	529	0	1008	Calcium-dependent protein kinase SK5 (CDPK) (EC 2.7.11.1)	P28583	81.761	477	79	4	32	500	18	494
evm.model.utg23168.4	GWHPAAAA020084	evm.model.utg23168.4|evm.TU.utg23168.4|utg23168|GWHAAAA00012428.:19820-20200:+|Frame:	21.4241	19.0187	17.9646	21.6068	22.1292	22.4793	1.16042	0.090479	1.04345	-2.60265	NaN	NaN	NaN	2	2	2	278	278	278	14274	0	43773	297190000	13	1218	uncharacterized protein LOC111919478 [Lactuca sativa]	XP_023770795.1	94.444	126	5	1	1	124	1	126	1.23e-80	241	Chaperone protein dnaJ 20, chloroplastic (AtDjC20) (AtJ20)	Q9SDN0	34.667	75	44	2	31	105	4	73
evm.model.utg23214.4	GWHPAAAA020143	evm.model.utg23214.4|evm.TU.utg23214.4|utg23214|GWHAAAA00018986.:18003-18103,	20.9745	20.4484	20.7993	21.8335	21.1078	21.4782	1.31704	0.0619394	1.20803	-0.732433	NaN	NaN	NaN	8	8	8	146	146	146	10961	0	20653	274110000	16	1219	ER membrane protein complex subunit 1 [Lactuca sativa]	XP_023756547.1	87.678	982	103	9	1	964	1	982	0	1718	ER membrane protein complex subunit 1	Q5ZL00	29.073	1025	586	33	24	964	16	983
evm.model.utg2328.1	GWHPAAAA020212	evm.model.utg2328.1|evm.TU.utg2328.1|utg2328|GWHAAAA00004832.:20009-20094,	28.0404	27.9493	27.7398	27.8823	27.7229	27.9922	0.137306	0.86334	0.0638181	0.0440331	NaN	NaN	NaN	30	6	5	752	242	207	55306	0	32331	36354000000	309	1221	glutamate decarboxylase-like [Lactuca sativa]	XP_023745654.1	88.081	495	46	7	1	484	1	493	0	887	Glutamate decarboxylase (GAD) (EC 4.1.1.15) (ERT D1)	P54767	75.595	504	101	8	1	484	1	502
evm.model.utg23395.2	GWHPAAAA020348	evm.model.utg23395.2|evm.TU.utg23395.2|utg23395|GWHAAAA00017441.:4328-6374,;evm.model.utg20141.6|evm.TU.utg20141.6|utg20141|GWHAAAA00029511.:35362-37408,	21.7289	22.7575	22.5148	22.9297	21.718	22.609	0.0619631	0.938456	0.0275861	-0.0851669	NaN	NaN	NaN	21	21	21	284	284	284	12347	0	10247	942750000	51	1025	phytochrome B-like [Cynara cardunculus var. scolymus]	XP_024986483.1	85.931	1123	123	16	1	1089	1	1122	0	1967	Phytochrome B	P29130	77.531	1126	211	16	1	1088	1	1122
evm.model.utg23404.3	GWHPAAAA020364	evm.model.utg23404.3|evm.TU.utg23404.3|utg23404|GWHAAAA00027448.:19713-19724,	22.3246	22.3609	21.9514	24.1818	24.4122	24.3591	3.84539	0.0130526	1.8843	-2.1054	NaN	NaN	NaN	10	10	4	38	38	118	46935	0	13049	1346900000	54	1226	calreticulin-like [Cynara cardunculus var. scolymus]	XP_024976427.1	89.896	386	31	4	1	380	1	384	0	659	Calreticulin	O81919	86.387	382	46	3	1	376	1	382
evm.model.utg23409.4	GWHPAAAA020370	evm.model.utg23409.4|evm.TU.utg23409.4|utg23409|GWHAAAA00007441.:17719-18054,;evm.model.utg18145.7|evm.TU.utg18145.7|utg18145|GWHAAAA00013776.:30881-31093,	21.4019	21.0201	20.8551	22.4103	21.3294	22.3627	1.14138	0.0926731	1.03305	-0.941766	NaN	NaN	NaN	1	1	1	32	32	32	37657	31949	28382	202100000	13	854	probable aldo-keto reductase 4 [Lactuca sativa]	XP_023737362.1	87.977	341	34	4	1	334	1	341	0	612	Probable aldo-keto reductase 3 (EC 1.1.1.-)	O22707	74.184	337	81	3	3	333	6	342
evm.model.utg23421.6	GWHPAAAA020386	evm.model.utg23421.6|evm.TU.utg23421.6|utg23421|GWHAAAA00016029.:28318-28389,	20.3794	21.0007	20.4275	20.4169	20.5346	20.5491	0.192373	0.803398	0.0950693	0.102333	NaN	NaN	NaN	4	4	4	144	144	144	63211	0	12093	195460000	9	1228	phosphoglucomutase, cytoplasmic [Lactuca sativa]	XP_023742266.1	94.683	583	20	6	1	573	1	582	0	1117	Phosphoglucomutase, cytoplasmic (PGM) (EC 5.4.2.2) (Glucose phosphomutase)	Q9M4G4	83.562	584	84	7	1	573	1	583
evm.model.utg23422.1	GWHPAAAA020391	evm.model.utg23422.1|evm.TU.utg23422.1|utg23422|GWHAAAA00006674.:2649-2761,	23.5496	22.9912	23.4779	24.6463	24.384	24.4704	2.42585	0.0213109	1.6714	-1.16067	NaN	NaN	NaN	14	14	2	40	40	49	45974	0	99394	2277600000	109	1229	eukaryotic peptide chain release factor GTP-binding subunit ERF3A [Lactuca sativa]	XP_023739092.1	89.183	416	27	5	2	399	104	519	0	751	Eukaryotic peptide chain release factor GTP-binding subunit ERF3A (Eukaryotic peptide chain release factor subunit 3a) (eRF3a) (G1 to S phase transition protein 1 homolog)	P15170	55.392	408	162	6	2	393	85	488
evm.model.utg23557.3	GWHPAAAA020519	evm.model.utg23557.3|evm.TU.utg23557.3|utg23557|GWHAAAA00017574.:10364-10366,;evm.model.utg17673.14|evm.TU.utg17673.14|utg17673|GWHAAAA00013842.:90427-90429,	24.4725	24.4745	24.5171	25.2719	24.6448	24.8819	1.14072	0.0924508	1.03409	-0.444834	NaN	NaN	NaN	10	10	6	466	466	331	3567	0	3215	3169700000	93	1236	60S ribosomal protein L5-1-like [Lactuca sativa]	XP_023743408.1	94.717	265	10	2	1	261	1	265	0	512	60S ribosomal protein L5	Q6UNT2	80.377	265	48	2	1	261	1	265
evm.model.utg23660.11	GWHPAAAA020606	evm.model.utg23660.11|evm.TU.utg23660.11|utg23660|GWHAAAA00002571.:27323-27775:+|Frame:	20.7838	22.1729	21.2838	21.1087	20.8643	20.6948	0.547359	0.328436	0.483549	0.524234	NaN	NaN	NaN	6	6	5	50	50	44	15454	0	12353	262360000	14	1242	nodulin-related protein 1-like [Lactuca sativa]	XP_023732466.1	81.046	153	24	2	1	148	1	153	1.71e-63	200	Nodulin-related protein 1 (AtNRP1) (RPS2-interacting protein 11)	Q9ZQ80	48.837	129	60	2	26	148	59	187
evm.model.utg2367.10	GWHPAAAA020628	evm.model.utg2367.10|evm.TU.utg2367.10|utg2367|GWHAAAA00002250.:56079-56143,;evm.model.utg117.2|evm.TU.utg117.2|utg117|GWHAAAA00024255.:5232-5271,	15.5674	20.7747	19.7261	19.9069	19.3198	19.5373	0.218824	0.766413	0.115537	-0.89859	NaN	NaN	NaN	4	4	4	75	75	75	64196	0	70794	173290000	11	1243	plant intracellular Ras-group-related LRR protein 6 [Lactuca sativa]	XP_023768413.1	84.075	584	71	6	1	574	1	572	0	955	Plant intracellular Ras-group-related LRR protein 6 (Intracellular Ras-group-related LRR protein 6) (OsIRL6)	Q6K7R2	62.799	586	206	7	1	574	1	586
evm.model.utg23832.9	GWHPAAAA020810	evm.model.utg23832.9|evm.TU.utg23832.9|utg23832|GWHAAAA00001606.:32021-32302,;evm.model.utg7705.15|evm.TU.utg7705.15|utg7705|GWHAAAA00003482.:84242-84339,	18.268	18.4706	18.1291	18.2752	18.6246	17.9739	0.0030593	0.999684	0.000137259	-0.00198936	NaN	NaN	NaN	2	2	2	35	35	35	63599	93809	31647	10466000	4	1246	conserved oligomeric Golgi complex subunit 8 [Lactuca sativa]	XP_023730186.1	88.376	585	42	9	1	560	1	584	0	1003	Conserved oligomeric Golgi complex subunit 8 (COG complex subunit 8) (Component of oligomeric Golgi complex 8)	Q96MW5	35.169	472	286	8	29	481	49	519
evm.model.utg23874.4	GWHPAAAA020852	evm.model.utg23874.4|evm.TU.utg23874.4|utg23874|GWHAAAA00031406.:15446-15449,	20.2742	20.9916	19.7265	21.8608	20.9788	20.7435	0.798364	0.180163	0.744334	-0.8636	NaN	NaN	NaN	6	3	2	322	155	112	25985	0	66715	291930000	32	1247	isocitrate dehydrogenase [NADP] [Cynara cardunculus var. scolymus]	XP_024973156.1	94.421	233	9	2	1	229	184	416	8.07e-157	450	Isocitrate dehydrogenase [NADP] (IDH) (EC 1.1.1.42) (IDP) (NADP(+)-specific ICDH) (Oxalosuccinate decarboxylase)	P50217	88.21	229	22	2	1	224	184	412
evm.model.utg23964.1	GWHPAAAA020920	evm.model.utg23964.1|evm.TU.utg23964.1|utg23964|GWHAAAA00022273.:1736-1756,;evm.model.utg22679.5|evm.TU.utg22679.5|utg22679|GWHAAAA00022426.:29666-29686,;evm.model.utg16069.4|evm.TU.utg16069.4|utg16069|GWHAAAA00025470.:15898-15918,	24.5958	24.8242	24.9115	24.7378	24.8301	24.543	0.227376	0.753356	0.123	0.073534	NaN	NaN	NaN	7	7	1	589	589	143	12293	0	11224	4788800000	143	712	hypothetical protein LSAT_6X95701 [Lactuca sativa]	PLY96266.1	98.214	112	0	1	1	110	20	131	2.7e-72	220	60S ribosomal protein L30	O49884	90.179	112	9	1	1	110	1	112
evm.model.utg23980.12	GWHPAAAA020940	evm.model.utg23980.12|evm.TU.utg23980.12|utg23980|GWHAAAA00011578.:43812-43921,	18.368	18.0365	18.5995	18.6718	18.2748	18.4037	0.224491	0.756854	0.120988	-0.115433	NaN	NaN	NaN	2	2	2	129	129	129	22495	0	12834	62875000	5	1249	UPF0664 stress-induced protein C29B12.11c-like [Lactuca sativa]	XP_023771964.1	95.477	199	7	1	1	197	1	199	3.87e-136	388	UPF0664 stress-induced protein C29B12.11c	O14032	30.702	114	77	1	26	139	29	140
evm.model.utg23995.9	GWHPAAAA020956	evm.model.utg23995.9|evm.TU.utg23995.9|utg23995|GWHAAAA00010692.:19746-19826,	19.9049	17.5491	19.8218	20.2808	20.004	20.4138	0.661683	0.246483	0.608213	-1.14094	NaN	NaN	NaN	6	6	6	179	179	179	47655	0	14497	177750000	10	1251	sterol 3-beta-glucosyltransferase UGT80B1-like isoform X1 [Lactuca sativa]	XP_023742486.1	75.744	437	86	5	1	417	1	437	0	683	Sterol 3-beta-glucosyltransferase UGT80B1 (EC 2.4.1.173) (Protein TRANSPARENT TESTA 15) (UDP-glucose:sterol glucosyltransferase 80B1)	Q9XIG1	62.069	435	114	6	2	417	143	545
evm.model.utg24134.4	GWHPAAAA021106	evm.model.utg24134.4|evm.TU.utg24134.4|utg24134|GWHAAAA00002288.:20328-20411,	21.958	21.1905	18.4166	17.3585	17.8437	21.8021	0.357418	0.562132	0.250162	1.52028	NaN	NaN	NaN	4	4	1	308	308	7	15886	0	75648	309700000	14	1253	40S ribosomal protein S19-3-like [Helianthus annuus]	XP_022012768.1	96.479	142	3	1	1	140	1	142	4.14e-95	280	40S ribosomal protein S19-1	Q9SGA6	82.517	143	23	1	1	141	1	143
evm.model.utg2416.15	GWHPAAAA021127	evm.model.utg2416.15|evm.TU.utg2416.15|utg2416|GWHAAAA00008798.:104416-104479,	20.2309	20.2763	20.0725	19.5915	20.381	20.1479	0.250544	0.722765	0.141003	0.1531	NaN	NaN	NaN	4	3	3	17	141	141	46038	0	75491	116760000	6	1255	mannose-1-phosphate guanyltransferase alpha [Lactuca sativa]	XP_023730201.1	93.525	417	19	4	1	409	1	417	0	798	Mannose-1-phosphate guanyltransferase alpha (GDP-mannose pyrophosphorylase A) (GTP-mannose-1-phosphate guanylyltransferase alpha)	Q86HG0	42.787	409	219	5	12	409	8	412
evm.model.utg24200.4	GWHPAAAA021185	evm.model.utg24200.4|evm.TU.utg24200.4|utg24200|GWHAAAA00017444.:17145-17612,;evm.model.utg21915.5|evm.TU.utg21915.5|utg21915|GWHAAAA00018334.:20891-21365,	20.9333	22.2614	22.2173	21.9398	21.329	22.0535	0.0203203	0.982155	0.00781997	0.0299002	NaN	NaN	NaN	13	13	13	135	135	135	1496	0	66974	582460000	48	1257	phospholipase A I [Lactuca sativa]	XP_023742888.1	89.721	1362	100	19	1	1326	1	1358	0	2349	Phospholipase A I (AtPLA1) (EC 3.1.1.-)	F4HX15	66.086	1321	373	25	56	1325	13	1309
evm.model.utg24228.12	GWHPAAAA021226	evm.model.utg24228.12|evm.TU.utg24228.12|utg24228|GWHAAAA00006465.:33056-33226,;evm.model.utg1391.41|evm.TU.utg1391.41|utg1391|GWHAAAA00008086.:171459-171551,	18.1521	17.4824	18.4931	18.3697	18.1302	16.4187	0.231732	0.749187	0.12541	0.403011	NaN	NaN	NaN	2	2	2	54	54	54	34274	27498	28979	46724000	8	1258	tobamovirus multiplication protein 1-like [Lactuca sativa]	XP_023750678.1	86.102	295	35	4	1	291	1	293	3.75e-179	504	Tobamovirus multiplication protein 1 (AtTOM1)	Q9FEG2	61.484	283	101	6	15	291	11	291
evm.model.utg2425.1	GWHPAAAA021245	evm.model.utg2425.1|evm.TU.utg2425.1|utg2425|GWHAAAA00017401.:1639-3108:+|Frame:;evm.model.utg14576.2|evm.TU.utg14576.2|utg14576|GWHAAAA00012477.:5406-6875:+|Frame:	22.145	22.0779	22.2019	19.8704	17.8946	20.8559	1.39225	0.0558563	1.25293	2.60131	NaN	NaN	NaN	3	3	3	61	61	61	54218	0	13248	132550000	6	563	probable polyamine transporter At1g31830 isoform X1 [Lactuca sativa]	XP_023768766.1	92.638	489	27	5	2	481	78	566	0	899	Probable polyamine transporter At1g31830	Q9C6S5	71.053	494	129	8	1	480	1	494
evm.model.utg2425.25	GWHPAAAA021265	evm.model.utg2425.25|evm.TU.utg2425.25|utg2425|GWHAAAA00017401.:97381-97403,;evm.model.utg1597.5|evm.TU.utg1597.5|utg1597|GWHAAAA00013813.:11302-11324,	22.0339	22.0732	21.7055	22.0525	21.215	20.8153	0.685332	0.237558	0.62423	0.5766	NaN	NaN	NaN	4	4	4	536	536	536	80375	0	12828	562330000	16	695	60S ribosomal protein L38-like protein, partial [Coffea canephora]	QCG74680.1	98.551	69	1	0	1	69	17	85	1.89e-41	139	60S ribosomal protein L38	O22860	94.203	69	4	0	1	69	1	69
evm.model.utg24369.1	GWHPAAAA021373	evm.model.utg24369.1|evm.TU.utg24369.1|utg24369|GWHAAAA00016903.:2116-2173,;evm.model.utg6374.12|evm.TU.utg6374.12|utg6374|GWHAAAA00012351.:59936-59993,	22.4886	22.9108	22.9596	24.3204	24.2629	24.9259	2.56763	0.0206737	1.68458	-1.71673	NaN	NaN	NaN	19	19	19	433	433	433	67128	0	28372	1795900000	67	1264	phenylalanine--tRNA ligase beta subunit, cytoplasmic [Lactuca sativa]	XP_023768194.1	89.597	596	50	6	1	586	1	594	0	1078	Phenylalanine--tRNA ligase beta subunit, cytoplasmic (EC 6.1.1.20) (Phenylalanyl-tRNA synthetase beta subunit) (PheRS)	Q9SGE9	69.32	603	163	9	1	586	1	598
evm.model.utg24369.3	GWHPAAAA021375	evm.model.utg24369.3|evm.TU.utg24369.3|utg24369|GWHAAAA00016903.:9548-9820,	20.1835	20.3464	20.3477	22.2307	21.4911	20.8833	1.46557	0.0472387	1.3257	-1.2425	NaN	NaN	NaN	8	8	8	247	247	247	53266	0	25713	243640000	16	1265	ran-binding protein M homolog [Lactuca sativa]	XP_023768198.1	81.59	478	74	6	1	464	1	478	0	773	Ran-binding protein M homolog (AtRanBPM)	F4HYD7	59.497	437	166	5	38	463	30	466
evm.model.utg24485.9	GWHPAAAA021471	evm.model.utg24485.9|evm.TU.utg24485.9|utg24485|GWHAAAA00000981.:45554-45757,	19.9471	17.1884	20.5604	20.8503	20.6093	20.2541	0.565902	0.313273	0.504077	-1.33927	NaN	NaN	NaN	8	8	8	105	105	105	12291	0	23665	167810000	14	1268	valine--tRNA ligase, mitochondrial 1-like isoform X1 [Lactuca sativa]	XP_023759719.1	90.891	1010	72	10	71	1060	116	1125	0	1891	Valine--tRNA ligase, mitochondrial 1 (EC 6.1.1.9) (AtSYV1) (Protein TWIN 2) (Valyl-tRNA synthetase) (ValRS)	P93736	70.233	1028	277	14	60	1059	80	1106
evm.model.utg2451.7	GWHPAAAA021513	evm.model.utg2451.7|evm.TU.utg2451.7|utg2451|GWHAAAA00006495.:27143-27218,	21.2669	21.885	21.4166	22.4227	21.92	21.9887	1.13367	0.0948029	1.02318	-0.587634	NaN	NaN	NaN	9	9	9	197	197	197	62869	0	4517	378890000	32	1269	protein GDAP2 homolog [Lactuca sativa]	XP_023764590.1	95.17	559	16	6	1	548	1	559	0	1084	Protein GDAP2 homolog	A7T167	34.809	497	288	10	45	531	17	487
evm.model.utg24532.2	GWHPAAAA021536	evm.model.utg24532.2|evm.TU.utg24532.2|utg24532|GWHAAAA00027451.:6173-6592:-|Frame:;evm.model.utg19532.3|evm.TU.utg19532.3|utg19532|GWHAAAA00016220.:22248-22688:-|Frame:;evm.model.utg7325.7|evm.TU.utg7325.7|utg7325|GWHAAAA00008890.:46642-47088:+|Frame:;evm.model.utg29160.1|evm.TU.utg29160.1|utg29160|GWHAAAA00013326.:1782-2228:-|Frame:;evm.model.utg20275.1|evm.TU.utg20275.1|utg20275|GWHAAAA0000174…	25.3172	24.995	25.7	25.4313	25.1691	24.9874	0.229988	0.750212	0.124816	0.141467	NaN	NaN	NaN	4	4	1	324	324	79	15393	0	90532	4824000000	101	968	histone H2B.3-like [Lactuca sativa]	XP_023754570.1	95.683	139	4	1	1	137	1	139	4.67e-88	261	Histone H2B.3 (LeH2B-3) (Fragment)	O65819	91.111	135	10	1	5	137	3	137
evm.model.utg24544.1	GWHPAAAA021550	evm.model.utg24544.1|evm.TU.utg24544.1|utg24544|GWHAAAA00031134.:944-1754,	21.2571	21.2239	21.4353	21.5818	21.5432	21.6206	1.78761	0.0328214	1.48384	-0.276433	NaN	NaN	NaN	6	6	4	81	81	55	10074	0	45975	343790000	39	1273	putative late blight resistance protein homolog R1A-10 [Lactuca sativa]	XP_023770669.1	76.94	915	116	12	1	861	1	874	0	1382	Putative late blight resistance protein homolog R1B-8	Q6L3X3	31.061	924	479	33	6	854	332	1172
evm.model.utg24563.11	GWHPAAAA021574	evm.model.utg24563.11|evm.TU.utg24563.11|utg24563|GWHAAAA00006100.:26153-26258,	22.9338	23.4072	23.2296	23.3488	23.1983	23.6797	0.479288	0.4035	0.394156	-0.218733	NaN	NaN	NaN	5	5	2	143	143	64	5557	0	3039	5826800000	48	1274	caffeoylshikimate esterase-like [Lactuca sativa]	XP_023747116.1	91.562	320	21	3	174	487	1	320	0	605	Caffeoylshikimate esterase (EC 3.1.1.-) (Lysophospholipase 2) (LysoPL2)	Q9C942	33.663	303	183	5	184	468	28	330
evm.model.utg24637.6	GWHPAAAA021625	evm.model.utg24637.6|evm.TU.utg24637.6|utg24637|GWHAAAA00029902.:17723-18178,	23.818	23.5557	23.5575	23.6156	23.3144	23.4846	0.629029	0.265887	0.575303	0.172201	NaN	NaN	NaN	6	6	6	324	324	324	2866	0	35903	1269600000	52	1275	stem-specific protein TSJT1-like [Lactuca sativa]	XP_023762140.1	94.118	255	10	3	1	251	1	254	2.17e-177	497	Stem-specific protein TSJT1	P24805	40.397	151	85	3	1	149	1	148
evm.model.utg24668.9	GWHPAAAA021654	evm.model.utg24668.9|evm.TU.utg24668.9|utg24668|GWHAAAA00009113.:53507-53605,	24.3382	24.1781	23.2381	24.2338	23.8551	23.8106	0.0448393	0.95367	0.0206019	-0.0483672	NaN	NaN	NaN	17	10	10	518	336	336	46258	0	1632	2411500000	96	1277	putative ATP-citrate synthase [Taraxacum brevicorniculatum]	AFY05628.1	97.995	399	2	3	1	393	1	399	0	787	ATP-citrate synthase alpha chain protein 1 (ATP-citrate synthase A-1) (EC 2.3.3.8) (ATP-citrate lyase A-1) (Citrate cleavage enzyme A-1)	Q9SGY2	86.466	399	48	3	1	393	1	399
evm.model.utg24682.2	GWHPAAAA021674	evm.model.utg24682.2|evm.TU.utg24682.2|utg24682|GWHAAAA00008276.:21712-22314,	19.379	20.2587	18.3273	21.1984	21.4486	21.6818	1.67595	0.036189	1.44142	-2.12126	NaN	NaN	NaN	6	6	5	148	148	125	54873	0	13519	267730000	25	1278	germacrene A oxidase [Lactuca sativa]	XP_023734551.1	95.492	488	14	4	1	480	1	488	0	949	Germacrene A hydroxylase (EC 1.14.14.95) (Germacrene A oxidase) (LsGAO)	D5J9U8	95.287	488	15	4	1	480	1	488
evm.model.utg24736.3	GWHPAAAA021729	evm.model.utg24736.3|evm.TU.utg24736.3|utg24736|GWHAAAA00024456.:13032-13694:-|Frame:;evm.model.utg22914.6|evm.TU.utg22914.6|utg22914|GWHAAAA00007994.:7212-7307,	28.0935	27.9933	28.6913	28.222	28.516	28.3029	0.137811	0.863107	0.0639354	-0.0876007	NaN	NaN	NaN	6	6	6	282	282	282	24201	0	19356	23490000000	199	1281	latex serine proteinase inhibitor-like [Lactuca sativa]	XP_023763259.1	73.778	225	50	3	1	216	1	225	9.1e-100	298	Kunitz trypsin inhibitor 2 (AtKTI2)	Q9LMU2	27.014	211	129	7	4	208	3	194
evm.model.utg24765.2	GWHPAAAA021760	evm.model.utg24765.2|evm.TU.utg24765.2|utg24765|GWHAAAA00012852.:6513-6546,	22.8664	22.2596	23.1249	22.5983	23.1339	22.8211	0.122848	0.87941	0.0558086	-0.1008	NaN	NaN	NaN	22	22	22	326	326	326	11461	0	15484	1893900000	86	1283	MMS19 nucleotide excision repair protein homolog isoform X1 [Lactuca sativa]	XP_023729378.1	77.841	1047	188	19	1	1009	1	1041	0	1557	MMS19 nucleotide excision repair protein homolog (MET18 homolog) (MMS19-like protein)	Q0WVF8	41.233	1135	525	26	6	1006	5	1131
evm.model.utg24768.5	GWHPAAAA021764	evm.model.utg24768.5|evm.TU.utg24768.5|utg24768|GWHAAAA00022433.:21561-21881,;evm.model.utg470.13|evm.TU.utg470.13|utg470|GWHAAAA00019435.:85052-85222,	17.8364	20.9219	21.086	20.9712	20.7388	20.8207	0.351207	0.569936	0.244174	-0.895472	NaN	NaN	NaN	2	2	2	137	137	137	27373	0	53637	668460000	8	1284	Polyadenylate-binding protein RBP47 [Vitis vinifera]	RVW49738.1	35.443	79	41	3	105	173	79	157	0.38	43.1	Polyadenylate-binding protein RBP47C' (Poly(A)-binding protein RBP47C') (RNA-binding protein 47C') (AtRBP47C prime) (AtRBP47C')	Q9SX80	48.498	233	69	4	2	184	155	386
evm.model.utg24771.5	GWHPAAAA021766	evm.model.utg24771.5|evm.TU.utg24771.5|utg24771|GWHAAAA00012496.:13840-13948,	24.4257	25.5026	25.439	24.5529	24.897	24.9624	0.357012	0.562685	0.249735	0.318333	NaN	NaN	NaN	15	15	15	811	811	811	20048	0	11859	6769700000	151	1285	universal stress protein A-like protein [Cynara cardunculus var. scolymus]	XP_024977872.1	90.556	180	15	1	1	178	1	180	2.67e-118	341	Universal stress protein A-like protein	Q8LGG8	71.098	173	48	1	8	178	3	175
evm.model.utg24826.7	GWHPAAAA021817	evm.model.utg24826.7|evm.TU.utg24826.7|utg24826|GWHAAAA00009905.:19936-20128,	23.1647	23.5034	21.843	24.4611	23.8687	24.1377	1.1598	0.0903922	1.04387	-1.3188	NaN	NaN	NaN	5	5	5	20	20	20	27972	0	59782	1663800000	78	1287	reticulon-like protein B1 [Lactuca sativa]	XP_023752736.1	84.8	250	33	3	1	246	1	249	2.43e-133	385	Reticulon-like protein B4 (AtRTNLB4) (VirB2-interacting protein 3)	Q9FFS0	61.355	251	89	3	4	246	7	257
evm.model.utg24890.1	GWHPAAAA021905	evm.model.utg24890.1|evm.TU.utg24890.1|utg24890|GWHAAAA00005970.:3136-3276,;evm.model.utg20550.1|evm.TU.utg20550.1|utg20550|GWHAAAA00013643.:25161-25303,;evm.model.utg2322.10|evm.TU.utg2322.10|utg2322|GWHAAAA00014618.:44079-44083,;evm.model.utg13703.15|evm.TU.utg13703.15|utg13703|GWHAAAA00009233.:81076-81080,;evm.model.utg10588.3|evm.TU.utg10588.3|utg10588|GWHAAAA00001577.:8622-8762,	25.7496	25.6608	25.1095	25.2975	24.4257	24.7951	0.969566	0.126301	0.898593	0.667201	NaN	NaN	NaN	6	6	6	488	488	488	13229	0	38805	5604100000	108	141	hypothetical protein AXG93_1193s1070 [Marchantia polymorpha subsp. ruderalis]	OAE33810.1	98.333	120	0	1	2	119	40	159	2.65e-77	234	40S ribosomal protein S23	Q9M5Z9	98.333	120	0	1	2	119	23	142
evm.model.utg249.15	GWHPAAAA021911	evm.model.utg249.15|evm.TU.utg249.15|utg249|GWHAAAA00005650.:81179-81308,	23.3262	22.3903	22.7708	24.4244	24.7908	24.7588	2.45814	0.0191228	1.71845	-1.8289	NaN	NaN	NaN	6	6	6	615	615	615	17323	0	14167	2552600000	67	1289	cytochrome c oxidase subunit 5b-1, mitochondrial-like [Lactuca sativa]	XP_023761782.1	92.994	157	8	2	1	154	1	157	3.84e-94	278	Cytochrome c oxidase subunit 5b-2, mitochondrial (AtCOX5b-2)	Q9SSB8	58.599	157	45	5	1	137	1	157
evm.model.utg24991.11	GWHPAAAA021988	evm.model.utg24991.11|evm.TU.utg24991.11|utg24991|GWHAAAA00009971.:30143-30297,	20.1726	20.2574	20.6519	20.4014	20.7704	20.2521	0.206565	0.784152	0.1056	-0.114	NaN	NaN	NaN	10	5	5	241	146	146	57599	0	11385	198230000	13	1292	serine/threonine protein phosphatase 2A 55 kDa regulatory subunit B beta isoform-like isoform X2 [Lactuca sativa]	XP_023758404.1	93.992	516	19	6	1	504	1	516	0	984	Serine/threonine protein phosphatase 2A 55 kDa regulatory subunit B beta isoform (AtB beta) (PP2A, subunit B, beta isoform)	Q39247	79.223	515	77	10	1	499	1	501
evm.model.utg2501.4	GWHPAAAA022001	evm.model.utg2501.4|evm.TU.utg2501.4|utg2501|GWHAAAA00022307.:24856-25716,;evm.model.utg24530.2|evm.TU.utg24530.2|utg24530|GWHAAAA00017101.:5972-6454,	22.0105	22.3083	21.1619	21.1358	22.1045	21.0411	0.342489	0.582736	0.234528	0.399767	NaN	NaN	NaN	7	7	4	231	231	119	48468	0	86949	490580000	26	1293	omega-hydroxypalmitate O-feruloyl transferase-like [Cynara cardunculus var. scolymus]	XP_024969561.1	83.333	438	65	4	1	430	1	438	0	754	Omega-hydroxypalmitate O-feruloyl transferase (EC 2.3.1.188) (Omega-hydroxyacid hydroxycinnamoyltransferase) (Protein ALIPHATIC SUBERIN FERULOYL TRANSFERASE)	Q94CD1	71.971	421	106	6	22	430	37	457
evm.model.utg25032.4	GWHPAAAA022011	evm.model.utg25032.4|evm.TU.utg25032.4|utg25032|GWHAAAA00016905.:11278-11384,;evm.model.utg1807.68|evm.TU.utg1807.68|utg1807|GWHAAAA00009864.:280124-280230,	22.3621	23.0293	21.7365	24.4285	24.567	23.8988	1.97253	0.0260842	1.58362	-1.92213	NaN	NaN	NaN	19	19	10	241	241	12	11633	0	18954	2411200000	108	845	protein transport protein Sec24-like At4g32640 [Lactuca sativa]	XP_023746528.1	88.679	1060	81	19	20	1057	20	1062	0	1701	Protein transport protein Sec24-like At4g32640	Q9M081	64.51	1113	298	28	4	1058	7	1080
evm.model.utg25035.6	GWHPAAAA022016	evm.model.utg25035.6|evm.TU.utg25035.6|utg25035|GWHAAAA00016694.:51747-51977,;evm.model.utg2207.4|evm.TU.utg2207.4|utg2207|GWHAAAA00003039.:17741-17971,	20.1656	20.0069	19.6238	21.4749	19.4716	20.1504	0.287023	0.66384	0.177937	-0.433533	NaN	NaN	NaN	8	8	2	186	186	4	55081	0	14992	214890000	16	1156	signal recognition particle 54 kDa protein 2-like [Lactuca sativa]	XP_023761304.1	97.172	495	6	4	1	487	1	495	0	978	Signal recognition particle 54 kDa protein 2 (SRP54)	P49972	91.546	485	33	4	1	477	1	485
evm.model.utg2505.3	GWHPAAAA022028	evm.model.utg2505.3|evm.TU.utg2505.3|utg2505|GWHAAAA00022057.:22120-22651,	20.2112	19.4003	15.3176	19.907	18.4657	17.7783	0.0883174	0.920543	0.0359559	-0.407294	NaN	NaN	NaN	1	1	1	41	41	41	41363	0	40476	58663000	2	1295	stearoyl-[acyl-carrier-protein] 9-desaturase 6, chloroplastic isoform X2 [Prunus avium]	XP_021833655.1	63.401	347	98	6	38	358	47	390	8.4e-153	444	Stearoyl-[acyl-carrier-protein] 9-desaturase 6, chloroplastic (Stearoyl-ACP desaturase 6) (EC 1.14.19.2) (Acyl-[acyl-carrier-protein] desaturase 6)	Q84VY3	61.947	339	94	4	55	358	53	391
evm.model.utg25091.8	GWHPAAAA022055	evm.model.utg25091.8|evm.TU.utg25091.8|utg25091|GWHAAAA00004134.:27387-27545,;evm.model.utg349.13|evm.TU.utg349.13|utg349|GWHAAAA00017846.:50294-50452,	20.6878	16.4851	22.2979	20.7467	20.879	20.5322	0.19857	0.794929	0.0996717	-0.895688	NaN	NaN	NaN	7	7	7	235	235	235	41098	0	21468	456520000	34	1297	mRNA-decapping enzyme-like protein [Cynara cardunculus var. scolymus]	XP_024985438.1	79.683	379	45	11	1	365	1	361	0	532	mRNA-decapping enzyme-like protein (EC 3.-.-.-) (DCP1 homolog)	Q9SJF3	52.618	382	137	12	1	359	1	361
evm.model.utg251.12	GWHPAAAA022060	evm.model.utg251.12|evm.TU.utg251.12|utg251|GWHAAAA00025043.:53758-53986,	23.521	23.2893	22.9197	22.9602	23.397	22.9647	0.235317	0.744535	0.128115	0.136034	NaN	NaN	NaN	4	4	4	191	191	191	26759	0	2932	927480000	33	1298	allene oxide cyclase, chloroplastic-like [Lactuca sativa]	XP_023753468.1	88.933	253	22	3	1	247	30	282	3.32e-157	447	Allene oxide cyclase, chloroplastic (OsAOC) (EC 5.3.99.6) (Protein COLEOPTILE PHOTOMORPHOGENESIS 2) (Protein HEBIBA)	Q75KD7	66.298	181	55	3	72	247	61	240
evm.model.utg2510.6	GWHPAAAA022065	evm.model.utg2510.6|evm.TU.utg2510.6|utg2510|GWHAAAA00021669.:31919-32180,	17.3828	20.7762	20.8628	21.2328	21.2215	21.1146	0.590609	0.293726	0.532058	-1.51571	NaN	NaN	NaN	4	4	4	133	133	133	49384	0	65605	107070000	3	1300	glycerol-3-phosphate acyltransferase, chloroplastic [Lactuca sativa]	XP_023769559.1	87.64	445	44	6	1	434	1	445	0	775	Glycerol-3-phosphate acyltransferase, chloroplastic (GPAT) (EC 2.3.1.15)	Q42713	76.419	458	81	10	1	431	1	458
evm.model.utg25163.2	GWHPAAAA022113	evm.model.utg25163.2|evm.TU.utg25163.2|utg25163|GWHAAAA00018744.:13286-14331,	21.5326	20.9326	21.3861	21.8809	21.4339	21.6793	0.791977	0.183592	0.736146	-0.380933	NaN	NaN	NaN	14	9	7	583	434	361	38384	0	15291	294130000	16	1302	fructose-bisphosphate aldolase, cytoplasmic isozyme-like [Lactuca sativa]	XP_023771706.1	94.118	357	15	3	1	351	1	357	0	681	Fructose-bisphosphate aldolase 6, cytosolic (AtFBA6) (EC 4.1.2.13) (Cytosolic aldolase 2) (cAld2)	Q9SJQ9	82.123	358	57	4	1	351	1	358
evm.model.utg2519.16	GWHPAAAA022156	evm.model.utg2519.16|evm.TU.utg2519.16|utg2519|GWHAAAA00001984.:94070-94400,	22.1479	22.3899	22.1092	24.0138	23.8996	24.0982	4.15662	0.0206667	1.68473	-1.7882	NaN	NaN	NaN	7	7	7	231	231	231	31663	0	3077	1498900000	53	1304	GEM-like protein 1 [Lactuca sativa]	XP_023746584.1	92.203	295	19	2	1	291	1	295	0	548	GEM-like protein 1 (Forming homology-interacting protein 1) (FH-interacting protein 1)	Q9SE96	69.903	206	58	2	85	288	54	257
evm.model.utg2519.5	GWHPAAAA022147	evm.model.utg2519.5|evm.TU.utg2519.5|utg2519|GWHAAAA00001984.:25145-25207,	21.8464	22.9953	22.3875	22.1015	22.8454	22.4771	0.0567621	0.941518	0.0261714	-0.0649331	NaN	NaN	NaN	7	7	7	225	225	225	43389	0	19285	739460000	38	1305	phosphoribosylaminoimidazole-succinocarboxamide synthase, chloroplastic [Lactuca sativa]	XP_023746597.1	85.037	401	37	5	1	378	4	404	0	676	Phosphoribosylaminoimidazole-succinocarboxamide synthase, chloroplastic (EC 6.3.2.6) (SAICAR synthetase)	P38025	74.074	351	83	4	36	378	58	408
evm.model.utg25268.2	GWHPAAAA022232	evm.model.utg25268.2|evm.TU.utg25268.2|utg25268|GWHAAAA00003221.:8423-9244,	19.7529	17.6846	19.5105	20.4148	19.4108	19.6403	0.51074	0.362915	0.440195	-0.839291	NaN	NaN	NaN	7	2	2	101	37	37	1158	0	41082	102210000	3	1308	E3 ubiquitin-protein ligase UPL3 [Lactuca sativa]	XP_023751233.1	85.097	1087	97	22	1	1039	805	1874	0	1718	E3 ubiquitin-protein ligase UPL3 (Ubiquitin-protein ligase 3) (EC 2.3.2.26) (HECT ubiquitin-protein ligase 3) (HECT-type E3 ubiquitin transferase UPL3) (Protein KAKTUS)	Q6WWW4	66.176	1088	302	24	6	1039	813	1888
evm.model.utg253.3	GWHPAAAA022267	evm.model.utg253.3|evm.TU.utg253.3|utg253|GWHAAAA00024869.:19140-19229,	23.9702	23.7589	24.5284	24.8018	25.2209	25.1846	1.68083	0.0366215	1.43626	-0.983267	NaN	NaN	NaN	26	26	22	378	378	342	11686	0	31627	3720700000	158	1310	protein transport protein SEC31 homolog B-like [Lactuca sativa]	XP_023767336.1	79.341	1123	142	28	1	1050	1	1106	0	1699	Protein transport protein SEC31 homolog B (SEC31-like protein B)	Q8L611	59.554	1120	360	23	5	1049	2	1103
evm.model.utg2547.12	GWHPAAAA022476	evm.model.utg2547.12|evm.TU.utg2547.12|utg2547|GWHAAAA00018862.:43879-43990,	25.7492	26.3327	25.9025	25.5247	25.622	25.8129	0.814739	0.173127	0.761635	0.3416	NaN	NaN	NaN	16	16	16	682	682	682	38854	0	32331	10809000000	236	1319	sorbitol dehydrogenase [Lactuca sativa]	XP_023754778.1	95.304	362	11	3	1	356	1	362	0	697	Sorbitol dehydrogenase (EC 1.1.1.14) (L-iditol 2-dehydrogenase)	Q9FJ95	83.516	364	52	4	1	356	1	364
evm.model.utg25479.6	GWHPAAAA022485	evm.model.utg25479.6|evm.TU.utg25479.6|utg25479|GWHAAAA00019330.:28044-28081,;evm.model.utg9564.1|evm.TU.utg9564.1|utg9564|GWHAAAA00017729.:1381-1423,	25.2987	25.6746	25.9581	25.5663	25.7367	25.7801	0.0891103	0.920633	0.0359135	-0.0505664	NaN	NaN	NaN	14	14	11	647	647	566	2825	0	32331	8511500000	167	1321	soluble inorganic pyrophosphatase 1-like [Cynara cardunculus var. scolymus]	XP_024985368.1	93.519	216	10	2	34	245	1	216	2.14e-143	409	Soluble inorganic pyrophosphatase 4 (EC 3.6.1.1) (Pyrophosphate phospho-hydrolase 4) (PPase 4)	Q9LFF9	80.556	216	38	2	34	245	1	216
evm.model.utg2551.9	GWHPAAAA022521	evm.model.utg2551.9|evm.TU.utg2551.9|utg2551|GWHAAAA00029270.:34158-34292,	20.7519	20.8438	20.8377	20.7731	21.9944	21.7431	0.861994	0.160782	0.793763	-0.6924	NaN	NaN	NaN	18	4	4	611	158	158	46424	0	17559	572940000	20	1324	26S proteasome regulatory subunit 6B homolog [Lactuca sativa]	XP_023731013.1	96.35	411	7	4	1	403	1	411	0	795	26S proteasome regulatory subunit 6B homolog	P85200	94.118	391	15	4	21	403	24	414
evm.model.utg2555.6	GWHPAAAA022558	evm.model.utg2555.6|evm.TU.utg2555.6|utg2555|GWHAAAA00018240.:23214-23309,	19.6631	20.5439	21.1265	21.5649	21.8675	21.6208	1.33252	0.061661	1.20999	-1.2399	NaN	NaN	NaN	6	6	6	244	244	244	35498	0	19738	267190000	25	1327	hypothetical protein LSAT_4X67401 [Lactuca sativa]	PLY69292.1	90.52	327	15	7	1	314	38	361	0	550	Ubiquitin recognition factor in ER-associated degradation protein 1 (Ubiquitin fusion degradation protein 1 homolog) (UB fusion protein 1)	Q9ES53	45.161	310	134	7	13	313	19	301
evm.model.utg25560.3	GWHPAAAA022572	evm.model.utg25560.3|evm.TU.utg25560.3|utg25560|GWHAAAA00005309.:17289-18389,	23.0909	22.7996	23.8403	23.1466	23.0764	23.7516	0.0758169	0.92967	0.0316712	-0.081267	NaN	NaN	NaN	18	8	7	453	228	208	44551	0	86632	1939300000	59	1328	60S ribosomal protein L4-like [Lactuca sativa]	XP_023757994.1	93.5	400	20	3	1	394	1	400	0	731	60S ribosomal protein L4-1 (L1)	Q9SF40	78.75	400	78	4	2	394	3	402
evm.model.utg25571.1	GWHPAAAA022579	evm.model.utg25571.1|evm.TU.utg25571.1|utg25571|GWHAAAA00004809.:3108-3181,;evm.model.utg12995.3|evm.TU.utg12995.3|utg12995|GWHAAAA00025393.:11599-11720,	20.2809	20.6846	16.0644	20.5709	21.0441	20.9872	0.554164	0.323237	0.490479	-1.85743	NaN	NaN	NaN	2	2	2	102	102	102	2301	0	17755	216720000	6	410	uncharacterized protein LOC111919537 [Lactuca sativa]	XP_023770868.1	31.683	101	65	3	17	116	141	238	0.49	42	UPF0182 protein CMM_1204	A5CQ95	28.571	133	77	6	71	192	109	234
evm.model.utg25603.5	GWHPAAAA022600	evm.model.utg25603.5|evm.TU.utg25603.5|utg25603|GWHAAAA00012732.:47017-47156,	19.8263	20.0092	20.4116	19.7805	20.4984	20.9899	0.363173	0.554352	0.256214	-0.340567	NaN	NaN	NaN	3	3	3	214	214	214	19675	0	10305	120780000	13	1330	hypothetical protein LSAT_2X76261 [Lactuca sativa]	PLY92507.1	88.439	173	6	2	1	171	1	161	6.74e-103	301	Protein AE7-like 1 (MIP18 family protein At3g50845)	A8MR89	65.896	173	38	3	1	171	1	154
evm.model.utg25735.6	GWHPAAAA022737	evm.model.utg25735.6|evm.TU.utg25735.6|utg25735|GWHAAAA00024237.:18972-19022,;evm.model.utg15118.3|evm.TU.utg15118.3|utg15118|GWHAAAA00007851.:13060-13178,	16.5619	22.6577	22.4287	20.899	20.8395	20.9147	0.0580881	0.941074	0.0263762	-0.334967	NaN	NaN	NaN	4	4	4	106	106	106	55019	0	84562	240970000	17	1333	3-isopropylmalate dehydratase large subunit, chloroplastic-like [Lactuca sativa]	XP_023737918.1	93.737	495	21	5	14	498	19	513	0	950	3-isopropylmalate dehydratase large subunit, chloroplastic (EC 4.2.1.33) (AtLEUC) (Isopropylmalate isomerase large subunit 1) (AtIIL1)	Q94AR8	79.563	504	87	8	10	498	6	508
evm.model.utg25751.17	GWHPAAAA022751	evm.model.utg25751.17|evm.TU.utg25751.17|utg25751|GWHAAAA00023227.:51220-51336,	22.7086	22.6817	24.1954	22.9148	22.9654	23.856	0.0287679	0.973113	0.0118367	-0.0501677	NaN	NaN	NaN	2	2	2	287	287	287	17045	0	14538	1027700000	18	1335	putative phosphatidylglycerol/phosphatidylinositol transfer protein DDB_G0278295 [Lactuca sativa]	XP_023760909.1	84.713	157	22	1	1	155	1	157	1.68e-93	276	Putative phosphatidylglycerol/phosphatidylinositol transfer protein DDB_G0278295	Q54YD2	27.523	109	74	2	40	143	33	141
evm.model.utg25766.7	GWHPAAAA022767	evm.model.utg25766.7|evm.TU.utg25766.7|utg25766|GWHAAAA00022277.:22242-22760:+|Frame:;evm.model.utg10218.2|evm.TU.utg10218.2|utg10218|GWHAAAA00015342.:14733-15251:-|Frame:	21.9783	22.1593	15.3346	21.2455	21.1292	21.2834	0.245603	0.729694	0.136859	-1.39531	NaN	NaN	NaN	6	2	2	442	151	151	18106	0	25332	292840000	27	90	cyclophilin [Gerbera hybrid cultivar]	ABV26711.1	94.152	171	8	1	1	169	1	171	3.05e-114	330	Peptidyl-prolyl cis-trans isomerase CYP19-2 (PPIase CYP19-2) (EC 5.2.1.8) (Cyclophilin of 19 kDa 2) (Cyclophilin-2) (Rotamase cyclophilin-6)	Q9SKQ0	84.706	170	24	1	2	169	3	172
evm.model.utg2584.3	GWHPAAAA022814	evm.model.utg2584.3|evm.TU.utg2584.3|utg2584|GWHAAAA00026880.:11740-12090,;evm.model.utg8708.4|evm.TU.utg8708.4|utg8708|GWHAAAA00015269.:16286-16696:-|Frame:;evm.model.utg8708.3|evm.TU.utg8708.3|utg8708|GWHAAAA00015269.:14402-14812:-|Frame:;evm.model.utg7908.11|evm.TU.utg7908.11|utg7908|GWHAAAA00009799.:28146-28556:+|Frame:;evm.model.utg5669.5|evm.TU.utg5669.5|utg5669|GWHAAAA00009011.:42236-42646…	24.1081	23.9242	23.5446	22.7969	22.2625	22.0843	2.26075	0.023493	1.62906	1.47773	NaN	NaN	NaN	3	3	2	375	375	32	14543	0	16833	1963700000	28	215	histone H3.2-like [Helianthus annuus]	XP_021980431.1	97.436	117	1	1	12	126	20	136	1.78e-74	226	Histone H3.2	Q76MV0	95.726	117	3	1	12	126	20	136
evm.model.utg25840.2	GWHPAAAA022820	evm.model.utg25840.2|evm.TU.utg25840.2|utg25840|GWHAAAA00031467.:4050-4133,;evm.model.utg19682.11|evm.TU.utg19682.11|utg19682|GWHAAAA00027366.:34125-34132,	19.6536	19.8454	18.9493	21.2209	20.1363	20.4642	1.25327	0.0726089	1.13901	-1.12437	NaN	NaN	NaN	4	3	3	244	204	204	21993	0	64802	155930000	9	983	glyceraldehyde-3-phosphate dehydrogenase GAPCP2, chloroplastic-like [Lactuca sativa]	XP_023737043.1	80.488	164	14	2	27	172	32	195	5.58e-75	241	Glyceraldehyde-3-phosphate dehydrogenase GAPCP2, chloroplastic (EC 1.2.1.12) (Glyceraldehyde-3-phosphate dehydrogenase of plastid 2) (NAD-dependent glyceraldehydephosphate dehydrogenase chloroplastic 2)	Q5E924	59.302	172	51	3	19	172	25	195
evm.model.utg2604.19	GWHPAAAA023049	evm.model.utg2604.19|evm.TU.utg2604.19|utg2604|GWHAAAA00015256.:99259-99451,	23.1737	23.4726	23.9757	23.9545	24.0203	24.0679	0.937117	0.136079	0.866209	-0.473566	NaN	NaN	NaN	6	6	6	542	542	542	17181	0	28652	1666200000	45	1342	kirola-like [Lactuca sativa]	XP_023764066.1	61.589	151	55	2	3	150	5	155	5.64e-58	187	Kirola (allergen Act d 11)	P85524	42.667	150	83	2	4	150	1	150
evm.model.utg2612.7	GWHPAAAA023111	evm.model.utg2612.7|evm.TU.utg2612.7|utg2612|GWHAAAA00005596.:16959-16973,	21.4708	21.4872	21.7413	22.1747	22.0001	21.7741	1.3408	0.0623678	1.20504	-0.416533	NaN	NaN	NaN	12	12	12	245	245	245	81499	0	51965	737860000	43	1344	acetyl-coenzyme A synthetase, chloroplastic/glyoxysomal [Lactuca sativa]	XP_023746814.1	89.714	700	48	8	42	717	1	700	0	1278	Acetyl-coenzyme A synthetase, chloroplastic/glyoxysomal (EC 6.2.1.1) (Acetate--CoA ligase) (Acetyl-CoA synthetase)	B9DGD6	79.45	691	118	8	50	716	52	742
evm.model.utg26152.3	GWHPAAAA023143	evm.model.utg26152.3|evm.TU.utg26152.3|utg26152|GWHAAAA00010365.:16138-16260,	20.8995	19.6498	20.9373	21.7097	21.3877	21.5638	1.14894	0.0925061	1.03383	-1.0582	NaN	NaN	NaN	5	5	5	192	192	192	39612	0	41071	301490000	27	1346	SH3 domain-containing protein 3 [Lactuca sativa]	XP_023732981.1	93.123	349	17	4	1	343	1	348	0	661	SH3 domain-containing protein 3	Q8L7W0	74.493	345	79	3	1	336	1	345
evm.model.utg2619.1	GWHPAAAA023173	evm.model.utg2619.1|evm.TU.utg2619.1|utg2619|GWHAAAA00024566.:10307-11494,;evm.model.utg10473.1|evm.TU.utg10473.1|utg10473|GWHAAAA00009023.:14211-15398,	22.8234	22.5825	21.8872	22.0875	21.8429	22.1109	0.641832	0.258087	0.588234	0.417267	NaN	NaN	NaN	12	12	12	283	283	283	57624	0	18651	771760000	58	118	serine/threonine protein phosphatase 2A 57 kDa regulatory subunit B' beta isoform-like [Lactuca sativa]	XP_023753827.1	88.8	500	44	6	1	490	1	498	0	886	Serine/threonine protein phosphatase 2A 57 kDa regulatory subunit B' alpha isoform (AtB' alpha) (PP2A, B' subunit, alpha isoform)	O04375	68.337	499	135	8	1	488	1	487
evm.model.utg26278.8	GWHPAAAA023219	evm.model.utg26278.8|evm.TU.utg26278.8|utg26278|GWHAAAA00022188.:22282-23011,	22.5402	22.7739	22.4458	23.1592	23.006	23.1844	2.03677	0.022838	1.64134	-0.529901	NaN	NaN	NaN	7	5	5	321	217	217	28394	0	33257	999880000	30	1347	cytochrome P450 monooxygenase CYP716A263 [Taraxacum kok-saghyz]	AXU93523.1	98.354	243	0	2	1	239	68	310	4.67e-170	486	Beta-amyrin 28-monooxygenase (EC 1.14.14.126) (Beta-amyrin 28-oxidase) (Cytochrome P450 716A17) (VvCYP716A17)	A5BFI4	53.6	250	105	5	1	239	69	318
evm.model.utg26351.2	GWHPAAAA023292	evm.model.utg26351.2|evm.TU.utg26351.2|utg26351|GWHAAAA00031391.:16880-17065,	23.199	22.9241	23.6398	24.5605	24.1231	23.7051	1.27063	0.0699048	1.15549	-0.875266	NaN	NaN	NaN	17	13	0	523	404	0	44056	0	10924	1860400000	88	1350	26S proteasome non-ATPase regulatory subunit 13 homolog A-like [Cynara cardunculus var. scolymus]	XP_024993627.1	94.301	386	16	3	1	380	1	386	0	736	26S proteasome non-ATPase regulatory subunit 13 homolog A (26S proteasome regulatory subunit RPN9a) (AtRNP9a) (26S proteasome regulatory subunit S11 homolog A)	Q8RWF0	81.606	386	65	3	1	380	1	386
evm.model.utg2643.15	GWHPAAAA023367	evm.model.utg2643.15|evm.TU.utg2643.15|utg2643|GWHAAAA00012949.:91190-91231,	20.2469	19.7207	19.5706	21.9519	21.952	21.7801	3.18563	0.0122609	1.91148	-2.0486	NaN	NaN	NaN	8	8	8	105	105	105	11485	0	27114	239770000	21	1354	uncharacterized protein LOC111915982 isoform X1 [Lactuca sativa]	XP_023767381.1	86.692	1052	100	20	1	1021	1	1043	0	1757	Syntaxin-binding protein 5 (Lethal(2) giant larvae protein homolog 3) (Tomosyn-1)	Q9WU70	24.851	503	274	25	15	477	30	468
evm.model.utg26478.5	GWHPAAAA023430	evm.model.utg26478.5|evm.TU.utg26478.5|utg26478|GWHAAAA00001678.:24915-24926,	21.1205	20.6005	21.0525	21.032	20.9695	21.1135	0.270683	0.690026	0.161135	-0.113833	NaN	NaN	NaN	7	7	7	297	297	297	40428	0	13797	251630000	11	1357	protein ABHD11 isoform X1 [Lactuca sativa]	XP_023759324.1	84.595	370	42	6	1	360	1	365	0	627	Protein ABHD11 (EC 3.-.-.-) (Alpha/beta hydrolase domain-containing protein 11) (Abhydrolase domain-containing protein 11)	Q2TAP9	29.437	231	127	10	86	308	50	252
evm.model.utg2651.26	GWHPAAAA023476	evm.model.utg2651.26|evm.TU.utg2651.26|utg2651|GWHAAAA00003041.:122509-122728,;evm.model.utg2117.13|evm.TU.utg2117.13|utg2117|GWHAAAA00008797.:84787-84932,	20.827	21.3508	20.5937	20.555	20.7847	21.7498	0.0877614	0.919442	0.0364757	-0.106	NaN	NaN	NaN	5	5	2	97	97	39	67867	0	63217	183610000	11	1358	nonaspanin (TM9SF), Major facilitator superfamily domain protein [Artemisia annua]	PWA54864.1	78.763	598	94	11	3	576	1	589	0	884	Transmembrane 9 superfamily member 3 (Endomembrane protein 9) (Transmembrane nine protein 3) (AtTMN3)	Q9ZPS7	71.332	593	138	10	7	576	9	592
evm.model.utg2651.28	GWHPAAAA023478	evm.model.utg2651.28|evm.TU.utg2651.28|utg2651|GWHAAAA00003041.:136493-136960,	28.059	28.0205	28.2352	28.3833	28.1936	28.2596	0.941973	0.135952	0.866614	-0.173933	NaN	NaN	NaN	25	22	22	692	606	606	55948	0	32331	38699000000	465	1359	glutamate decarboxylase [Lactuca sativa]	XP_023767460.1	92.944	496	24	5	1	485	1	496	0	946	Glutamate decarboxylase 1 (GAD 1) (EC 4.1.1.15)	Q42521	83.068	502	68	5	1	485	1	502
evm.model.utg26600.8	GWHPAAAA023575	evm.model.utg26600.8|evm.TU.utg26600.8|utg26600|GWHAAAA00004339.:35521-35654,	22.2489	21.5771	22.5354	21.0025	21.4493	21.9642	0.749621	0.204137	0.690078	0.648467	NaN	NaN	NaN	15	6	2	233	102	34	86819	0	1813	397110000	31	1364	cullin-1-like isoform X1 [Lactuca sativa]	XP_023768696.1	93.252	741	36	7	2	728	3	743	0	1413	Cullin-1 (OsCUL1) (OsCUL1-1)	Q5ZC88	82.726	741	114	7	2	728	4	744
evm.model.utg26887.7	GWHPAAAA023825	evm.model.utg26887.7|evm.TU.utg26887.7|utg26887|GWHAAAA00016640.:17418-17446,	21.8025	22.4427	22.4104	21.898	22.32	21.5286	0.4172	0.484109	0.315057	0.302999	NaN	NaN	NaN	20	16	10	291	238	152	88857	0	37063	592380000	37	1375	cullin-1 [Lactuca sativa]	XP_023739191.1	96.496	742	12	7	21	748	1	742	0	1455	Cullin-1 (OsCUL1) (OsCUL1-1)	Q5ZC88	84.75	741	99	7	22	748	4	744
evm.model.utg26925.3	GWHPAAAA023860	evm.model.utg26925.3|evm.TU.utg26925.3|utg26925|GWHAAAA00024461.:29931-29978,;evm.model.utg17166.1|evm.TU.utg17166.1|utg17166|GWHAAAA00015151.:17360-17407,;evm.model.utg4721.11|evm.TU.utg4721.11|utg4721|GWHAAAA00002692.:79423-79911,	20.1998	20.4604	20.7782	20.666	21.148	20.7999	0.823462	0.170175	0.769104	-0.391834	NaN	NaN	NaN	9	4	4	384	202	202	28857	0	13606	189510000	15	784	14-3-3-like protein [Cynara cardunculus var. scolymus]	XP_024977528.1	98.062	258	1	2	1	254	1	258	1.06e-180	505	14-3-3-like protein	O65352	93.411	258	13	2	1	254	1	258
evm.model.utg270.6	GWHPAAAA023917	evm.model.utg270.6|evm.TU.utg270.6|utg270|GWHAAAA00004285.:42981-43472,;evm.model.utg15265.1|evm.TU.utg15265.1|utg15265|GWHAAAA00017427.:14220-15173,;evm.model.utg17244.9|evm.TU.utg17244.9|utg17244|GWHAAAA00001339.:54917-55210,	22.5216	23.1126	24.6872	25.0567	25.2037	25.4455	1.28272	0.0671618	1.17288	-1.79483	NaN	NaN	NaN	1	1	1	11	11	11	95381	0	46567	3084200000	20	621	phospholipase D gamma 1-like [Lactuca sativa]	XP_023772107.1	88.09	848	82	8	1	834	1	843	0	1547	Phospholipase D beta 1 (AtPLDbeta1) (PLD beta 1) (PLDbeta) (EC 3.1.4.4)	P93733	69.395	843	232	12	9	834	250	1083
evm.model.utg2704.24	GWHPAAAA023971	evm.model.utg2704.24|evm.TU.utg2704.24|utg2704|GWHAAAA00029127.:90978-91829:-|Frame:	21.1489	19.9591	17.8773	22.4775	22.3249	22.1341	1.29255	0.065773	1.18195	-2.65038	NaN	NaN	NaN	7	7	6	364	364	332	29898	0	29009	538240000	35	1383	serine acetyltransferase 5-like [Lactuca sativa]	XP_023758399.1	95.714	280	8	2	4	279	15	294	0	535	Serine acetyltransferase 5 (AtSAT-5) (EC 2.3.1.30) (AtSERAT1;1) (SAT-c)	Q42538	83.077	260	39	3	22	276	45	304
evm.model.utg2708.6	GWHPAAAA024006	evm.model.utg2708.6|evm.TU.utg2708.6|utg2708|GWHAAAA00008937.:28687-28845,	20.6351	21.8946	21.5041	20.9526	22.0515	21.121	0.0200595	0.98181	0.00797255	-0.0304337	NaN	NaN	NaN	10	3	3	492	187	187	21049	0	33761	798470000	36	1384	60S ribosomal protein L18-2 [Cynara cardunculus var. scolymus]	XP_024966493.1	95.187	187	7	1	1	185	1	187	3.68e-126	362	60S ribosomal protein L18-3	Q940B0	85.484	186	25	1	1	184	1	186
evm.model.utg2724.21	GWHPAAAA024150	evm.model.utg2724.21|evm.TU.utg2724.21|utg2724|GWHAAAA00017122.:84980-85259,	20.7527	20.6029	20.5502	20.69	20.7598	21.077	0.707027	0.223638	0.650454	-0.207	NaN	NaN	NaN	8	3	3	183	98	98	4356	0	75498	157550000	12	1386	Heat shock protein Hsp90 family [Macleaya cordata]	OVA00191.1	88.01	392	36	5	1	381	1	392	0	641	Heat shock protein 83	P51819	90.066	151	13	1	233	381	553	703
evm.model.utg27292.8	GWHPAAAA024188	evm.model.utg27292.8|evm.TU.utg27292.8|utg27292|GWHAAAA00003793.:28622-28924,	21.1113	21.1998	20.5091	23.7654	23.3138	23.6757	3.29746	0.0093	2.03152	-2.6449	NaN	NaN	NaN	11	11	9	273	273	208	45584	0	38465	972120000	68	1388	cytochrome P450 monooxygenase CYP716A263 [Taraxacum kok-saghyz]	AXU93523.1	98.134	268	1	2	130	393	206	473	0	534	Beta-amyrin 28-monooxygenase (EC 1.14.14.126) (Beta-amyrin 28-oxidase) (Cytochrome P450 716A12) (MtCYP716A12) (Protein LACKING HEMOLYTIC ACTIVITY)	Q2MJ20	54.237	118	50	2	4	119	5	120
evm.model.utg2743.14	GWHPAAAA024333	evm.model.utg2743.14|evm.TU.utg2743.14|utg2743|GWHAAAA00006701.:81577-81753,	19.6245	20.7934	21.5382	20.7887	20.6527	20.5433	0.00556605	0.997343	0.00115546	-0.00953356	NaN	NaN	NaN	6	6	6	99	99	99	89675	0	65979	331990000	26	1389	COP1-interacting protein 7 [Lactuca sativa]	XP_023755515.1	84.035	808	98	18	1	786	1	799	0	1167	COP1-interacting protein 7	O80386	39.431	809	407	28	1	752	1	783
evm.model.utg27603.1	GWHPAAAA024476	evm.model.utg27603.1|evm.TU.utg27603.1|utg27603|GWHAAAA00024625.:6393-6466,	24.7427	25.3987	25.0787	25.6267	25.3899	25.5659	1.055	0.109322	0.961292	-0.454133	NaN	NaN	NaN	20	20	16	72	72	613	3944	0	2542	5541300000	198	1393	glutamine synthetase [Lactuca sativa]	XP_023735467.1	93.855	358	15	4	1	351	1	358	0	683	Glutamine synthetase (EC 6.3.1.2) (GS(1)) (Glutamate--ammonia ligase)	P23712	93.855	358	15	4	1	351	1	358
evm.model.utg27693.3	GWHPAAAA024590	evm.model.utg27693.3|evm.TU.utg27693.3|utg27693|GWHAAAA00018749.:12788-12940,	26.3378	26.4045	25.7848	27.0158	27.1811	26.9439	1.85541	0.0316923	1.49905	-0.871234	NaN	NaN	NaN	29	29	4	479	479	77	92317	0	32331	15507000000	355	1396	V-type proton ATPase subunit a3-like [Lactuca sativa]	XP_023769720.1	90.049	824	58	12	1	802	1	822	0	1419	V-type proton ATPase subunit a3 (V-ATPase subunit a3) (V-type proton ATPase 95 kDa subunit a isoform 3) (V-ATPase 95 kDa isoform a3) (Vacuolar H(+)-ATPase subunit a isoform 3) (Vacuolar proton pump subunit a3) (Vacuolar proton translocating ATPase 95 kDa subunit a isoform 3)	Q8W4S4	75.182	822	183	12	1	802	1	821
evm.model.utg27731.8	GWHPAAAA024642	evm.model.utg27731.8|evm.TU.utg27731.8|utg27731|GWHAAAA00016576.:20953-21258,	23.5321	23.5087	22.7046	24.5859	24.0392	24.1609	1.47533	0.046732	1.33039	-1.01353	NaN	NaN	NaN	14	14	14	217	217	217	10072	0	76959	2084500000	79	1398	enhancer of mRNA-decapping protein 4-like [Lactuca sativa]	XP_023740111.1	67.839	768	146	24	226	898	563	1324	0	904	Varicose-related protein	Q9LTT9	51.047	621	237	20	329	895	729	1336
evm.model.utg27734.2	GWHPAAAA024646	evm.model.utg27734.2|evm.TU.utg27734.2|utg27734|GWHAAAA00007079.:7834-8280,	20.0772	19.8872	16.3804	20.5561	20.2555	19.5925	0.475194	0.407897	0.389449	-1.35309	NaN	NaN	NaN	6	6	6	64	64	64	11542	0	80375	95996000	8	1400	uncharacterized protein LOC111882642 isoform X2 [Lactuca sativa]	XP_023734782.1	83.27	1046	130	18	1	1002	1	1045	0	1694	Serine/threonine-protein kinase 11-interacting protein	Q6P4K6	27.23	426	281	14	11	424	10	418
evm.model.utg2781.15	GWHPAAAA024714	evm.model.utg2781.15|evm.TU.utg2781.15|utg2781|GWHAAAA00023506.:84036-84046,	23.1438	22.4452	22.9975	23.24	23.8416	23.7232	1.23474	0.0746598	1.12691	-0.739433	NaN	NaN	NaN	6	6	6	406	406	406	23143	0	27554	494200000	37	1402	syntaxin-52-like [Lactuca sativa]	XP_023744642.1	95.588	204	5	2	1	200	1	204	1.05e-135	388	Syntaxin-52 (AtSYP52)	Q94KK7	71.5	200	54	2	1	197	1	200
evm.model.utg2781.19	GWHPAAAA024715	evm.model.utg2781.19|evm.TU.utg2781.19|utg2781|GWHAAAA00023506.:102896-103642,	23.8408	23.1523	23.2572	23.589	23.2401	23.5629	0.0682203	0.93742	0.0280658	-0.0472342	NaN	NaN	NaN	5	5	5	224	224	224	47551	0	12025	1594600000	40	1403	protein HOMOLOG OF MAMMALIAN LYST-INTERACTING PROTEIN 5 [Helianthus annuus]	XP_022028586.1	61.013	454	122	16	1	425	1	428	1.51e-154	453	Protein HOMOLOG OF MAMMALIAN LYST-INTERACTING PROTEIN 5 (Protein EXTENSIN-LIKE) (EXT-LIKE)	Q9SZ15	49.626	401	150	10	52	423	40	417
evm.model.utg27849.7	GWHPAAAA024743	evm.model.utg27849.7|evm.TU.utg27849.7|utg27849|GWHAAAA00010436.:35246-35595,;evm.model.utg16548.2|evm.TU.utg16548.2|utg16548|GWHAAAA00005140.:16697-17046,	23.7235	23.479	23.5237	24.2513	24.2637	24.006	2.21872	0.0230667	1.63701	-0.598267	NaN	NaN	NaN	12	12	12	326	326	326	46166	0	28737	1560900000	82	745	aspartyl protease AED3-like [Lactuca sativa]	XP_023740656.1	86.574	432	50	4	1	424	1	432	0	714	Aspartyl protease AED3 (EC 3.4.23.-) (Apoplastic EDS1-dependent protein 3)	O04496	50.36	417	182	10	32	424	34	449
evm.model.utg27909.9	GWHPAAAA024800	evm.model.utg27909.9|evm.TU.utg27909.9|utg27909|GWHAAAA00026697.:26897-29218:-|Frame:	26.8272	26.6238	25.6527	25.5346	24.8315	25.2549	1.30719	0.063455	1.19753	1.1609	NaN	NaN	NaN	17	17	17	364	364	364	82488	0	17945	5248500000	135	1406	subtilisin-like protease SBT1.4 [Lactuca sativa]	XP_023761943.1	91.766	753	48	7	21	759	20	772	0	1375	Subtilisin-like protease SBT1.4 (EC 3.4.21.-) (Subtilase subfamily 1 member 4) (AtSBT1.4)	Q9LVJ1	62.982	778	256	11	4	756	5	775
evm.model.utg2791.3	GWHPAAAA024804	evm.model.utg2791.3|evm.TU.utg2791.3|utg2791|GWHAAAA00022698.:16999-18591:-|Frame:;evm.model.utg13130.8|evm.TU.utg13130.8|utg13130|GWHAAAA00026821.:25283-26875:-|Frame:	28.2769	28.1768	28.4222	27.8491	28.5538	28.5587	0.0394172	0.960555	0.0174778	-0.0285676	NaN	NaN	NaN	25	25	25	64	64	64	57394	0	32331	42191000000	656	422	T-complex protein 1 subunit delta [Lactuca sativa]	XP_023743600.1	97.17	530	5	5	1	520	4	533	0	1019	T-complex protein 1 subunit delta (TCP-1-delta) (CCT-delta) (Chaperonin CCT4)	Q9LV21	88	525	53	5	6	520	12	536
evm.model.utg27935.7	GWHPAAAA024819	evm.model.utg27935.7|evm.TU.utg27935.7|utg27935|GWHAAAA00015035.:21014-21133,	20.7792	20.8584	21.003	21.7687	21.5969	20.8385	0.823612	0.170485	0.768314	-0.521166	NaN	NaN	NaN	6	6	6	85	85	85	10134	0	12193	169150000	15	1408	epidermal growth factor receptor substrate 15-like 1 [Lactuca sativa]	XP_023754118.1	71.511	1046	118	23	1	911	1	1001	0	1324	Uncharacterized calcium-binding protein C800.10c	Q9HGL2	26.923	52	38	0	16	67	149	200
evm.model.utg27960.2	GWHPAAAA024838	evm.model.utg27960.2|evm.TU.utg27960.2|utg27960|GWHAAAA00023713.:6819-8021:+|Frame:;evm.model.utg10254.9|evm.TU.utg10254.9|utg10254|GWHAAAA00003840.:36039-37241:-|Frame:	21.2364	21.2559	20.7824	20.0798	20.4025	20.7812	1.23486	0.0748527	1.12579	0.6704	NaN	NaN	NaN	8	7	4	35	322	195	42132	0	96293	300790000	23	97	malate dehydrogenase, chloroplastic [Cynara cardunculus var. scolymus]	XP_024972623.1	77.262	409	74	6	1	394	1	405	0	616	Malate dehydrogenase, chloroplastic (EC 1.1.1.37) (Chloroplastic malate dehydrogenase) (Chloroplastic MDH) (cpNAD-MDH) (Plastidic NAD-dependent malate dehydrogenase) (pNAD-MDH)	Q9SN86	71.216	403	85	8	3	389	4	391
evm.model.utg27968.3	GWHPAAAA024854	evm.model.utg27968.3|evm.TU.utg27968.3|utg27968|GWHAAAA00023051.:16706-16845,	27.221	27.2564	27.3403	26.858	26.9454	26.7013	2.27121	0.0236596	1.62599	0.437667	NaN	NaN	NaN	18	18	16	697	697	599	36622	0	32331	17176000000	389	1410	ribose-phosphate pyrophosphokinase 4 [Lactuca sativa]	XP_023736888.1	94.72	322	11	3	6	321	4	325	0	619	Ribose-phosphate pyrophosphokinase 4 (EC 2.7.6.1) (Phosphoribosyl pyrophosphate synthase 4)	Q9XGA1	88.401	319	30	4	9	321	1	318
evm.model.utg28051.3	GWHPAAAA024899	evm.model.utg28051.3|evm.TU.utg28051.3|utg28051|GWHAAAA00018161.:19830-21633,	22.4321	21.9273	22.1046	22.3269	22.3792	23.2458	0.677331	0.24135	0.617353	-0.495967	NaN	NaN	NaN	12	12	11	147	147	132	1308	0	12388	556690000	62	1412	hypothetical protein LSAT_5X11720 [Lactuca sativa]	PLY74717.1	89.831	472	30	5	24	477	23	494	0	840	CBS domain-containing protein CBSCBSPB5	P0DH79	64.065	551	174	11	3	535	2	546
evm.model.utg28080.5	GWHPAAAA024927	evm.model.utg28080.5|evm.TU.utg28080.5|utg28080|GWHAAAA00016438.:26919-27338,	23.9447	22.8279	23.555	23.0818	22.4535	22.3833	0.95016	0.133944	0.873077	0.802999	NaN	NaN	NaN	9	9	9	317	317	317	37909	0	24481	1140300000	53	1414	probable carboxylesterase 18 [Lactuca sativa]	XP_023733790.1	87.87	338	35	3	1	332	1	338	0	617	Probable carboxylesterase 18 (AtCXE18) (EC 3.1.1.1)	Q9LT10	60.36	333	115	7	3	326	2	326
evm.model.utg28121.3	GWHPAAAA024957	evm.model.utg28121.3|evm.TU.utg28121.3|utg28121|GWHAAAA00004745.:12326-12529,	16.7887	20.2712	20.4482	20.8048	20.4722	20.6132	0.53942	0.336297	0.473277	-1.46069	NaN	NaN	NaN	14	2	2	594	102	102	43692	0	13569	183600000	6	1416	D-3-phosphoglycerate dehydrogenase 1, chloroplastic-like [Lactuca sativa]	XP_023729603.1	92.584	418	11	5	6	403	179	596	0	753	D-3-phosphoglycerate dehydrogenase 1, chloroplastic (EC 1.1.1.95) (Protein EMBRYO SAC DEVELOPMENT ARREST 9)	O49485	83.493	418	49	5	6	403	186	603
evm.model.utg2817.16	GWHPAAAA025011	evm.model.utg2817.16|evm.TU.utg2817.16|utg2817|GWHAAAA00001702.:99830-100012,	23.0652	22.9358	21.9408	23.2085	23.5365	22.8479	0.605955	0.279333	0.553878	-0.550367	NaN	NaN	NaN	11	3	3	527	216	216	28314	0	23417	1357800000	28	1419	60S ribosomal protein L7-4-like [Lactuca sativa]	XP_023772473.1	96.327	245	5	2	1	241	1	245	5.57e-167	469	60S ribosomal protein L7-4	Q9LHP1	83.402	241	36	2	5	241	4	244
evm.model.utg28188.6	GWHPAAAA025050	evm.model.utg28188.6|evm.TU.utg28188.6|utg28188|GWHAAAA00001353.:20786-20836,	24.4646	24.9316	25.4198	23.9755	23.7969	24.0988	1.56114	0.0416864	1.38001	0.9816	NaN	NaN	NaN	8	8	8	281	281	281	42646	0	55452	1737900000	40	1422	26S proteasome non-ATPase regulatory subunit 4 homolog isoform X1 [Lactuca sativa]	XP_023754253.1	91.912	408	18	7	1	398	1	403	0	672	26S proteasome non-ATPase regulatory subunit 4 homolog (26S proteasome regulatory subunit RPN10) (OsRPN10) (26S proteasome regulatory subunit S5a homolog) (OsS5a)	O82143	71.358	405	105	8	1	398	1	401
evm.model.utg28193.4	GWHPAAAA025058	evm.model.utg28193.4|evm.TU.utg28193.4|utg28193|GWHAAAA00001136.:14658-14785,;evm.model.utg2334.8|evm.TU.utg2334.8|utg2334|GWHAAAA00004433.:16292-16419,	20.5082	21.2949	20.4732	20.6428	20.8139	20.3456	0.202364	0.790377	0.102166	0.158	NaN	NaN	NaN	8	8	8	164	164	164	71916	0	28607	212050000	14	1222	FACT complex subunit SSRP1-like isoform X1 [Cynara cardunculus var. scolymus]	XP_024986691.1	88.665	644	61	7	1	633	1	643	0	1106	FACT complex subunit SSRP1 (Facilitates chromatin transcription complex subunit SSRP1) (Recombination signal sequence recognition protein 1)	O04235	75.311	644	144	7	1	632	1	641
evm.model.utg28199.6	GWHPAAAA025072	evm.model.utg28199.6|evm.TU.utg28199.6|utg28199|GWHAAAA00019660.:36960-37124,;evm.model.utg4968.9|evm.TU.utg4968.9|utg4968|GWHAAAA00015197.:44216-44380,	20.6458	20.9073	17.6226	22.2437	21.8804	21.1926	0.867203	0.159215	0.798016	-2.04701	NaN	NaN	NaN	7	7	7	147	147	147	79931	0	11672	245710000	14	1423	long chain acyl-CoA synthetase 8 [Lactuca sativa]	XP_023752144.1	84.384	730	96	11	1	715	1	727	0	1237	Long chain acyl-CoA synthetase 8 (EC 6.2.1.3)	Q9SJD4	69.037	675	191	8	58	714	45	719
evm.model.utg282.12	GWHPAAAA025076	evm.model.utg282.12|evm.TU.utg282.12|utg282|GWHAAAA00003467.:56984-57169,;evm.model.utg11509.4|evm.TU.utg11509.4|utg11509|GWHAAAA00010671.:18077-18161,	20.553	20.3535	17.3692	20.9642	21.2829	21.1191	0.75437	0.201301	0.696154	-1.69685	NaN	NaN	NaN	6	6	6	164	164	164	61137	0	12842	163110000	17	1424	EH domain-containing protein 1-like [Lactuca sativa]	XP_023744632.1	95.404	544	15	5	1	534	1	544	0	1057	EH domain-containing protein 1 (AtEHD1) (EC 3.6.5.2)	Q94CF0	80.22	546	95	7	1	534	1	545
evm.model.utg28214.5	GWHPAAAA025098	evm.model.utg28214.5|evm.TU.utg28214.5|utg28214|GWHAAAA00009394.:33869-33890,	23.2533	23.1644	23.9958	24.8173	24.6878	24.8606	2.09581	0.0238795	1.62197	-1.3174	NaN	NaN	NaN	8	8	8	558	558	558	29743	0	3217	2013900000	80	1425	COP9 signalosome complex subunit 7 isoform X1 [Lactuca sativa]	XP_023737673.1	93.846	260	11	3	1	256	1	259	6.81e-176	493	COP9 signalosome complex subunit 7 (CSN complex subunit 7) (Protein FUSCA 5)	Q94JU3	71.154	260	68	4	1	255	1	258
evm.model.utg28244.1	GWHPAAAA025122	evm.model.utg28244.1|evm.TU.utg28244.1|utg28244|GWHAAAA00017175.:2611-2920,;evm.model.utg27552.2|evm.TU.utg27552.2|utg27552|GWHAAAA00017173.:17377-17686,	16.3024	20.0841	20.0521	21.2	19.8378	17.2934	0.137146	0.862433	0.0642746	-0.630887	NaN	NaN	NaN	10	10	10	206	206	206	91137	0	35732	335560000	16	1390	uncharacterized protein LOC111896041 [Lactuca sativa]	XP_023747831.1	81.33	857	124	15	1	824	1	854	0	1313	NaN	NaN	NaN	NaN	NaN	NaN	NaN	NaN	NaN	NaN
evm.model.utg28284.6	GWHPAAAA025157	evm.model.utg28284.6|evm.TU.utg28284.6|utg28284|GWHAAAA00014718.:14314-15924,	20.771	21.6984	20.751	21.4098	21.5321	21.5023	0.577423	0.305535	0.514939	-0.407934	NaN	NaN	NaN	13	12	3	214	204	49	89887	0	25776	417350000	28	1428	probable serine/threonine-protein kinase DDB_G0281745 [Lactuca sativa]	XP_023731743.1	72.931	846	132	24	1	781	23	836	0	1113	Probable serine/threonine-protein kinase SIS8 (EC 2.7.11.1) (MAPKK kinase SIS8) (Protein SUGAR INSENSITIVE 8)	Q9C9U5	39.352	216	110	7	573	781	754	955
evm.model.utg2834.3	GWHPAAAA025205	evm.model.utg2834.3|evm.TU.utg2834.3|utg2834|GWHAAAA00000609.:25581-25646,;evm.model.utg14235.5|evm.TU.utg14235.5|utg14235|GWHAAAA00023971.:39461-40528,	27.1322	27.0273	27.0253	27.4285	27.2074	26.9627	0.423141	0.472823	0.325301	-0.137933	NaN	NaN	NaN	25	9	2	748	30	58	41653	0	32331	19794000000	208	536	actin-like [Lactuca sativa]	XP_023757240.1	97.878	377	2	3	1	371	1	377	0	753	Actin	O81221	96.817	377	6	3	1	371	1	377
evm.model.utg28374.14	GWHPAAAA025236	evm.model.utg28374.14|evm.TU.utg28374.14|utg28374|GWHAAAA00000315.:50732-50830,	20.7276	20.6579	20.6683	19.8509	19.8929	19.4131	2.47152	0.0188624	1.7244	0.965633	NaN	NaN	NaN	5	5	5	72	72	72	7526	0	68741	224500000	19	1430	protein NBR1 homolog [Lactuca sativa]	XP_023758588.1	63.567	785	148	23	1	672	1	760	0	879	Protein NBR1 homolog (AtNBR1) (At4g24690)	Q9SB64	36.173	763	328	24	3	671	5	702
evm.model.utg28374.7	GWHPAAAA025231	evm.model.utg28374.7|evm.TU.utg28374.7|utg28374|GWHAAAA00000315.:28047-29498:+|Frame:	22.1659	22.3289	22.7839	22.1496	22.2458	22.7233	0.0729918	0.930955	0.0310713	0.0533326	NaN	NaN	NaN	13	12	12	427	395	395	52196	0	74421	488380000	35	1431	elongation factor TuA, chloroplastic [Cynara cardunculus var. scolymus]	XP_024969550.1	93.668	458	21	4	26	475	31	488	0	825	Elongation factor Tu, chloroplastic (EF-Tu)	P68158	82.195	483	73	7	1	475	1	478
evm.model.utg28515.4	GWHPAAAA025389	evm.model.utg28515.4|evm.TU.utg28515.4|utg28515|GWHAAAA00011735.:7229-7232,	23.673	24.0404	24.2148	23.0694	23.3489	23.1848	1.90754	0.0293333	1.53264	0.775033	NaN	NaN	NaN	8	1	0	42	64	0	24884	0	24948	1132400000	37	1435	40S ribosomal protein S8-like [Helianthus annuus]	XP_022001512.1	95.434	219	6	2	1	215	1	219	1.84e-146	416	40S ribosomal protein S8	Q08069	87.215	219	23	3	1	214	1	219
evm.model.utg28739.4	GWHPAAAA025563	evm.model.utg28739.4|evm.TU.utg28739.4|utg28739|GWHAAAA00009117.:39348-40568,	20.9981	21.0471	20.6021	21.0733	20.8682	21.3302	0.463237	0.419995	0.376756	-0.208133	NaN	NaN	NaN	6	6	6	122	122	122	61302	0	6399	241200000	24	1438	serine/threonine protein phosphatase 2A 57 kDa regulatory subunit B' theta isoform-like [Lactuca sativa]	XP_023741271.1	91.489	517	26	9	1	501	1	515	0	914	Serine/threonine protein phosphatase 2A 59 kDa regulatory subunit B' eta isoform (AtB' eta) (PP2A, B' subunit, eta isoform)	Q9LU89	70.577	503	134	6	1	491	1	501
evm.model.utg2881.13	GWHPAAAA025640	evm.model.utg2881.13|evm.TU.utg2881.13|utg2881|GWHAAAA00007100.:77395-77483,	24.3422	23.8374	22.4753	24.0418	25.1033	24.6164	0.747111	0.204103	0.690151	-1.03553	NaN	NaN	NaN	24	24	18	607	607	436	61536	0	32331	5147200000	191	1441	delta-1-pyrroline-5-carboxylate dehydrogenase 12A1, mitochondrial-like [Lactuca sativa]	XP_023739285.1	92.973	555	29	5	1	545	1	555	0	1053	Delta-1-pyrroline-5-carboxylate dehydrogenase 12A1, mitochondrial (AtP5CDH) (P5C dehydrogenase) (EC 1.2.1.88) (Aldehyde dehydrogenase family 12 member A1) (L-glutamate gamma-semialdehyde dehydrogenase)	Q8VZC3	77.636	550	112	6	7	545	7	556
evm.model.utg2881.17	GWHPAAAA025644	evm.model.utg2881.17|evm.TU.utg2881.17|utg2881|GWHAAAA00007100.:98141-98502,	21.1756	15.1036	20.882	20.778	20.7382	20.092	0.303128	0.642417	0.192183	-1.48233	NaN	NaN	NaN	9	3	3	35	84	84	31407	0	53491	169130000	6	1442	hypersensitive-induced reaction 1 protein-like [Lactuca sativa]	XP_023739270.1	96.491	285	6	2	1	281	1	285	0	560	Hypersensitive-induced response protein-like protein 1	Q6L4S3	86.667	285	34	2	1	281	1	285
evm.model.utg28839.3	GWHPAAAA025677	evm.model.utg28839.3|evm.TU.utg28839.3|utg28839|GWHAAAA00023053.:30362-30576,;evm.model.utg4644.16|evm.TU.utg4644.16|utg4644|GWHAAAA00007898.:82855-82999,	19.415	19.2983	17.9936	21.7742	21.3901	20.5845	1.82226	0.0322778	1.4911	-2.34729	NaN	NaN	NaN	5	5	5	359	359	359	16037	0	10138	331110000	22	1444	NADH dehydrogenase [ubiquinone] 1 alpha subcomplex subunit 13-A [Cynara cardunculus var. scolymus]	XP_024980711.1	96.479	142	3	1	1	140	1	142	1.75e-91	270	NADH dehydrogenase [ubiquinone] 1 alpha subcomplex subunit 13-A (Protein MATERNAL EFFECT EMBRYO ARREST 4)	Q8RWA7	82.394	142	23	1	1	140	1	142
evm.model.utg28859.5	GWHPAAAA025689	evm.model.utg28859.5|evm.TU.utg28859.5|utg28859|GWHAAAA00012080.:29395-29905,;evm.model.utg12842.14|evm.TU.utg12842.14|utg12842|GWHAAAA00005486.:41241-41419,	23.8865	23.8071	24.0576	23.135	23.1835	22.9781	2.97507	0.0154098	1.8122	0.8182	NaN	NaN	NaN	17	16	11	208	20	144	11853	0	61845	1628400000	72	1445	uncharacterized protein LOC111908357 [Lactuca sativa]	XP_023759949.1	68.016	1260	191	33	1	1057	1	1251	0	1518	Serine/threonine-protein kinase CTR1 (EC 2.7.11.1) (Protein CONSTITUTIVE TRIPLE RESPONSE1)	Q05609	40.659	273	139	9	790	1053	556	814
evm.model.utg28890.4	GWHPAAAA025747	evm.model.utg28890.4|evm.TU.utg28890.4|utg28890|GWHAAAA00000916.:16330-16520,	21.0587	17.0625	20.887	21.2126	21.3524	21.4942	0.573291	0.309222	0.50973	-1.68366	NaN	NaN	NaN	1	1	1	58	58	58	23178	96386	35021	176090000	5	1446	protein of unknown function DUF4149, partial [Cynara cardunculus var. scolymus]	KVI12452.1	95.192	208	6	2	1	204	37	244	1.35e-140	401	Transmembrane protein 205	Q6GPW4	33.333	156	98	2	34	183	9	164
evm.model.utg28898.5	GWHPAAAA025753	evm.model.utg28898.5|evm.TU.utg28898.5|utg28898|GWHAAAA00000384.:20761-21786,	19.5307	20.179	21.3594	21.7437	22.6897	22.1924	1.43344	0.0490275	1.30956	-1.85223	NaN	NaN	NaN	12	12	12	38	38	38	54591	0	92976	554080000	48	1448	fatty acid hydroperoxide lyase, chloroplastic [Lactuca sativa]	XP_023763542.1	88.223	484	48	5	1	476	23	505	0	857	Fatty acid hydroperoxide lyase, chloroplastic (LeHPL) (EC 4.2.99.-) (Cytochrome P450 74B)	K4CF70	61.603	474	165	10	16	475	5	475
evm.model.utg28929.3	GWHPAAAA025793	evm.model.utg28929.3|evm.TU.utg28929.3|utg28929|GWHAAAA00008003.:14011-14282,	17.9597	22.1704	21.8014	21.6358	22.2787	22.5983	0.48252	0.400387	0.39752	-1.52711	NaN	NaN	NaN	8	1	1	632	112	112	17423	0	2509	379880000	13	1449	kirola-like [Lactuca sativa]	XP_023757885.1	80.263	152	28	1	1	150	1	152	2.14e-84	253	Kirola (allergen Act d 11)	P85524	47.02	151	77	2	1	149	1	150
evm.model.utg29046.5	GWHPAAAA025885	evm.model.utg29046.5|evm.TU.utg29046.5|utg29046|GWHAAAA00010968.:17959-18019,	18.2491	18.6369	18.6125	19.4059	18.5275	19.3587	0.894606	0.149285	0.825984	-0.597867	NaN	NaN	NaN	5	5	5	75	75	75	97589	0	78897	40698000	12	1453	calmodulin-binding transcription activator 6-like [Lactuca sativa]	XP_023732295.1	86.199	855	85	13	1	825	1	852	0	1416	Calmodulin-binding transcription activator 5 (AtCAMTA5) (Ethylene-induced calmodulin-binding protein f) (EICBP.f) (Signal-responsive protein 6) (AtSR6)	O23463	53.07	912	326	20	8	826	9	911
evm.model.utg29125.5	GWHPAAAA025995	evm.model.utg29125.5|evm.TU.utg29125.5|utg29125|GWHAAAA00015448.:17424-17564,	23.9951	23.9591	22.9359	25.0768	24.5828	24.1559	1.04723	0.110736	0.955711	-0.975133	NaN	NaN	NaN	9	9	9	613	613	613	16776	0	80764	3309300000	87	1457	60S ribosomal protein L28-2-like [Cynara cardunculus var. scolymus]	XP_024979660.1	92.667	150	9	1	1	148	1	150	1.82e-94	278	60S ribosomal protein L28-2	Q9M0E2	74.126	143	35	1	1	141	1	143
evm.model.utg29130.1	GWHPAAAA026011	evm.model.utg29130.1|evm.TU.utg29130.1|utg29130|GWHAAAA00025356.:7969-8122,	21.9358	21.9697	22.8366	21.798	22.601	22.6428	0.0880681	0.919911	0.0362542	-0.0998999	NaN	NaN	NaN	10	5	5	438	198	198	36226	0	2574	566140000	22	1459	spermidine synthase 1-like [Lactuca sativa]	XP_023765188.1	93.958	331	14	3	1	325	1	331	0	599	Spermidine synthase 1 (SPDSY 1) (EC 2.5.1.16) (Putrescine aminopropyltransferase 1)	Q9ZTR1	81.627	332	52	4	1	323	1	332
evm.model.utg29160.4	GWHPAAAA026035	evm.model.utg29160.4|evm.TU.utg29160.4|utg29160|GWHAAAA00013326.:16935-17067,;evm.model.utg19385.6|evm.TU.utg19385.6|utg19385|GWHAAAA00005959.:39345-39477,;evm.model.utg778.14|evm.TU.utg778.14|utg778|GWHAAAA00009409.:35277-35286,;evm.model.utg3227.11|evm.TU.utg3227.11|utg3227|GWHAAAA00004355.:51708-51793,;evm.model.utg5847.8|evm.TU.utg5847.8|utg5847|GWHAAAA00031275.:22302-22688,	24.115	24.3229	23.9837	24.6877	23.5141	23.9268	0.0978347	0.908289	0.0417759	0.0976671	NaN	NaN	NaN	6	6	6	508	508	508	14848	0	11986	1983900000	51	969	putative ribosomal protein S8 [Helianthus annuus]	OTG22836.1	98.462	130	0	1	1	128	54	183	3.93e-87	260	40S ribosomal protein S15a	Q9AT34	96.923	130	2	1	1	128	1	130
evm.model.utg29240.5	GWHPAAAA026088	evm.model.utg29240.5|evm.TU.utg29240.5|utg29240|GWHAAAA00028478.:32423-32845:-|Frame:;evm.model.utg13922.3|evm.TU.utg13922.3|utg13922|GWHAAAA00014188.:10009-10431:-|Frame:;evm.model.utg24834.3|evm.TU.utg24834.3|utg24834|GWHAAAA00029097.:12708-13133:+|Frame:;evm.model.utg3895.18|evm.TU.utg3895.18|utg3895|GWHAAAA00008525.:84706-85113:+|Frame:;evm.model.utg3895.19|evm.TU.utg3895.19|utg3895|GWHAAAA00…	20.6267	19.9797	16.3375	17.3004	18.5184	16.88	0.424606	0.471093	0.326893	1.41502	NaN	NaN	NaN	4	1	1	321	79	79	15422	94518	32765	122380000	8	504	histone H2B.9-like [Lactuca sativa]	XP_023766400.1	97.143	140	2	1	1	138	1	140	1.87e-89	265	Probable histone H2B.1	Q1S9I9	80.667	150	15	5	1	138	1	148
evm.model.utg293.1	GWHPAAAA026150	evm.model.utg293.1|evm.TU.utg293.1|utg293|GWHAAAA00012217.:4008-4232,;evm.model.utg5351.6|evm.TU.utg5351.6|utg5351|GWHAAAA00009995.:24663-24968,	21.8045	21.358	21.3439	21.6178	21.0048	21.3192	0.333315	0.595219	0.225323	0.1882	NaN	NaN	NaN	6	6	6	122	122	122	68054	0	10515	361530000	11	1467	nucleotide pyrophosphatase/phosphodiesterase-like isoform X1 [Lactuca sativa]	XP_023771521.1	90.728	604	43	7	1	592	1	603	0	1120	Probable inactive purple acid phosphatase 27	Q5MAU8	71.171	555	148	7	45	589	26	578
evm.model.utg29345.1	GWHPAAAA026203	evm.model.utg29345.1|evm.TU.utg29345.1|utg29345|GWHAAAA00021561.:1150-1282,	19.2153	19.565	16.9236	18.0049	17.4865	19.4089	0.0949986	0.91094	0.0405102	0.26791	NaN	NaN	NaN	2	2	2	141	141	141	33852	0	70719	104680000	10	1469	SEC14 cytosolic factor-like [Lactuca sativa]	XP_023769226.1	87.054	224	25	2	74	293	19	242	1.21e-137	397	CRAL-TRIO domain-containing protein YKL091C	P33324	26.293	232	146	7	79	286	47	277
evm.model.utg29349.1	GWHPAAAA026206	evm.model.utg29349.1|evm.TU.utg29349.1|utg29349|GWHAAAA00021242.:14266-14724,;evm.model.utg26432.1|evm.TU.utg26432.1|utg26432|GWHAAAA00003718.:9538-9854,	21.6392	17.04	23.392	21.3555	21.6686	21.9839	0.19789	0.796129	0.0990166	-0.978919	NaN	NaN	NaN	6	6	6	236	236	236	43047	0	26348	319260000	20	1470	translation initiation factor eIF-2B subunit alpha-like [Lactuca sativa]	XP_023758451.1	95.897	390	8	4	1	384	1	388	0	754	Translation initiation factor eIF-2B subunit alpha (eIF-2B GDP-GTP exchange factor subunit alpha)	Q54I81	45.361	291	142	5	109	383	21	310
evm.model.utg29368.6	GWHPAAAA026219	evm.model.utg29368.6|evm.TU.utg29368.6|utg29368|GWHAAAA00029421.:9383-10366:-|Frame:	23.093	23.0911	22.7419	20.9908	21.8509	22.3051	1.45297	0.0483175	1.3159	1.25973	NaN	NaN	NaN	8	8	8	474	474	474	36656	0	8275	997320000	42	1471	2-hydroxyisoflavanone dehydratase-like [Lactuca sativa]	XP_023752524.1	78.287	327	65	3	1	321	1	327	0	532	2-hydroxyisoflavanone dehydratase (EC 3.1.1.1) (EC 4.2.1.105) (Carboxylesterase HIDM)	Q5NUF4	53.438	320	134	8	9	318	13	327
evm.model.utg29446.6	GWHPAAAA026266	evm.model.utg29446.6|evm.TU.utg29446.6|utg29446|GWHAAAA00031049.:15107-15117,;evm.model.utg17180.1|evm.TU.utg17180.1|utg17180|GWHAAAA00024360.:20538-20590,	24.4646	24.6039	23.9532	23.1343	22.9086	23.0326	2.49264	0.0193962	1.71228	1.3154	NaN	NaN	NaN	3	3	3	198	198	198	18396	0	52986	1855500000	53	785	60S ribosomal protein L24-like [Lactuca sativa]	XP_023753364.1	96.914	162	3	1	1	160	1	162	3.98e-106	309	60S ribosomal protein L24	Q9FUL4	86.957	161	13	3	1	155	1	159
evm.model.utg2969.2	GWHPAAAA026458	evm.model.utg2969.2|evm.TU.utg2969.2|utg2969|GWHAAAA00011035.:26506-26581,;evm.model.utg1743.9|evm.TU.utg1743.9|utg1743|GWHAAAA00004432.:16441-16516,;evm.model.utg6237.14|evm.TU.utg6237.14|utg6237|GWHAAAA00011764.:69839-70024,	22.4725	22.7325	22.5445	22.5286	22.6575	21.9635	0.368859	0.546403	0.262487	0.199967	NaN	NaN	NaN	9	8	5	251	23	136	50569	0	51656	777730000	54	1476	casein kinase 1-like protein 2 [Lactuca sativa]	XP_023731072.1	92.274	453	21	6	1	439	1	453	0	840	Casein kinase 1-like protein 2 (EC 2.7.11.1) (Protein CASEIN KINASE I-LIKE 2)	Q9CAI5	73.077	468	94	13	1	439	1	465
evm.model.utg29792.19	GWHPAAAA026547	evm.model.utg29792.19|evm.TU.utg29792.19|utg29792|GWHAAAA00026095.:71864-71894,	24.5684	24.8677	24.8463	25.4144	25.436	25.6797	2.36464	0.0225512	1.64683	-0.749234	NaN	NaN	NaN	13	13	13	599	599	599	36854	0	32331	5205900000	165	1480	myo-inositol oxygenase 4 [Artemisia annua]	PWA34926.1	89.841	315	25	4	1	308	1	315	0	580	Inositol oxygenase 4 (EC 1.13.99.1) (Myo-inositol oxygenase 4) (AtMIOX4) (MI oxygenase 4)	Q8H1S0	74.132	317	73	5	1	308	1	317
evm.model.utg29827.3	GWHPAAAA026588	evm.model.utg29827.3|evm.TU.utg29827.3|utg29827|GWHAAAA00030543.:13486-13650,	23.3584	23.5429	23.6413	23.317	23.3672	23.2042	1.06866	0.105722	0.975835	0.218067	NaN	NaN	NaN	8	6	5	46	372	312	23573	0	57895	1401000000	56	1483	ras-related protein Rab2BV-like [Lactuca sativa]	XP_023732511.1	91.204	216	14	3	1	211	1	216	8.29e-139	396	Ras-related protein Rab2BV	Q39434	80.841	214	38	2	1	211	1	214
evm.model.utg2986.22	GWHPAAAA026611	evm.model.utg2986.22|evm.TU.utg2986.22|utg2986|GWHAAAA00000273.:87931-88871,	23.1058	22.8422	23.2185	22.6976	22.3595	23.1829	0.513529	0.362204	0.441047	0.308833	NaN	NaN	NaN	3	3	3	71	71	71	73386	0	18703	1343600000	28	1484	probable metal-nicotianamine transporter YSL6 [Lactuca sativa]	XP_023772723.1	90.19	683	44	8	1	660	1	683	0	1213	Probable metal-nicotianamine transporter YSL6 (Protein YELLOW STRIPE LIKE 6) (AtYSL6)	Q6R3K6	79.549	665	118	9	11	658	10	673
evm.model.utg29900.4	GWHPAAAA026643	evm.model.utg29900.4|evm.TU.utg29900.4|utg29900|GWHAAAA00019415.:9442-9627,;evm.model.utg34386.3|evm.TU.utg34386.3|utg34386|GWHAAAA00013395.:14115-15114,	21.5303	21.6063	22.4161	21.472	22.3904	22.3485	0.205648	0.784778	0.105253	-0.2194	NaN	NaN	NaN	11	11	5	272	272	149	47491	0	29276	436020000	60	1485	methylthioribose kinase-like [Lactuca sativa]	XP_023729354.1	87.864	412	41	5	2	404	3	414	0	739	Methylthioribose kinase (AtMTK) (MTR kinase) (EC 2.7.1.100)	Q9C6D2	67.386	417	126	5	1	407	1	417
evm.model.utg3006.12	GWHPAAAA026825	evm.model.utg3006.12|evm.TU.utg3006.12|utg3006|GWHAAAA00017781.:75946-76144,	22.1674	21.6432	21.4466	21.9371	22.0411	22.0216	0.496782	0.380799	0.419304	-0.247533	NaN	NaN	NaN	4	4	2	219	219	139	2297	0	59078	451980000	25	1490	VAMP-like protein YKT61 [Lactuca sativa]	XP_023738643.1	94.975	199	8	1	1	197	1	199	1.33e-139	397	VAMP-like protein YKT61 (AtYKT61) (Geranylgeranylated protein 1) (AtGP1)	Q9ZRD6	78.894	199	38	2	1	197	1	197
evm.model.utg30094.1	GWHPAAAA026846	evm.model.utg30094.1|evm.TU.utg30094.1|utg30094|GWHAAAA00031411.:3904-4100,	23.3003	23.0539	23.2374	22.9503	22.5869	23.0044	1.09354	0.101113	0.995193	0.35	NaN	NaN	NaN	12	12	12	569	569	569	4705	0	16368	1466400000	58	1491	homogentisate 1,2-dioxygenase isoform X2 [Lactuca sativa]	XP_023768313.1	95.652	391	11	3	1	385	1	391	0	763	Homogentisate 1,2-dioxygenase (EC 1.13.11.5) (Homogentisate oxygenase) (Homogentisic acid oxidase) (Homogentisicase)	Q9ZRA2	79.442	394	75	3	15	402	13	406
evm.model.utg3012.41	GWHPAAAA026876	evm.model.utg3012.41|evm.TU.utg3012.41|utg3012|GWHAAAA00008374.:215160-215229,	22.9774	22.2032	16.398	24.8792	25.345	25.0223	1.0281	0.114552	0.940997	-4.55597	NaN	NaN	NaN	11	11	1	42	42	46	35341	0	23892	2015300000	77	1492	ATP synthase subunit gamma, mitochondrial [Lactuca sativa]	XP_023747260.1	93.827	324	14	3	1	318	1	324	0	605	ATP synthase subunit gamma, mitochondrial (F-ATPase gamma subunit)	P26360	81.651	327	50	6	1	318	1	326
evm.model.utg30261.1	GWHPAAAA027001	evm.model.utg30261.1|evm.TU.utg30261.1|utg30261|GWHAAAA00031536.:8276-8294,	21.5298	22.0605	22.0158	21.8193	22.1594	22.2572	0.414127	0.486351	0.31305	-0.209934	NaN	NaN	NaN	8	8	8	483	483	483	35398	0	52109	916170000	28	1496	putative GDP-L-fucose synthase 2 [Lactuca sativa]	XP_023749001.1	92.835	321	17	3	1	315	1	321	0	612	Putative GDP-L-fucose synthase 2 (EC 1.1.1.271) (GDP-4-keto-6-deoxy-D-mannose-3,5-epimerase-4-reductase 2) (AtGER2)	Q9LMU0	76.849	311	66	3	11	315	16	326
evm.model.utg30324.4	GWHPAAAA027053	evm.model.utg30324.4|evm.TU.utg30324.4|utg30324|GWHAAAA00025023.:11028-11105,	22.5932	22.7201	22.8242	22.3148	22.8036	22.0033	0.629293	0.265719	0.575577	0.3386	NaN	NaN	NaN	13	12	10	319	305	263	64587	0	33066	681000000	42	1498	serine/threonine-protein kinase STY17-like isoform X1 [Lactuca sativa]	XP_023766893.1	91.826	575	31	9	1	562	1	572	0	1046	Serine/threonine-protein kinase STY17 (EC 2.7.11.1) (Serine/threonine/tyrosine-protein kinase 17)	Q8RWL6	66.436	578	162	14	4	563	6	569
evm.model.utg30328.8	GWHPAAAA027059	evm.model.utg30328.8|evm.TU.utg30328.8|utg30328|GWHAAAA00005234.:31426-31523,	19.7697	20.2227	19.909	21.3678	20.6977	21.1451	2.00835	0.0238242	1.62298	-1.10307	NaN	NaN	NaN	6	4	4	24	214	214	42636	0	15556	201820000	19	1499	NADH--cytochrome b5 reductase 1 [Lactuca sativa]	XP_023742540.1	91.667	276	19	2	102	373	1	276	0	525	NADH--cytochrome b5 reductase 1 (EC 1.6.2.2)	Q9ZNT1	80.556	252	45	2	126	373	30	281
evm.model.utg3041.16	GWHPAAAA027136	evm.model.utg3041.16|evm.TU.utg3041.16|utg3041|GWHAAAA00006702.:101517-101666,	21.0772	21.3892	20.9304	21.0701	22.9737	20.2251	0.129564	0.872172	0.0593979	-0.2907	NaN	NaN	NaN	7	6	6	308	267	267	24777	0	15373	667660000	21	1502	putative vesicle-associated membrane protein 726 [Helianthus annuus]	XP_021987292.1	89.593	221	19	2	1	217	1	221	1.55e-144	411	Putative vesicle-associated membrane protein 726 (AtVAMP726)	Q9MAS5	79.545	220	41	2	1	216	1	220
evm.model.utg30470.3	GWHPAAAA027185	evm.model.utg30470.3|evm.TU.utg30470.3|utg30470|GWHAAAA00026932.:12506-12679,;evm.model.utg8838.2|evm.TU.utg8838.2|utg8838|GWHAAAA00007477.:10673-10846,	22.4139	23.7144	23.4015	23.348	24.2024	24.2656	0.708541	0.223157	0.651389	-0.762067	NaN	NaN	NaN	5	5	5	481	481	481	17609	0	22963	3502300000	47	1505	SKP1-like protein 1A [Lactuca sativa]	XP_023751243.1	98.077	156	1	1	1	154	1	156	7.27e-105	305	SKP1-like protein 1A (SKP1-like 1) (UFO-binding protein 1)	Q39255	76.101	159	30	2	4	154	2	160
evm.model.utg3054.2	GWHPAAAA027256	evm.model.utg3054.2|evm.TU.utg3054.2|utg3054|GWHAAAA00005792.:11420-11863,;evm.model.utg10791.11|evm.TU.utg10791.11|utg10791|GWHAAAA00007693.:50061-50504,	21.6954	21.098	23.1373	22.3086	21.373	21.2492	0.183755	0.815746	0.088445	0.3333	NaN	NaN	NaN	10	9	9	213	192	192	65659	0	3169	763680000	39	172	delta(24)-sterol reductase [Helianthus annuus]	XP_021986201.1	92.362	563	33	5	1	553	1	563	0	1067	Delta(24)-sterol reductase (EC 1.3.1.72) (Cell elongation protein diminuto)	P93472	82.092	564	89	7	1	553	1	563
evm.model.utg30545.3	GWHPAAAA027260	evm.model.utg30545.3|evm.TU.utg30545.3|utg30545|GWHAAAA00022202.:13469-13535,	21.6359	22.4754	22.8009	22.1951	22.8141	22.7164	0.27423	0.682701	0.165769	-0.271133	NaN	NaN	NaN	21	21	21	297	297	297	11745	0	19947	1228900000	78	1506	E3 ubiquitin-protein ligase UPL6 [Lactuca sativa]	XP_023734328.1	90.513	1033	70	12	1	1010	1	1028	0	1866	E3 ubiquitin-protein ligase UPL6 (Ubiquitin-protein ligase 6) (EC 2.3.2.26) (HECT-type E3 ubiquitin transferase UPL6)	Q8RWB8	64.797	1034	335	15	1	1010	1	1029
evm.model.utg30646.1	GWHPAAAA027356	evm.model.utg30646.1|evm.TU.utg30646.1|utg30646|GWHAAAA00006762.:3278-3619,	19.721	21.8537	18.0906	18.9007	20.7776	19.1861	0.0759428	0.930348	0.0313546	0.266979	NaN	NaN	NaN	14	2	2	393	84	84	54235	0	24476	103990000	14	1509	aspartic proteinase-like [Lactuca sativa]	XP_023766768.1	90.982	499	37	4	1	491	1	499	0	877	Aspartic proteinase (EC 3.4.23.-)	P42211	59.325	504	182	9	1	491	1	494
evm.model.utg30722.4	GWHPAAAA027406	evm.model.utg30722.4|evm.TU.utg30722.4|utg30722|GWHAAAA00012267.:12274-12294,;evm.model.utg25057.2|evm.TU.utg25057.2|utg25057|GWHAAAA00030918.:4622-4642,	20.7336	20.4036	20.2389	20.5047	20.7243	20.8472	0.590278	0.29329	0.532703	-0.233367	NaN	NaN	NaN	6	6	6	251	251	251	43667	0	15612	231150000	9	1296	tyrosine--tRNA ligase 1, cytoplasmic-like [Lactuca sativa]	XP_023737083.1	90.39	385	29	5	1	377	1	385	0	706	Tyrosine--tRNA ligase 1, cytoplasmic (EC 6.1.1.1) (Tyrosyl-tRNA synthetase) (TyrRS)	Q8S9J2	77.684	354	69	5	32	377	34	385
evm.model.utg30724.3	GWHPAAAA027409	evm.model.utg30724.3|evm.TU.utg30724.3|utg30724|GWHAAAA00002585.:8580-8600,	23.6604	23.6156	24.0007	24.2492	24.031	24.315	1.37837	0.0563304	1.24926	-0.4395	NaN	NaN	NaN	10	10	10	284	284	284	49023	0	20692	2778600000	124	1510	acetyl-CoA carboxylase carboxyl transferase beta (chloroplast) [Youngia denticulata]	YP_009627275.1	81.944	288	46	3	151	432	202	489	5.52e-166	485	Acetyl-coenzyme A carboxylase carboxyl transferase subunit beta, chloroplastic (ACCase subunit beta) (Acetyl-CoA carboxylase carboxyltransferase subunit beta) (EC 2.1.3.15)	Q332W9	80.969	289	47	4	150	432	222	508
evm.model.utg30830.1	GWHPAAAA027488	evm.model.utg30830.1|evm.TU.utg30830.1|utg30830|GWHAAAA00006107.:1581-1951,;evm.model.utg9783.5|evm.TU.utg9783.5|utg9783|GWHAAAA00014101.:20192-20442,	22.0868	20.8526	21.1407	21.9247	22.3716	21.6407	0.652222	0.2517	0.599117	-0.618966	NaN	NaN	NaN	14	14	5	128	128	53	16128	0	37788	533320000	30	1512	pleiotropic drug resistance protein 1-like [Lactuca sativa]	XP_023729426.1	93.026	1434	70	15	1	1406	1	1432	0	2665	Pleiotropic drug resistance protein 1 (NtPDR1)	Q76CU2	73.743	1432	336	19	11	1406	7	1434
evm.model.utg30868.4	GWHPAAAA027521	evm.model.utg30868.4|evm.TU.utg30868.4|utg30868|GWHAAAA00004071.:29597-30241,	22.4607	22.3824	22.4546	23.0281	23.1862	22.9049	2.68815	0.0165238	1.78189	-0.607166	NaN	NaN	NaN	19	19	11	227	227	14	1282	0	12256	999900000	56	1514	LOW QUALITY PROTEIN: E3 ubiquitin-protein ligase UPL4-like [Lactuca sativa]	XP_023766631.1	80.567	1163	172	24	1	1125	1	1147	0	1822	E3 ubiquitin-protein ligase UPL4 (Ubiquitin-protein ligase 4) (EC 2.3.2.26) (HECT-type E3 ubiquitin transferase UPL4)	Q9LYZ7	46.311	1274	511	32	1	1124	1	1251
evm.model.utg30922.3	GWHPAAAA027554	evm.model.utg30922.3|evm.TU.utg30922.3|utg30922|GWHAAAA00000991.:9463-9654,	22.7409	21.2334	16.8176	21.7324	21.7641	21.5608	0.329016	0.603893	0.21904	-1.4218	NaN	NaN	NaN	1	1	1	54	54	54	24015	0	73231	378700000	17	1518	uncharacterized protein LOC111904180 [Lactuca sativa]	XP_023755733.1	49.787	235	81	10	1	214	1	219	7.75e-47	165	1,4-alpha-glucan branching enzyme TK1436 (EC 2.4.1.18) (1,4-alpha-D-glucan:1,4-alpha-D-glucan 6-glucosyl-transferase) (Alpha-(1->4)-glucan branching enzyme) (Branching enzyme) (BE)	Q5JDJ7	36.735	49	29	1	113	161	614	660
evm.model.utg31135.1	GWHPAAAA027734	evm.model.utg31135.1|evm.TU.utg31135.1|utg31135|GWHAAAA00018410.:705-926,	21.8607	20.8538	21.189	21.5935	21.1547	20.7307	0.134888	0.864549	0.0632104	0.141534	NaN	NaN	NaN	4	4	3	164	164	131	40685	0	95425	219880000	19	1521	RGG repeats nuclear RNA binding protein A-like isoform X1 [Cynara cardunculus var. scolymus]	XP_024996974.1	75.515	388	78	5	1	384	1	375	1.97e-148	434	RGG repeats nuclear RNA binding protein B	O23593	48.855	393	156	15	1	382	1	359
evm.model.utg31343.1	GWHPAAAA027917	evm.model.utg31343.1|evm.TU.utg31343.1|utg31343|GWHAAAA00026626.:1455-1498,	20.8498	19.9548	20.9082	19.2384	19.9092	20.2367	0.845945	0.165009	0.782492	0.776166	NaN	NaN	NaN	14	2	2	358	83	83	58473	0	41924	166950000	10	1526	eukaryotic peptide chain release factor GTP-binding subunit ERF3A [Lactuca sativa]	XP_023739092.1	88.506	522	45	9	1	510	1	519	0	924	Eukaryotic peptide chain release factor GTP-binding subunit ERF3A (Eukaryotic peptide chain release factor subunit 3a) (eRF3a) (G1 to S phase transition protein 1 homolog)	P15170	56.308	428	173	7	91	508	71	494
evm.model.utg31347.3	GWHPAAAA027919	evm.model.utg31347.3|evm.TU.utg31347.3|utg31347|GWHAAAA00026465.:11233-11314,	24.5789	24.9511	24.7122	25.274	24.1455	24.4039	0.144681	0.858685	0.0661661	0.139599	NaN	NaN	NaN	12	12	12	61	61	61	35215	0	32331	4108200000	105	1527	COP9 signalosome complex subunit 6a-like [Lactuca sativa]	XP_023749712.1	96.825	315	4	3	1	309	1	315	0	619	COP9 signalosome complex subunit 6a (AtCSN6a) (Signalosome subunit 6a)	Q8W206	79.299	314	58	4	3	309	4	317
evm.model.utg3142.7	GWHPAAAA027971	evm.model.utg3142.7|evm.TU.utg3142.7|utg3142|GWHAAAA00000214.:18128-18140,	19.5517	20.876	20.4832	23.2757	21.7067	21.8908	1.4598	0.0475783	1.32259	-1.98743	NaN	NaN	NaN	19	19	19	182	182	182	16954	0	115	677250000	61	1528	probable phosphoinositide phosphatase SAC9 [Lactuca sativa]	XP_023739714.1	76.372	1604	271	35	1	1508	2	1593	0	2328	Probable phosphoinositide phosphatase SAC9 (AtSAC9) (EC 3.1.3.-) (Protein SUPPRESSOR OF ACTIN 9) (SAC domain protein 9)	Q7XZU0	59.464	1643	511	39	4	1508	5	1630
evm.model.utg3144.15	GWHPAAAA027987	evm.model.utg3144.15|evm.TU.utg3144.15|utg3144|GWHAAAA00009727.:58931-59341,	23.1729	23.5666	22.2402	22.6067	22.6716	23.1154	0.174353	0.828161	0.0818852	0.195333	NaN	NaN	NaN	23	23	23	308	308	308	12258	0	22981	1736400000	96	1529	trafficking protein particle complex II-specific subunit 120 homolog [Lactuca sativa]	XP_023765633.1	88.215	1137	92	17	1	1098	1	1134	0	1990	Trafficking protein particle complex II-specific subunit 120 homolog (AtTRS120) (TRAPP II-specific subunit 120 homolog) (Protein VASCULAR NETWORK DEFECTIVE 4)	Q9FY61	67.117	1183	302	18	1	1096	1	1183
evm.model.utg3144.2	GWHPAAAA027984	evm.model.utg3144.2|evm.TU.utg3144.2|utg3144|GWHAAAA00009727.:3859-4117,	20.2226	19.9808	20.3959	17.6546	18.1974	17.4026	3.12641	0.0108462	1.96472	2.44821	NaN	NaN	NaN	13	2	2	288	75	75	44452	0	4764	88264000	4	1530	60S ribosomal protein L3-2 [Lactuca sativa]	XP_023762584.1	95.373	389	12	3	1	383	1	389	0	762	60S ribosomal protein L3	P35684	83.033	389	60	3	1	383	1	389
evm.model.utg31452.5	GWHPAAAA027991	evm.model.utg31452.5|evm.TU.utg31452.5|utg31452|GWHAAAA00010634.:12991-13073,;evm.model.utg26595.1|evm.TU.utg26595.1|utg26595|GWHAAAA00023994.:5626-5690,	23.2792	22.4918	22.9004	23.0818	23.0835	22.1727	0.105701	0.899914	0.045799	0.111133	NaN	NaN	NaN	14	14	14	218	218	218	89343	0	46887	1058600000	63	1531	serine/threonine-protein kinase EDR1-like isoform X2 [Lactuca sativa]	XP_023741217.1	91.563	806	39	11	1	778	1	805	0	1445	Probable serine/threonine-protein kinase SIS8 (EC 2.7.11.1) (MAPKK kinase SIS8) (Protein SUGAR INSENSITIVE 8)	Q9C9U5	26.459	257	146	10	68	296	186	427
evm.model.utg3157.16	GWHPAAAA028082	evm.model.utg3157.16|evm.TU.utg3157.16|utg3157|GWHAAAA00008658.:56477-57544:+|Frame:	18.91	18.7815	18.8694	19.3793	19.364	19.4401	3.58086	0.00953846	2.02052	-0.540833	NaN	NaN	NaN	7	3	3	177	65	65	39555	94787	33097	77490000	8	1533	mitogen-activated protein kinase kinase 5-like [Cynara cardunculus var. scolymus]	XP_024980293.1	89.859	355	27	5	1	349	1	352	0	642	Mitogen-activated protein kinase kinase 5 (AtMAP2Kalpha) (AtMEK5) (AtMKK5) (MAP kinase kinase 5) (EC 2.7.12.2)	Q8RXG3	71.745	361	76	8	1	348	1	348
evm.model.utg31582.12	GWHPAAAA028101	evm.model.utg31582.12|evm.TU.utg31582.12|utg31582|GWHAAAA00003166.:33633-33802,	25.1719	25.0283	25.6885	25.544	25.0813	25.627	0.174899	0.82896	0.0814664	-0.121201	NaN	NaN	NaN	10	10	4	288	288	94	54768	0	14429	6038800000	158	1536	serine carboxypeptidase-like 18 isoform X1 [Lactuca sativa]	XP_023743711.1	79.675	492	79	6	1	471	10	501	0	790	Serine carboxypeptidase-like 18 (EC 3.4.16.-)	Q9C7Z9	46.104	462	205	11	34	471	23	464
evm.model.utg31624.4	GWHPAAAA028136	evm.model.utg31624.4|evm.TU.utg31624.4|utg31624|GWHAAAA00019667.:9095-9289,	23.0891	22.3601	22.8836	23.0866	22.8631	23.1769	0.487658	0.392564	0.40609	-0.2646	NaN	NaN	NaN	11	11	8	352	352	262	42316	0	35911	847080000	64	1538	phosphoglycerate kinase, cytosolic [Lactuca sativa]	XP_023737055.1	93.233	399	21	3	1	393	1	399	0	728	Phosphoglycerate kinase, cytosolic (EC 2.7.2.3)	Q42962	87.469	399	44	3	1	393	1	399
evm.model.utg31630.3	GWHPAAAA028140	evm.model.utg31630.3|evm.TU.utg31630.3|utg31630|GWHAAAA00000664.:5931-6038,	21.9047	21.6375	20.9934	22.9842	22.7777	22.9085	2.11741	0.0231411	1.63562	-1.37827	NaN	NaN	NaN	5	5	5	283	283	283	28156	0	6987	525180000	32	1540	NADH dehydrogenase [ubiquinone] flavoprotein 2, mitochondrial [Lactuca sativa]	XP_023773050.1	93.701	254	12	2	1	250	1	254	1.07e-175	492	NADH dehydrogenase [ubiquinone] flavoprotein 2, mitochondrial (EC 1.6.99.3) (EC 7.1.1.2)	O22769	83.529	255	37	3	1	250	1	255
evm.model.utg31706.3	GWHPAAAA028203	evm.model.utg31706.3|evm.TU.utg31706.3|utg31706|GWHAAAA00015103.:13986-14060,;evm.model.utg20636.2|evm.TU.utg20636.2|utg20636|GWHAAAA00028217.:6203-6277,;evm.model.utg7803.10|evm.TU.utg7803.10|utg7803|GWHAAAA00026491.:16828-16947,	22.4376	22.2941	20.9316	21.9117	22.1786	21.9799	0.100056	0.906478	0.0426427	-0.135633	NaN	NaN	NaN	6	3	3	419	309	309	22002	0	12545	375870000	25	1077	40S ribosomal protein S7-like [Cynara cardunculus var. scolymus]	XP_024963721.1	96.335	191	5	1	1	189	1	191	2.9e-130	372	40S ribosomal protein S7	Q9ZNS1	81.579	190	33	1	1	188	1	190
evm.model.utg31720.1	GWHPAAAA028213	evm.model.utg31720.1|evm.TU.utg31720.1|utg31720|GWHAAAA00005089.:12812-13402,	20.2507	20.103	18.5223	20.3526	20.6447	21.061	0.833697	0.167538	0.775887	-1.06078	NaN	NaN	NaN	4	4	2	33	33	193	21702	0	96977	147660000	8	1542	dirigent protein 22-like [Lactuca sativa]	XP_023739786.1	89.418	189	16	2	11	195	6	194	3.69e-118	342	Dirigent protein 19 (AtDIR19)	Q9C523	61.728	162	59	2	36	195	25	185
evm.model.utg31741.2	GWHPAAAA028223	evm.model.utg31741.2|evm.TU.utg31741.2|utg31741|GWHAAAA00004144.:49658-51528,	20.976	20.0998	20.3008	20.5444	20.1684	20.503	0.0641947	0.940342	0.0267142	0.0536003	NaN	NaN	NaN	4	4	4	89	89	89	81298	0	61999	137960000	10	1543	uncharacterized protein LOC111884813 [Lactuca sativa]	XP_023736882.1	83.311	761	83	14	1	720	1	758	0	1210	Protein PAT1 homolog 1 (AtPAT1H1) (Protein ROOT STEM CELL DEFECTIVE 2)	F4J077	47.494	798	325	32	1	720	1	782
evm.model.utg31761.3	GWHPAAAA028232	evm.model.utg31761.3|evm.TU.utg31761.3|utg31761|GWHAAAA00022206.:14573-14901,	20.4833	20.1447	20.4307	22.964	23.8196	24.0116	3.17833	0.012	1.92082	-3.2455	NaN	NaN	NaN	11	11	8	433	433	318	43847	0	13748	777490000	41	1545	protein STRICTOSIDINE SYNTHASE-LIKE 3-like [Lactuca sativa]	XP_023745596.1	90	390	33	3	1	384	1	390	0	727	Protein STRICTOSIDINE SYNTHASE-LIKE 3 (AtSSL3) (Strictosidine synthase 9) (AtSS9)	Q8VWF6	69.351	385	112	3	6	384	5	389
evm.model.utg31762.3	GWHPAAAA028234	evm.model.utg31762.3|evm.TU.utg31762.3|utg31762|GWHAAAA00022126.:13935-14072,;evm.model.utg3505.11|evm.TU.utg3505.11|utg3505|GWHAAAA00005256.:61478-61962,	19.0288	19.2906	18.7152	21.0729	20.761	20.3014	2.43535	0.0207521	1.68294	-1.70023	NaN	NaN	NaN	12	12	12	23	23	23	93916	0	25784	232010000	24	1546	protein transport protein SEC23-2 isoform X1 [Lactuca sativa]	XP_023731463.1	88.952	878	67	15	1	849	1	877	0	1495	Protein transport protein SEC23-1	Q6FSK3	23.677	718	446	31	157	796	23	716
evm.model.utg3178.8	GWHPAAAA028245	evm.model.utg3178.8|evm.TU.utg3178.8|utg3178|GWHAAAA00027179.:26399-26423,;evm.model.utg28468.2|evm.TU.utg28468.2|utg28468|GWHAAAA00004632.:6271-6406,	22.447	22.5471	22.3718	22.0934	22.0366	22.1874	2.187	0.0225823	1.64623	0.3495	NaN	NaN	NaN	3	2	0	16	102	0	20951	13902	30156	462050000	6	1433	ras-related protein RABC1-like [Lactuca sativa]	XP_023753595.1	95.402	174	6	1	1	172	1	174	1.17e-116	338	Ras-related protein RABC1 (AtRABC1) (Ras-related protein Rab18) (AtRab18)	O23657	85.38	171	22	2	4	172	5	174
evm.model.utg31792.1	GWHPAAAA028259	evm.model.utg31792.1|evm.TU.utg31792.1|utg31792|GWHAAAA00019966.:7962-8754,;evm.model.utg8625.5|evm.TU.utg8625.5|utg8625|GWHAAAA00001865.:20223-20242,	23.1583	22.3728	18.6299	23.5919	23.8777	23.9926	0.802378	0.178316	0.74881	-2.43373	NaN	NaN	NaN	4	4	2	211	211	104	28487	0	67616	1238100000	28	1547	secoisolariciresinol dehydrogenase-like [Lactuca sativa]	XP_023768003.1	94.074	270	12	2	1	266	1	270	0	514	Secoisolariciresinol dehydrogenase (EC 1.1.1.331) (Fragment)	Q94KL7	68.773	269	79	3	1	264	8	276
evm.model.utg31876.2	GWHPAAAA028335	evm.model.utg31876.2|evm.TU.utg31876.2|utg31876|GWHAAAA00026026.:8832-8837,;evm.model.utg27767.3|evm.TU.utg27767.3|utg27767|GWHAAAA00024771.:20789-20794,;evm.model.utg8943.7|evm.TU.utg8943.7|utg8943|GWHAAAA00019608.:33574-33812,;evm.model.utg8943.6|evm.TU.utg8943.6|utg8943|GWHAAAA00019608.:29060-29298,	25.3269	25.725	25.5085	24.7965	24.9687	24.4697	1.85081	0.0315407	1.50113	0.775167	NaN	NaN	NaN	9	9	9	398	398	398	28314	0	12897	4812400000	103	1401	40S ribosomal protein S6-like [Lactuca sativa]	XP_023763770.1	97.992	249	1	2	1	245	1	249	1.98e-171	481	40S ribosomal protein S6	Q9M3V8	93.004	243	13	2	1	239	1	243
evm.model.utg31899.3	GWHPAAAA028341	evm.model.utg31899.3|evm.TU.utg31899.3|utg31899|GWHAAAA00030649.:7582-7828,;evm.model.utg26600.2|evm.TU.utg26600.2|utg26600|GWHAAAA00004339.:9307-9553,	19.3392	16.9662	19.4061	20.4354	19.9307	20.2225	0.93176	0.137004	0.863267	-1.62568	NaN	NaN	NaN	3	3	3	16	16	16	36321	0	51939	110820000	4	1362	uncharacterized protein LOC111917255 [Lactuca sativa]	XP_023768701.1	83.386	319	47	3	1	313	1	319	0	555	Epoxide hydrolase A (EHB) (EC 3.3.2.10) (Epoxide hydrolase EphA)	I6YGS0	34.535	333	184	12	1	313	1	319
evm.model.utg31982.3	GWHPAAAA028412	evm.model.utg31982.3|evm.TU.utg31982.3|utg31982|GWHAAAA00009918.:19365-19646,	21.2142	22.0692	22.154	22.1688	21.4092	21.8534	0.00175279	1	0	0.00199954	NaN	NaN	NaN	3	3	3	76	76	76	44172	0	59065	314320000	17	1549	protein DETOXIFICATION 29-like [Lactuca sativa]	XP_023728591.1	68.009	447	95	6	1	399	1	447	0	588	Protein DETOXIFICATION 31 (AtDTX31) (Multidrug and toxic compound extrusion protein 31) (MATE protein 31) (Protein ROOT HAIR SPECIFIC 2)	Q9LPV4	57.385	413	135	4	22	393	50	462
evm.model.utg32060.3	GWHPAAAA028478	evm.model.utg32060.3|evm.TU.utg32060.3|utg32060|GWHAAAA00030725.:14069-14188,	24.1079	22.5486	23.9203	24.4733	23.7452	23.4189	0.239324	0.737497	0.13224	-0.353533	NaN	NaN	NaN	14	14	14	328	328	328	75581	0	21085	1948300000	79	1551	ABC transporter E family member 2 [Cynara cardunculus var. scolymus]	XP_024985720.1	96.198	605	11	6	67	659	1	605	0	1178	ABC transporter E family member 2 (ABC transporter ABCE.2) (AtABCE2) (RNase L inhibitor-like protein 2) (AtRLI2) (AthaRLI2)	Q8LPJ4	89.091	605	54	6	67	659	1	605
evm.model.utg32066.5	GWHPAAAA028484	evm.model.utg32066.5|evm.TU.utg32066.5|utg32066|GWHAAAA00014419.:23613-24177,;evm.model.utg36647.1|evm.TU.utg36647.1|utg36647|GWHAAAA00024406.:15517-16069,;evm.model.utg15476.15|evm.TU.utg15476.15|utg15476|GWHAAAA00023602.:58355-58907,	20.4943	19.5299	19.1962	20.9564	21.0251	20.6105	1.28591	0.0665241	1.17702	-1.12387	NaN	NaN	NaN	12	12	11	176	176	168	10257	0	31292	302820000	20	1552	ATP-dependent Clp protease ATP-binding subunit ClpA homolog CD4B, chloroplastic [Lactuca sativa]	XP_023765060.1	96.541	925	13	10	1	906	1	925	0	1751	ATP-dependent Clp protease ATP-binding subunit ClpA homolog CD4B, chloroplastic	P31542	89.719	924	76	10	1	906	1	923
evm.model.utg32082.4	GWHPAAAA028496	evm.model.utg32082.4|evm.TU.utg32082.4|utg32082|GWHAAAA00013521.:25009-25245,;evm.model.utg12815.4|evm.TU.utg12815.4|utg12815|GWHAAAA00007051.:23768-24004,	22.8804	23.4256	23.444	22.9782	23.5849	23.8705	0.285961	0.66472	0.177361	-0.227867	NaN	NaN	NaN	18	16	15	466	415	399	63023	0	11859	1559500000	85	390	pyruvate kinase isozyme G, chloroplastic-like [Lactuca sativa]	XP_023752822.1	88.908	568	51	6	1	556	1	568	0	1008	Pyruvate kinase isozyme G, chloroplastic (EC 2.7.1.40)	Q40546	74.074	567	130	9	1	556	1	561
evm.model.utg3213.22	GWHPAAAA028550	evm.model.utg3213.22|evm.TU.utg3213.22|utg3213|GWHAAAA00005254.:74208-74372,;evm.model.utg5722.9|evm.TU.utg5722.9|utg5722|GWHAAAA00005732.:33603-33767,;evm.model.utg4284.4|evm.TU.utg4284.4|utg4284|GWHAAAA00011532.:22716-22880,;evm.model.utg31795.6|evm.TU.utg31795.6|utg31795|GWHAAAA00000921.:20968-21181,	21.1854	21.6432	22.3719	20.959	20.3739	20.3114	1.37541	0.056739	1.24612	1.1854	NaN	NaN	NaN	6	2	2	306	111	111	23682	0	15775	232690000	25	1554	ras-related protein Rab2BV [Lactuca sativa]	XP_023759059.1	93.548	217	9	3	1	212	1	217	4.22e-144	409	Ras-related protein Rab11C	Q40193	87.5	216	23	2	1	212	1	216
evm.model.utg3216.2	GWHPAAAA028579	evm.model.utg3216.2|evm.TU.utg3216.2|utg3216|GWHAAAA00005036.:34257-35030:+|Frame:	21.8788	22.3305	22.1641	23.3835	23.1008	22.7988	1.97474	0.0249101	1.60362	-0.969899	NaN	NaN	NaN	6	6	3	268	268	152	289	0	38129	1184400000	62	1555	nuclear transcription factor Y subunit C-3-like [Lactuca sativa]	XP_023752109.1	94.574	258	9	3	1	253	1	258	1.53e-173	487	Nuclear transcription factor Y subunit C-9 (AtNF-YC-9) (Transcriptional activator HAP5C)	Q8L4B2	59.756	246	67	8	1	241	1	219
evm.model.utg3216.3	GWHPAAAA028580	evm.model.utg3216.3|evm.TU.utg3216.3|utg3216|GWHAAAA00005036.:38330-38347,	20.6121	20.8234	18.1367	22.2467	21.7298	21.9476	1.13743	0.0938425	1.0276	-2.1173	NaN	NaN	NaN	9	9	9	368	368	368	34399	0	25778	419120000	26	1556	ATP-dependent (S)-NAD(P)H-hydrate dehydratase isoform X1 [Lactuca sativa]	XP_023752102.1	86.495	311	26	3	1	295	96	406	0	535	ATP-dependent (S)-NAD(P)H-hydrate dehydratase (EC 4.2.1.93) (ATP-dependent NAD(P)HX dehydratase)	F6HDM2	73.115	305	62	5	11	295	38	342
evm.model.utg3227.17	GWHPAAAA028684	evm.model.utg3227.17|evm.TU.utg3227.17|utg3227|GWHAAAA00004355.:78476-78548,;evm.model.utg12968.5|evm.TU.utg12968.5|utg12968|GWHAAAA00027209.:23902-23974,	25.5638	25.6471	25.542	24.7793	24.9174	24.7207	3.51583	0.00885714	2.05271	0.7785	NaN	NaN	NaN	4	1	0	214	56	0	22164	40071	25986	3753600000	35	408	ras-related protein RABE1c-like [Quercus suber]	XP_023920811.1	77.209	215	28	3	1	194	1	215	2.88e-110	323	Ras-related protein RAB1BV	Q39433	98.101	158	1	1	1	156	1	158
evm.model.utg32278.2	GWHPAAAA028688	evm.model.utg32278.2|evm.TU.utg32278.2|utg32278|GWHAAAA00003456.:12515-12517,;evm.model.utg17965.2|evm.TU.utg17965.2|utg17965|GWHAAAA00015224.:16635-16761,;evm.model.utg7936.9|evm.TU.utg7936.9|utg7936|GWHAAAA00007833.:43081-43206,	27.3694	22.8152	22.5476	23.1399	24.2361	22.7455	0.206864	0.784345	0.105493	0.870234	NaN	NaN	NaN	5	5	5	465	465	465	96822	0	10733	3352600000	65	836	40S ribosomal protein S27-2-like [Olea europaea var. sylvestris]	XP_022869263.1	96.512	86	3	0	1	86	1	86	4.79e-54	171	40S ribosomal protein S27-2	Q9M2F1	89.535	86	9	0	1	86	1	86
evm.model.utg32368.4	GWHPAAAA028740	evm.model.utg32368.4|evm.TU.utg32368.4|utg32368|GWHAAAA00016917.:6753-7115,	20.5946	20.0864	17.0432	20.1544	20.9157	20.9319	0.555181	0.32301	0.490784	-1.42594	NaN	NaN	NaN	7	6	5	353	322	29	29914	0	28519	191540000	18	1560	serine acetyltransferase 5 [Lactuca sativa]	XP_023744472.1	92.657	286	14	3	1	279	1	286	0	531	Serine acetyltransferase 5 (AtSAT-5) (EC 2.3.1.30) (AtSERAT1;1) (SAT-c)	Q42538	82.09	268	42	3	18	279	45	312
evm.model.utg32573.1	GWHPAAAA028868	evm.model.utg32573.1|evm.TU.utg32573.1|utg32573|GWHAAAA00015771.:6869-6898,;evm.model.utg13701.3|evm.TU.utg13701.3|utg13701|GWHAAAA00029290.:24104-24325,	21.5672	21.2933	21.3657	21.1505	21.1888	21.4586	0.489928	0.389114	0.409923	0.142767	NaN	NaN	NaN	10	10	10	28	28	28	60905	0	31962	464820000	26	485	carotenoid 9,10(9',10')-cleavage dioxygenase 1-like [Lactuca sativa]	XP_023752675.1	90.976	543	37	6	1	533	1	541	0	1012	Carotenoid 9,10(9',10')-cleavage dioxygenase 1 (EC 1.14.99.n4) (PsCCD1) (PsNCED1)	Q8LP17	77.449	541	111	6	4	533	1	541
evm.model.utg32583.1	GWHPAAAA028877	evm.model.utg32583.1|evm.TU.utg32583.1|utg32583|GWHAAAA00025433.:2553-2928,	21.9205	23.0629	21.7198	20.8959	21.368	18.6072	0.958426	0.130804	0.883379	1.94403	NaN	NaN	NaN	6	6	6	223	223	223	39787	0	29694	621940000	27	1563	metacaspase-1 [Lactuca sativa]	XP_023772765.1	91.444	374	25	4	1	367	1	374	0	650	Metacaspase-1 (AtMC1) (EC 3.4.22.-) (Metacaspase 1b) (AtMCP1b) (Protein LSD ONE LIKE 3)	Q7XJE6	73.656	372	73	6	3	367	14	367
evm.model.utg3259.7	GWHPAAAA028881	evm.model.utg3259.7|evm.TU.utg3259.7|utg3259|GWHAAAA00002253.:33707-33828,	23.7794	23.6327	23.5526	24.0338	23.9896	23.7836	1.2934	0.0653984	1.18443	-0.280766	NaN	NaN	NaN	15	14	5	449	432	109	54021	0	19337	2085900000	84	1564	sucrose nonfermenting 4-like protein [Lactuca sativa]	XP_023738750.1	90.816	490	33	5	1	478	1	490	0	900	Sucrose nonfermenting 4-like protein (SNF4) (CBS domain-containing protein CBSCBS3) (SNF1-related protein kinase regulatory subunit betagamma) (AKIN subunit betagamma) (AKINbetagamma)	Q944A6	66.87	492	141	9	1	477	1	485
evm.model.utg32632.2	GWHPAAAA028919	evm.model.utg32632.2|evm.TU.utg32632.2|utg32632|GWHAAAA00030162.:11770-12264:-|Frame:;evm.model.utg20838.10|evm.TU.utg20838.10|utg20838|GWHAAAA00005567.:9459-9953:-|Frame:	17.6659	19.7628	18.6734	21.6912	21.2365	21.1972	1.88866	0.0298416	1.52518	-2.67428	NaN	NaN	NaN	5	5	5	323	323	323	18509	0	76501	302100000	21	1567	17.9 kDa class II heat shock protein-like [Lactuca sativa]	XP_023735829.1	92.073	164	10	2	1	162	1	163	1.87e-92	275	17.9 kDa class II heat shock protein	P46516	84.049	163	22	4	1	162	1	160
evm.model.utg3270.16	GWHPAAAA028975	evm.model.utg3270.16|evm.TU.utg3270.16|utg3270|GWHAAAA00001505.:136876-137577,	17.3809	17.5434	17.1801	17.6017	17.6367	18.031	1.05373	0.109044	0.962398	-0.388334	NaN	NaN	NaN	3	2	2	41	28	28	86045	0	43569	36570000	6	1569	serine/threonine-protein phosphatase 6 regulatory subunit 3 isoform X1 [Lactuca sativa]	XP_023751539.1	81.037	791	90	17	1	751	1	771	0	1214	Serine/threonine-protein phosphatase 6 regulatory subunit 3 (SAPS domain family member 3)	Q5F471	30.784	523	297	14	1	473	1	508
evm.model.utg32831.5	GWHPAAAA029047	evm.model.utg32831.5|evm.TU.utg32831.5|utg32831|GWHAAAA00011212.:22173-22286,	20.4528	20.2362	20.5214	21.5965	21.3565	21.6543	3.08058	0.0104444	1.98112	-1.1323	NaN	NaN	NaN	5	5	5	17	17	17	49795	0	13263	168220000	11	1572	aminoacylase-1-like [Lactuca sativa]	XP_023747975.1	89.663	445	33	7	4	438	2	443	0	793	Aminoacylase-1 (ACY-1) (EC 3.5.1.14) (N-acyl-L-amino-acid amidohydrolase)	Q99JW2	43.415	410	207	10	32	431	13	407
evm.model.utg329.1	GWHPAAAA029086	evm.model.utg329.1|evm.TU.utg329.1|utg329|GWHAAAA00000470.:7345-7409,;evm.model.utg15675.1|evm.TU.utg15675.1|utg15675|GWHAAAA00020004.:5796-5860,	21.8915	22.1293	20.3357	17.6295	16.052	18.2864	2.04707	0.0229133	1.63991	4.12953	NaN	NaN	NaN	4	4	4	141	141	141	36107	0	16772	340500000	8	653	uncharacterized protein LOC111905341 [Lactuca sativa]	XP_023756804.1	86.061	330	37	4	1	321	1	330	0	562	Glutamyl-tRNA reductase-binding protein, chloroplastic (AtGluTRBP) (GluTR-binding protein) (Protein PROTON GRADIENT REGULATION 7)	Q9LU39	23.81	231	130	10	104	315	61	264
evm.model.utg32945.2	GWHPAAAA029117	evm.model.utg32945.2|evm.TU.utg32945.2|utg32945|GWHAAAA00030712.:12731-12844,	21.0179	21.7702	20.6598	20.883	20.5257	20.5023	0.664111	0.2464	0.608359	0.5123	NaN	NaN	NaN	3	1	1	41	13	13	10114	0	41764	329960000	12	1574	villin-2-like [Lactuca sativa]	XP_023739538.1	84.657	919	117	14	1	900	1	914	0	1483	Villin-2	O81644	57.787	976	333	18	3	900	2	976
evm.model.utg33049.3	GWHPAAAA029204	evm.model.utg33049.3|evm.TU.utg33049.3|utg33049|GWHAAAA00019010.:14314-14537,	21.0756	23.1801	17.7929	21.937	21.9305	22.2416	0.359043	0.559741	0.252013	-1.3535	NaN	NaN	NaN	5	5	5	367	367	367	18977	0	18195	291250000	17	1577	trafficking protein particle complex subunit 1 isoform X2 [Lactuca sativa]	XP_023728899.1	97.633	169	2	1	1	167	1	169	1.07e-116	336	Trafficking protein particle complex subunit 1	Q2KMM2	41.611	149	70	4	22	166	2	137
evm.model.utg33088.7	GWHPAAAA029225	evm.model.utg33088.7|evm.TU.utg33088.7|utg33088|GWHAAAA00016775.:9084-9422,;evm.model.utg20117.9|evm.TU.utg20117.9|utg20117|GWHAAAA00001477.:27215-27838,	20.2203	20.127	20.1688	19.7392	20.6319	20.8168	0.268379	0.693327	0.159062	-0.223933	NaN	NaN	NaN	5	5	5	225	225	225	34438	0	90438	113770000	12	1579	WD repeat-containing protein VIP3 [Lactuca sativa]	XP_023756863.1	95	320	9	4	1	314	1	319	0	602	WD repeat-containing protein VIP3 (Protein BOUQUET-1) (boq-1) (Protein SKI8 homolog) (Protein VERNALIZATION INDEPENDENCE 3) (Protein ZWERGERL) (zwg)	Q9SZQ5	73.52	321	78	3	1	314	1	321
evm.model.utg33282.6	GWHPAAAA029373	evm.model.utg33282.6|evm.TU.utg33282.6|utg33282|GWHAAAA00026174.:34321-34570,;evm.model.utg11606.4|evm.TU.utg11606.4|utg11606|GWHAAAA00004728.:5844-6093,	22.7565	21.9281	20.6545	22.084	21.1433	21.0873	0.188882	0.806498	0.0933967	0.341501	NaN	NaN	NaN	19	11	9	251	169	153	80528	0	14036	2490800000	45	266	pyrophosphate-energized vacuolar membrane proton pump-like [Lactuca sativa]	XP_023761621.1	93.725	765	34	7	1	751	1	765	0	1405	Pyrophosphate-energized vacuolar membrane proton pump (EC 7.1.3.1) (Pyrophosphate-energized inorganic pyrophosphatase) (H(+)-PPase) (Vacuolar H(+)-pyrophosphatase)	P21616	87.059	765	85	7	1	751	1	765
evm.model.utg33289.2	GWHPAAAA029380	evm.model.utg33289.2|evm.TU.utg33289.2|utg33289|GWHAAAA00006041.:11615-12045,	19.3119	19.2901	19.0931	19.0152	18.7107	19.233	0.667686	0.244413	0.611876	0.2454	NaN	NaN	NaN	3	3	3	65	65	65	67162	93897	31767	49461000	4	1584	ubiquitin carboxyl-terminal hydrolase MINDY-3 [Lactuca sativa]	XP_023742446.1	90.113	617	39	9	1	605	1	607	0	1045	Ubiquitin carboxyl-terminal hydrolase MINDY-3 (EC 3.4.19.12) (Deubiquitinating enzyme MINDY-3) (Protein CARP)	Q0IIH8	30.063	479	250	18	113	551	2	435
evm.model.utg33339.3	GWHPAAAA029412	evm.model.utg33339.3|evm.TU.utg33339.3|utg33339|GWHAAAA00022757.:13584-13742,	19.3732	19.4298	19.56	20.8777	21.3464	21.5476	3.02701	0.014	1.85387	-1.8029	NaN	NaN	NaN	3	1	1	139	53	53	31111	82215	23341	114200000	6	1585	prohibitin-1, mitochondrial [Artemisia annua]	PWA59998.1	86.022	279	35	2	1	275	36	314	4.22e-168	483	Prohibitin-6, mitochondrial (Atphb6)	Q9SIL6	76.58	269	59	2	13	277	15	283
evm.model.utg33369.10	GWHPAAAA029430	evm.model.utg33369.10|evm.TU.utg33369.10|utg33369|GWHAAAA00011451.:31033-31158,	18.9574	19.0036	18.3401	16.7	15.701	16.355	2.64367	0.0175814	1.75495	2.51502	NaN	NaN	NaN	3	3	3	112	112	112	25287	0	39002	74065000	5	1586	Golgi apparatus membrane protein-like protein ECHIDNA [Lactuca sativa]	XP_023741003.1	97.814	183	2	1	1	181	1	183	4.96e-125	360	Golgi apparatus membrane protein-like protein ECHIDNA	Q8LEK2	80.645	186	31	2	1	181	1	186
evm.model.utg33492.5	GWHPAAAA029536	evm.model.utg33492.5|evm.TU.utg33492.5|utg33492|GWHAAAA00014004.:13304-13693,	20.1864	20.9987	20.1837	20.85	18.5021	17.4474	0.662612	0.246677	0.607871	1.52312	NaN	NaN	NaN	4	4	4	135	135	135	48718	0	31343	98284000	10	1590	polyadenylate-binding protein RBP47-like [Lactuca sativa]	XP_023747464.1	84.163	442	45	9	15	437	15	450	0	612	Polyadenylate-binding protein RBP47 (Poly(A)-binding protein RBP47) (RNA-binding protein 47) (NplRBP47)	Q9LEB3	63.7	427	114	10	28	437	24	426
evm.model.utg33598.2	GWHPAAAA029591	evm.model.utg33598.2|evm.TU.utg33598.2|utg33598|GWHAAAA00028487.:4286-4873:-|Frame:;evm.model.utg35473.7|evm.TU.utg35473.7|utg35473|GWHAAAA00010834.:26063-26659:+|Frame:	19.8567	19.7943	19.9566	19.8665	18.5065	20.2936	0.226895	0.753382	0.122985	0.313664	NaN	NaN	NaN	2	2	2	144	144	144	21755	0	38954	60806000	4	1594	heme-binding-like protein At3g10130, chloroplastic [Lactuca sativa]	XP_023742523.1	90.256	195	17	1	1	193	1	195	3.75e-123	355	Heme-binding-like protein At3g10130, chloroplastic	Q9SR77	34.171	199	109	9	10	193	114	305
evm.model.utg33729.4	GWHPAAAA029681	evm.model.utg33729.4|evm.TU.utg33729.4|utg33729|GWHAAAA00001489.:17601-17712,	23.8804	24.541	23.1937	25.3559	24.6208	24.7455	1.08098	0.104274	0.981824	-1.0357	NaN	NaN	NaN	43	43	43	368	368	368	18978	0	32331	4506200000	216	1598	brefeldin A-inhibited guanine nucleotide-exchange protein 5 [Lactuca sativa]	XP_023737660.1	91.56	1718	90	27	1	1675	1	1706	0	3107	Brefeldin A-inhibited guanine nucleotide-exchange protein 5 (BIG5) (ARF guanine-nucleotide exchange factor BIG5) (Protein BFA-VISUALIZED ENDOCYTIC TRAFFICKING DEFECTIVE 1) (Protein BEN1) (Protein HOPM INTERACTOR 7)	F4IXW2	69.196	1753	442	29	5	1675	2	1738
evm.model.utg33737.5	GWHPAAAA029689	evm.model.utg33737.5|evm.TU.utg33737.5|utg33737|GWHAAAA00019900.:19239-19388,	19.2876	19.9385	19.7393	20.8863	20.399	21.1783	1.76117	0.0346667	1.46009	-1.16607	NaN	NaN	NaN	19	2	2	502	52	52	46718	0	42691	251640000	20	1600	DnaJ-like protein 2 [Taraxacum kok-saghyz]	AMB19686.1	95.714	420	10	4	1	412	1	420	0	810	DnaJ protein homolog (DNAJ-1)	Q04960	90.625	416	32	5	1	412	1	413
evm.model.utg3377.6	GWHPAAAA029715	evm.model.utg3377.6|evm.TU.utg3377.6|utg3377|GWHAAAA00013403.:40113-40150,	24.3699	24.3543	23.8797	23.0712	23.8857	23.5946	1.11903	0.097493	1.01103	0.684133	NaN	NaN	NaN	7	7	4	587	587	321	20435	0	13924	1790700000	66	1602	ADP-ribosylation factor-like protein 8b [Lactuca sativa]	XP_023751850.1	94.022	184	9	1	1	182	1	184	2.14e-123	354	ADP-ribosylation factor-like protein 8b (AtARL8b) (ADP-ribosylation factor-like A1D) (AtARLA1D)	Q93Y31	89.011	182	18	1	1	180	1	182
evm.model.utg33825.1	GWHPAAAA029761	evm.model.utg33825.1|evm.TU.utg33825.1|utg33825|GWHAAAA00006043.:1483-1779,	20.8889	20.6198	20.2969	20.234	20.3035	20.4142	0.72816	0.215401	0.666752	0.284634	NaN	NaN	NaN	3	3	2	276	276	195	13617	0	53425	222240000	5	1605	nuclear transport factor 2B-like [Lactuca sativa]	XP_023729997.1	92.683	123	7	1	1	121	1	123	2.83e-78	235	Nuclear transport factor 2B (AtNTF2b) (NTF-2)	Q9C7F5	87.805	123	13	1	1	121	4	126
evm.model.utg33884.6	GWHPAAAA029811	evm.model.utg33884.6|evm.TU.utg33884.6|utg33884|GWHAAAA00021956.:26443-26490,	20.0663	19.5287	19.3	21.3522	21.0143	20.7761	2.13192	0.0226914	1.64414	-1.41587	NaN	NaN	NaN	2	2	2	604	604	604	55114	0	47504	148210000	8	1606	uncharacterized protein LOC111903732 [Lactuca sativa]	XP_023755258.1	98.113	53	1	0	1	53	1	53	2.76e-28	104	PTS system N-acetylmuramic acid-specific EIIBC component (EIIBC-MurNAc) [Includes: N-acetylmuramic acid-specific phosphotransferase enzyme IIB component (EC 2.7.1.192) (PTS system N-acetylmuramic acid-specific EIIB component);N-acetylmuramic acid permease IIC component (PTS system N-acetylmuramic acid-specific EIIC component)]	Q7N9D9	32.653	49	30	1	1	46	444	492
evm.model.utg33941.3	GWHPAAAA029865	evm.model.utg33941.3|evm.TU.utg33941.3|utg33941|GWHAAAA00028867.:15595-16203,	20.7182	20.362	20.3722	19.721	20.0265	20.0328	1.63355	0.0386617	1.41272	0.557366	NaN	NaN	NaN	5	2	2	96	42	42	699	31818	2804	95211000	11	1610	DEAD-box ATP-dependent RNA helicase 37-like [Lactuca sativa]	XP_023739136.1	80.527	683	69	13	1	625	1	677	0	993	DEAD-box ATP-dependent RNA helicase 52B (EC 3.6.4.13) (OsPL10b)	Q6Z4K6	67.164	469	140	6	88	543	122	589
evm.model.utg341.5	GWHPAAAA030003	evm.model.utg341.5|evm.TU.utg341.5|utg341|GWHAAAA00018357.:32342-32443,	21.5346	22.4199	21.7538	21.6183	21.3085	22.0229	0.305482	0.640308	0.193611	0.252867	NaN	NaN	NaN	10	10	10	134	134	134	13117	0	11113	826430000	38	1615	(e)-4-hydroxy-3-methylbut-2-enyl diphosphate synthase 1 [Taraxacum kok-saghyz]	AMB19710.1	95.135	740	1	8	464	1168	1	740	0	1415	4-hydroxy-3-methylbut-2-en-1-yl diphosphate synthase (ferredoxin), chloroplastic (EC 1.17.7.1) (1-hydroxy-2-methyl-2-(E)-butenyl 4-diphosphate synthase) (Protein CHLOROPLAST BIOGENESIS 4) (Protein CONSTITUTIVE SUBTILISIN 3)	F4K0E8	79.865	740	114	8	464	1168	1	740
evm.model.utg34121.4	GWHPAAAA030030	evm.model.utg34121.4|evm.TU.utg34121.4|utg34121|GWHAAAA00028788.:19782-21248:+|Frame:	24.6831	24.3368	23.4947	23.3158	24.1802	23.4969	0.503897	0.371529	0.430007	0.507233	NaN	NaN	NaN	9	9	9	34	34	34	5358	0	15824	2354900000	111	1616	anthocyanidin 3-O-glucosyltransferase 2-like [Lactuca sativa]	XP_023763170.1	76.812	483	103	5	6	480	7	488	0	758	Putative UDP-glucose flavonoid 3-O-glucosyltransferase 3 (FaGT3) (EC 2.4.1.-) (Flavonol 3-O-glucosyltransferase 3)	Q66PF3	51.116	493	206	15	1	474	1	477
evm.model.utg34236.3	GWHPAAAA030115	evm.model.utg34236.3|evm.TU.utg34236.3|utg34236|GWHAAAA00021723.:15481-15775,	23.0495	23.5788	22.8961	23.57	23.3442	23.623	0.686405	0.236618	0.625952	-0.3376	NaN	NaN	NaN	6	5	4	151	118	92	4003	0	18163	1343700000	52	1620	non-lysosomal glucosylceramidase-like [Lactuca sativa]	XP_023762767.1	76.031	388	55	6	1	351	475	861	0	585	Non-lysosomal glucosylceramidase (NLGase) (EC 3.2.1.45) (Beta-glucocerebrosidase 2) (Beta-glucosidase 2) (Bile acid beta-glucosidase GBA2) (Bile acid glucosyl transferase GBA2) (Cholesterol glucosyltransferase GBA2) (EC 2.4.1.-) (Cholesteryl-beta-glucosidase GBA2) (EC 3.2.1.104) (Glucosylceramidase 2)	Q5M868	41.52	342	159	6	51	351	509	850
evm.model.utg343.8	GWHPAAAA030152	evm.model.utg343.8|evm.TU.utg343.8|utg343|GWHAAAA00009060.:40619-40711,	19.8938	20.3331	16.6404	20.4149	19.8969	20.7354	0.513375	0.361698	0.441654	-1.39328	NaN	NaN	NaN	3	3	3	86	86	86	5545	0	54196	103080000	8	1621	serine/threonine-protein kinase 38 isoform X1 [Lactuca sativa]	XP_023732751.1	96.421	475	8	5	1	467	1	474	0	944	Serine/threonine-protein kinase CBK1 (EC 2.7.11.1) (Cell wall biosynthesis kinase 1)	Q5AP53	45.455	473	228	12	13	458	255	724
evm.model.utg34360.1	GWHPAAAA030201	evm.model.utg34360.1|evm.TU.utg34360.1|utg34360|GWHAAAA00025035.:2461-3426:-|Frame:	27.1681	27.0268	26.8338	27.5005	27.3376	27.4223	1.72338	0.0349167	1.45697	-0.410567	NaN	NaN	NaN	14	14	14	66	66	66	35719	0	32331	17824000000	361	1623	probable carboxylesterase 4, mitochondrial [Lactuca sativa]	XP_023730087.1	70	320	86	5	4	315	3	320	2.57e-159	456	Probable carboxylesterase 7 (AtCXE7) (EC 3.1.1.1)	Q9ZQ91	42.484	306	162	8	16	313	12	311
evm.model.utg34382.2	GWHPAAAA030225	evm.model.utg34382.2|evm.TU.utg34382.2|utg34382|GWHAAAA00013665.:3687-3933,	21.1441	20.2398	20.8408	20.5301	18.4232	20.8269	0.435272	0.456677	0.340391	0.814817	NaN	NaN	NaN	4	4	3	118	118	10	51131	0	54044	154340000	12	1625	oxysterol-binding protein [Artemisia annua]	PWA86915.1	90.38	447	32	6	1	439	1	444	0	813	Oxysterol-binding protein-related protein 3A (OSBP-related protein 3A) (Protein UNFERTILIZED EMBRYO SAC 18)	Q9LZM1	74.667	450	96	7	5	440	7	452
evm.model.utg34779.1	GWHPAAAA030485	evm.model.utg34779.1|evm.TU.utg34779.1|utg34779|GWHAAAA00020121.:1656-1724,	21.6088	21.6	21.2646	20.9711	21.0372	20.9891	1.89057	0.02999	1.52302	0.492001	NaN	NaN	NaN	8	8	6	306	306	249	51777	0	18292	322360000	21	1632	cytosolic enolase 3-like [Lactuca sativa]	XP_023732523.1	92.405	474	28	4	1	466	1	474	0	891	Cytosolic enolase 3 (EC 4.2.1.11) (2-phospho-D-glycerate hydro-lyase 3) (2-phosphoglycerate dehydratase 3)	Q9ZW34	77.637	474	98	4	1	466	1	474
evm.model.utg34838.3	GWHPAAAA030519	evm.model.utg34838.3|evm.TU.utg34838.3|utg34838|GWHAAAA00007586.:19583-19609,	25.8444	26.2276	26.9619	26.7372	26.57	27.0091	0.535632	0.338994	0.469808	-0.427466	NaN	NaN	NaN	9	9	9	393	393	393	30258	0	21091	13233000000	186	1635	NADP-dependent malic enzyme, chloroplastic [Lactuca sativa]	XP_023751737.1	94.615	260	10	2	1	256	2	261	2.47e-172	499	NADP-dependent malic enzyme, chloroplastic (NADP-ME) (EC 1.1.1.40)	P36444	88.017	242	25	2	19	256	20	261
evm.model.utg34887.3	GWHPAAAA030554	evm.model.utg34887.3|evm.TU.utg34887.3|utg34887|GWHAAAA00024478.:23391-23399,	21.4131	21.9698	17.957	23.058	22.4714	22.4811	0.810009	0.174919	0.757163	-2.22352	NaN	NaN	NaN	14	9	9	479	363	363	40087	0	73333	743080000	37	1636	elongation factor 1-gamma-like [Lactuca sativa]	XP_023730287.1	85.994	357	42	4	1	349	1	357	0	585	Elongation factor 1-gamma 2 (EF-1-gamma 2) (eEF-1B gamma 2)	Q6YW46	68.258	356	106	4	1	349	1	356
evm.model.utg3489.7	GWHPAAAA030561	evm.model.utg3489.7|evm.TU.utg3489.7|utg3489|GWHAAAA00006275.:48122-49033,;evm.model.utg17373.1|evm.TU.utg17373.1|utg17373|GWHAAAA00021919.:11226-11399,	22.0443	22.3506	21.5972	24.0034	23.8846	23.4492	2.52744	0.0198384	1.70249	-1.7817	NaN	NaN	NaN	14	14	14	546	546	546	39324	0	10171	1911500000	81	795	putative glucose-1-phosphate adenylyltransferase family protein [Helianthus annuus]	OTG12712.1	95.014	361	12	3	1	355	73	433	0	687	Mannose-1-phosphate guanylyltransferase 1 (EC 2.7.7.13) (GDP-mannose pyrophosphorylase 1) (Protein CYTOKINESIS DEFECTIVE 1) (Protein EMBRYO DEFECTIVE 101) (Protein HYPERSENSITIVE TO AMMONIUM ION 1) (Protein SENSITIVE TO OZONE 1) (Protein VITAMIN C DEFECTIVE 1)	O22287	88.366	361	36	3	1	355	1	361
evm.model.utg349.9	GWHPAAAA030575	evm.model.utg349.9|evm.TU.utg349.9|utg349|GWHAAAA00017846.:37455-37691,	20.5832	21.7457	19.9272	20.0289	20.5802	20.6474	0.230537	0.74959	0.125176	0.3332	NaN	NaN	NaN	8	3	3	482	177	177	18604	0	82327	305890000	25	1639	Ribosomal protein L21e [Artemisia annua]	PWA87065.1	95.122	164	6	1	1	162	1	164	3.77e-110	319	60S ribosomal protein L21-2	Q9FDZ9	82.317	164	27	1	1	162	1	164
evm.model.utg34931.2	GWHPAAAA030615	evm.model.utg34931.2|evm.TU.utg34931.2|utg34931|GWHAAAA00002516.:4193-4333,	23.1044	22.408	23.3399	24.2324	23.8627	23.7852	1.49751	0.0446997	1.3497	-1.00933	NaN	NaN	NaN	17	17	13	328	328	241	72544	0	14059	1477800000	126	1641	dynamin-related protein 1E-like [Lactuca sativa]	XP_023757486.1	95.115	655	12	9	1	643	1	647	0	1231	Dynamin-related protein 1E (Dynamin-like protein 4) (Dynamin-like protein DLP2) (Dynamin-like protein E)	Q9FNX5	75.725	655	116	9	1	643	1	624
evm.model.utg3502.17	GWHPAAAA030691	evm.model.utg3502.17|evm.TU.utg3502.17|utg3502|GWHAAAA00005460.:90640-90726,	23.3109	22.83	22.8607	24.5879	23.6392	23.9885	1.55325	0.0426254	1.37033	-1.07133	NaN	NaN	NaN	13	13	13	328	328	328	65548	0	78041	1605200000	74	1644	calcium-dependent protein kinase 20-like [Lactuca sativa]	XP_023768054.1	90.614	586	42	7	1	575	1	584	0	1063	Calcium-dependent protein kinase 20 (EC 2.7.11.1)	Q9ZV15	70.84	583	148	11	1	567	1	577
evm.model.utg35042.5	GWHPAAAA030706	evm.model.utg35042.5|evm.TU.utg35042.5|utg35042|GWHAAAA00026176.:16572-17018:-|Frame:;evm.model.utg11538.12|evm.TU.utg11538.12|utg11538|GWHAAAA00017942.:67232-67678:-|Frame:;evm.model.utg4931.6|evm.TU.utg4931.6|utg4931|GWHAAAA00017477.:31523-31969:+|Frame:	25.008	24.8933	25.1149	24.6298	24.7835	24.0889	1.07761	0.103846	0.98361	0.504666	NaN	NaN	NaN	10	10	3	601	601	304	16582	0	18688	4416600000	134	1646	40S ribosomal protein S17-like [Lactuca sativa]	XP_023763666.1	94.656	131	4	2	1	128	1	131	4.14e-80	242	40S ribosomal protein S17-4	Q9LZ17	79.195	149	20	4	1	146	1	141
evm.model.utg3512.9	GWHPAAAA030798	evm.model.utg3512.9|evm.TU.utg3512.9|utg3512|GWHAAAA00014232.:42505-42869,	22.3115	22.4095	22.228	22.5157	21.7694	22.3274	0.186099	0.812374	0.090244	0.112167	NaN	NaN	NaN	4	4	4	306	306	306	15989	0	21666	444130000	26	1647	methionine gamma-lyase-like [Helianthus annuus]	XP_021968740.1	84.874	119	16	1	25	141	328	446	3.45e-64	211	Methionine gamma-lyase (AtMGL) (EC 4.4.1.11) (L-methioninase)	Q9SGU9	71.171	111	30	1	25	133	331	441
evm.model.utg35217.2	GWHPAAAA030861	evm.model.utg35217.2|evm.TU.utg35217.2|utg35217|GWHAAAA00006116.:17049-18123,	25.2836	25.2398	25.179	24.7039	24.4755	24.7068	2.73803	0.0175696	1.75524	0.6054	NaN	NaN	NaN	10	10	8	459	459	38	39349	0	25826	4544300000	111	1649	mediator of RNA polymerase II transcription subunit 15 [Lactuca sativa]	XP_023759138.1	87.778	360	33	5	1	353	1	356	0	552	NaN	NaN	NaN	NaN	NaN	NaN	NaN	NaN	NaN	NaN
evm.model.utg35301.5	GWHPAAAA030913	evm.model.utg35301.5|evm.TU.utg35301.5|utg35301|GWHAAAA00011079.:23112-23876,	23.7106	24.6821	24.1507	25.7379	24.8085	25.8501	1.38285	0.0566328	1.24693	-1.28437	NaN	NaN	NaN	22	22	14	465	465	312	85339	0	32331	6225600000	155	1651	protein transport protein SEC23-like [Lactuca sativa]	XP_023736168.1	95.613	775	20	7	1	761	1	775	0	1515	Protein transport protein SEC23	Q4PE39	48.469	784	364	16	5	761	1	771
evm.model.utg35301.6	GWHPAAAA030914	evm.model.utg35301.6|evm.TU.utg35301.6|utg35301|GWHAAAA00011079.:29389-29888,	20.1006	19.7012	17.9346	20.5062	19.7872	20.0657	0.555315	0.323322	0.490365	-0.874247	NaN	NaN	NaN	7	7	7	156	156	156	77483	0	13746	229750000	18	1652	protein IWS1 homolog [Lactuca sativa]	XP_023736080.1	55.674	846	182	30	1	687	1	812	0	668	NaN	NaN	NaN	NaN	NaN	NaN	NaN	NaN	NaN	NaN
evm.model.utg35356.3	GWHPAAAA030945	evm.model.utg35356.3|evm.TU.utg35356.3|utg35356|GWHAAAA00017187.:5998-6162,;evm.model.utg2877.2|evm.TU.utg2877.2|utg2877|GWHAAAA00027086.:13030-13194,	21.9759	21.3309	22.0785	18.1162	18.4093	17.2235	3.09111	0.0106415	1.973	3.87877	NaN	NaN	NaN	3	3	3	495	495	495	12072	0	70489	261430000	6	1440	abscisic stress-ripening protein 1 [Artemisia annua]	PWA71729.1	72.115	104	26	3	1	101	1	104	2.28e-23	95.5	Abscisic stress-ripening protein 2	P37219	64.474	76	26	1	14	88	17	92
evm.model.utg35541.1	GWHPAAAA031066	evm.model.utg35541.1|evm.TU.utg35541.1|utg35541|GWHAAAA00016183.:1039-2387,	20.1468	19.7278	21.1116	20.245	20.7783	19.8726	0.0206072	0.982788	0.00754015	0.0300999	NaN	NaN	NaN	9	3	3	63	23	23	18954	0	21227	140690000	14	1657	1-phosphatidylinositol-3-phosphate 5-kinase FAB1B-like [Lactuca sativa]	XP_023743509.1	86.728	1733	147	33	1	1659	1	1724	0	2949	1-phosphatidylinositol-3-phosphate 5-kinase FAB1A (Phosphatidylinositol 3-phosphate 5-kinase) (EC 2.7.1.150) (FYVE finger-containing phosphoinositide kinase) (PIKfyve) (Phosphatidylinositol 3-phosphate 5-kinase type III) (PIPkin-III) (Type III PIP kinase) (Protein FORMS APLOID AND BINUCLEATE CELLS 1A)	Q0WUR5	53.4	1794	645	44	1	1654	1	1743
evm.model.utg3578.1	GWHPAAAA031197	evm.model.utg3578.1|evm.TU.utg3578.1|utg3578|GWHAAAA00009992.:878-1031,;evm.model.utg4037.14|evm.TU.utg4037.14|utg4037|GWHAAAA00008592.:74303-74456,	21.9794	21.6518	21.6805	21.3458	21.0575	21.3051	1.74427	0.0347521	1.45902	0.534433	NaN	NaN	NaN	16	16	16	124	124	124	18145	0	59063	446790000	33	1661	dicer-like protein 4 [Lactuca sativa]	XP_023738645.1	84.307	1644	186	25	1	1581	1	1635	0	2705	Dicer-like protein 4 (EC 3.1.26.-)	P84634	50.062	1610	702	33	46	1579	118	1701
evm.model.utg3586.4	GWHPAAAA031240	evm.model.utg3586.4|evm.TU.utg3586.4|utg3586|GWHAAAA00018496.:19090-19435,	19.3399	15.2642	19.53	20.6846	20.2391	20.3278	0.782727	0.188196	0.72539	-2.37246	NaN	NaN	NaN	2	2	2	39	39	39	72318	0	45228	79445000	5	1663	protein disulfide isomerase-like 1-4 [Lactuca sativa]	XP_023757781.1	89.636	550	46	6	1	539	1	550	0	972	Protein disulfide isomerase-like 1-4 (AtPDIL1-4) (EC 5.3.4.1) (Protein disulfide isomerase 2) (AtPDI2) (Protein disulfide isomerase-like 2-2) (AtPDIL2-2)	Q9FF55	63.469	490	164	6	61	540	83	567
evm.model.utg36051.6	GWHPAAAA031391	evm.model.utg36051.6|evm.TU.utg36051.6|utg36051|GWHAAAA00031285.:15674-15841,;evm.model.utg28447.11|evm.TU.utg28447.11|utg28447|GWHAAAA00025197.:19311-19478,	24.7517	24.1253	24.125	24.2968	24.8156	24.3162	0.203955	0.787893	0.103533	-0.1422	NaN	NaN	NaN	14	14	14	327	327	327	59108	0	13328	3011500000	142	1666	glucose-6-phosphate 1-dehydrogenase, cytoplasmic isoform [Cynara cardunculus var. scolymus]	XP_024973673.1	92.843	517	27	5	1	507	1	517	0	973	Glucose-6-phosphate 1-dehydrogenase 6, cytoplasmic (AtG6PD6) (G6PDH6) (EC 1.1.1.49)	Q9FJI5	81.712	514	84	5	4	507	2	515
evm.model.utg36053.1	GWHPAAAA031392	evm.model.utg36053.1|evm.TU.utg36053.1|utg36053|GWHAAAA00007884.:1290-1375,	21.9929	23.3717	23.1173	23.7235	23.0105	23.3138	0.481233	0.401193	0.396647	-0.521966	NaN	NaN	NaN	14	14	4	653	653	235	39377	0	16827	2529700000	141	1667	protein-tyrosine-phosphatase PTP1 isoform X1 [Cynara cardunculus var. scolymus]	XP_024974102.1	83.668	349	48	4	1	343	1	346	0	604	Protein-tyrosine-phosphatase PTP1 (EC 3.1.3.48) (Protein tyrosine phosphatase 1) (AtPTP1)	O82656	63.934	305	99	6	39	337	36	335
evm.model.utg36094.5	GWHPAAAA031421	evm.model.utg36094.5|evm.TU.utg36094.5|utg36094|GWHAAAA00005848.:21515-21940:+|Frame:;evm.model.utg9639.7|evm.TU.utg9639.7|utg9639|GWHAAAA00013349.:16782-17231:+|Frame:	22.4225	22.158	22.1523	23.2108	23.2932	23.7118	2.53664	0.0200408	1.69808	-1.161	NaN	NaN	NaN	2	2	2	227	227	227	15892	0	15279	855110000	33	1668	copper transporter 5.1-like [Lactuca sativa]	XP_023740475.1	91.919	99	8	0	1	99	1	99	2.78e-58	187	Copper transporter 5 (AtCOPT5)	Q93VM8	50.98	102	43	3	1	100	1	97
evm.model.utg36102.4	GWHPAAAA031431	evm.model.utg36102.4|evm.TU.utg36102.4|utg36102|GWHAAAA00024867.:9978-10059,	21.3489	21.3305	20.6121	21.3807	20.4727	20.5005	0.335564	0.591785	0.227836	0.312534	NaN	NaN	NaN	7	7	7	151	151	151	76281	0	86091	270320000	24	1669	sodium/calcium exchanger NCL2-like [Lactuca sativa]	XP_023768309.1	85.827	635	77	7	30	652	22	655	0	1054	Sodium/calcium exchanger NCL2 (Na(+)/Ca(2+)-exchange protein NCL2) (OsEFCAX2) (Protein NCX-like 2) (OsNCL2)	Q6K3R5	34.707	631	311	20	40	652	28	575
evm.model.utg3621.6	GWHPAAAA031531	evm.model.utg3621.6|evm.TU.utg3621.6|utg3621|GWHAAAA00007250.:37019-37103,	17.5088	21.1642	20.6024	22.2347	21.8925	22.6103	1.0104	0.116817	0.932494	-2.48736	NaN	NaN	NaN	8	8	7	456	456	417	2859	0	75942	693130000	51	1675	phosphoglycerate mutase-like protein 1 [Cynara cardunculus var. scolymus]	XP_024969436.1	85.827	254	28	4	9	255	89	341	1.48e-155	445	Phosphoglycerate mutase-like protein 1	Q9FGF0	67.717	254	74	4	9	255	21	273
evm.model.utg3621.7	GWHPAAAA031532	evm.model.utg3621.7|evm.TU.utg3621.7|utg3621|GWHAAAA00007250.:45221-45350,	16.909	19.8526	19.1848	17.9546	17.0451	19.8068	0.114385	0.887621	0.0517724	0.379959	NaN	NaN	NaN	1	1	1	69	69	69	19607	0	55971	72019000	8	1676	ubiquitin-fold modifier-conjugating enzyme 1 [Lactuca sativa]	XP_023737298.1	97.688	173	2	1	1	171	1	173	3.54e-122	350	Ubiquitin-fold modifier-conjugating enzyme 1 (Ufm1-conjugating enzyme 1)	Q9SXC8	87.356	174	20	1	1	172	1	174
evm.model.utg3623.27	GWHPAAAA031551	evm.model.utg3623.27|evm.TU.utg3623.27|utg3623|GWHAAAA00007104.:94147-94416,	20.9	21.0139	19.7494	19.8477	19.808	20.0352	0.735233	0.210504	0.67674	0.657466	NaN	NaN	NaN	5	5	5	171	171	171	41104	0	87354	161920000	6	1677	uncharacterized protein LOC111883623 [Lactuca sativa]	XP_023735717.1	91.758	364	24	3	1	358	1	364	0	642	Mitochondrial import inner membrane translocase subunit Tim21 (TIM21-like protein, mitochondrial)	Q5U2X7	24.324	111	75	4	197	303	138	243
evm.model.utg36259.3	GWHPAAAA031562	evm.model.utg36259.3|evm.TU.utg36259.3|utg36259|GWHAAAA00025441.:14176-15139,	21.335	21.106	20.7772	20.5597	20.2002	20.3491	1.66253	0.037821	1.42227	0.703067	NaN	NaN	NaN	6	6	6	68	68	68	14744	0	10919	101540000	9	1678	uncharacterized protein LOC111906089 [Lactuca sativa]	XP_023757599.1	84.682	1384	178	18	1	1358	1	1376	0	2093	NaN	NaN	NaN	NaN	NaN	NaN	NaN	NaN	NaN	NaN
evm.model.utg3626.15	GWHPAAAA031568	evm.model.utg3626.15|evm.TU.utg3626.15|utg3626|GWHAAAA00016193.:74184-74455,	21.9446	21.9887	22.2468	22.2454	22.6262	23.1779	1.02053	0.116298	0.934428	-0.623133	NaN	NaN	NaN	4	4	4	137	137	137	40076	0	85217	387220000	18	1679	cysteine proteinase 15A-like [Lactuca sativa]	XP_023731917.1	91.429	350	24	3	17	360	16	365	0	669	Cysteine proteinase 15A (EC 3.4.22.-) (Turgor-responsive protein 15A)	P25804	70.571	350	94	4	17	360	15	361
evm.model.utg36382.2	GWHPAAAA031652	evm.model.utg36382.2|evm.TU.utg36382.2|utg36382|GWHAAAA00009403.:2334-2411,;evm.model.utg17565.5|evm.TU.utg17565.5|utg17565|GWHAAAA00010682.:19766-19777,;evm.model.utg26624.4|evm.TU.utg26624.4|utg26624|GWHAAAA00002799.:16432-16506,	21.4868	21.1789	20.3426	22.3744	22.6101	22.3193	1.8114	0.0316909	1.49907	-1.43183	NaN	NaN	NaN	9	9	9	384	384	384	32958	0	28096	605650000	38	1683	uncharacterized protein LOC111905873 [Lactuca sativa]	XP_023757378.1	90.909	297	23	2	1	293	1	297	0	541	Translocase of chloroplast 34 (EC 3.6.5.-) (34 kDa chloroplast outer envelope protein) (GTP-binding protein IAP34) (GTP-binding protein OEP34)	Q41009	68.027	294	91	2	3	293	9	302
evm.model.utg36412.2	GWHPAAAA031669	evm.model.utg36412.2|evm.TU.utg36412.2|utg36412|GWHAAAA00031264.:6791-7274,;evm.model.utg36158.1|evm.TU.utg36158.1|utg36158|GWHAAAA00029998.:1677-2160,	20.6712	21.0201	18.6456	20.5491	20.5004	20.0294	0.118775	0.884904	0.0531038	-0.247343	NaN	NaN	NaN	4	4	4	252	252	252	32564	0	9881	96214000	5	1672	pirin-like protein [Lactuca sativa]	XP_023735624.1	91.497	294	21	2	1	290	80	373	0	557	Pirin-like protein	Q9SEE4	74.737	285	68	2	10	290	7	291
evm.model.utg36414.4	GWHPAAAA031670	evm.model.utg36414.4|evm.TU.utg36414.4|utg36414|GWHAAAA00007661.:8847-8976,;evm.model.utg6983.8|evm.TU.utg6983.8|utg6983|GWHAAAA00011977.:25965-25997,;evm.model.utg37128.2|evm.TU.utg37128.2|utg37128|GWHAAAA00026875.:6095-6248,	22.0427	21.8502	22.4746	23.2588	22.1197	22.4309	0.549898	0.326187	0.486533	-0.480633	NaN	NaN	NaN	12	12	12	241	241	241	87932	0	12458	572420000	39	1685	conserved oligomeric Golgi complex subunit 3 isoform X1 [Lactuca sativa]	XP_023728443.1	92.645	775	37	9	8	763	9	782	0	1443	Conserved oligomeric Golgi complex subunit 3 (COG complex subunit 3) (Component of oligomeric Golgi complex 3) (Vesicle-docking protein SEC34 homolog) (p94)	Q96JB2	33.625	800	446	19	29	755	33	820
evm.model.utg36440.1	GWHPAAAA031690	evm.model.utg36440.1|evm.TU.utg36440.1|utg36440|GWHAAAA00025798.:6062-6214,	22.8531	22.2138	22.517	22.5168	23.4273	23.0086	0.64059	0.258838	0.586972	-0.456266	NaN	NaN	NaN	14	1	1	559	69	69	31638	0	40442	570470000	20	1686	uncharacterized protein LOC111900800 [Lactuca sativa]	XP_023752450.1	83.513	279	37	4	14	284	83	360	9.37e-161	460	Scopoletin 8-hydroxylase (EC 1.14.11.60) (2-oxoglutarate-dependent dioxygenase S8H)	Q9LE86	25.397	126	82	1	143	268	223	336
evm.model.utg3665.4	GWHPAAAA031811	evm.model.utg3665.4|evm.TU.utg3665.4|utg3665|GWHAAAA00013817.:22504-22730,	21.3804	21.2468	21.976	22.1281	22.2798	22.3699	1.4346	0.0491779	1.30823	-0.724867	NaN	NaN	NaN	13	13	13	283	283	283	52929	0	45499	696980000	54	1689	acetolactate synthase small subunit 2, chloroplastic-like [Lactuca sativa]	XP_023762668.1	89.691	485	33	6	1	473	1	480	0	868	Acetolactate synthase small subunit 2, chloroplastic (Acetohydroxy-acid synthase small subunit) (AHAS) (ALS)	Q93YZ7	72.558	430	107	6	55	473	60	489
evm.model.utg3666.8	GWHPAAAA031824	evm.model.utg3666.8|evm.TU.utg3666.8|utg3666|GWHAAAA00004354.:20436-20482,;evm.model.utg11656.5|evm.TU.utg11656.5|utg11656|GWHAAAA00001461.:19450-19496,	20.1178	20.0642	20.4788	21.0134	20.4431	20.4685	0.863183	0.160701	0.793981	-0.4214	NaN	NaN	NaN	1	1	1	189	189	189	83835	0	71749	123550000	6	277	NSF attachment protein [Cynara cardunculus var. scolymus]	KVH87934.1	89.041	73	8	0	1	73	1	73	1.61e-36	133	Gamma-soluble NSF attachment protein (Gamma-SNAP) (N-ethylmaleimide-sensitive factor attachment protein gamma)	Q9SPE5	67.692	65	21	0	3	67	2	66
evm.model.utg3666.9	GWHPAAAA031825	evm.model.utg3666.9|evm.TU.utg3666.9|utg3666|GWHAAAA00004354.:21610-21746,;evm.model.utg11656.6|evm.TU.utg11656.6|utg11656|GWHAAAA00001461.:20658-20794,	21.4416	21.3757	22.5659	21.5724	21.8545	22.1436	0.0510935	0.946986	0.0236564	-0.0624326	NaN	NaN	NaN	2	2	2	104	104	104	24652	0	95276	331720000	19	278	hypothetical protein LSAT_7X31101 [Lactuca sativa]	PLY89729.1	94.57	221	8	2	1	217	1	221	1.63e-149	423	Gamma-soluble NSF attachment protein (Gamma-SNAP) (N-ethylmaleimide-sensitive factor attachment protein gamma)	Q9SPE5	70.588	221	58	3	1	217	74	291
evm.model.utg36995.1	GWHPAAAA032035	evm.model.utg36995.1|evm.TU.utg36995.1|utg36995|GWHAAAA00014550.:10912-10981,;evm.model.utg1204.3|evm.TU.utg1204.3|utg1204|GWHAAAA00001001.:12477-12594,	20.8514	21.6397	21.6879	22.6158	21.0845	21.6281	0.296638	0.650787	0.186561	-0.383133	NaN	NaN	NaN	11	2	1	284	47	31	56498	0	43771	402440000	14	1694	serine-threonine kinase receptor-associated protein-like [Cynara cardunculus var. scolymus]	XP_024970411.1	93.093	333	13	4	1	329	1	327	0	625	Serine-threonine kinase receptor-associated protein (WD40 repeat-containing protein strap)	Q54LT8	51.546	291	133	6	9	294	4	291
evm.model.utg37032.2	GWHPAAAA032069	evm.model.utg37032.2|evm.TU.utg37032.2|utg37032|GWHAAAA00022373.:6221-6332,	22.0338	21.8223	21.3685	22.5451	22.2718	22.3756	1.4398	0.0493084	1.30708	-0.655966	NaN	NaN	NaN	10	10	10	221	221	221	69157	0	26698	560280000	35	1695	glucosidase 2 subunit beta-like isoform X3 [Helianthus annuus]	XP_022009304.1	70.44	636	140	15	3	595	1	631	0	827	Glucosidase 2 subunit beta (Glucosidase II subunit beta)	A2WNF5	50.718	627	232	16	20	595	14	614
evm.model.utg37082.1	GWHPAAAA032091	evm.model.utg37082.1|evm.TU.utg37082.1|utg37082|GWHAAAA00019105.:13199-13380,;evm.model.utg2665.8|evm.TU.utg2665.8|utg2665|GWHAAAA00002180.:50288-50349,	19.5117	19.8185	18.5328	21.3728	20.9856	21.0627	1.98909	0.0239785	1.62018	-1.85269	NaN	NaN	NaN	1	1	1	82	82	82	14041	36265	27656	118640000	11	1366	uncharacterized protein LOC111892553 [Lactuca sativa]	XP_023744375.1	90.984	122	9	1	1	120	1	122	1.67e-76	231	ATP-dependent Clp protease proteolytic subunit 1 (EC 3.4.21.92) (Endopeptidase Clp 1)	Q46L44	26.966	89	54	3	27	106	19	105
evm.model.utg371.8	GWHPAAAA032113	evm.model.utg371.8|evm.TU.utg371.8|utg371|GWHAAAA00026800.:25390-25539,	22.3682	24.2249	22.1116	21.4941	22.0939	21.9632	0.693669	0.232046	0.634426	1.05117	NaN	NaN	NaN	5	5	1	172	172	39	73812	0	14883	314410000	18	1696	alpha-L-arabinofuranosidase 1-like [Lactuca sativa]	XP_023733214.1	90.896	670	49	6	1	658	1	670	0	1249	Alpha-L-arabinofuranosidase 1 (AtASD1) (EC 3.2.1.55) (Beta-D-xylosidase) (EC 3.2.1.-)	Q9SG80	65.762	663	199	12	12	653	15	670
evm.model.utg37242.3	GWHPAAAA032207	evm.model.utg37242.3|evm.TU.utg37242.3|utg37242|GWHAAAA00020054.:12804-13056,	21.8057	21.4286	21.4013	20.7778	20.8353	21.6089	0.723437	0.216661	0.664219	0.4712	NaN	NaN	NaN	6	3	3	428	257	257	16341	0	14461	422650000	18	1697	hypothetical protein LSAT_7X2601 [Lactuca sativa]	PLY64205.1	80.132	151	28	1	1	149	1	151	7.15e-80	242	Desiccation protectant protein Lea14 homolog	P46519	59.603	151	59	1	1	149	1	151
evm.model.utg3747.13	GWHPAAAA032298	evm.model.utg3747.13|evm.TU.utg3747.13|utg3747|GWHAAAA00008591.:54955-55047,	22.0315	21.359	22.0742	21.7078	20.9934	21.1074	0.795504	0.182311	0.739187	0.552032	NaN	NaN	NaN	3	3	3	89	89	89	47691	0	10165	248930000	7	1701	probable pectinesterase 67 [Lactuca sativa]	XP_023763465.1	86.164	318	38	3	1	312	27	344	0	577	Probable pectinesterase 67 (PE 67) (EC 3.1.1.11) (Pectin methylesterase 67) (AtPME67)	Q9LSP1	55.7	307	130	3	12	312	26	332
evm.model.utg3761.4	GWHPAAAA032354	evm.model.utg3761.4|evm.TU.utg3761.4|utg3761|GWHAAAA00007755.:13966-14049,	20.5345	21.7745	16.4251	22.5851	21.7141	22.6819	0.769188	0.193857	0.712519	-2.74898	NaN	NaN	NaN	9	9	9	313	313	313	44473	0	7866	476170000	30	1707	uncharacterized protein LOC111879184 [Lactuca sativa]	XP_023731430.1	80.645	372	65	4	2	367	79	449	0	592	Apolipoprotein A-I (Apo-AI) (ApoA-I) (Apolipoprotein A1) [Cleaved into: Proapolipoprotein A-I (ProapoA-I);Truncated apolipoprotein A-I]	H0VVW3	28.155	103	70	1	205	303	120	222
evm.model.utg3773.17	GWHPAAAA032388	evm.model.utg3773.17|evm.TU.utg3773.17|utg3773|GWHAAAA00006972.:76213-76692,;evm.model.utg7039.2|evm.TU.utg7039.2|utg7039|GWHAAAA00028040.:14769-15242,	25.9953	26.0324	26.0138	26.7348	27.0097	27.2427	2.58119	0.0197849	1.70367	-0.981901	NaN	NaN	NaN	20	20	20	49	49	49	49669	0	32331	8133100000	254	1709	26S proteasome regulatory subunit 4 homolog A [Lactuca sativa]	XP_023733147.1	98.202	445	0	4	1	437	1	445	0	862	26S proteasome regulatory subunit 4 homolog A (26S proteasome AAA-ATPase subunit RPT2a) (26S proteasome subunit 4 homolog A) (Protein HALTED ROOT) (Regulatory particle triple-A ATPase subunit 2a)	Q9SZD4	93.274	446	18	6	1	437	1	443
evm.model.utg3784.4	GWHPAAAA032409	evm.model.utg3784.4|evm.TU.utg3784.4|utg3784|GWHAAAA00015544.:30744-31016,	21.8583	21.7366	22.8666	23.4964	23.7506	23.4481	1.72337	0.0347718	1.45877	-1.4112	NaN	NaN	NaN	11	11	11	339	339	339	53714	0	7359	1238400000	59	1712	dihydrolipoyl dehydrogenase, mitochondrial [Lactuca sativa]	XP_023760775.1	92.52	508	27	6	1	497	1	508	0	901	Dihydrolipoyl dehydrogenase, mitochondrial (EC 1.8.1.4) (Dihydrolipoamide dehydrogenase) (Glycine cleavage system L protein) (Pyruvate dehydrogenase complex E3 subunit) (E3) (PDC-E3)	P31023	79.882	507	86	7	1	497	1	501
evm.model.utg3827.16	GWHPAAAA032507	evm.model.utg3827.16|evm.TU.utg3827.16|utg3827|GWHAAAA00003390.:61057-62996,	19.5372	19.1658	16.9989	20.8506	21.1721	19.6208	1.00802	0.117987	0.928166	-1.98053	NaN	NaN	NaN	5	5	5	117	117	117	84979	0	88999	130500000	13	1720	protein PAT1 homolog 1-like [Lactuca sativa]	XP_023745434.1	75.96	807	102	25	1	748	1	774	0	1087	Protein PAT1 homolog (AtPAT1)	Q0WPK4	45.521	815	298	32	25	745	20	782
evm.model.utg3841.4	GWHPAAAA032573	evm.model.utg3841.4|evm.TU.utg3841.4|utg3841|GWHAAAA00012040.:24619-24879,;evm.model.utg2824.3|evm.TU.utg2824.3|utg2824|GWHAAAA00001238.:18683-18943,	23.0843	21.2545	20.6419	23.4269	23.3653	24.1561	1.20416	0.0786902	1.10408	-1.9892	NaN	NaN	NaN	17	17	17	357	357	357	70475	0	607	1090200000	66	1721	probable methyltransferase PMT3 isoform X1 [Lactuca sativa]	XP_023748187.1	95.315	619	16	7	1	607	1	618	0	1203	Probable methyltransferase PMT8 (EC 2.1.1.-)	Q940J9	76.358	626	125	11	1	607	2	623
evm.model.utg3858.7	GWHPAAAA032606	evm.model.utg3858.7|evm.TU.utg3858.7|utg3858|GWHAAAA00001312.:22126-22235,	19.4908	17.5544	19.4376	20.1948	19.7	20.2396	0.857485	0.16209	0.790244	-1.2172	NaN	NaN	NaN	3	3	3	109	109	109	36914	0	589	144080000	13	1723	uncharacterized protein LOC111895024 [Lactuca sativa]	XP_023746880.1	84.286	350	37	6	1	334	1	348	0	566	Protein YeeZ	P0AD12	24.138	261	172	6	88	323	6	265
evm.model.utg3886.2	GWHPAAAA032658	evm.model.utg3886.2|evm.TU.utg3886.2|utg3886|GWHAAAA00018241.:7352-7483,	20.6218	21.4044	21.4351	22.3235	23.4491	22.4559	1.63524	0.0388075	1.41108	-1.58907	NaN	NaN	NaN	7	7	3	402	402	121	26104	0	7897	965680000	55	1726	prohibitin-1, mitochondrial-like [Lactuca sativa]	XP_023766092.1	83.396	265	6	4	5	231	1	265	3.41e-147	421	Prohibitin-2, mitochondrial (Atphb2)	Q9ZNT7	67.925	265	45	5	5	231	1	263
evm.model.utg3903.5	GWHPAAAA032716	evm.model.utg3903.5|evm.TU.utg3903.5|utg3903|GWHAAAA00017202.:18081-18194,	20.8092	20.1636	16.0045	19.3616	18.9423	19.1192	0.0332199	0.969182	0.0135947	-0.148603	NaN	NaN	NaN	5	5	5	218	218	218	28843	0	91483	256350000	11	1730	CRAL-TRIO domain-containing protein YKL091C-like [Lactuca sativa]	XP_023748445.1	81.481	243	41	2	6	244	4	246	2.45e-141	405	Sec14 cytosolic factor (Phosphatidylinositol/phosphatidyl-choline transfer protein) (PI/PC TP) (Sporulation-specific protein 20)	Q10137	31.12	241	128	9	26	238	35	265
evm.model.utg3915.4	GWHPAAAA032756	evm.model.utg3915.4|evm.TU.utg3915.4|utg3915|GWHAAAA00007183.:13119-13320,	20.3958	20.9418	20.1186	19.2986	19.1613	19.8106	1.56444	0.0418322	1.37849	1.0619	NaN	NaN	NaN	17	6	6	266	86	86	91311	0	29833	143850000	10	1734	heat shock 70 kDa protein 15-like [Lactuca sativa]	XP_023761841.1	88.369	834	72	12	1	811	1	832	0	1462	Heat shock 70 kDa protein 15 (Heat shock protein 70-15) (AtHsp70-15)	F4HQD4	71.514	832	203	12	1	803	1	827
evm.model.utg3939.11	GWHPAAAA032817	evm.model.utg3939.11|evm.TU.utg3939.11|utg3939|GWHAAAA00009597.:22851-23110,	24.0388	23.7938	23.6687	24.8849	24.6814	24.776	2.8073	0.0167324	1.77644	-0.947	NaN	NaN	NaN	3	3	2	27	27	143	21097	0	53985	1569400000	44	1737	cytochrome b5-like [Lactuca sativa]	XP_023740785.1	89.051	137	13	1	53	187	1	137	1.77e-84	254	Cytochrome b5	P40934	71.212	132	35	2	53	181	1	132
evm.model.utg3962.2	GWHPAAAA032860	evm.model.utg3962.2|evm.TU.utg3962.2|utg3962|GWHAAAA00023431.:22514-22536,	26.4682	26.4115	26.91	26.2602	26.3607	26.4021	0.716236	0.220199	0.657185	0.255567	NaN	NaN	NaN	19	7	1	568	245	35	47229	0	29009	10373000000	205	1739	tubulin alpha-1 chain [Lactuca sativa]	XP_023754870.1	97.387	421	3	4	1	413	1	421	0	842	Tubulin alpha-1 chain	P28752	95.724	421	10	4	1	413	1	421
evm.model.utg3970.5	GWHPAAAA032871	evm.model.utg3970.5|evm.TU.utg3970.5|utg3970|GWHAAAA00012952.:35246-35449,	20.7309	20.3352	17.8153	22.6654	23.0777	23.9331	1.66121	0.038093	1.41915	-3.59827	NaN	NaN	NaN	10	10	10	579	579	579	23583	0	82462	1634300000	58	1740	outer envelope pore protein 24B, chloroplastic [Lactuca sativa]	XP_023728586.1	90.187	214	16	3	1	210	1	213	1.26e-139	398	Outer envelope pore protein 24B, chloroplastic (Chloroplastic outer envelope pore protein of 24 kDa B)	Q8H0Y1	63.084	214	72	4	1	210	3	213
evm.model.utg3996.4	GWHPAAAA032949	evm.model.utg3996.4|evm.TU.utg3996.4|utg3996|GWHAAAA00011295.:14782-14853,;evm.model.utg3720.10|evm.TU.utg3720.10|utg3720|GWHAAAA00000869.:37053-37128,	19.4261	19.4986	20.0325	20.7706	21.3562	21.3388	2.28503	0.0245294	1.61031	-1.5028	NaN	NaN	NaN	9	9	7	174	174	13	10792	0	21135	333290000	25	1743	aconitate hydratase, cytoplasmic-like [Lactuca sativa]	XP_023770468.1	93.548	992	46	9	1	974	1	992	0	1848	Aconitate hydratase 3, mitochondrial (Aconitase 3) (mACO1) (EC 4.2.1.3) (Citrate hydro-lyase 3)	Q9SIB9	85.458	949	114	12	44	973	47	990
evm.model.utg4.6	GWHPAAAA032955	evm.model.utg4.6|evm.TU.utg4.6|utg4|GWHAAAA00012341.:30563-30588,;evm.model.utg18288.5|evm.TU.utg18288.5|utg18288|GWHAAAA00005428.:36477-36759,	20.1053	20.1953	20.1628	19.565	19.3742	19.8539	1.7646	0.0348722	1.45752	0.556766	NaN	NaN	NaN	2	2	2	126	126	126	22486	0	44116	76928000	3	867	hypothetical protein LSAT_6X43340 [Lactuca sativa]	PLY61873.1	93.269	208	10	2	8	211	1	208	1.03e-123	358	Superoxide dismutase [Cu-Zn], chloroplastic (EC 1.15.1.1)	O04997	86.385	213	20	5	8	211	1	213
evm.model.utg4006.11	GWHPAAAA033001	evm.model.utg4006.11|evm.TU.utg4006.11|utg4006|GWHAAAA00010720.:24920-25036,	24.0737	23.8939	24.4165	25.8109	25.9633	25.0407	1.98461	0.0238503	1.62251	-1.47693	NaN	NaN	NaN	8	8	8	16	16	16	41952	0	35411	4467700000	102	1746	alcohol dehydrogenase-like 7 [Lactuca sativa]	XP_023765862.1	87.339	387	43	3	1	381	1	387	0	682	Alcohol dehydrogenase-like 7 (EC 1.1.1.1)	Q9FH04	68.394	386	113	5	3	379	4	389
evm.model.utg4040.35	GWHPAAAA033101	evm.model.utg4040.35|evm.TU.utg4040.35|utg4040|GWHAAAA00008376.:158239-159666:-|Frame:	21.0183	20.3096	20.6631	20.3562	20.3825	20.5724	0.4528	0.434122	0.362388	0.226634	NaN	NaN	NaN	3	2	2	95	8	8	5286	0	66037	135930000	3	1751	uncharacterized protein LOC111911491 [Lactuca sativa]	XP_023763038.1	75.203	492	82	17	1	467	1	477	0	652	NaN	NaN	NaN	NaN	NaN	NaN	NaN	NaN	NaN	NaN
evm.model.utg4060.12	GWHPAAAA033154	evm.model.utg4060.12|evm.TU.utg4060.12|utg4060|GWHAAAA00007033.:81814-81861,	20.9672	20.114	20.092	19.7059	19.6516	20.811	0.284211	0.665458	0.176879	0.334899	NaN	NaN	NaN	5	5	5	99	99	99	98069	0	1837	120730000	10	1754	importin subunit beta-1 [Lactuca sativa]	XP_023729711.1	93.119	872	42	9	19	872	1	872	0	1611	Importin subunit beta-1 (Karyopherin subunit beta-1) (ATKPNB1)	Q9FJD4	59.84	874	325	17	19	870	1	870
evm.model.utg4084.2	GWHPAAAA033191	evm.model.utg4084.2|evm.TU.utg4084.2|utg4084|GWHAAAA00005403.:4875-5534:+|Frame:;evm.model.utg5423.5|evm.TU.utg5423.5|utg5423|GWHAAAA00024884.:30560-30829,;evm.model.utg34635.2|evm.TU.utg34635.2|utg34635|GWHAAAA00009639.:4076-4345,;evm.model.utg20743.4|evm.TU.utg20743.4|utg20743|GWHAAAA00011427.:21814-22473:-|Frame:	21.0444	20.8788	20.8551	20.2812	20.2267	20.1468	3.24059	0.00865116	2.06293	0.707867	NaN	NaN	NaN	2	2	2	119	119	119	23208	0	41876	178820000	5	1755	PRA1 family protein B4-like isoform X1 [Lactuca sativa]	XP_023742587.1	92.537	201	13	1	1	199	1	201	1.08e-126	365	PRA1 family protein B4 (AtPRA1.B4)	O80915	68.116	207	57	4	1	199	1	206
evm.model.utg4106.3	GWHPAAAA033239	evm.model.utg4106.3|evm.TU.utg4106.3|utg4106|GWHAAAA00023259.:17456-17548,;evm.model.utg1071.16|evm.TU.utg1071.16|utg1071|GWHAAAA00009862.:51287-51379,	20.6907	20.5535	22.031	22.8075	22.0825	22.7059	1.29103	0.0655957	1.18312	-1.44023	NaN	NaN	NaN	6	6	6	235	235	235	42334	0	16447	680940000	14	158	protein TRIGALACTOSYLDIACYLGLYCEROL 2, chloroplastic [Lactuca sativa]	XP_023766901.1	93.299	388	19	4	1	381	1	388	0	685	Protein TRIGALACTOSYLDIACYLGLYCEROL 2, chloroplastic (ABC transporter I family member 15) (ABC transporter ABCI.15) (AtABCI15)	Q9LTR2	70.18	389	100	6	1	381	1	381
evm.model.utg411.3	GWHPAAAA033247	evm.model.utg411.3|evm.TU.utg411.3|utg411|GWHAAAA00004508.:36696-36964,	21.4718	20.9605	18.5367	21.1948	21.3275	20.915	0.378164	0.537261	0.269815	-0.822772	NaN	NaN	NaN	1	1	1	33	33	33	53056	0	50277	135460000	7	1756	organic cation/carnitine transporter 7-like [Lactuca sativa]	XP_023741395.1	81.136	493	77	7	1	480	1	490	0	766	Organic cation/carnitine transporter 7 (AtOCT7)	Q940M4	54.158	493	203	9	1	472	1	491
evm.model.utg4110.12	GWHPAAAA033253	evm.model.utg4110.12|evm.TU.utg4110.12|utg4110|GWHAAAA00023001.:67524-67589,	20.2139	20.1856	19.9908	19.4542	18.2021	18.3041	1.6519	0.0388108	1.41105	1.47663	NaN	NaN	NaN	2	2	2	7	7	7	43947	0	10291	93983000	12	1757	DNA damage-inducible protein 1 [Lactuca sativa]	XP_023736816.1	92.25	400	24	4	1	393	1	400	0	667	Protein DNA-DAMAGE INDUCIBLE 1 (EC 3.4.23.-)	Q1EBV4	72.705	414	92	6	1	393	1	414
evm.model.utg4115.4	GWHPAAAA033272	evm.model.utg4115.4|evm.TU.utg4115.4|utg4115|GWHAAAA00022637.:38709-38783,	26.0965	25.9942	25.5598	24.8275	24.7144	24.2788	2.25659	0.0231667	1.63514	1.2766	NaN	NaN	NaN	4	4	1	301	301	66	15732	0	10294	4330000000	75	1760	40S ribosomal protein S24-1-like [Lactuca sativa]	XP_023769084.1	97.059	136	2	1	1	134	1	136	5.19e-88	261	40S ribosomal protein S24-2	Q8LC83	86.567	134	15	2	1	132	1	133
evm.model.utg4167.5	GWHPAAAA033373	evm.model.utg4167.5|evm.TU.utg4167.5|utg4167|GWHAAAA00009277.:32858-32863,	28.3179	28.6422	28.7554	28.4813	28.4387	28.5931	0.185292	0.813749	0.0895095	0.0674667	NaN	NaN	NaN	37	37	10	795	795	158	5498	0	32331	47206000000	855	1765	T-complex protein 1 subunit beta [Lactuca sativa]	XP_023750847.1	96.982	497	7	4	1	489	1	497	0	957	T-complex protein 1 subunit beta (TCP-1-beta) (CCT-beta) (Chaperonin CCT2)	Q940P8	87.702	496	53	4	1	488	1	496
evm.model.utg4171.1	GWHPAAAA033388	evm.model.utg4171.1|evm.TU.utg4171.1|utg4171|GWHAAAA00009005.:2974-3132,	21.7908	21.8905	18.5785	18.3417	16.2417	17.222	1.31056	0.0629508	1.201	3.4848	NaN	NaN	NaN	5	5	2	274	274	15	37004	0	16723	628850000	20	1767	fructose-bisphosphate aldolase 3, chloroplastic [Cynara cardunculus var. scolymus]	XP_024987288.1	95.468	331	9	3	1	325	1	331	0	643	Fructose-bisphosphate aldolase 3, chloroplastic (AtFBA3) (EC 4.1.2.13) (Protein PIGMENT DEFECTIVE 345)	Q9ZU52	85.843	332	38	5	1	325	1	330
evm.model.utg4171.7	GWHPAAAA033393	evm.model.utg4171.7|evm.TU.utg4171.7|utg4171|GWHAAAA00009005.:32465-32575,	27.2752	27.2712	27.3608	28.6504	28.42	28.662	3.95834	0.0137778	1.86082	-1.27507	NaN	NaN	NaN	26	26	1	707	707	45	59779	0	32331	33315000000	644	1768	ATP synthase subunit beta, mitochondrial [Lactuca sativa]	XP_023734180.1	96.23	557	10	6	1	546	1	557	0	1063	ATP synthase subunit beta, mitochondrial (EC 7.1.2.2)	P17614	88.393	560	50	8	1	546	1	559
evm.model.utg4171.9	GWHPAAAA033394	evm.model.utg4171.9|evm.TU.utg4171.9|utg4171|GWHAAAA00009005.:41517-42200,	26.0487	26.3597	26.3809	26.2653	26.6615	26.4259	0.524799	0.351741	0.453777	-0.187801	NaN	NaN	NaN	36	36	36	458	458	458	98526	0	32331	11683000000	330	1769	vacuolar-sorting protein BRO1-like [Helianthus annuus]	XP_021998560.1	82.399	892	98	15	13	866	12	882	0	1381	Vacuolar-sorting protein BRO1 (BRO domain-containing protein 1) (AtBRO1)	F4HXZ1	67.426	878	235	16	7	867	2	845
evm.model.utg4173.1	GWHPAAAA033401	evm.model.utg4173.1|evm.TU.utg4173.1|utg4173|GWHAAAA00018044.:39729-39826,	22.7569	22.8038	23.1553	18.4364	18.2386	21.2162	1.68954	0.0368618	1.43342	3.60826	NaN	NaN	NaN	1	1	1	38	38	38	47664	65674	24845	260300000	2	1770	D-xylose-proton symporter-like 2 [Lactuca sativa]	XP_023764521.1	89.64	444	38	4	1	436	22	465	0	759	D-xylose-proton symporter-like 2	Q6AWX0	69.977	443	124	5	2	436	19	460
evm.model.utg4187.14	GWHPAAAA033429	evm.model.utg4187.14|evm.TU.utg4187.14|utg4187|GWHAAAA00007956.:76651-76720,	20.0992	20.1263	18.4564	18.5397	17.645	18.2692	1.08182	0.104513	0.98083	1.40935	NaN	NaN	NaN	2	2	2	159	159	159	16914	0	26791	113310000	7	1771	universal stress protein PHOS32 isoform X1 [Lactuca sativa]	XP_023773182.1	89.809	157	14	1	1	155	1	157	1.7e-92	274	Universal stress protein A-like protein	Q8LGG8	45.283	53	29	0	103	155	110	162
evm.model.utg4187.18	GWHPAAAA033431	evm.model.utg4187.18|evm.TU.utg4187.18|utg4187|GWHAAAA00007956.:92068-92094,	22.0218	22.186	20.9922	23.0229	22.7624	22.6303	1.28544	0.0666773	1.17602	-1.07187	NaN	NaN	NaN	12	12	11	355	355	33	51563	0	27127	615310000	47	1773	UTP--glucose-1-phosphate uridylyltransferase [Cynara cardunculus var. scolymus]	XP_024973614.1	94.043	470	20	4	1	462	1	470	0	862	UTP--glucose-1-phosphate uridylyltransferase (EC 2.7.7.9) (UDP-glucose pyrophosphorylase) (UDPGP) (UGPase)	Q9SDX3	81.857	463	76	4	8	462	5	467
evm.model.utg4199.25	GWHPAAAA033455	evm.model.utg4199.25|evm.TU.utg4199.25|utg4199|GWHAAAA00007322.:110871-111020,	21.0348	20.8778	20.5718	20.973	20.433	20.9715	0.0545163	0.945415	0.0243775	0.0356331	NaN	NaN	NaN	12	7	7	295	171	171	62198	0	49377	326340000	18	1775	serine/threonine protein phosphatase 2A regulatory subunit B''beta-like [Lactuca sativa]	XP_023769137.1	94.805	539	17	6	1	529	1	538	0	1033	Probable serine/threonine protein phosphatase 2A regulatory subunit B''gamma (AtB''gamma) (Serine/threonine protein phosphatase 2A regulatory subunit B''beta 2 isoform) (AtB''beta 2) (PP2A, B'' subunit, beta 2 isoform)	Q8VZQ4	75.985	533	114	8	7	529	8	536
evm.model.utg4208.7	GWHPAAAA033495	evm.model.utg4208.7|evm.TU.utg4208.7|utg4208|GWHAAAA00015995.:35944-36013,	20.0789	20.3401	20.4762	20.3881	20.0374	20.1388	0.284468	0.665854	0.176621	0.1103	NaN	NaN	NaN	4	4	4	79	79	79	69189	0	49053	124390000	4	1777	probable receptor-like protein kinase At1g30570 [Lactuca sativa]	XP_023736673.1	49.032	310	130	5	6	309	327	614	2.31e-83	283	AP-2 complex subunit alpha-2 (Adaptor protein complex AP-2 subunit alpha-2) (Adaptor-related protein complex 2 subunit alpha-2) (Alpha-adaptin 2) (Clathrin assembly protein complex 2 alpha-C large chain) (At-aC-Ad) (At-alphaC-Ad)	Q8LPK4	54.921	315	125	5	291	589	661	974
evm.model.utg4213.6	GWHPAAAA033513	evm.model.utg4213.6|evm.TU.utg4213.6|utg4213|GWHAAAA00015664.:14397-14882,	21.0714	20.5391	20.9673	18.9758	18.9441	18.7213	3.396	0.00708571	2.14962	1.97887	NaN	NaN	NaN	2	2	2	157	157	157	20033	95057	33365	135880000	6	1778	PLAT domain-containing protein 3-like [Lactuca sativa]	XP_023735774.1	88.649	185	19	1	1	183	1	185	6.04e-118	341	PLAT domain-containing protein 1 (AtPLAT1) (PLAT domain protein 1)	O65660	67.407	135	42	1	24	156	24	158
evm.model.utg4251.1	GWHPAAAA033574	evm.model.utg4251.1|evm.TU.utg4251.1|utg4251|GWHAAAA00013286.:10105-10359,	20.1402	19.725	20.1283	22.1003	20.6286	20.5804	1.00268	0.118121	0.927673	-1.10527	NaN	NaN	NaN	5	5	5	223	223	223	40472	0	96075	176480000	12	1782	vignain-like [Lactuca sativa]	XP_023756136.1	90.909	363	23	4	1	353	1	363	0	681	Vignain (EC 3.4.22.-) (Cysteine endopeptidase)	O65039	75.833	360	78	4	3	353	1	360
evm.model.utg4268.14	GWHPAAAA033662	evm.model.utg4268.14|evm.TU.utg4268.14|utg4268|GWHAAAA00002755.:73264-73444,	24.9831	25.2611	25.4978	23.7437	23.976	23.3526	2.56974	0.0208936	1.67999	1.55657	NaN	NaN	NaN	16	16	1	598	598	34	4096	0	16874	3877400000	161	1789	protein EARLY-RESPONSIVE TO DEHYDRATION 7, chloroplastic-like [Lactuca sativa]	XP_023766722.1	92.683	369	19	4	1	361	34	402	0	655	Protein EARLY-RESPONSIVE TO DEHYDRATION 7, chloroplastic	O48832	54.916	417	145	10	1	374	36	452
evm.model.utg4280.2	GWHPAAAA033688	evm.model.utg4280.2|evm.TU.utg4280.2|utg4280|GWHAAAA00002185.:38113-38417,	20.5283	20.3489	20.3844	20.7516	20.5204	20.6765	1.23002	0.0750334	1.12475	-0.228967	NaN	NaN	NaN	2	2	2	98	98	98	4199	73881	24028	139980000	3	1792	3-dehydrosphinganine reductase TSC10A [Lactuca sativa]	XP_023758098.1	80.308	325	55	4	60	378	2	323	0	525	3-dehydrosphinganine reductase TSC10A (EC 1.1.1.102) (3-ketodihydrosphingosine reductase) (KDS reductase) (3-ketosphinganine reductase)	Q0WRJ2	61.35	326	117	4	61	377	1	326
evm.model.utg4285.11	GWHPAAAA033722	evm.model.utg4285.11|evm.TU.utg4285.11|utg4285|GWHAAAA00001919.:82385-82418,	22.1177	22.4782	21.2226	21.7939	21.9893	21.8113	0.0689445	0.936727	0.028387	0.0746676	NaN	NaN	NaN	4	4	4	313	313	313	20349	0	26794	576820000	20	1793	ADP-ribosylation factor 1 [Helianthus annuus]	XP_022037487.1	98.901	182	0	1	1	180	1	182	2.01e-127	364	ADP-ribosylation factor 1	Q96361	92.308	182	12	1	1	180	1	182
evm.model.utg4311.5	GWHPAAAA033804	evm.model.utg4311.5|evm.TU.utg4311.5|utg4311|GWHAAAA00000275.:26660-26837,	21.6592	21.2779	21.5528	21.4961	21.9579	21.3231	0.162976	0.835279	0.0781684	-0.0957324	NaN	NaN	NaN	2	2	2	88	88	88	33339	0	74805	474310000	14	1796	3-oxoacyl-[acyl-carrier-protein] reductase 4-like [Lactuca sativa]	XP_023736474.1	90.968	310	18	4	15	314	15	324	0	537	3-oxoacyl-[acyl-carrier-protein] reductase, chloroplastic (EC 1.1.1.100) (3-ketoacyl-acyl carrier protein reductase)	P28643	81.685	273	40	4	52	314	48	320
evm.model.utg4319.32	GWHPAAAA033827	evm.model.utg4319.32|evm.TU.utg4319.32|utg4319|GWHAAAA00009215.:120327-120405,	20.691	17.3842	20.0992	19.413	20.2741	20.7336	0.276072	0.67963	0.167727	-0.748758	NaN	NaN	NaN	8	8	8	217	217	217	80446	0	25559	219960000	14	1798	peroxisome biogenesis protein 5 [Lactuca sativa]	XP_023740607.1	88.108	740	58	14	1	711	1	739	0	1254	Peroxisome biogenesis protein 5 (Peroxin-5) (AtPEX5) (Peroxisomal targeting signal type 1 receptor) (Pex5p)	Q9FMA3	66.125	738	213	17	1	711	1	728
evm.model.utg4319.81	GWHPAAAA033844	evm.model.utg4319.81|evm.TU.utg4319.81|utg4319|GWHAAAA00009215.:361404-361461,	21.6045	22.8743	21.9476	22.7345	22.8952	23.2859	0.9394	0.136119	0.866081	-0.829734	NaN	NaN	NaN	10	10	2	58	58	106	25993	0	79114	1001400000	56	1800	calcineurin B-like protein 2 [Cynara cardunculus var. scolymus]	XP_024977313.1	97.788	226	1	2	1	222	1	226	1.44e-156	442	Calcineurin B-like protein 2 (SOS3-like calcium-binding protein 1)	Q8LAS7	91.15	226	16	2	1	222	1	226
evm.model.utg4319.82	GWHPAAAA033845	evm.model.utg4319.82|evm.TU.utg4319.82|utg4319|GWHAAAA00009215.:364820-364948,	26.5264	26.12	26.4906	27.1815	26.9732	27.0546	2.06897	0.0233176	1.63232	-0.690766	NaN	NaN	NaN	17	17	14	494	494	436	39363	0	16011	12313000000	260	1801	farnesyl diphosphate synthase 1 [Taraxacum kok-saghyz]	AJC52326.1	98.246	342	0	3	1	336	1	342	0	677	Farnesyl pyrophosphate synthase (FPP synthase) (FPS) (EC 2.5.1.10) ((2E,6E)-farnesyl diphosphate synthase) (Dimethylallyltranstransferase) (EC 2.5.1.1) (Farnesyl diphosphate synthase) (Geranyltranstransferase)	P49350	92.375	341	20	3	2	336	3	343
evm.model.utg4320.10	GWHPAAAA033862	evm.model.utg4320.10|evm.TU.utg4320.10|utg4320|GWHAAAA00018303.:44173-44256,	25.3792	25.5498	25.3614	24.7207	25.0651	25.0778	1.64944	0.0386615	1.41272	0.475601	NaN	NaN	NaN	25	25	25	693	693	693	59618	0	32331	6415600000	195	1802	probable histone-arginine methyltransferase 1.3 [Lactuca sativa]	XP_023760245.1	93.071	534	26	5	5	527	4	537	0	1013	Probable histone-arginine methyltransferase 1.4 (AtPRMT14) (EC 2.1.1.319) (Coactivator-associated methyltransferase 1B) (Protein arginine N-methyltransferase 4A) (AtPRMT4A)	A3KPF2	71.238	525	135	10	9	521	5	525
evm.model.utg4351.6	GWHPAAAA033948	evm.model.utg4351.6|evm.TU.utg4351.6|utg4351|GWHAAAA00007185.:30175-30663,	22.5215	22.0815	22.3776	23.4051	22.6052	22.0598	0.369157	0.546541	0.262377	-0.363167	NaN	NaN	NaN	22	22	22	116	116	116	28024	0	58061	734110000	65	1803	dnaJ homolog subfamily C GRV2 [Lactuca sativa]	XP_023749692.1	90.63	2572	135	40	1	2502	1	2536	0	4355	DnaJ homolog subfamily C GRV2 (Protein GRAVITROPISM DEFECTIVE 2) (Protein GREEN FLUORESCENT SEED 2) (Protein KATAMARI2)	F4IVL6	72.3	2556	583	41	39	2488	18	2554
evm.model.utg436.2	GWHPAAAA033954	evm.model.utg436.2|evm.TU.utg436.2|utg436|GWHAAAA00002746.:5078-5417,;evm.model.utg10825.3|evm.TU.utg10825.3|utg10825|GWHAAAA00025071.:12356-12695,	21.0824	22.6192	23.194	23.4884	23.4497	22.1189	0.392608	0.515189	0.288033	-0.720467	NaN	NaN	NaN	13	13	13	174	174	174	95607	0	78166	1275500000	72	177	AMP deaminase-like [Lactuca sativa]	XP_023734827.1	94.643	840	26	9	1	821	1	840	0	1623	AMP deaminase (AtAMPD) (EC 3.5.4.6) (Protein EMBRYONIC FACTOR 1)	O80452	74.441	849	175	14	1	819	1	837
evm.model.utg4360.9	GWHPAAAA033962	evm.model.utg4360.9|evm.TU.utg4360.9|utg4360|GWHAAAA00026340.:32102-32191,;evm.model.utg25361.1|evm.TU.utg25361.1|utg25361|GWHAAAA00031151.:5531-5656,	25.8994	25.6761	26.1154	25.8525	25.5223	25.6482	0.629863	0.265617	0.575744	0.222633	NaN	NaN	NaN	11	1	1	209	13	13	67338	35987	26947	7916500000	34	1804	pyrophosphate--fructose 6-phosphate 1-phosphotransferase subunit alpha-like [Lactuca sativa]	XP_023743814.1	92.834	614	31	7	1	602	1	613	0	1161	Pyrophosphate--fructose 6-phosphate 1-phosphotransferase subunit alpha (PFP) (6-phosphofructokinase, pyrophosphate dependent) (PPi-PFK) (Pyrophosphate-dependent 6-phosphofructose-1-kinase)	P21342	82.5	600	95	5	1	590	1	600
evm.model.utg4374.6	GWHPAAAA033984	evm.model.utg4374.6|evm.TU.utg4374.6|utg4374|GWHAAAA00005795.:30207-30341,	20.9722	21.8464	21.1041	22.2722	22.7626	22.063	1.43848	0.0491852	1.30817	-1.05837	NaN	NaN	NaN	11	11	11	299	299	299	72738	0	39277	887470000	44	1806	protein arginine N-methyltransferase 1.5 isoform X1 [Lactuca sativa]	XP_023755019.1	92.473	651	30	9	1	636	1	647	0	1219	Protein arginine N-methyltransferase 1.5 (AtPMRT15) (AtPMRT5) (EC 2.1.1.319) (Shk1 kinase-binding protein 1 homolog)	Q8GWT4	73.16	652	149	11	1	636	1	642
evm.model.utg4395.22	GWHPAAAA034047	evm.model.utg4395.22|evm.TU.utg4395.22|utg4395|GWHAAAA00013886.:96475-96645,	26.6615	27.163	26.3284	26.6432	27.1219	26.4549	0.0238615	0.978259	0.00954615	-0.0223668	NaN	NaN	NaN	22	22	18	576	576	526	65128	0	32331	17735000000	353	1809	pyruvate decarboxylase 1 [Lactuca sativa]	XP_023750264.1	92.384	604	33	7	1	592	1	603	0	1118	Pyruvate decarboxylase 1 (AtPDC1) (EC 4.1.1.1)	O82647	79.77	608	106	8	1	592	1	607
evm.model.utg4398.6	GWHPAAAA034053	evm.model.utg4398.6|evm.TU.utg4398.6|utg4398|GWHAAAA00013680.:26572-28761,	22.7896	22.6434	23.0425	22.9774	22.334	23.4072	0.0863616	0.921133	0.0356777	-0.0810331	NaN	NaN	NaN	6	6	6	72	72	72	11721	0	30354	607920000	19	1811	conserved oligomeric Golgi complex subunit 1 [Lactuca sativa]	XP_023769929.1	87.009	1070	94	21	1	1032	1	1063	0	1770	Conserved oligomeric Golgi complex subunit 1 (COG complex subunit 1) (Component of oligomeric Golgi complex 1) (Low density lipoprotein receptor defect B-complementing protein)	Q9Z160	23.81	441	288	15	24	435	13	434
evm.model.utg4431.3	GWHPAAAA034127	evm.model.utg4431.3|evm.TU.utg4431.3|utg4431|GWHAAAA00021348.:71912-72268:-|Frame:	19.9206	19.3134	19.3053	19.5129	19.2192	19.22	0.361199	0.556648	0.254419	0.195734	NaN	NaN	NaN	2	2	2	178	178	178	13199	0	39182	61221000	8	1815	hypothetical protein LSAT_9X94261 [Lactuca sativa]	PLY85157.1	88.136	118	12	1	1	116	70	187	1.14e-65	216	Dynamin-related protein 4C	Q9ZP55	67.797	118	36	1	1	116	196	313
evm.model.utg446.21	GWHPAAAA034207	evm.model.utg446.21|evm.TU.utg446.21|utg446|GWHAAAA00011675.:103017-103130,	25.9457	24.9238	25.773	25.3722	25.0918	25.9065	0.0808462	0.926266	0.0332643	0.0906665	NaN	NaN	NaN	16	16	11	492	492	345	42631	0	32331	7288800000	166	1817	V-type proton ATPase subunit C-like isoform X1 [Cynara cardunculus var. scolymus]	XP_024976649.1	89.572	374	33	3	1	368	1	374	0	687	V-type proton ATPase subunit C (V-ATPase subunit C) (Vacuolar H(+)-ATPase subunit C) (Vacuolar proton pump subunit C)	Q9SDS7	77.005	374	79	4	1	367	1	374
evm.model.utg4481.23	GWHPAAAA034264	evm.model.utg4481.23|evm.TU.utg4481.23|utg4481|GWHAAAA00008527.:121668-121925,	21.3106	21.2104	21.1429	21.4895	21.1317	21.292	0.294383	0.653509	0.184748	-0.0831	NaN	NaN	NaN	13	13	13	17	17	17	10579	0	24935	357900000	35	1820	vacuolar protein sorting-associated protein 41 homolog [Lactuca sativa]	XP_023749537.1	93.962	944	38	10	1	925	1	944	0	1755	Vacuolar protein sorting-associated protein 41 homolog	P93231	75.676	962	195	14	1	925	1	960
evm.model.utg4507.3	GWHPAAAA034317	evm.model.utg4507.3|evm.TU.utg4507.3|utg4507|GWHAAAA00026484.:4563-4775,	26.9272	26.3856	25.8465	26.8447	27.1176	27.1463	0.930375	0.13737	0.862108	-0.649766	NaN	NaN	NaN	16	16	4	734	734	226	38609	0	32331	10615000000	223	1822	auxin-induced protein PCNT115-like [Lactuca sativa]	XP_023738119.1	90.202	347	21	4	1	341	1	340	0	639	Probable aldo-keto reductase 3 (EC 1.1.1.-)	O22707	69.075	346	90	5	4	341	7	343
evm.model.utg4509.8	GWHPAAAA034323	evm.model.utg4509.8|evm.TU.utg4509.8|utg4509|GWHAAAA00006777.:52938-53027,;evm.model.utg2724.22|evm.TU.utg2724.22|utg2724|GWHAAAA00017122.:88939-89010,;evm.model.utg28376.1|evm.TU.utg28376.1|utg28376|GWHAAAA00018921.:195-264,	21.5934	20.7813	20.9339	19.9591	20.924	20.976	0.511393	0.362752	0.44039	0.483166	NaN	NaN	NaN	5	5	5	274	274	274	20393	0	79642	142560000	13	1823	40S ribosomal protein S10-1-like [Lactuca sativa]	XP_023769461.1	96.277	188	3	2	1	184	1	188	7.42e-123	353	40S ribosomal protein S10-2	P0DKK9	75.46	163	23	2	1	153	1	156
evm.model.utg4524.5	GWHPAAAA034356	evm.model.utg4524.5|evm.TU.utg4524.5|utg4524|GWHAAAA00025453.:11852-11986,;evm.model.utg4095.1|evm.TU.utg4095.1|utg4095|GWHAAAA00004714.:927-1424,	20.1019	20.0155	20.459	20.5072	19.8135	20.3451	0.0406079	0.959391	0.0180044	-0.0298004	NaN	NaN	NaN	6	6	6	10	10	10	79169	0	89451	177060000	12	1826	elongation factor 1-alpha isoform X1 [Lactuca sativa]	XP_023745666.1	80.379	739	101	17	1	706	1	728	0	1133	HBS1-like protein (ERFS)	Q9Y450	38.462	494	283	10	220	700	197	682
evm.model.utg4526.1	GWHPAAAA034359	evm.model.utg4526.1|evm.TU.utg4526.1|utg4526|GWHAAAA00005729.:24504-24575,;evm.model.utg9704.1|evm.TU.utg9704.1|utg9704|GWHAAAA00018719.:4698-4821,	22.5455	23.1997	22.7577	23.8321	23.908	23.8958	2.23882	0.0230069	1.63814	-1.04433	NaN	NaN	NaN	7	7	7	275	275	275	44443	0	20403	2189600000	60	1827	maspardin [Lactuca sativa]	XP_023770152.1	80.348	402	60	7	1	393	1	392	0	607	Maspardin (Spastic paraplegia 21 autosomal recessive Mast syndrome protein homolog)	Q8MJJ1	44.161	274	140	7	3	265	2	273
evm.model.utg4546.28	GWHPAAAA034436	evm.model.utg4546.28|evm.TU.utg4546.28|utg4546|GWHAAAA00004654.:130344-130434,	22.2408	21.9132	21.9036	21.0391	22.4096	22.5383	0.0158472	0.986109	0.00607508	0.0235341	NaN	NaN	NaN	7	7	7	446	446	446	32357	0	77058	520270000	37	1829	coatomer subunit epsilon-1-like [Lactuca sativa]	XP_023745381.1	97.578	289	3	2	1	285	1	289	0	576	Coatomer subunit epsilon-1 (Epsilon-coat protein 1) (Epsilon-COP 1)	Q9SA78	79.371	286	55	2	3	284	5	290
evm.model.utg4547.5	GWHPAAAA034440	evm.model.utg4547.5|evm.TU.utg4547.5|utg4547|GWHAAAA00023957.:34351-34589,	23.8082	23.4822	23.2717	23.2108	23.5209	23.3288	0.391117	0.51745	0.286132	0.1672	NaN	NaN	NaN	10	10	10	40	40	40	23044	0	16116	1321900000	67	1831	uncharacterized protein LOC111910768 [Lactuca sativa]	XP_023762360.1	78.974	195	38	2	1	192	1	195	6.58e-96	287	DNA double-strand break repair Rad50 ATPase	Q97WH0	31.944	72	49	0	128	199	334	405
evm.model.utg4548.2	GWHPAAAA034452	evm.model.utg4548.2|evm.TU.utg4548.2|utg4548|GWHAAAA00013887.:35333-35641:-|Frame:	20.999	20.7548	21.2528	22.2153	21.9147	22.4703	2.28989	0.0237926	1.62356	-1.1979	NaN	NaN	NaN	2	2	2	392	392	392	11169	0	98359	357880000	20	1832	hypothetical protein LSAT_7X11001 [Lactuca sativa]	PLY90136.1	97.98	99	2	0	1	99	17	115	1.97e-64	199	Protein BOLA1, chloroplastic	Q682I1	62.921	89	32	1	12	99	68	156
[truncated: 317 more rows]
[truncated: 42 more columns]

## Sheet: TkSRPP4 Interactors Latex
EVM ID	Protein ID	Majority protein IDs	Latex.1	Latex.2	Latex.3	Latex.1.Control	Latex.2.Control	Latex.3.Control	neg. Log10 p-value Latex-Latex Control	q-value Latex-Latex Control	neg. Log10 q-value	Difference mean Log2 LFQ Latex-Latex Control	Only Identified by Site	Reverse	Potential Contaminant	Peptides	Razor + unique peptides	Unique peptides	Sequence coverage [%]	Unique + razor sequence coverage [%]	Unique sequence coverage [%]	Mol. Weight [kDa]	Q-value	Score	Intensity	MS/MS Count	ID	NCBI (non-redundant) Protein names	NCBI ID	Identity [%]	Alignment length	Mismatches	Gaps	Query Start	Query End	Database Start	Database End	E-value	Bit Score	UniProtKB/Swiss-Prot Protein names	UniProt ID	Identity [%]	Alignment Length	Mismatches	Gaps	Query Start	Query End	Database Start	Database End
[truncated: 66 more rows]
[truncated: 42 more columns]

[truncated: 6 more sheets: TkSRPP4 RP, TkSRPP4 Interactors RP, TkSRPP4 IP, TkSRPP4 Interactors IP, TkSRPP4 PP, TkSRPP4 Interactors PP]
