# Supplementary material for: The interaction networks of small rubber particle proteins in the latex of Taraxacum koksaghyz reveal diverse functions in stress responses and secondary metabolism
Source: Front Plant Sci. 2024 Dec 13;15:1498737. doi: 10.3389/fpls.2024.1498737 (PMC11671276; doi:10.3389/fpls.2024.1498737)
Supplement: Supplementary file 1 [file DataSheet1.zip › Suppl Table S9 - TkSRPP5 AE-MS.xlsx]

## Sheet: TkSRPP5 Latex
EVM ID	Protein ID	Majority protein IDs	Latex.1	Latex.2	Latex.3	Latex.1.Control	Latex.2.Control	Latex.3.Control	neg. Log10 p-value Latex-Latex Control	q-value Latex-Latex Control	neg. Log10 q-value	Difference mean Log2 LFQ Latex-Latex Control	Only Identified by Site	Reverse	Potential Contaminant	Peptides	Razor + unique peptides	Unique peptides	Sequence coverage [%]	Unique + razor sequence coverage [%]	Unique sequence coverage [%]	Mol. Weight [kDa]	Q-value	Score	Intensity	MS/MS Count	ID	NCBI (non-redundant) Protein names	NCBI ID	Identity [%]	Alignment length	Mismatches	Gaps	Query Start	Query End	Database Start	Database End	E-value	Bit Score	UniProtKB/Swiss-Prot Protein names	UniProt ID	Identity [%]	Alignment Length	Mismatches	Gaps	Query Start	Query End	Database Start	Database End
evm.model.utg10026.7	GWHPAAAA000066	evm.model.utg10026.7|evm.TU.utg10026.7|utg10026|GWHAAAA00028121.:15977-15994,	22.9016	24.0277	23.7395	23.1271	22.9032	23.224	0.601802	0.291154	0.535877	0.4715	NaN	NaN	NaN	9	9	9	553	553	553	22958	0	36237	1773700000	78	68	1,2-dihydroxy-3-keto-5-methylthiopentene dioxygenase 3 [Lactuca sativa]	XP_023760958.1	91.371	197	15	1	1	195	1	197	1.78e-130	374	1,2-dihydroxy-3-keto-5-methylthiopentene dioxygenase 2 (EC 1.13.11.54) (Acireductone dioxygenase (Fe(2+)-requiring) 2) (ARD 2) (Fe-ARD 2)	F6HDT7	85	200	24	3	1	195	1	199
evm.model.utg10042.14	GWHPAAAA000088	evm.model.utg10042.14|evm.TU.utg10042.14|utg10042|GWHAAAA00007341.:81352-81447,	20.5661	21.3124	21.3873	21.1368	21.7288	21.7641	0.615209	0.283297	0.547758	-0.454633	NaN	NaN	NaN	9	3	3	234	97	97	61797	0	21564	220490000	16	69	serine/threonine protein phosphatase 2A 55 kDa regulatory subunit B beta isoform-like isoform X1 [Cynara cardunculus var. scolymus]	XP_024972145.1	89.139	488	37	7	61	537	35	517	0	872	Serine/threonine protein phosphatase 2A 55 kDa regulatory subunit B beta isoform (AtB beta) (PP2A, subunit B, beta isoform)	Q39247	79.175	485	79	7	61	537	31	501
evm.model.utg10047.1	GWHPAAAA000107	evm.model.utg10047.1|evm.TU.utg10047.1|utg10047|GWHAAAA00016264.:8993-9068,	21.0305	22.5561	22.375	23.1212	22.8298	22.9182	0.926437	0.136792	0.863939	-0.969199	NaN	NaN	NaN	17	17	17	291	291	291	93451	0	85238	935090000	42	70	exocyst complex component SEC10b-like [Lactuca sativa]	XP_023746439.1	95.884	826	15	8	31	837	1	826	0	1592	Exocyst complex component SEC10a (AtSec10a) (Exocyst complex component 5)	X5JA13	78.632	819	152	11	37	836	9	823
evm.model.utg10071.5	GWHPAAAA000155	evm.model.utg10071.5|evm.TU.utg10071.5|utg10071|GWHAAAA00005610.:26617-26798,	24.7801	25.0644	23.7947	25.4439	25.0995	24.9611	0.689245	0.237173	0.624935	-0.621766	NaN	NaN	NaN	29	29	29	369	369	369	13779	0	20217	3103000000	177	73	trafficking protein particle complex II-specific subunit 130 homolog isoform X1 [Lactuca sativa]	XP_023747335.1	88.763	1237	107	18	1	1207	1	1235	0	2208	Trafficking protein particle complex II-specific subunit 130 homolog (AtTRS130) (TRAPP II-specific subunit 130 homolog)	F4K0C4	69.334	1262	326	22	1	1205	1	1258
evm.model.utg10101.5	GWHPAAAA000227	evm.model.utg10101.5|evm.TU.utg10101.5|utg10101|GWHAAAA00013029.:41848-42189,;evm.model.utg26013.1|evm.TU.utg26013.1|utg26013|GWHAAAA00028392.:352-435,	23.1933	22.2009	22.2213	24.9151	23.6597	24.3844	1.65786	0.0248241	1.60513	-1.78123	NaN	NaN	NaN	12	12	2	565	565	113	21315	0	1461	6449100000	125	77	60S ribosomal protein L18a-2 [Cynara cardunculus var. scolymus]	XP_024982968.1	97.175	177	3	1	1	175	1	177	2.19e-124	356	60S ribosomal protein L18a-2	P51418	87.5	176	20	1	2	175	3	178
evm.model.utg10103.20	GWHPAAAA000246	evm.model.utg10103.20|evm.TU.utg10103.20|utg10103|GWHAAAA00003490.:46547-46634,	24.8897	26.4243	25.7608	26.2407	25.5298	26.405	0.285024	0.687901	0.162474	-0.366901	NaN	NaN	NaN	6	6	6	315	315	315	25553	0	11858	7995900000	160	78	putative nucleoside diphosphate kinase family protein [Helianthus annuus]	OTF84965.1	91.176	238	13	4	1	231	1	237	1.73e-143	409	Nucleoside diphosphate kinase IV, chloroplastic/mitochondrial (NDK IV) (NDP kinase IV) (NDPK IV) (EC 2.7.4.6) (Nucleoside diphosphate kinase 4)	Q8LAH8	75.732	239	48	5	1	231	1	237
evm.model.utg10212.10	GWHPAAAA000484	evm.model.utg10212.10|evm.TU.utg10212.10|utg10212|GWHAAAA00006360.:42238-42337,	21.343	21.2886	21.5675	22.0487	21.3421	21.8864	0.713617	0.227991	0.642082	-0.359367	NaN	NaN	NaN	29	3	3	531	67	67	66035	0	60723	853590000	39	88	ATP-citrate synthase beta chain protein 2 [Lactuca sativa]	XP_023765695.1	96.382	608	10	6	1	596	1	608	0	1183	ATP-citrate synthase beta chain protein 2 (ATP-citrate synthase B-2) (EC 2.3.3.8) (ATP-citrate lyase B-2) (Citrate cleavage enzyme B-2)	Q9FGX1	89.474	608	52	6	1	596	1	608
evm.model.utg10242.1	GWHPAAAA000517	evm.model.utg10242.1|evm.TU.utg10242.1|utg10242|GWHAAAA00004605.:5411-5533,	22.0066	21.6176	21.85	21.5059	21.9244	21.9925	0.0304407	0.973271	0.0117662	0.0171331	NaN	NaN	NaN	8	8	8	167	167	167	79701	0	65331	453820000	20	94	ABC transporter F family member 3 [Lactuca sativa]	XP_023733051.1	95.105	715	17	9	1	698	1	714	0	1370	ABC transporter F family member 3 (ABC transporter ABCF.3) (AtABCF3) (GCN20-type ATP-binding cassette protein GCN3)	Q8H0V6	80.559	715	121	9	1	698	1	714
evm.model.utg10278.16	GWHPAAAA000606	evm.model.utg10278.16|evm.TU.utg10278.16|utg10278|GWHAAAA00011774.:77263-77458,	26.3844	26.2908	26.6221	27.3917	26.4324	26.5585	0.498854	0.39612	0.402173	-0.361767	NaN	NaN	NaN	15	15	12	534	534	475	39774	0	11153	11223000000	197	100	spermine synthase-like [Lactuca sativa]	XP_023728633.1	93.855	358	15	4	1	352	1	357	0	653	Spermine synthase (SPMSY) (EC 2.5.1.22) (Spermidine aminopropyltransferase)	Q94BN2	74.93	359	80	6	1	352	1	356
evm.model.utg10317.15	GWHPAAAA000690	evm.model.utg10317.15|evm.TU.utg10317.15|utg10317|GWHAAAA00000029.:71027-72499:-|Frame:	24.6156	23.5032	24.6658	24.7702	24.6204	24.632	0.466811	0.430367	0.366161	-0.412666	NaN	NaN	NaN	10	10	10	31	31	31	54297	0	17266	2818000000	104	103	uncharacterized acetyltransferase At3g50280-like [Lactuca sativa]	XP_023752932.1	90.408	490	37	5	1	482	1	488	0	905	BAHD acyltransferase DCR (EC 2.3.1.-) (Protein DEFECTIVE IN CUTICULAR RIDGES) (Protein PERMEABLE LEAVES 3)	Q9FF86	31.224	490	262	10	15	474	4	448
evm.model.utg10345.10	GWHPAAAA000736	evm.model.utg10345.10|evm.TU.utg10345.10|utg10345|GWHAAAA00016945.:50019-50276,;evm.model.utg26460.7|evm.TU.utg26460.7|utg26460|GWHAAAA00012015.:37728-37916,	26.5204	26.3043	26.1516	26.9886	27.2986	27.3152	2.35889	0.0141176	1.85024	-0.875367	NaN	NaN	NaN	14	14	14	577	577	577	38835	0	32331	13727000000	291	106	2-alkenal reductase (NADP(+)-dependent)-like [Lactuca sativa]	XP_023745879.1	85.112	356	46	4	2	351	3	357	0	618	2-alkenal reductase (NADP(+)-dependent) (EC 1.3.1.102) (Alkenal double bound reductase) (Allylic alcohol dehydrogenase 1) (allyl-ADH1) (Flavin-free double bond reductase) (NtDBR) (Pulegone reductase) (NtRed-1)	Q9SLN8	38.855	332	183	11	29	350	20	341
evm.model.utg10388.22	GWHPAAAA000845	evm.model.utg10388.22|evm.TU.utg10388.22|utg10388|GWHAAAA00004986.:125132-126388:+|Frame:	26.7229	26.6155	26.9637	24.3065	23.6154	24.3376	3.31992	0.003	2.52288	2.68087	NaN	NaN	NaN	1	1	1	33	33	33	47384	0	13031	4078900000	33	109	hypothetical protein LSAT_5X148181 [Lactuca sativa]	PLY67081.1	78.469	418	66	6	1	409	143	545	0	650	CBL-interacting protein kinase 2 (EC 2.7.11.1) (OsCIPK02)	Q7X996	60.798	426	143	8	1	410	10	427
evm.model.utg10388.39	GWHPAAAA000853	evm.model.utg10388.39|evm.TU.utg10388.39|utg10388|GWHAAAA00004986.:219065-219121,;evm.model.utg12402.25|evm.TU.utg12402.25|utg12402|GWHAAAA00023279.:135503-135532,;evm.model.utg20421.1|evm.TU.utg20421.1|utg20421|GWHAAAA00002219.:837-893,	26.4278	27.1976	26.9031	26.5761	25.9853	26.6054	0.683938	0.240437	0.618999	0.453899	NaN	NaN	NaN	15	15	15	549	549	549	28889	0	15485	16903000000	253	110	40S ribosomal protein S4 [Lactuca sativa]	XP_023742607.1	96.471	255	5	2	1	251	9	263	8.25e-179	501	40S ribosomal protein S4	P46300	90.551	254	20	2	1	250	9	262
evm.model.utg10436.3	GWHPAAAA000929	evm.model.utg10436.3|evm.TU.utg10436.3|utg10436|GWHAAAA00011545.:3679-4257:-|Frame:	18.1423	22.9894	22.2076	24.0276	23.036	23.6276	0.734167	0.212807	0.672014	-2.45063	NaN	NaN	NaN	10	10	10	615	615	615	21493	0	18696	2761400000	77	112	molybdopterin synthase catalytic subunit-like [Lactuca sativa]	XP_023772015.1	90.625	192	16	1	1	190	1	192	3.4e-124	357	Molybdopterin synthase catalytic subunit (EC 2.8.1.12) (Molybdenum cofactor synthesis protein 2 large subunit) (Molybdenum cofactor synthesis protein 2B) (MOCS2B)	O22827	66.129	186	55	2	6	189	5	184
evm.model.utg10457.36	GWHPAAAA000967	evm.model.utg10457.36|evm.TU.utg10457.36|utg10457|GWHAAAA00000549.:132144-132351,	23.7536	23.8323	20.9029	24.3429	23.9519	24.2323	0.623845	0.275379	0.560069	-1.3461	NaN	NaN	NaN	23	23	13	251	251	161	13674	0	11173	1559000000	116	116	coatomer subunit alpha-1-like isoform X2 [Lactuca sativa]	XP_023767165.1	94.668	1219	36	14	1	1192	1	1217	0	2344	Coatomer subunit alpha-1 (Alpha-coat protein 1) (Alpha-COP 1)	Q94A40	80.262	1221	207	17	1	1192	1	1216
evm.model.utg10478.1	GWHPAAAA001013	evm.model.utg10478.1|evm.TU.utg10478.1|utg10478|GWHAAAA00017941.:6415-6500,	21.866	22.5234	21.9794	23.8606	22.7052	22.7982	1.11122	0.0961509	1.01705	-0.9984	NaN	NaN	NaN	6	6	6	417	417	417	24716	0	49135	848850000	28	121	elongation factor 1-beta 2-like [Cynara cardunculus var. scolymus]	XP_024982923.1	83.983	231	30	2	1	224	1	231	6.9e-117	342	Elongation factor 1-beta 1 (EF-1-beta 1) (Elongation factor 1-beta' 1) (EF-1-beta' 1) (Elongation factor 1B-alpha 1) (eEF-1B alpha 1)	Q84WM9	71.121	232	55	6	1	224	1	228
evm.model.utg10478.4	GWHPAAAA001015	evm.model.utg10478.4|evm.TU.utg10478.4|utg10478|GWHAAAA00017941.:11527-11628,;evm.model.utg1520.4|evm.TU.utg1520.4|utg1520|GWHAAAA00009135.:27319-27489,	22.4175	20.8051	20.2318	23.2345	24.66	23.547	1.56191	0.0312336	1.50538	-2.66237	NaN	NaN	NaN	11	11	11	589	589	589	1975	0	49643	1654200000	65	122	ATP synthase subunit d, mitochondrial-like [Lactuca sativa]	XP_023756496.1	97.619	168	2	1	1	166	1	168	3.58e-112	325	ATP synthase subunit d, mitochondrial (ATPase subunit d)	Q9FT52	83.929	168	25	1	1	166	1	168
evm.model.utg1048.6	GWHPAAAA001034	evm.model.utg1048.6|evm.TU.utg1048.6|utg1048|GWHAAAA00001628.:44193-44353,	21.9759	22.3639	21.8151	21.6863	22.1738	21.3527	0.471177	0.425685	0.370912	0.314034	NaN	NaN	NaN	11	11	11	168	168	168	85302	0	27635	466460000	34	123	cullin-3A-like [Lactuca sativa]	XP_023772953.1	95.498	733	19	7	1	719	1	733	0	1427	Cullin-3A (AtCUL3a)	Q9ZVH4	78.308	733	144	8	1	719	1	732
evm.model.utg105.5	GWHPAAAA001077	evm.model.utg105.5|evm.TU.utg105.5|utg105|GWHAAAA00005649.:41271-42325,	20.3091	20.2937	20.0261	21.7915	22.1576	22.2994	3.34554	0.003	2.52288	-1.8732	NaN	NaN	NaN	17	8	7	205	96	87	11774	0	32937	491470000	34	128	protein argonaute 1-like [Lactuca sativa]	XP_023772276.1	89.484	989	62	15	84	1043	78	1053	0	1746	Protein argonaute 1B (OsAGO1b)	Q7XSA2	78.909	953	158	16	130	1043	170	1118
evm.model.utg10539.8	GWHPAAAA001136	evm.model.utg10539.8|evm.TU.utg10539.8|utg10539|GWHAAAA00004780.:45512-45661,	22.2587	22.3568	22.6999	22.921	22.1637	22.9727	0.349578	0.602875	0.219773	-0.247334	NaN	NaN	NaN	25	25	25	258	258	258	13883	0	15568	1077200000	82	131	paladin [Lactuca sativa]	XP_023760340.1	87.821	1248	87	21	1	1202	1	1229	0	2173	Paladin	Q8JHZ8	22.872	787	461	32	457	1185	118	816
evm.model.utg10569.6	GWHPAAAA001180	evm.model.utg10569.6|evm.TU.utg10569.6|utg10569|GWHAAAA00002848.:51861-52055,	21.7611	21.9685	22.339	21.874	22.8803	23.2751	0.65744	0.255663	0.592332	-0.6536	NaN	NaN	NaN	10	10	10	193	193	193	84661	0	49542	688460000	34	135	spermatogenesis-associated protein 20 isoform X1 [Lactuca sativa]	XP_023747944.1	87.811	763	66	10	1	739	75	834	0	1332	Spermatogenesis-associated protein 20 (Sperm-specific protein 411) (Ssp411)	Q8TB22	39.947	761	386	21	14	734	55	784
evm.model.utg10579.5	GWHPAAAA001203	evm.model.utg10579.5|evm.TU.utg10579.5|utg10579|GWHAAAA00011776.:16879-17024,;evm.model.utg11591.2|evm.TU.utg11591.2|utg11591|GWHAAAA00014941.:3799-3950,	24.6508	25.3955	25.3757	25.3414	24.9883	25.4832	0.172569	0.83831	0.0765954	-0.1303	NaN	NaN	NaN	4	4	2	55	55	32	73168	0	15171	4538800000	70	137	long chain acyl-CoA synthetase 4-like [Lactuca sativa]	XP_023728302.1	89.697	660	52	7	1	644	3	662	0	1196	Long chain acyl-CoA synthetase 4 (EC 6.2.1.3)	Q9T0A0	65.649	655	211	7	2	644	5	657
evm.model.utg10581.12	GWHPAAAA001214	evm.model.utg10581.12|evm.TU.utg10581.12|utg10581|GWHAAAA00002070.:50778-52232:+|Frame:	21.5613	21.3769	21.4652	23.1711	24.4526	23.9054	2.49727	0.0101408	1.99393	-2.37523	NaN	NaN	NaN	9	9	8	267	267	221	5358	0	47906	1306100000	65	138	6-phosphogluconate dehydrogenase, decarboxylating 3 [Lactuca sativa]	XP_023728981.1	93.429	487	21	5	1	476	1	487	0	920	6-phosphogluconate dehydrogenase, decarboxylating 2 (EC 1.1.1.44)	Q9FWA3	85.774	478	57	5	7	473	6	483
evm.model.utg10581.30	GWHPAAAA001228	evm.model.utg10581.30|evm.TU.utg10581.30|utg10581|GWHAAAA00002070.:158670-158978,	16.6667	18.7021	19.5563	21.0348	20.9489	21.2779	1.49149	0.0398744	1.39931	-2.77883	NaN	NaN	NaN	7	7	7	175	175	175	52839	0	28303	399840000	21	139	uncharacterized protein LOC111876668 [Lactuca sativa]	XP_023728995.1	91.903	494	29	5	1	483	1	494	0	913	2,3-bisphosphoglycerate-independent phosphoglycerate mutase (BPG-independent PGAM) (Phosphoglyceromutase) (aPGAM) (EC 5.4.2.12)	P58813	33.68	481	237	11	9	480	8	415
evm.model.utg10627.2	GWHPAAAA001323	evm.model.utg10627.2|evm.TU.utg10627.2|utg10627|GWHAAAA00028275.:24734-24831,	21.3075	23.2717	22.5007	22.2543	22.5273	21.9259	0.0728864	0.940319	0.0267248	0.124134	NaN	NaN	NaN	9	6	6	228	183	183	60023	0	43129	436900000	42	146	serine/threonine protein phosphatase 2A 55 kDa regulatory subunit B beta isoform-like isoform X1 [Lactuca sativa]	XP_023768690.1	88.115	488	45	7	46	521	51	537	0	868	Serine/threonine protein phosphatase 2A 55 kDa regulatory subunit B beta isoform (AtB beta) (PP2A, subunit B, beta isoform)	Q39247	70.635	504	112	11	51	521	1	501
evm.model.utg10645.3	GWHPAAAA001347	evm.model.utg10645.3|evm.TU.utg10645.3|utg10645|GWHAAAA00027110.:22574-22987,	21.7478	24.4401	22.6392	23.8441	23.2928	23.6399	0.33133	0.6258	0.203564	-0.6499	NaN	NaN	NaN	8	8	8	362	362	362	32584	0	66243	1178500000	51	149	autophagy-related protein 18a-like isoform X1 [Lactuca sativa]	XP_023736604.1	88.194	288	24	2	1	286	141	420	0	519	Autophagy-related protein 18a (AtATG18a) (Protein PEROXISOME UNUSUAL POSITIONING 2)	Q93VB2	64.111	287	91	2	1	285	149	425
evm.model.utg10716.3	GWHPAAAA001488	evm.model.utg10716.3|evm.TU.utg10716.3|utg10716|GWHAAAA00012588.:15443-16036:-|Frame:	12.9252	22.3966	22.0173	22.5421	22.2767	22.7798	0.479182	0.41747	0.379375	-3.41982	NaN	NaN	NaN	12	2	2	629	66	66	22723	0	44921	727500000	21	162	cytochrome P450 [Cynara cardunculus var. scolymus]	KVI07310.1	66.667	195	63	1	2	194	265	459	8.15e-92	285	(S)-N-methylcoclaurine 3'-hydroxylase isozyme 1 (EC 1.14.14.102) (Cytochrome P450 80B1) (Cytochrome P450 80B3) (Fragment)	Q9SP06	48.148	189	96	1	4	190	293	481
evm.model.utg10778.12	GWHPAAAA001585	evm.model.utg10778.12|evm.TU.utg10778.12|utg10778|GWHAAAA00008610.:41269-41371,	21.6808	22.0508	15.0751	21.5522	22.1068	22.7125	0.477845	0.416717	0.380159	-2.52159	NaN	NaN	NaN	8	4	4	331	184	184	44477	0	25963	750560000	29	170	pyruvate dehydrogenase E1 component subunit beta-3, chloroplastic [Lactuca sativa]	XP_023732839.1	95.343	408	11	4	1	400	1	408	0	791	Pyruvate dehydrogenase E1 component subunit beta-3, chloroplastic (EC 1.2.4.1)	O64688	80.392	408	70	5	1	400	1	406
evm.model.utg10791.12	GWHPAAAA001613	evm.model.utg10791.12|evm.TU.utg10791.12|utg10791|GWHAAAA00007693.:61036-61095,	26.8066	27.1264	27.5918	26.8961	27.2706	27.6555	0.113729	0.899265	0.0461123	-0.0991325	NaN	NaN	NaN	22	22	22	535	535	535	58262	0	32331	17392000000	363	173	biotin carboxylase 2, chloroplastic [Lactuca sativa]	XP_023766112.1	94.963	536	16	6	1	526	1	535	0	1030	Biotin carboxylase 1, chloroplastic (EC 6.3.4.14) (Acetyl-CoA carboxylase subunit A 1) (ACC) (EC 6.4.1.2)	B9HBA8	84.803	533	64	8	4	526	3	528
evm.model.utg10836.4	GWHPAAAA001715	evm.model.utg10836.4|evm.TU.utg10836.4|utg10836|GWHAAAA00014246.:12726-12732,	23.1408	23.0728	22.8312	24.6951	24.3761	23.4429	1.39265	0.0498425	1.3024	-1.15643	NaN	NaN	NaN	6	6	3	45	45	176	15116	0	32031	3852900000	67	180	40S ribosomal protein S26-3-like [Cynara cardunculus var. scolymus]	XP_024976638.1	89.076	119	11	1	13	129	10	128	1.33e-68	211	40S ribosomal protein S26-1	P49206	73.077	104	26	1	13	114	10	113
evm.model.utg10879.2	GWHPAAAA001808	evm.model.utg10879.2|evm.TU.utg10879.2|utg10879|GWHAAAA00002004.:7377-7832,	25.9141	26.4031	26.6942	26.9135	26.7095	26.7173	0.86902	0.153985	0.812522	-0.442966	NaN	NaN	NaN	18	18	13	522	522	431	40089	0	32331	15615000000	272	183	Heat shock protein Hsp90 family [Macleaya cordata]	OVA05115.1	84.143	391	25	6	1	354	1	391	0	624	Heat shock protein 90-2 (AtHSP90.2) (AtHsp90-2) (Heat shock protein 81-2) (Hsp81-2) (Protein EARLY-RESPONSIVE TO DEHYDRATION 8) (Protein LOSS OF RECOGNITION OF AVRRPM1 2) (Protein MUTANT SNC1-ENHANCING 12)	P55737	86.928	153	15	4	206	354	548	699
evm.model.utg10881.11	GWHPAAAA001813	evm.model.utg10881.11|evm.TU.utg10881.11|utg10881|GWHAAAA00020893.:34706-34776,;evm.model.utg27942.2|evm.TU.utg27942.2|utg27942|GWHAAAA00014659.:7729-8070,	20.6995	20.3706	20.4255	21.4496	21.2416	21.8593	2.093	0.0149421	1.82559	-1.0183	NaN	NaN	NaN	6	6	3	75	75	35	89418	0	93163	331110000	16	184	plastidic ATP/ADP-transporter [Lactuca sativa]	XP_023761058.1	90.75	627	26	9	197	792	1	626	0	1039	Plastidic ATP/ADP-transporter	O24381	75.705	638	105	12	197	792	1	630
evm.model.utg10897.12	GWHPAAAA001834	evm.model.utg10897.12|evm.TU.utg10897.12|utg10897|GWHAAAA00000886.:47453-48504,	27.2823	27.5101	26.9155	26.1011	26.1126	26.4395	2.11023	0.0144068	1.84143	1.01823	NaN	NaN	NaN	22	22	22	398	398	398	70999	0	236	12321000000	339	186	ABC transporter F family member 1 [Lactuca sativa]	XP_023749457.1	95.667	600	14	6	36	623	1	600	0	1164	ABC transporter F family member 1 (ABC transporter ABCF.1) (AtABCF1) (GCN20-type ATP-binding cassette protein GCN1)	Q9FJH6	84.477	554	74	6	82	623	40	593
evm.model.utg10935.9	GWHPAAAA001893	evm.model.utg10935.9|evm.TU.utg10935.9|utg10935|GWHAAAA00007972.:60152-60590,	22.1063	21.8386	22.0466	22.7976	22.7753	23.0113	2.83871	0.0053913	2.26831	-0.864232	NaN	NaN	NaN	5	5	5	239	239	239	35606	0	2093	546890000	30	195	uncharacterized protein LOC111896587 isoform X1 [Lactuca sativa]	XP_023748326.1	89.97	329	24	5	1	320	1	329	0	588	Tetracycline resistance protein TetQ (TetA(Q)1)	Q00937	22.5	120	70	3	188	284	217	336
evm.model.utg110.13	GWHPAAAA002009	evm.model.utg110.13|evm.TU.utg110.13|utg110|GWHAAAA00024796.:63774-64112,	20.5057	17.9778	20.4845	21.6414	22.1773	21.1996	1.07055	0.10303	0.987036	-2.01677	NaN	NaN	NaN	7	7	7	208	208	208	45663	0	32503	248340000	17	202	lanC-like protein GCR2 [Lactuca sativa]	XP_023762139.1	83.498	406	61	3	1	400	1	406	0	681	LanC-like protein GCR2 (G-protein coupled receptor 2)	F4IEM5	66.341	410	128	5	1	400	1	410
evm.model.utg11012.16	GWHPAAAA002025	evm.model.utg11012.16|evm.TU.utg11012.16|utg11012|GWHAAAA00003339.:59006-59055,;evm.model.utg35448.5|evm.TU.utg35448.5|utg35448|GWHAAAA00012213.:24121-24244,	24.4201	24.3092	23.9075	23.7989	24.1856	24.1684	0.331638	0.626094	0.20336	0.161299	NaN	NaN	NaN	12	12	12	439	439	439	46142	0	13357	1715600000	68	203	carbamoyl-phosphate synthase small chain, chloroplastic [Lactuca sativa]	XP_023763732.1	90.61	426	27	5	1	413	1	426	0	790	Carbamoyl-phosphate synthase small chain, chloroplastic (EC 6.3.5.5) (Carbamoyl-phosphate synthetase glutamine chain) (Protein VENOSA 6)	Q9LVW7	75.062	401	85	5	28	413	30	430
evm.model.utg11017.1	GWHPAAAA002031	evm.model.utg11017.1|evm.TU.utg11017.1|utg11017|GWHAAAA00003128.:15285-15383,	22.9581	22.7248	22.5297	16.6997	23.2081	21.3497	0.525814	0.363827	0.439105	2.31835	NaN	NaN	NaN	16	1	1	737	77	77	23233	0	38786	437400000	15	204	hypothetical protein LSAT_2X58480 [Lactuca sativa]	PLY96466.1	95.192	208	2	3	2	205	68	271	7e-139	398	40S ribosomal protein S5-2 (AtRPS5A) (Protein ARABIDOPSIS MINUTE-LIKE 1)	P51427	82.723	191	29	2	19	205	17	207
evm.model.utg11051.3	GWHPAAAA002094	evm.model.utg11051.3|evm.TU.utg11051.3|utg11051|GWHAAAA00010471.:17465-17662,	18.7957	19.5249	18.2913	22.1511	20.7403	21.6845	2.07676	0.014464	1.83971	-2.65468	NaN	NaN	NaN	5	5	5	187	187	187	42064	0	11523	230280000	16	206	ultraviolet-B receptor UVR8-like [Lactuca sativa]	XP_023759847.1	92.072	391	25	3	1	385	1	391	0	726	Ultraviolet-B receptor UVR8 (Protein UV-B RESISTANCE 8) (RCC1 domain-containing protein UVR8)	Q9FN03	29.944	354	216	11	41	381	17	351
evm.model.utg11127.3	GWHPAAAA002247	evm.model.utg11127.3|evm.TU.utg11127.3|utg11127|GWHAAAA00005544.:14073-14451,	21.0401	16.8715	21.9938	21.2499	21.2285	20.8408	0.291727	0.679151	0.168034	-1.13792	NaN	NaN	NaN	11	3	1	315	124	39	58683	0	85685	181620000	14	220	putative importin subunit alpha-2, partial [Taraxacum brevicorniculatum]	AIU34461.1	97.74	531	2	5	1	521	1	531	0	1043	Importin subunit alpha-1 (IMPa-1) (Karyopherin subunit alpha-1) (KAP-alpha-1)	Q96321	79.104	536	94	7	1	522	1	532
evm.model.utg11194.5	GWHPAAAA002338	evm.model.utg11194.5|evm.TU.utg11194.5|utg11194|GWHAAAA00011172.:21359-21546,	21.3804	23.4085	22.6957	22.7944	23.2487	22.5484	0.230135	0.759131	0.119683	-0.368966	NaN	NaN	NaN	8	8	8	388	388	388	36558	0	49242	775810000	36	223	putative hydrolase C777.06c [Lactuca sativa]	XP_023766243.1	88.199	322	32	3	1	316	1	322	0	585	Putative hydrolase C777.06c	O74545	32.399	321	176	16	15	316	3	301
evm.model.utg11203.5	GWHPAAAA002353	evm.model.utg11203.5|evm.TU.utg11203.5|utg11203|GWHAAAA00029737.:20736-21179:+|Frame:;evm.model.utg11203.6|evm.TU.utg11203.6|utg11203|GWHAAAA00029737.:23325-24386:+|Frame:	21.7281	21.603	17.6563	22.0714	21.8744	21.7175	0.509085	0.38442	0.415194	-1.55864	NaN	NaN	NaN	2	2	2	17	17	17	17189	0	86898	304650000	15	225	hypothetical protein LSAT_4X62001 [Lactuca sativa]	PLY97218.1	82.313	147	24	1	1	145	152	298	1.33e-82	254	Acyl-CoA--sterol O-acyltransferase 1 (EC 2.3.1.-) (Sterol O-acyltransferase 1)	Q9SV07	44.186	129	69	2	1	127	204	331
evm.model.utg11228.8	GWHPAAAA002393	evm.model.utg11228.8|evm.TU.utg11228.8|utg11228|GWHAAAA00008957.:77921-78840,	19.5023	20.2006	20.3084	21.3325	21.106	21.6089	2.0036	0.0155	1.80967	-1.34537	NaN	NaN	NaN	7	6	6	152	117	117	91769	0	12377	628040000	33	226	ataxin-2 homolog [Lactuca sativa]	XP_023746332.1	64.815	594	106	19	299	799	75	658	0	586	Putative ribonuclease H protein At1g65750 (EC 3.1.26.4)	P0C2F6	34.5	200	122	7	27	218	1	199
evm.model.utg11341.1	GWHPAAAA002590	evm.model.utg11341.1|evm.TU.utg11341.1|utg11341|GWHAAAA00020978.:8813-8850,	19.2406	20.9536	19.1229	22.5667	21.0425	21.9966	1.32585	0.0545978	1.26282	-2.09623	NaN	NaN	NaN	23	2	2	847	12	12	34282	0	11267	740460000	27	237	cis-prenyltransferase CPT3 [Taraxacum brevicorniculatum]	AGE89405.1	98.662	299	0	2	1	295	1	299	0	606	Dehydrodolichyl diphosphate synthase 6 (Dedol-PP synthase 6) (EC 2.5.1.-)	Q8S2T1	52.982	285	118	3	23	295	13	293
evm.model.utg11396.11	GWHPAAAA002716	evm.model.utg11396.11|evm.TU.utg11396.11|utg11396|GWHAAAA00007909.:85931-86395:-|Frame:	22.6131	22.1165	21.6863	23.0837	22.8479	22.295	0.783258	0.189781	0.721747	-0.603566	NaN	NaN	NaN	6	5	4	526	435	383	17504	0	15377	1589500000	51	247	Alpha crystallin/Hsp20 domain-containing protein [Artemisia annua]	PWA56401.1	80.38	158	24	3	1	152	1	157	2.16e-82	248	18.2 kDa class I heat shock protein	P27880	73.418	158	36	2	1	152	1	158
evm.model.utg11406.16	GWHPAAAA002737	evm.model.utg11406.16|evm.TU.utg11406.16|utg11406|GWHAAAA00016471.:83702-83976,	22.137	21.8025	15.8669	22.5853	22.6453	22.5179	0.579145	0.312653	0.504937	-2.64738	NaN	NaN	NaN	12	12	12	349	349	349	56731	0	33004	616970000	31	249	serine hydroxymethyltransferase 3, chloroplastic-like [Lactuca sativa]	XP_023768635.1	89.251	521	40	8	4	508	31	551	0	925	Serine hydroxymethyltransferase 3, chloroplastic (AtSHMT3) (EC 2.1.2.1) (Glycine hydroxymethyltransferase 3) (Serine methylase 3)	Q94JQ3	74.33	522	119	7	2	508	8	529
evm.model.utg11409.9	GWHPAAAA002758	evm.model.utg11409.9|evm.TU.utg11409.9|utg11409|GWHAAAA00016267.:23908-24147,	19.9675	21.4901	18.8065	18.4611	18.3722	17.5952	1.10976	0.09555	1.01977	1.94521	NaN	NaN	NaN	3	3	3	84	84	84	45719	0	50734	28698000	5	251	glycerophosphodiester phosphodiesterase GDPD6-like [Lactuca sativa]	XP_023759866.1	88.974	390	35	5	1	383	1	389	0	711	Glycerophosphodiester phosphodiesterase GDPD6 (EC 3.1.4.46) (Glycerophosphodiester phosphodiesterase 6) (ATGDPD6)	Q9SD81	74.432	352	83	4	16	360	16	367
evm.model.utg11550.1	GWHPAAAA003008	evm.model.utg11550.1|evm.TU.utg11550.1|utg11550|GWHAAAA00007910.:8661-9222,;evm.model.utg14474.12|evm.TU.utg14474.12|utg14474|GWHAAAA00028742.:82635-83196,	21.7655	21.3682	22.0356	22.4986	21.9066	21.6028	0.356146	0.59708	0.223967	-0.279567	NaN	NaN	NaN	8	8	8	254	254	254	49317	0	36098	659030000	40	262	argininosuccinate synthase, chloroplastic isoform X2 [Lactuca sativa]	XP_023732703.1	90.157	447	36	4	1	439	1	447	0	827	Argininosuccinate synthase, chloroplastic (EC 6.3.4.5) (Citrulline--aspartate ligase)	Q9SZX3	82.075	424	67	5	20	435	70	492
evm.model.utg11639.4	GWHPAAAA003173	evm.model.utg11639.4|evm.TU.utg11639.4|utg11639|GWHAAAA00002632.:18138-18340,	22.9314	21.76	21.1158	22.9893	22.5431	22.2873	0.516806	0.375054	0.425906	-0.670833	NaN	NaN	NaN	7	7	7	449	449	449	25283	0	73393	925170000	42	272	stem-specific protein TSJT1 [Lactuca sativa]	XP_023752110.1	94.915	236	8	2	1	232	1	236	5.98e-162	456	Stem-specific protein TSJT1	P24805	40.94	149	83	3	1	145	1	148
evm.model.utg11651.2	GWHPAAAA003194	evm.model.utg11651.2|evm.TU.utg11651.2|utg11651|GWHAAAA00011359.:12264-13184:-|Frame:	21.1241	21.6772	18.8602	20.9623	21.144	21.6355	0.321433	0.641856	0.192562	-0.693432	NaN	NaN	NaN	12	2	2	598	92	92	3191	0	66169	220930000	9	275	probable 3-hydroxyisobutyrate dehydrogenase-like 3, mitochondrial [Lactuca sativa]	XP_023730250.1	92.484	306	17	3	1	300	1	306	0	559	Probable 3-hydroxyisobutyrate dehydrogenase-like 3, mitochondrial (HIBADH-like) (EC 1.1.1.31)	Q949M8	57.049	305	115	5	1	299	22	316
evm.model.utg11656.13	GWHPAAAA003203	evm.model.utg11656.13|evm.TU.utg11656.13|utg11656|GWHAAAA00001461.:52422-52452,;evm.model.utg5036.7|evm.TU.utg5036.7|utg5036|GWHAAAA00001511.:37789-37857,	21.4854	17.5991	21.5321	21.2901	20.4339	20.5781	0.158389	0.850818	0.0701633	-0.561839	NaN	NaN	NaN	6	6	3	9	9	63	90515	0	42558	275660000	19	276	protein MEI2-like 5 [Lactuca sativa]	XP_023758128.1	80.936	876	79	25	1	809	1	855	0	1259	Protein MEI2-like 2 (OML2) (MEI2-like protein 2)	Q6ZI17	56.65	812	257	22	36	786	40	817
evm.model.utg11712.27	GWHPAAAA003283	evm.model.utg11712.27|evm.TU.utg11712.27|utg11712|GWHAAAA00007480.:76996-77103,	24.6593	25.3497	25.5811	25.4886	25.7579	25.67	0.699963	0.232103	0.634319	-0.442133	NaN	NaN	NaN	23	23	23	487	487	487	80688	0	32331	5121600000	220	283	protein VAC14 homolog [Lactuca sativa]	XP_023731294.1	90.759	725	45	10	1	703	1	725	0	1260	Protein VAC14 homolog	Q9ZU97	74.465	748	141	12	1	703	1	743
evm.model.utg1173.8	GWHPAAAA003338	evm.model.utg1173.8|evm.TU.utg1173.8|utg1173|GWHAAAA00022303.:34225-34414,	24.2499	24.4188	24.6161	21.841	22.3213	21.3942	3.06437	0.00354286	2.45065	2.5761	NaN	NaN	NaN	4	3	3	199	158	158	24729	0	15697	494510000	25	286	synaptobrevin, Longin-like domain protein [Artemisia annua]	PWA62140.1	96.833	221	3	2	1	217	1	221	1.53e-154	436	Vesicle-associated membrane protein 722 (AtVAMP722) (Synaptobrevin-related protein 1)	P47192	84.163	221	31	2	1	217	1	221
evm.model.utg1175.15	GWHPAAAA003378	evm.model.utg1175.15|evm.TU.utg1175.15|utg1175|GWHAAAA00002958.:64616-64753,	21.9469	21.7807	22.8233	22.5685	22.6689	23.3659	0.769831	0.196848	0.705869	-0.684134	NaN	NaN	NaN	10	10	10	286	286	286	56657	0	74037	1026100000	73	288	citrate synthase, glyoxysomal-like [Lactuca sativa]	XP_023754063.1	96.712	517	7	5	1	507	1	517	0	1006	Citrate synthase, glyoxysomal (EC 2.3.3.16) (GCS)	P49299	83.301	509	72	7	10	507	10	516
evm.model.utg1177.20	GWHPAAAA003424	evm.model.utg1177.20|evm.TU.utg1177.20|utg1177|GWHAAAA00002819.:87058-87291,	23.754	24.9996	24.6467	25.4892	25.2026	24.9136	0.839761	0.163834	0.785596	-0.735034	NaN	NaN	NaN	14	14	5	486	486	228	47117	0	31219	3051500000	105	291	pyruvate dehydrogenase E1 component subunit alpha-3, chloroplastic-like [Lactuca sativa]	XP_023754177.1	90.531	433	28	7	1	422	1	431	0	784	Pyruvate dehydrogenase E1 component subunit alpha-3, chloroplastic (EC 1.2.4.1)	O24457	79.263	434	68	9	2	422	4	428
evm.model.utg11772.18	GWHPAAAA003442	evm.model.utg11772.18|evm.TU.utg11772.18|utg11772|GWHAAAA00003629.:49727-49975,	18.1149	19.4651	19.8294	22.8115	22.1897	22.6894	2.45639	0.0114054	1.94289	-3.42708	NaN	NaN	NaN	17	17	17	235	235	235	11261	0	50895	1071800000	48	294	protein TIC110, chloroplastic [Lactuca sativa]	XP_023728814.1	91.278	1009	65	11	1	989	1	1006	0	1768	Protein TIC110, chloroplastic (Translocon at the inner envelope membrane of chloroplasts 110) (AtTIC110)	Q8LPR9	63.081	1032	336	19	1	1003	1	1016
evm.model.utg11801.5	GWHPAAAA003511	evm.model.utg11801.5|evm.TU.utg11801.5|utg11801|GWHAAAA00011415.:23192-23680,	21.7622	14.6787	22.2117	23.8042	24.3927	23.321	0.806519	0.178301	0.748846	-4.28842	NaN	NaN	NaN	11	11	11	339	339	339	62875	0	9847	1614300000	62	297	TBCC domain-containing protein 1 [Lactuca sativa]	XP_023749597.1	94.561	570	21	5	1	560	1	570	0	1096	TBCC domain-containing protein 1	Q9NVR7	30.769	247	146	4	314	554	315	542
evm.model.utg11808.9	GWHPAAAA003529	evm.model.utg11808.9|evm.TU.utg11808.9|utg11808|GWHAAAA00001462.:57865-59073:-|Frame:	20.9541	21.3967	20.9865	22.6937	22.6445	21.9109	1.96209	0.0175887	1.75477	-1.30393	NaN	NaN	NaN	8	8	8	231	231	231	46906	0	90011	813950000	49	298	uncharacterized protein LOC111912373 [Lactuca sativa]	XP_023763874.1	85.222	406	46	7	1	393	1	405	0	693	SF-assemblin	P54214	30.159	63	40	1	194	256	160	218
evm.model.utg11908.4	GWHPAAAA003695	evm.model.utg11908.4|evm.TU.utg11908.4|utg11908|GWHAAAA00014251.:15131-15223,;evm.model.utg1015.2|evm.TU.utg1015.2|utg1015|GWHAAAA00013283.:11888-12899,	21.8214	21.7026	15.2834	22.7843	23.0114	22.8876	0.693987	0.235915	0.627244	-3.29198	NaN	NaN	NaN	21	2	0	642	93	0	49623	0	22514	971670000	28	302	tubulin alpha chain-like [Cynara cardunculus var. scolymus]	XP_024977436.1	97.556	450	3	4	1	442	1	450	0	895	Tubulin alpha chain	P33629	95.556	450	12	4	1	442	1	450
evm.model.utg11913.12	GWHPAAAA003708	evm.model.utg11913.12|evm.TU.utg11913.12|utg11913|GWHAAAA00004534.:52054-53613,	27.4835	28.0031	28.2936	27.9746	27.7907	28.2715	0.112656	0.900288	0.0456185	-0.0855338	NaN	NaN	NaN	42	42	4	705	705	39	754	0	32331	41190000000	599	303	trifunctional UDP-glucose 4,6-dehydratase/UDP-4-keto-6-deoxy-D-glucose 3,5-epimerase/UDP-4-keto-L-rhamnose-reductase RHM1 [Lactuca sativa]	XP_023765550.1	94.461	668	24	7	1	655	1	668	0	1291	Trifunctional UDP-glucose 4,6-dehydratase/UDP-4-keto-6-deoxy-D-glucose 3,5-epimerase/UDP-4-keto-L-rhamnose-reductase RHM1 (Protein REPRESSOR OF LRX1 1) (Rhamnose biosynthetic enzyme 1) (AtRHM1) [Includes: UDP-glucose 4,6-dehydratase (EC 4.2.1.76);UDP-4-keto-6-deoxy-D-glucose 3,5-epimerase/UDP-4-keto-L-rhamnose 4-keto-reductase (EC 1.1.1.-) (EC 5.1.3.-)]	Q9SYM5	85.246	671	79	9	1	654	1	668
evm.model.utg11915.5	GWHPAAAA003714	evm.model.utg11915.5|evm.TU.utg11915.5|utg11915|GWHAAAA00023761.:17085-17132,	16.9194	22.2609	22.4562	22.4571	22.4865	22.7447	0.482849	0.412892	0.384164	-2.01727	NaN	NaN	NaN	8	8	8	347	347	347	34244	0	10095	641110000	41	304	uncharacterized protein LOC111878206 [Lactuca sativa]	XP_023730479.1	94.463	307	11	3	2	302	3	309	0	583	BRCA1-A complex subunit Abraxas 1 (Coiled-coil domain-containing protein 98) (Protein FAM175A)	B5X1P9	26.357	129	87	2	1	128	1	122
evm.model.utg11944.3	GWHPAAAA003760	evm.model.utg11944.3|evm.TU.utg11944.3|utg11944|GWHAAAA00012182.:37343-37483,	21.5629	21.6278	21.5875	23.2614	23.4472	23.3659	5.1886	0.003	2.52288	-1.76543	NaN	NaN	NaN	8	8	5	767	767	411	16541	0	26697	1112700000	48	307	ubiquitin-conjugating enzyme E2 variant 1D [Lactuca sativa]	XP_023735353.1	98.63	146	0	1	1	144	1	146	6.02e-102	297	Ubiquitin-conjugating enzyme E2 variant 1D (Ubc enzyme variant 1D) (Protein MMS ZWEI HOMOLOG 4)	Q9SVD7	91.096	146	11	1	1	144	1	146
evm.model.utg1195.12	GWHPAAAA003778	evm.model.utg1195.12|evm.TU.utg1195.12|utg1195|GWHAAAA00001629.:41045-43192:+|Frame:	20.9237	20.9016	17.6296	20.2126	20.6684	17.6648	0.0739164	0.942563	0.0256896	0.303066	NaN	NaN	NaN	6	6	6	169	169	169	7995	0	15707	156760000	10	309	probable endo-1,3(4)-beta-glucanase ARB_01444 [Lactuca sativa]	XP_023746396.1	87.151	716	77	7	1	701	10	725	0	1164	Probable endo-1,3(4)-beta-glucanase ARB_01444 (Endo-1,3-beta-glucanase) (Endo-1,4-beta-glucanase) (EC 3.2.1.6) (Laminarinase)	D4AZ24	25.997	727	439	33	30	681	200	902
evm.model.utg12000.19	GWHPAAAA003856	evm.model.utg12000.19|evm.TU.utg12000.19|utg12000|GWHAAAA00008900.:60636-60956,	24.0415	22.634	21.6956	23.6838	23.1305	22.5453	0.163835	0.848279	0.0714613	-0.3295	NaN	NaN	NaN	21	21	21	257	257	257	14003	0	21889	2220800000	120	314	bifunctional fucokinase/fucose pyrophosphorylase isoform X1 [Lactuca sativa]	XP_023746428.1	80.29	1035	141	22	5	981	8	1037	0	1562	Bifunctional fucokinase/fucose pyrophosphorylase (AtFKGP) [Includes: L-fucokinase (EC 2.7.1.52);Fucose-1-phosphate guanylyltransferase (EC 2.7.7.30) (GDP-fucose pyrophosphorylase)]	Q9LNJ9	66.029	1045	285	18	12	989	6	1047
evm.model.utg12011.18	GWHPAAAA003882	evm.model.utg12011.18|evm.TU.utg12011.18|utg12011|GWHAAAA00008178.:121749-123196,	20.9582	20.9227	21.6018	22.4792	22.2234	22.6008	2.17209	0.0134775	1.87039	-1.27357	NaN	NaN	NaN	10	10	10	102	102	102	12636	0	23332	491750000	34	316	trafficking protein particle complex subunit 11 [Lactuca sativa]	XP_023763383.1	79.354	1177	155	21	1	1101	1	1165	0	1744	Trafficking protein particle complex subunit 11	A6QLC7	23.077	546	331	22	556	1061	604	1100
evm.model.utg12017.5	GWHPAAAA003888	evm.model.utg12017.5|evm.TU.utg12017.5|utg12017|GWHAAAA00007777.:11708-11869,;evm.model.utg9333.4|evm.TU.utg9333.4|utg9333|GWHAAAA00004452.:29662-29780,	18.2542	21.9565	23.7255	22.4804	22.6187	23.4514	0.396342	0.530109	0.275635	-1.53809	NaN	NaN	NaN	9	9	4	238	238	128	49459	0	74936	816470000	49	317	TBC1 domain family member 22B [Helianthus annuus]	XP_022009074.1	82.403	466	31	8	1	421	1	460	0	753	TBC1 domain family member 22B	Q9NU19	45.679	324	132	6	136	418	182	502
evm.model.utg12026.12	GWHPAAAA003905	evm.model.utg12026.12|evm.TU.utg12026.12|utg12026|GWHAAAA00007201.:56797-57733,	21.7812	22.3664	21.0097	22.3766	21.2298	21.3242	0.0481356	0.961035	0.0172608	0.0755672	NaN	NaN	NaN	4	4	4	113	113	113	59254	0	36445	363730000	19	318	pectinesterase-like [Lactuca sativa]	XP_023760221.1	76.908	524	105	8	22	532	45	565	0	783	Pectinesterase 3 (PE 3) (EC 3.1.1.11) (Pectin methylesterase 3)	P83948	60.612	523	186	9	28	532	64	584
evm.model.utg12026.22	GWHPAAAA003910	evm.model.utg12026.22|evm.TU.utg12026.22|utg12026|GWHAAAA00007201.:106349-106383,	21.0913	21.6659	21.1217	21.7591	21.3438	20.6791	0.0297114	0.973883	0.0114932	0.0322997	NaN	NaN	NaN	14	14	8	129	129	88	18206	0	12966	483150000	39	319	1-phosphatidylinositol-3-phosphate 5-kinase FAB1B-like [Lactuca sativa]	XP_023734743.1	85.628	1663	144	33	1	1584	1	1647	0	2722	1-phosphatidylinositol-3-phosphate 5-kinase FAB1B (Phosphatidylinositol 3-phosphate 5-kinase) (EC 2.7.1.150) (FYVE finger-containing phosphoinositide kinase) (PIKfyve) (Phosphatidylinositol 3-phosphate 5-kinase type III) (PIPkin-III) (Type III PIP kinase) (Protein FORMS APLOID AND BINUCLEATE CELLS 1B)	Q9LUM0	57.569	1810	509	40	1	1584	1	1777
evm.model.utg12037.15	GWHPAAAA003957	evm.model.utg12037.15|evm.TU.utg12037.15|utg12037|GWHAAAA00015876.:68975-69670,;evm.model.utg30471.1|evm.TU.utg30471.1|utg30471|GWHAAAA00026859.:6736-7392,	20.1857	20.962	21.2119	21.606	21.6187	21.8324	1.32536	0.0548529	1.2608	-0.899167	NaN	NaN	NaN	10	10	10	344	344	344	48862	0	2585	431330000	28	321	probable mitochondrial saccharopine dehydrogenase-like oxidoreductase At5g39410 [Lactuca sativa]	XP_023771406.1	90.38	447	35	4	1	439	1	447	0	778	Probable mitochondrial saccharopine dehydrogenase-like oxidoreductase At5g39410 (SDH) (EC 1.-.-.-)	Q8LGI2	67.873	442	129	7	7	436	9	449
evm.model.utg12096.1	GWHPAAAA004040	evm.model.utg12096.1|evm.TU.utg12096.1|utg12096|GWHAAAA00012543.:9310-10448,	24.6724	25.4491	25.4562	24.7459	24.9016	25.0106	0.492777	0.402186	0.395573	0.306534	NaN	NaN	NaN	14	14	2	367	367	8	63236	0	31043	3594100000	115	328	uncharacterized protein LOC111911259 [Lactuca sativa]	XP_023762817.1	75.5	600	102	17	1	568	1	587	0	747	NaN	NaN	NaN	NaN	NaN	NaN	NaN	NaN	NaN	NaN
evm.model.utg12129.12	GWHPAAAA004118	evm.model.utg12129.12|evm.TU.utg12129.12|utg12129|GWHAAAA00000820.:64831-65075,	24.2508	24.3429	24.8863	24.0728	24.2471	24.582	0.317871	0.643159	0.191682	0.192699	NaN	NaN	NaN	7	7	7	712	712	712	14779	0	15362	3047000000	104	330	cytochrome b5 type 56 [Crepis alpina]	ABA54492.1	79.231	130	25	1	1	128	1	130	8.45e-71	218	Cytochrome b5	P40934	50.382	131	63	1	1	129	1	131
evm.model.utg12137.8	GWHPAAAA004128	evm.model.utg12137.8|evm.TU.utg12137.8|utg12137|GWHAAAA00029578.:36179-36633,	18.5116	18.2476	18.6781	19.9346	19.6719	21.5654	1.46518	0.043179	1.36473	-1.91153	NaN	NaN	NaN	8	8	8	204	204	204	49572	0	14264	226060000	19	331	uncharacterized protein LOC111921018 [Lactuca sativa]	XP_023772354.1	86.667	450	52	4	1	442	1	450	0	780	Phthiocerol/phthiodiolone dimycocerosyl transferase (EC 2.3.1.282) (Acyltransferase PapA5) (Phthiocerol/phthiodiolone O-acyltransferase) (Polyketide synthase-associated protein A5)	A1T9S1	25.688	109	70	3	216	319	200	302
evm.model.utg12142.5	GWHPAAAA004139	evm.model.utg12142.5|evm.TU.utg12142.5|utg12142|GWHAAAA00029363.:18042-18704,	20.9999	21.5296	20.847	24.5073	24.8316	24.5617	3.96873	0.003	2.52288	-3.50803	NaN	NaN	NaN	18	18	9	487	487	352	58941	0	32331	3146400000	127	334	probable mitochondrial-processing peptidase subunit beta, mitochondrial [Lactuca sativa]	XP_023754231.1	96.03	529	10	6	1	518	1	529	0	1034	Probable mitochondrial-processing peptidase subunit beta, mitochondrial (EC 3.4.24.64) (Beta-MPP)	Q42290	70.245	531	145	6	1	518	1	531
evm.model.utg12193.2	GWHPAAAA004211	evm.model.utg12193.2|evm.TU.utg12193.2|utg12193|GWHAAAA00015741.:8834-8916,;evm.model.utg11642.9|evm.TU.utg11642.9|utg11642|GWHAAAA00011990.:42231-42313,;evm.model.utg1504.2|evm.TU.utg1504.2|utg1504|GWHAAAA00010387.:9882-9894,	24.2882	23.5772	24.0394	25.0344	24.7346	24.9126	1.82813	0.0179401	1.74618	-0.9256	NaN	NaN	NaN	7	7	3	507	507	207	15015	0	1083	3310200000	53	274	ribosomal protein L17-like protein [Solanum tuberosum]	NP_001274965.1	98.571	140	0	1	1	138	1	140	3.88e-92	272	60S ribosomal protein L23 (Protein EMBRYO DEFECTIVE 2171)	P49690	96.429	140	3	1	1	138	1	140
evm.model.utg1232.45	GWHPAAAA004357	evm.model.utg1232.45|evm.TU.utg1232.45|utg1232|GWHAAAA00008793.:277721-277812,	23.7052	23.3389	21.8997	21.7122	22.0025	21.9234	0.922919	0.137791	0.860779	1.1019	NaN	NaN	NaN	7	7	7	85	85	85	71639	0	64647	683950000	35	343	CSC1-like protein HYP1 [Lactuca sativa]	XP_023745758.1	79.159	547	104	5	1	537	111	657	0	872	CSC1-like protein HYP1 (HYPOTHETICAL PROTEIN 1)	Q8GUH7	58.318	547	217	6	1	537	116	661
evm.model.utg1232.9	GWHPAAAA004338	evm.model.utg1232.9|evm.TU.utg1232.9|utg1232|GWHAAAA00008793.:46400-46556,;evm.model.utg241.9|evm.TU.utg241.9|utg241|GWHAAAA00006190.:46651-46870,	20.213	20.9304	21.0103	18.0901	17.9994	21.3363	0.63015	0.27361	0.562868	1.57597	NaN	NaN	NaN	2	2	2	176	176	176	18809	0	47196	95459000	10	345	cinnamoyl-CoA reductase 1-like [Lactuca sativa]	XP_023760675.1	92.353	170	10	2	1	168	159	327	7.43e-107	317	Cinnamoyl-CoA reductase 1 (AtCCR1) (EC 1.2.1.44) (Protein IRREGULAR XYLEM 4)	Q9S9N9	46.667	165	84	3	2	162	158	322
evm.model.utg1244.9	GWHPAAAA004535	evm.model.utg1244.9|evm.TU.utg1244.9|utg1244|GWHAAAA00017265.:36780-36938,	18.2809	20.8934	20.9123	21.1265	21.6545	21.4183	0.705077	0.230251	0.637798	-1.37092	NaN	NaN	NaN	6	6	6	124	124	124	63307	0	23241	301620000	14	353	elongator complex protein 3 [Lactuca sativa]	XP_023759423.1	97.163	564	6	5	1	554	1	564	0	1110	Elongator complex protein 3 (AtELP3) (EC 2.3.1.48) (Elongator component 3) (Protein ELONGATA 3) (Protein ENHANCER-OF-ASYMMETRIC-LEAVES-TWO1)	Q93ZR1	90.265	565	44	6	1	554	1	565
evm.model.utg12446.3	GWHPAAAA004555	evm.model.utg12446.3|evm.TU.utg12446.3|utg12446|GWHAAAA00010861.:9167-9484,	22.9779	23.1383	23.1508	18.4671	21.7454	21.7719	1.0378	0.109959	0.958769	2.42754	NaN	NaN	NaN	2	2	2	137	137	137	32149	0	10098	127610000	4	354	polyadenylate-binding protein RBP45-like [Lactuca sativa]	XP_023748032.1	26.033	242	144	8	37	257	135	362	6.35e-08	64.7	Polyadenylate-binding protein RBP45B (Poly(A)-binding protein RBP45B) (RNA-binding protein 45B) (AtRBP45B)	Q9SAB3	27.477	222	126	10	32	234	113	318
evm.model.utg12499.26	GWHPAAAA004675	evm.model.utg12499.26|evm.TU.utg12499.26|utg12499|GWHAAAA00007348.:138296-138382,	23.2435	23.4506	23.1279	24.4581	24.2591	23.9339	2.20118	0.0141132	1.85037	-0.943034	NaN	NaN	NaN	16	16	16	497	497	497	44409	0	14861	2439100000	129	359	obg-like ATPase 1 [Lactuca sativa]	XP_023766255.1	96.447	394	8	3	1	388	1	394	0	767	Obg-like ATPase 1 (Ribosome-binding ATPase YchF) (AtYchF1)	Q9SA73	87.089	395	43	5	1	388	1	394
evm.model.utg1254.10	GWHPAAAA004765	evm.model.utg1254.10|evm.TU.utg1254.10|utg1254|GWHAAAA00007398.:49833-50470,	23.2094	23.9276	22.6272	23.128	23.2264	23.4859	0.0216477	0.977812	0.00974464	-0.0253671	NaN	NaN	NaN	4	4	4	164	164	164	44992	0	33165	1140100000	71	366	probable transcription factor PosF21 [Lactuca sativa]	XP_023748915.1	86.462	325	22	8	1	314	1	314	0	528	Probable transcription factor PosF21 (bZIP transcription factor 59) (AtbZIP59)	Q04088	62.772	368	84	14	1	344	1	339
evm.model.utg12548.5	GWHPAAAA004775	evm.model.utg12548.5|evm.TU.utg12548.5|utg12548|GWHAAAA00013625.:17242-17362,	21.7511	19.9686	18.5373	22.2523	21.5305	21.7346	0.854031	0.159801	0.796421	-1.75348	NaN	NaN	NaN	10	10	10	319	319	319	43418	0	36662	553160000	28	367	pectin acetylesterase 8-like [Lactuca sativa]	XP_023770603.1	93.655	394	17	4	1	386	2	395	0	754	Pectin acetylesterase 8 (EC 3.1.1.-)	Q6DBP4	60.779	385	144	4	7	385	6	389
evm.model.utg12655.2	GWHPAAAA004934	evm.model.utg12655.2|evm.TU.utg12655.2|utg12655|GWHAAAA00031157.:8788-8813,	21.7246	22.8116	21.9455	22.6075	22.2634	21.3617	0.0576607	0.953397	0.0207262	0.0830332	NaN	NaN	NaN	5	5	5	446	446	446	22354	0	15706	244690000	11	372	probable NAD(P)H dehydrogenase (quinone) FQR1-like 3 [Lactuca sativa]	XP_023745004.1	94.975	199	8	1	1	197	1	199	1.13e-135	387	Probable NAD(P)H dehydrogenase (quinone) FQR1-like 3 (EC 1.6.5.2)	Q9LUX9	71.287	202	56	1	1	200	1	202
evm.model.utg12769.14	GWHPAAAA005099	evm.model.utg12769.14|evm.TU.utg12769.14|utg12769|GWHAAAA00000292.:41692-42498,;evm.model.utg4607.12|evm.TU.utg4607.12|utg4607|GWHAAAA00010254.:48583-48816,	24.6477	24.4175	24.981	24.0491	23.7271	23.6686	1.89654	0.0179355	1.74629	0.867133	NaN	NaN	NaN	8	8	5	225	225	161	5167	0	97951	2766600000	96	381	plant UBX domain-containing protein 10-like [Lactuca sativa]	XP_023733045.1	90.638	470	31	6	1	462	1	465	0	758	Plant UBX domain-containing protein 10 (PUX10)	Q9M0N1	64.108	482	150	9	1	461	1	480
evm.model.utg12786.4	GWHPAAAA005117	evm.model.utg12786.4|evm.TU.utg12786.4|utg12786|GWHAAAA00028661.:23517-23586,;evm.model.utg7133.14|evm.TU.utg7133.14|utg7133|GWHAAAA00002465.:66592-66594,	26.2372	27.1689	26.9204	25.1288	25.0003	25.1472	2.40079	0.01345	1.87128	1.6834	NaN	NaN	NaN	12	12	12	498	498	498	25075	0	14376	8586100000	189	383	hypothetical protein CUMW_127540, partial [Citrus unshiu]	GAY50550.1	97.285	221	2	2	1	217	40	260	1.22e-158	448	GTP-binding nuclear protein Ran-3 (Ras-related nuclear protein 3)	Q8H156	96.833	221	3	2	1	217	1	221
evm.model.utg12842.15	GWHPAAAA005277	evm.model.utg12842.15|evm.TU.utg12842.15|utg12842|GWHAAAA00005486.:44167-44453,	21.8511	21.8633	21.916	20.6121	21.1458	21.1508	2.13913	0.0139478	1.85549	0.907234	NaN	NaN	NaN	6	2	2	121	43	43	64518	0	25923	228850000	18	394	uncharacterized protein LOC112501804 isoform X3 [Cynara cardunculus var. scolymus]	XP_024961301.1	52.941	68	26	3	499	561	598	664	9.77e-08	67.4	D-aminoacyl-tRNA deacylase (DTD) (EC 3.1.1.96) (Gly-tRNA(Ala) deacylase) (EC 3.1.1.-)	B3QTV8	24.779	113	83	1	310	420	8	120
evm.model.utg12859.5	GWHPAAAA005298	evm.model.utg12859.5|evm.TU.utg12859.5|utg12859|GWHAAAA00023894.:15426-15646,	21.6696	20.0616	18.3329	21.3077	20.9433	20.5637	0.391968	0.537361	0.269734	-0.916854	NaN	NaN	NaN	9	4	4	484	242	242	24271	0	25075	223340000	18	395	ras-related protein RABA1c [Lactuca sativa]	XP_023752614.1	92.694	219	8	3	1	215	1	215	8.03e-143	406	Ras-related protein RABA1c (AtRABA1c)	Q9FK68	84.475	219	27	3	1	215	1	216
evm.model.utg1286.6	GWHPAAAA005299	evm.model.utg1286.6|evm.TU.utg1286.6|utg1286|GWHAAAA00024873.:29038-29116,	22.8952	23.5199	22.2977	24.6744	23.5888	23.6856	1.02348	0.113896	0.943492	-1.07867	NaN	NaN	NaN	9	9	9	494	494	494	2694	0	81673	1545900000	101	397	RNA polymerase II degradation factor 1-like isoform X2 [Lactuca sativa]	XP_023732831.1	54.671	289	72	14	1	247	1	272	1.81e-50	175	NaN	NaN	NaN	NaN	NaN	NaN	NaN	NaN	NaN	NaN
evm.model.utg12865.21	GWHPAAAA005323	evm.model.utg12865.21|evm.TU.utg12865.21|utg12865|GWHAAAA00004176.:81527-81643,;evm.model.utg1939.12|evm.TU.utg1939.12|utg1939|GWHAAAA00001368.:26248-26364,	21.7624	21.7071	17.8614	24.0566	23.5013	23.4721	1.16481	0.0825705	1.08318	-3.23305	NaN	NaN	NaN	8	8	1	406	406	77	3396	0	20741	1692700000	54	398	cytochrome c1-2, heme protein, mitochondrial-like [Cynara cardunculus var. scolymus]	XP_024977925.1	92.903	310	16	3	1	304	1	310	0	589	Cytochrome c1-1, heme protein, mitochondrial (Complex III subunit 4-1) (Complex III subunit IV-1) (Cytochrome b-c1 complex subunit 4-1) (Ubiquinol-cytochrome-c reductase complex cytochrome c1 subunit 1) (Cytochrome c-1-1)	P25076	89.643	280	23	3	31	304	41	320
evm.model.utg12869.1	GWHPAAAA005330	evm.model.utg12869.1|evm.TU.utg12869.1|utg12869|GWHAAAA00013357.:5191-5397,;evm.model.utg1548.5|evm.TU.utg1548.5|utg1548|GWHAAAA00007399.:30317-30523,	24.543	24.5709	24.2247	25.0944	24.3981	24.9993	0.71849	0.225144	0.64754	-0.3844	NaN	NaN	NaN	7	6	6	692	615	615	14835	0	12877	5802500000	120	399	dehydrin Xero 1-like [Lactuca sativa]	XP_023764814.1	73.154	149	31	6	1	141	1	148	5.48e-51	168	Dehydrin Xero 1	P25863	63.529	85	29	2	58	140	43	127
evm.model.utg12950.4	GWHPAAAA005487	evm.model.utg12950.4|evm.TU.utg12950.4|utg12950|GWHAAAA00028280.:12868-13192,	22.1116	22.617	17.9227	23.3516	23.359	23.3012	0.758252	0.199311	0.700469	-2.45351	NaN	NaN	NaN	7	7	7	216	216	216	49039	0	15505	861350000	27	404	protein disulfide isomerase-like 2-3 [Lactuca sativa]	XP_023756424.1	92.18	422	24	5	32	445	19	439	0	755	Protein disulfide isomerase-like 2-3 (OsPDIL2-3) (EC 5.3.4.1) (Protein disulfide isomerase-like 5-1) (OsPDIL5-1)	Q67UF5	75.181	415	89	5	38	438	21	435
evm.model.utg12954.3	GWHPAAAA005494	evm.model.utg12954.3|evm.TU.utg12954.3|utg12954|GWHAAAA00027982.:4236-4255,	25.1286	24.4071	24.3099	23.5847	23.52	23.6107	1.79913	0.0193064	1.7143	1.0434	NaN	NaN	NaN	9	9	9	456	456	456	24733	0	68605	2503200000	119	405	uncharacterized protein LOC111898562 [Lactuca sativa]	XP_023750226.1	81.9	221	36	3	1	218	1	220	9.05e-125	361	Lecithin retinol acyltransferase (EC 2.3.1.135) (Phosphatidylcholine--retinol O-acyltransferase)	O95237	28.777	139	64	6	30	160	60	171
evm.model.utg12956.11	GWHPAAAA005502	evm.model.utg12956.11|evm.TU.utg12956.11|utg12956|GWHAAAA00008040.:59598-59648,	16.3943	21.9449	21.9654	22.6744	21.2139	21.6276	0.383863	0.550231	0.259455	-1.7371	NaN	NaN	NaN	10	10	10	259	259	259	70348	0	38529	379780000	24	406	5'-nucleotidase domain-containing protein 4 [Lactuca sativa]	XP_023765758.1	90.69	623	37	9	1	605	1	620	0	1122	Cytosolic purine 5'-nucleotidase (EC 3.1.3.5) (Cytosolic 5'-nucleotidase II)	Q54XC1	28.016	514	289	12	127	591	95	576
evm.model.utg13090.2	GWHPAAAA005760	evm.model.utg13090.2|evm.TU.utg13090.2|utg13090|GWHAAAA00009371.:9745-10665:+|Frame:	23.4022	23.0981	24.1294	24.0618	24.3451	24.4283	1.0616	0.105441	0.97699	-0.735167	NaN	NaN	NaN	13	13	3	631	631	124	31917	0	20231	1914600000	65	417	probable 3-hydroxyisobutyrate dehydrogenase-like 3, mitochondrial [Lactuca sativa]	XP_023730250.1	92.81	306	16	3	1	300	1	306	0	561	Probable 3-hydroxyisobutyrate dehydrogenase-like 3, mitochondrial (HIBADH-like) (EC 1.1.1.31)	Q949M8	57.377	305	114	5	1	299	22	316
evm.model.utg13096.10	GWHPAAAA005779	evm.model.utg13096.10|evm.TU.utg13096.10|utg13096|GWHAAAA00009030.:30711-30817,	23.1242	15.433	21.7446	19.7503	21.1053	20.9517	0.0731594	0.94207	0.0259168	-0.501833	NaN	NaN	NaN	4	4	4	239	239	239	31018	0	51073	449500000	39	419	ATP-dependent Clp protease proteolytic subunit 5, chloroplastic-like [Helianthus annuus]	XP_021987699.1	90.345	290	19	3	1	281	1	290	0	534	ATP-dependent Clp protease proteolytic subunit 5, chloroplastic (EC 3.4.21.92) (Endopeptidase ClpP5) (nClpP5) (nClpP1)	Q9S834	78.859	298	46	6	1	281	1	298
evm.model.utg13122.2	GWHPAAAA005816	evm.model.utg13122.2|evm.TU.utg13122.2|utg13122|GWHAAAA00027275.:14835-14986,	26.7904	26.2266	25.9747	25.5805	26.3258	25.3256	0.694139	0.236213	0.626696	0.586601	NaN	NaN	NaN	13	13	13	657	657	657	28123	0	17192	8438500000	196	421	probable 6-phosphogluconolactonase 4, chloroplastic [Lactuca sativa]	XP_023744800.1	88.048	251	26	2	1	247	1	251	9.84e-160	452	6-phosphogluconolactonase 3, chloroplastic (6PGL3) (EC 3.1.1.31) (Protein EMBRYO DEFECTIVE 2024)	Q84WW2	59.671	243	91	3	9	247	86	325
evm.model.utg1314.11	GWHPAAAA005844	evm.model.utg1314.11|evm.TU.utg1314.11|utg1314|GWHAAAA00003666.:44226-44340,	19.9472	20.3018	19.5923	16.0479	18.5746	18.2212	1.33715	0.0537695	1.26946	2.33256	NaN	NaN	NaN	2	2	2	7	7	7	36081	93853	31655	24415000	2	424	vestitone reductase-like [Lactuca sativa]	XP_023759747.1	76.667	330	67	7	1	321	1	329	8.39e-175	496	Vestitone reductase (EC 1.1.1.348)	Q40316	50.621	322	148	7	2	316	4	321
evm.model.utg1314.20	GWHPAAAA005853	evm.model.utg1314.20|evm.TU.utg1314.20|utg1314|GWHAAAA00003666.:82623-83848,	21.1263	21.3058	21.0772	22.3781	22.5982	22.7217	3.47571	0.003	2.52288	-1.39623	NaN	NaN	NaN	18	18	15	136	136	117	19642	0	59595	692520000	48	426	brefeldin A-inhibited guanine nucleotide-exchange protein 3-like [Lactuca sativa]	XP_023759790.1	87.556	1792	152	26	1	1729	1	1784	0	3070	Brefeldin A-inhibited guanine nucleotide-exchange protein 2 (BIG2) (ARF guanine-nucleotide exchange factor BIG2)	Q9LZX8	68.325	1809	477	31	1	1729	1	1793
evm.model.utg1314.7	GWHPAAAA005840	evm.model.utg1314.7|evm.TU.utg1314.7|utg1314|GWHAAAA00003666.:24119-24141,	26.4087	25.306	25.796	25.4718	26.0417	26.0031	0.00174319	0.999597	0.000175056	-0.00196648	NaN	NaN	NaN	7	7	2	49	49	192	17038	0	17632	11760000000	192	429	40S ribosomal protein S13 [Lactuca sativa]	XP_023729258.1	97.351	151	2	1	1	149	1	151	7.22e-101	295	40S ribosomal protein S13	P62302	95.333	150	5	1	1	148	1	150
evm.model.utg1316.12	GWHPAAAA005880	evm.model.utg1316.12|evm.TU.utg1316.12|utg1316|GWHAAAA00003535.:53595-53732,	24.3835	24.9003	23.4953	23.9556	23.8026	23.5648	0.497708	0.397785	0.400352	0.485366	NaN	NaN	NaN	5	5	4	534	534	319	12947	0	13893	2524300000	93	430	thioredoxin H-type 1-like [Lactuca sativa]	XP_023733778.1	72.414	116	29	2	1	114	1	115	9.3e-52	168	Thioredoxin H1 (AtTrxh1) (Thioredoxin 1) (AtTRX1)	P29448	64.912	114	38	1	1	112	1	114
evm.model.utg13160.2	GWHPAAAA005882	evm.model.utg13160.2|evm.TU.utg13160.2|utg13160|GWHAAAA00005289.:20337-20683,	21.5129	22.6325	23.2127	22.2496	22.0394	22.2948	0.196391	0.809585	0.0917375	0.2581	NaN	NaN	NaN	1	1	1	52	52	52	35797	0	20782	616360000	31	431	F-box protein SKIP19-like [Lactuca sativa]	XP_023732906.1	54.603	315	114	7	5	292	3	315	9.97e-100	305	F-box protein SKIP19 (F-box/LRR-repeat protein 20) (SKP1-interacting partner 19)	Q9M0U9	39.13	299	165	9	6	295	2	292
evm.model.utg13167.23	GWHPAAAA005889	evm.model.utg13167.23|evm.TU.utg13167.23|utg13167|GWHAAAA00014184.:105295-105792,	19.8429	19.1413	19.6672	20.9655	20.2862	20.2438	1.40351	0.049328	1.30691	-0.948033	NaN	NaN	NaN	4	4	4	146	146	146	55282	0	12568	260030000	16	433	la-related protein 1C-like isoform X1 [Lactuca sativa]	XP_023739559.1	77.922	539	66	16	1	503	1	522	0	738	La-related protein 1C (AtLARP1c)	Q94K80	35.433	508	254	24	16	498	30	488
evm.model.utg13200.1	GWHPAAAA005970	evm.model.utg13200.1|evm.TU.utg13200.1|utg13200|GWHAAAA00002637.:26300-27734,	29.0522	29.0814	28.9478	28.6988	28.403	28.5359	2.15104	0.0143214	1.84401	0.481234	NaN	NaN	NaN	27	27	27	664	664	664	5768	0	32331	69736000000	763	436	uncharacterized protein LOC111906258 isoform X2 [Lactuca sativa]	XP_023757787.1	45.604	182	88	3	140	319	537	709	1.88e-28	130	Nucleoporin nup61 (Nuclear pore protein nup61)	Q9USL4	27.976	168	87	7	291	429	69	231
evm.model.utg13202.4	GWHPAAAA005972	evm.model.utg13202.4|evm.TU.utg13202.4|utg13202|GWHAAAA00012059.:25040-25099,	23.6276	24.4136	21.647	22.3131	22.383	16.8343	0.605058	0.29149	0.535376	2.71928	NaN	NaN	NaN	23	6	6	695	212	212	41692	0	37191	883250000	30	437	actin-2-like [Lactuca sativa]	XP_023730591.1	96.286	377	8	3	1	371	1	377	0	744	Actin	O81221	93.899	377	17	3	1	371	1	377
evm.model.utg13269.5	GWHPAAAA006087	evm.model.utg13269.5|evm.TU.utg13269.5|utg13269|GWHAAAA00007780.:29352-29399,	24.2783	23.8566	24.4094	26.3263	25.3941	25.3514	1.86411	0.0183804	1.73565	-1.50917	NaN	NaN	NaN	8	8	8	479	479	479	26292	0	12508	7036700000	129	441	uncharacterized protein LOC111905663 [Lactuca sativa]	XP_023757125.1	78.243	239	47	3	1	234	1	239	4.29e-131	378	Protein usf	P46209	31.797	217	127	9	28	234	25	230
evm.model.utg13311.4	GWHPAAAA006152	evm.model.utg13311.4|evm.TU.utg13311.4|utg13311|GWHAAAA00005290.:27154-27184,	24.8445	23.9791	23.8228	25.2024	25.1913	24.7785	1.14104	0.0886084	1.05253	-0.841934	NaN	NaN	NaN	18	18	18	423	423	423	56287	0	13592	4326100000	149	446	vacuolar fusion protein CCZ1 homolog B isoform X1 [Lactuca sativa]	XP_023769158.1	86.627	501	50	7	1	492	1	493	0	866	Vacuolar fusion protein CCZ1 homolog B	C0Z274	63.281	512	150	11	1	492	1	494
evm.model.utg13325.5	GWHPAAAA006175	evm.model.utg13325.5|evm.TU.utg13325.5|utg13325|GWHAAAA00013694.:20210-20321,	21.6887	20.6726	20.812	21.3185	17.6257	20.9131	0.38377	0.549514	0.260021	1.10533	NaN	NaN	NaN	6	1	1	297	81	81	24377	0	14271	286960000	11	449	60S ribosomal protein L19-1-like [Cynara cardunculus var. scolymus]	XP_024981148.1	96.19	210	3	3	1	205	1	210	7.71e-137	390	60S ribosomal protein L19-2	Q9LUQ6	84.058	207	29	2	1	205	1	205
evm.model.utg13337.2	GWHPAAAA006190	evm.model.utg13337.2|evm.TU.utg13337.2|utg13337|GWHAAAA00003497.:14038-14673,	24.4133	24.2353	24.8521	24.1656	23.8609	23.0807	1.00789	0.117691	0.929257	0.797833	NaN	NaN	NaN	22	4	4	615	123	123	46914	0	157	3411100000	82	450	eukaryotic initiation factor 4A-8 [Lactuca sativa]	XP_023744473.1	97.337	413	3	4	1	405	1	413	0	810	Eukaryotic initiation factor 4A-8 (eIF-4A-8) (EC 3.6.4.13) (ATP-dependent RNA helicase eIF4A-8)	P41381	92.252	413	24	4	1	405	1	413
evm.model.utg13348.5	GWHPAAAA006225	evm.model.utg13348.5|evm.TU.utg13348.5|utg13348|GWHAAAA00002850.:22419-22652,	28.2908	28.4316	28.2231	27.6459	27.9738	27.8567	1.89775	0.0180519	1.74348	0.4897	NaN	NaN	NaN	40	40	20	645	645	37	88774	0	32331	36182000000	703	451	oxidosqualene cyclase 2 [Taraxacum kok-saghyz]	AXU93518.1	95.844	770	18	7	1	756	1	770	0	1519	Dammarenediol II synthase (Dammarenediol synthase) (PgDDS) (EC 4.2.1.125)	Q08IT1	71.842	760	194	7	16	755	6	765
evm.model.utg1343.5	GWHPAAAA006348	evm.model.utg1343.5|evm.TU.utg1343.5|utg1343|GWHAAAA00020704.:31071-31511:+|Frame:	24.895	24.5327	24.8089	25.2091	25.1185	24.7989	0.830561	0.167951	0.774817	-0.296633	NaN	NaN	NaN	7	7	5	466	466	342	16279	0	92937	6601600000	119	456	ribosomal protein L15 [Artemisia annua]	PWA46089.1	94.521	146	6	1	1	144	1	146	1.45e-94	278	60S ribosomal protein L27a-3	P49637	81.507	146	25	1	1	144	1	146
evm.model.utg1343.7	GWHPAAAA006350	evm.model.utg1343.7|evm.TU.utg1343.7|utg1343|GWHAAAA00020704.:46491-46674,;evm.model.utg6849.60|evm.TU.utg6849.60|utg6849|GWHAAAA00001450.:297347-297481,	21.2539	23.4765	22.7666	22.044	22.0123	21.483	0.407049	0.517753	0.285877	0.652566	NaN	NaN	NaN	9	9	8	186	186	165	85119	0	30899	553360000	41	457	uncharacterized protein LOC111887425 [Lactuca sativa]	XP_023739359.1	94.308	773	17	9	1	748	1	771	0	1480	Copper methylamine oxidase (EC 1.4.3.21) (MAOXII) (Primary amine oxidase)	Q07123	40.39	666	325	17	72	715	14	629
evm.model.utg13455.8	GWHPAAAA006396	evm.model.utg13455.8|evm.TU.utg13455.8|utg13455|GWHAAAA00005810.:34990-35939,	21.3726	22.0675	21.4595	21.0259	21.1142	20.9769	1.2549	0.0649167	1.18764	0.594199	NaN	NaN	NaN	6	6	6	179	179	179	54064	0	24358	340940000	27	460	UDP-glycosyltransferase 85C2-like [Lactuca sativa]	XP_023755989.1	84.31	478	65	5	4	473	7	482	0	832	UDP-glycosyltransferase 85C2 (EC 2.4.1.-)	Q6VAB0	66.875	480	150	6	1	473	4	481
evm.model.utg13456.12	GWHPAAAA006399	evm.model.utg13456.12|evm.TU.utg13456.12|utg13456|GWHAAAA00005749.:53030-53470,;evm.model.utg11800.2|evm.TU.utg11800.2|utg11800|GWHAAAA00011474.:9572-10018,	22.7238	22.7628	22.8463	22.1366	22.8856	22.1543	0.705311	0.230039	0.638199	0.385467	NaN	NaN	NaN	11	11	11	265	265	265	6486	0	35375	881230000	50	462	phosphatidylinositol 3,4,5-trisphosphate 3-phosphatase and protein-tyrosine-phosphatase PTEN2A [Lactuca sativa]	XP_023754731.1	87.14	591	40	12	1	578	1	568	0	993	Phosphatidylinositol 3,4,5-trisphosphate 3-phosphatase and protein-tyrosine-phosphatase PTEN2A (EC 3.1.3.48) (EC 3.1.3.67) (Protein PHOSPHATASE AND TENSIN HOMOLOG 2-a) (AtPTEN2) (AtPTEN2a)	Q9LT75	67.291	587	144	15	30	578	35	611
evm.model.utg13491.7	GWHPAAAA006454	evm.model.utg13491.7|evm.TU.utg13491.7|utg13491|GWHAAAA00022872.:29628-29642,	22.4483	22.9866	23.6061	21.7791	21.0964	21.8715	1.58606	0.0290806	1.5364	1.43133	NaN	NaN	NaN	8	6	4	168	122	78	94636	0	25385	424940000	13	464	hypothetical protein LSAT_2X91901 [Lactuca sativa]	PLY77761.1	80.931	666	65	14	214	825	1	658	0	1033	Serine/threonine-protein kinase fray2 (EC 2.7.11.1) (STE20-like kinase fray2)	Q551H4	50.82	305	110	6	213	480	56	357
evm.model.utg13499.16	GWHPAAAA006477	evm.model.utg13499.16|evm.TU.utg13499.16|utg13499|GWHAAAA00022245.:83387-83641,	21.6416	17.7398	22.3868	23.3631	23.4356	22.4939	0.785986	0.18829	0.725173	-2.50812	NaN	NaN	NaN	7	7	5	275	275	197	35819	0	96899	1037400000	55	465	very-long-chain 3-oxoacyl-CoA reductase 1-like [Lactuca sativa]	XP_023745267.1	93.125	320	16	3	1	314	1	320	0	600	Very-long-chain 3-oxoacyl-CoA reductase 1 (EC 1.1.1.330) (Beta-ketoacyl reductase 1) (AtKCR1) (Protein GLOSSY 8) (gl8At)	Q8L9C4	64.103	312	106	3	9	314	7	318
evm.model.utg13524.6	GWHPAAAA006532	evm.model.utg13524.6|evm.TU.utg13524.6|utg13524|GWHAAAA00011251.:29734-29907,	19.9597	21.5114	18.1505	20.5029	20.4042	19.9857	0.161821	0.851652	0.0697378	-0.423728	NaN	NaN	NaN	7	7	7	103	103	103	8868	0	1243	252540000	21	468	phosphoinositide phosphatase SAC4-like [Lactuca sativa]	XP_023756548.1	80.123	815	99	21	1	759	1	808	0	1239	Phosphoinositide phosphatase SAC4 (AtSAC4) (EC 3.1.3.-) (Phosphatidylinositol 3,5-bisphosphate 5-phosphatase SAC4) (Protein SUPPRESSOR OF ACTIN 4) (SAC domain protein 4)	Q7XZU1	53.423	818	275	19	43	759	19	831
evm.model.utg13527.6	GWHPAAAA006535	evm.model.utg13527.6|evm.TU.utg13527.6|utg13527|GWHAAAA00001529.:26438-27046,	17.6218	16.9317	18.3523	19.1676	18.849	18.7759	1.41188	0.0497561	1.30315	-1.29556	NaN	NaN	NaN	3	3	3	7	7	7	56826	0	42552	65470000	9	469	cytochrome P450 71A1-like [Lactuca sativa]	XP_023738573.1	81.933	476	77	5	23	490	31	505	0	793	Cytochrome P450 83B1 (EC 1.14.14.45) (Protein ALTERED TRYPTOPHAN REGULATION 4) (Protein RED ELONGATED 1) (Protein SUPERROOT 2)	O65782	46.465	495	247	9	3	484	4	493
evm.model.utg13572.7	GWHPAAAA006586	evm.model.utg13572.7|evm.TU.utg13572.7|utg13572|GWHAAAA00008182.:33182-33313,	24.4389	23.6887	23.6858	23.9276	23.5264	24.0703	0.117349	0.895607	0.0478825	0.0963669	NaN	NaN	NaN	9	7	7	243	209	209	49123	0	71346	2292100000	75	471	vacuolar protein sorting-associated protein 27-like [Helianthus annuus]	XP_022022276.1	59.259	513	110	17	1	437	1	490	1.2e-152	451	NaN	NaN	NaN	NaN	NaN	NaN	NaN	NaN	NaN	NaN
evm.model.utg13573.3	GWHPAAAA006589	evm.model.utg13573.3|evm.TU.utg13573.3|utg13573|GWHAAAA00017351.:5133-5192,;evm.model.utg6952.22|evm.TU.utg6952.22|utg6952|GWHAAAA00013892.:111513-111572,;evm.model.utg13573.4|evm.TU.utg13573.4|utg13573|GWHAAAA00017351.:7940-8079,	26.1592	27.102	26.0512	25.798	26.4489	26.0761	0.358442	0.592612	0.22723	0.3298	NaN	NaN	NaN	20	20	3	58	58	101	48207	0	32331	7671000000	208	472	sucrose-phosphatase 2-like [Lactuca sativa]	XP_023751423.1	86.321	424	50	4	1	416	1	424	0	745	Sucrose-phosphatase 2 (NtSPP2) (EC 3.1.3.24)	Q5IH13	69.647	425	120	5	1	416	1	425
evm.model.utg13591.3	GWHPAAAA006637	evm.model.utg13591.3|evm.TU.utg13591.3|utg13591|GWHAAAA00026504.:22675-22734,	21.307	21.4098	21.7304	20.9761	21.4342	21.2979	0.590766	0.301263	0.521054	0.246333	NaN	NaN	NaN	8	8	8	291	291	291	43423	0	57238	329860000	28	474	uncharacterized protein LOC110930580 isoform X1 [Helianthus annuus]	XP_022029602.1	86.398	397	48	3	3	393	2	398	0	682	Transaldolase (EC 2.2.1.2)	Q21ZD6	34.251	327	193	7	64	384	2	312
evm.model.utg13679.4	GWHPAAAA006745	evm.model.utg13679.4|evm.TU.utg13679.4|utg13679|GWHAAAA00001334.:27934-28293,	25.2898	25.846	25.2688	24.4301	24.734	24.3926	1.91861	0.0186577	1.72914	0.949301	NaN	NaN	NaN	14	14	14	39	39	39	49755	0	15527	3508400000	143	479	adenylyltransferase and sulfurtransferase MOCS3 [Lactuca sativa]	XP_023751220.1	87.174	460	47	5	1	448	1	460	0	800	Adenylyltransferase and sulfurtransferase MOCS3 (Molybdenum cofactor synthesis protein 3) [Includes: Molybdopterin-synthase adenylyltransferase (EC 2.7.7.80) (Adenylyltransferase MOCS3) (Sulfur carrier protein MOCS2A adenylyltransferase);Molybdopterin-synthase sulfurtransferase (EC 2.8.1.11) (Sulfur carrier protein MOCS2A sulfurtransferase) (Sulfurtransferase 13) (AtStr13) (Sulfurtransferase MOCS…	Q9ZNW0	67.949	468	126	7	1	448	1	464
evm.model.utg13694.8	GWHPAAAA006780	evm.model.utg13694.8|evm.TU.utg13694.8|utg13694|GWHAAAA00010011.:59141-61237,	24.9858	24.4455	23.8978	25.2755	25.6544	25.5245	1.4523	0.0442553	1.35403	-1.04177	NaN	NaN	NaN	32	32	13	297	297	121	16823	0	25967	5316400000	230	480	ABC transporter C family member 4-like [Lactuca sativa]	XP_023772847.1	84.631	1516	186	22	1	1471	1	1514	0	2493	ABC transporter C family member 4 (ABC transporter ABCC.4) (AtABCC4) (EC 7.6.2.2) (ATP-energized glutathione S-conjugate pump 4) (Glutathione S-conjugate-transporting ATPase 4) (Multidrug resistance-associated protein 4)	Q7DM58	65.703	1522	453	25	5	1471	6	1513
evm.model.utg13694.9	GWHPAAAA006781	evm.model.utg13694.9|evm.TU.utg13694.9|utg13694|GWHAAAA00010011.:69296-69476,	26.155	25.2976	24.6153	25.8637	25.4814	24.9825	0.0583582	0.956956	0.019108	-0.0865669	NaN	NaN	NaN	7	7	7	602	602	602	17428	0	2475	23029000000	226	481	universal stress protein PHOS34 [Lactuca sativa]	XP_023772845.1	92.025	163	9	2	1	159	1	163	1.24e-102	300	Universal stress protein A-like protein	Q8LGG8	29.371	143	82	5	22	154	30	163
evm.model.utg137.5	GWHPAAAA006792	evm.model.utg137.5|evm.TU.utg137.5|utg137|GWHAAAA00003662.:20742-22493:+|Frame:;evm.model.utg4324.3|evm.TU.utg4324.3|utg4324|GWHAAAA00018045.:6010-6975:+|Frame:	19.8549	20.0096	18.6514	18.9343	18.5774	18.4808	0.867948	0.154111	0.812166	0.841133	NaN	NaN	NaN	2	2	2	48	48	48	6621	40089	26109	41849000	2	482	heat shock cognate 70 kDa protein-like [Glycine soja]	XP_028212815.1	45.89	146	70	3	387	528	407	547	2.33e-21	109	Probable mediator of RNA polymerase II transcription subunit 37e (Heat shock 70 kDa protein 1) (Heat shock cognate 70 kDa protein 1) (Heat shock cognate protein 70-1) (AtHsc70-1) (Heat shock protein 70-1) (AtHsp70-1) (Protein EARLY-RESPONSIVE TO DEHYDRATION 2)	P22953	53.933	89	38	2	472	558	531	618
evm.model.utg13767.9	GWHPAAAA006913	evm.model.utg13767.9|evm.TU.utg13767.9|utg13767|GWHAAAA00024512.:48897-48934,;evm.model.utg516.11|evm.TU.utg516.11|utg516|GWHAAAA00016317.:35239-35350,	20.2164	18.9612	16.1262	20.9287	21.067	21.582	1.0571	0.106226	0.973769	-2.75796	NaN	NaN	NaN	3	3	3	32	32	32	11095	0	34276	463960000	17	487	cytochrome c oxidase subunit 6a, mitochondrial-like [Lactuca sativa]	XP_023751876.1	96	100	4	0	1	100	1	100	1.42e-65	201	Cytochrome c oxidase subunit 6a, mitochondrial (AtCOX6a)	Q9T070	64.286	98	33	2	1	97	1	97
evm.model.utg13797.22	GWHPAAAA006970	evm.model.utg13797.22|evm.TU.utg13797.22|utg13797|GWHAAAA00003203.:67115-67333,	27.0345	27.2973	26.5269	28.3266	27.3674	27.6844	1.09217	0.100778	0.996634	-0.8399	NaN	NaN	NaN	20	20	14	602	602	423	50507	0	32331	16514000000	219	493	26S proteasome non-ATPase regulatory subunit 12 homolog A-like [Lactuca sativa]	XP_023765154.1	93.424	441	21	4	1	433	1	441	0	840	26S proteasome non-ATPase regulatory subunit 12 homolog A (26S proteasome regulatory subunit RPN5a) (AtRPN5a) (26S proteasome regulatory subunit p55 homolog A) (Protein EMBRYO DEFECTIVE 2107) (Protein MARIPOSA)	Q9FIB6	79.138	441	84	4	1	433	1	441
evm.model.utg13798.2	GWHPAAAA006972	evm.model.utg13798.2|evm.TU.utg13798.2|utg13798|GWHAAAA00022327.:9524-10260,;evm.model.utg4058.8|evm.TU.utg4058.8|utg4058|GWHAAAA00031142.:45958-46694,	22.6274	22.5477	22.9501	23.6469	23.0672	22.9716	0.999027	0.118614	0.925864	-0.520166	NaN	NaN	NaN	7	7	7	305	305	305	40957	0	26519	1128000000	76	495	vacuolar protein sorting-associated protein 28 homolog 2-like [Lactuca sativa]	XP_023773094.1	93.269	208	10	2	154	357	1	208	1.02e-136	397	Vacuolar protein sorting-associated protein 28 homolog 2	Q9S9T7	83.732	209	30	2	154	358	2	210
evm.model.utg1380.11	GWHPAAAA006982	evm.model.utg1380.11|evm.TU.utg1380.11|utg1380|GWHAAAA00008794.:72173-72177,	27.4216	27.5909	27.4612	27.1464	27.4711	27.3508	0.714972	0.22831	0.641475	0.168467	NaN	NaN	NaN	8	8	8	46	46	46	23694	0	32007	20617000000	197	496	uncharacterized protein Os08g0359500 [Lactuca sativa]	XP_023771886.1	87.111	225	20	3	1	217	1	224	1.18e-85	262	Uncharacterized protein OsI_027940	P0C8Z0	70.229	131	32	3	1	127	1	128
evm.model.utg1380.2	GWHPAAAA006975	evm.model.utg1380.2|evm.TU.utg1380.2|utg1380|GWHAAAA00008794.:29249-30072,	19.6905	19.7833	19.7374	17.9982	20.0784	17.8834	0.691299	0.236947	0.625349	1.08374	NaN	NaN	NaN	2	2	2	32	32	32	85394	93327	30901	70763000	7	497	autophagy-related protein 18a-like [Lactuca sativa]	XP_023771615.1	84.848	462	44	9	307	742	19	480	0	767	Autophagy-related protein 18a (AtATG18a) (Protein PEROXISOME UNUSUAL POSITIONING 2)	Q93VB2	64.565	460	119	11	292	742	1	425
evm.model.utg1380.5	GWHPAAAA006978	evm.model.utg1380.5|evm.TU.utg1380.5|utg1380|GWHAAAA00008794.:42289-42394,	20.8072	20.479	20.4725	20.5516	19.7276	20.4455	0.540845	0.349421	0.456651	0.344667	NaN	NaN	NaN	3	3	3	28	28	28	18199	0	64561	287980000	27	498	universal stress protein PHOS34-like [Lactuca sativa]	XP_023771614.1	91.447	152	11	1	8	157	56	207	3.09e-93	278	Universal stress protein Rv2026c (USP Rv2026c)	P9WFD1	29.825	171	100	6	1	164	1	158
evm.model.utg1390.5	GWHPAAAA007098	evm.model.utg1390.5|evm.TU.utg1390.5|utg1390|GWHAAAA00017398.:29768-29881,	23.696	24.0621	23.9601	23.8491	23.2325	23.8974	0.44007	0.470626	0.327324	0.2464	NaN	NaN	NaN	12	12	12	399	399	399	53162	0	94029	1144900000	75	501	NADP-dependent glyceraldehyde-3-phosphate dehydrogenase [Lactuca sativa]	XP_023733826.1	96.976	496	7	4	1	488	1	496	0	971	NADP-dependent glyceraldehyde-3-phosphate dehydrogenase (EC 1.2.1.9) (Glyceraldehyde-3-phosphate dehydrogenase [NADP(+)]) (Non-phosphorylating glyceraldehyde 3-phosphate dehydrogenase) (Triosephosphate dehydrogenase) (nr-G3PDH)	Q9SNX8	90.121	496	41	4	1	488	1	496
evm.model.utg13951.4	GWHPAAAA007199	evm.model.utg13951.4|evm.TU.utg13951.4|utg13951|GWHAAAA00012360.:14654-14725,	19.7772	18.2243	17.2827	20.5305	20.2396	20.1443	1.19774	0.076922	1.11395	-1.87672	NaN	NaN	NaN	6	6	6	289	289	289	27223	0	73858	178390000	13	508	proteasome subunit alpha type-3 [Lactuca sativa]	XP_023741353.1	97.992	249	1	2	1	245	1	249	9.75e-177	494	Proteasome subunit alpha type-3 (EC 3.4.25.1) (20S proteasome alpha subunit G-1) (DiDi 17A-2a) (Proteasome component 8) (Proteasome subunit alpha type-7)	O23715	87.149	249	28	2	1	245	1	249
evm.model.utg13992.4	GWHPAAAA007240	evm.model.utg13992.4|evm.TU.utg13992.4|utg13992|GWHAAAA00010062.:21472-22754,	18.4267	20.7192	21.6602	21.2017	21.1211	20.8885	0.344182	0.604648	0.218497	-0.801743	NaN	NaN	NaN	8	8	8	163	163	163	62432	0	17556	400400000	35	510	uncharacterized protein LOC111903729 [Lactuca sativa]	XP_023755254.1	90.395	583	27	9	1	565	1	572	0	974	Probable transcription factor PosF21 (bZIP transcription factor 59) (AtbZIP59)	Q04088	44.322	273	109	6	265	535	93	324
evm.model.utg13993.16	GWHPAAAA007251	evm.model.utg13993.16|evm.TU.utg13993.16|utg13993|GWHAAAA00010013.:71243-71695,	20.5071	19.7102	20.0539	21.5505	20.0455	20.3489	0.469856	0.426749	0.369827	-0.557901	NaN	NaN	NaN	2	2	2	9	9	9	29793	9574	34292	154220000	6	511	caffeoylshikimate esterase-like [Lactuca sativa]	XP_023761787.1	90.226	266	20	3	1	262	64	327	2.92e-174	493	Caffeoylshikimate esterase (EC 3.1.1.-) (Lysophospholipase 2) (LysoPL2)	Q9C942	66.292	267	82	4	1	263	69	331
evm.model.utg13993.19	GWHPAAAA007252	evm.model.utg13993.19|evm.TU.utg13993.19|utg13993|GWHAAAA00010013.:92762-93554,	22.4799	17.2367	22.7005	20.9923	21.1623	20.8731	0.0386577	0.972498	0.0121113	-0.20354	NaN	NaN	NaN	6	6	6	189	189	189	63814	0	14744	449360000	17	512	calcium-dependent protein kinase 1-like [Lactuca sativa]	XP_023759641.1	93.695	571	24	6	1	561	1	569	0	1095	Calcium-dependent protein kinase 1 (AtCDPK 1) (CDPK 1) (EC 2.7.11.1) (Calcium-dependent protein kinase isoform AK1)	Q06850	73.813	611	103	14	1	556	1	609
evm.model.utg13993.3	GWHPAAAA007242	evm.model.utg13993.3|evm.TU.utg13993.3|utg13993|GWHAAAA00010013.:15499-15645,	25.7254	26.1622	25.9264	26.2986	26.479	26.691	1.50356	0.038371	1.416	-0.551533	NaN	NaN	NaN	7	7	7	315	315	315	51664	0	32331	10418000000	188	513	caffeoylshikimate esterase-like [Lactuca sativa]	XP_023761792.1	70.516	407	106	4	1	401	1	399	0	597	Caffeoylshikimate esterase (EC 3.1.1.-) (Lysophospholipase 2) (LysoPL2)	Q9C942	60.064	313	114	6	16	321	22	330
evm.model.utg140.11	GWHPAAAA007270	evm.model.utg140.11|evm.TU.utg140.11|utg140|GWHAAAA00003466.:64852-65423,	21.1392	20.6231	20.236	22.6718	23.5512	22.9464	2.53507	0.0107463	1.96874	-2.39037	NaN	NaN	NaN	9	9	9	341	341	341	41752	0	37645	842610000	36	515	GDP-mannose 4,6 dehydratase 1 [Lactuca sativa]	XP_023762416.1	93.261	371	17	5	1	364	1	370	0	710	GDP-mannose 4,6 dehydratase 2 (EC 4.2.1.47) (GDP-D-mannose dehydratase 2) (GMD 2)	P93031	82.834	367	57	3	4	364	7	373
evm.model.utg14139.1	GWHPAAAA007483	evm.model.utg14139.1|evm.TU.utg14139.1|utg14139|GWHAAAA00001116.:6726-6798,	27.6371	27.5686	27.5086	28.0621	27.6839	27.7549	1.00975	0.117747	0.92905	-0.2622	NaN	NaN	NaN	9	9	9	75	75	75	15508	0	32331	31643000000	234	522	superoxide dismutase [Cu-Zn] [Lactuca sativa]	XP_023735107.1	92.715	151	9	1	1	149	2	152	3.47e-93	275	Superoxide dismutase [Cu-Zn] (EC 1.15.1.1)	O04996	88.816	152	15	1	1	150	2	153
evm.model.utg14151.1	GWHPAAAA007513	evm.model.utg14151.1|evm.TU.utg14151.1|utg14151|GWHAAAA00000357.:82-271,	22.8608	22.1817	18.3116	22.0157	22.2795	22.0834	0.286802	0.685755	0.163831	-1.00817	NaN	NaN	NaN	4	4	4	359	359	359	13523	0	27528	390030000	19	525	COP9 signalosome complex subunit 8 [Lactuca sativa]	XP_023754981.1	92.105	114	7	1	1	112	1	114	2.33e-71	220	COP9 signalosome complex subunit 8 (CSN complex subunit 8) (Constitutive photomorphogenesis protein 9) (Protein FUSCA 7)	P43255	55.263	114	49	1	1	112	1	114
evm.model.utg1420.12	GWHPAAAA007581	evm.model.utg1420.12|evm.TU.utg1420.12|utg1420|GWHAAAA00006270.:56303-56497,;evm.model.utg3851.10|evm.TU.utg3851.10|utg3851|GWHAAAA00020788.:34770-34851,	22.0444	22.0377	15.633	20.3523	18.6352	21.3259	0.0294709	0.97172	0.0124589	-0.199437	NaN	NaN	NaN	4	4	4	108	108	108	54031	0	85363	140470000	6	527	beta-glucosidase 18-like isoform X1 [Lactuca sativa]	XP_023738149.1	82.112	464	75	4	7	462	1	464	0	786	Beta-glucosidase 18 (Os4bglu18) (EC 3.2.1.21)	Q7XSK0	51.643	426	196	6	46	462	27	451
evm.model.utg14204.9	GWHPAAAA007593	evm.model.utg14204.9|evm.TU.utg14204.9|utg14204|GWHAAAA00015950.:36206-36286,	20.4344	20.9281	18.8056	20.8776	20.9562	21.1331	0.653634	0.254764	0.593862	-0.932927	NaN	NaN	NaN	7	7	1	22	22	24	45364	0	11403	175560000	12	528	succinate--CoA ligase [ADP-forming] subunit beta, mitochondrial [Lactuca sativa]	XP_023745537.1	95.745	423	10	4	1	415	1	423	0	801	Succinate--CoA ligase [ADP-forming] subunit beta, mitochondrial (EC 6.2.1.5) (Succinyl-CoA synthetase beta chain) (SCS-beta)	O82662	84.964	419	55	4	2	412	1	419
evm.model.utg14220.5	GWHPAAAA007654	evm.model.utg14220.5|evm.TU.utg14220.5|utg14220|GWHAAAA00005548.:15801-15985,;evm.model.utg15881.21|evm.TU.utg15881.21|utg15881|GWHAAAA00027515.:95251-95435,	18.4358	20.2025	20.6179	20.4799	20.8674	20.8043	0.640885	0.265002	0.576751	-0.965134	NaN	NaN	NaN	4	4	3	154	154	121	38856	0	15319	194080000	23	532	uncharacterized protein At4g06598-like [Lactuca sativa]	XP_023730267.1	79.235	366	33	11	3	332	1	359	0	538	Uncharacterized protein At4g06598	Q8W3M7	40.226	266	117	9	4	232	5	265
evm.model.utg1433.21	GWHPAAAA007824	evm.model.utg1433.21|evm.TU.utg1433.21|utg1433|GWHAAAA00005456.:109709-109925,	22.1353	22.8138	23.0251	21.625	21.6493	21.8773	1.54738	0.0316514	1.49961	0.940867	NaN	NaN	NaN	4	4	4	273	273	273	25055	0	78167	342020000	19	539	vesicle-associated membrane protein 714-like [Lactuca sativa]	XP_023768960.1	95.909	220	5	2	1	216	1	220	3.53e-152	430	Vesicle-associated membrane protein 714 (AtVAMP714)	Q9FMR5	81.448	221	36	3	1	216	1	221
evm.model.utg14346.3	GWHPAAAA007863	evm.model.utg14346.3|evm.TU.utg14346.3|utg14346|GWHAAAA00007130.:9896-10057,;evm.model.utg30233.4|evm.TU.utg30233.4|utg30233|GWHAAAA00010700.:21697-22473,	16.4581	19.8537	22.3972	20.7442	21.7669	22.2498	0.495376	0.39833	0.399757	-2.01729	NaN	NaN	NaN	16	16	16	269	269	269	94262	0	4585	825360000	47	542	protein VACUOLELESS1 [Lactuca sativa]	XP_023758172.1	93.817	841	35	9	1	825	1	840	0	1599	Protein VACUOLELESS1 (Vacuolar protein sorting-associated protein 16 homolog)	Q93VQ0	71.065	864	205	15	1	825	1	858
evm.model.utg14474.2	GWHPAAAA008084	evm.model.utg14474.2|evm.TU.utg14474.2|utg14474|GWHAAAA00028742.:27508-27776,	23.3502	23.0109	22.5093	23.6465	23.0642	22.6161	0.146746	0.86472	0.0631245	-0.152133	NaN	NaN	NaN	8	5	5	55	43	43	1708	0	56838	1366600000	39	554	hypothetical protein LSAT_4X13841 [Lactuca sativa]	PLY67337.1	89.404	151	14	1	1	149	1	151	1.98e-96	283	MLP-like protein 43	Q9SSK5	40.94	149	83	2	2	146	6	153
evm.model.utg145.5	GWHPAAAA008124	evm.model.utg145.5|evm.TU.utg145.5|utg145|GWHAAAA00003104.:15270-15456,	28.1592	27.81	27.9147	28.3234	27.7834	27.8754	0.0577361	0.95574	0.0196602	-0.032767	NaN	NaN	NaN	8	8	8	641	641	641	17833	0	32331	30295000000	317	556	MLP-like protein 28 [Lactuca sativa]	XP_023742274.1	55.556	153	66	1	1	151	313	465	3.6e-54	186	Kirola (allergen Act d 11)	P85524	45.333	150	80	1	1	148	1	150
evm.model.utg14503.3	GWHPAAAA008126	evm.model.utg14503.3|evm.TU.utg14503.3|utg14503|GWHAAAA00007356.:11081-12188,	21.7928	22.2219	19.0619	20.7664	21.1131	20.996	0.0224951	0.977385	0.00993433	0.0670204	NaN	NaN	NaN	5	5	5	154	154	154	52246	0	18073	394470000	19	557	glucan endo-1,3-beta-glucosidase 6 [Lactuca sativa]	XP_023739620.1	92.751	469	26	4	1	461	1	469	0	888	Glucan endo-1,3-beta-glucosidase 6 (EC 3.2.1.39) ((1->3)-beta-glucan endohydrolase 6) ((1->3)-beta-glucanase 6) (Beta-1,3-endoglucanase 6) (Beta-1,3-glucanase 6)	Q93Z08	72.135	445	115	5	21	456	17	461
evm.model.utg1454.23	GWHPAAAA008188	evm.model.utg1454.23|evm.TU.utg1454.23|utg1454|GWHAAAA00004086.:157437-157601,	24.9034	25.9081	25.4958	24.1369	24.2694	24.5275	1.63858	0.0261084	1.58322	1.1245	NaN	NaN	NaN	12	5	5	465	225	225	30252	0	10877	2117300000	71	558	40S ribosomal protein S2-4-like [Cynara cardunculus var. scolymus]	XP_024966690.1	94.909	275	9	3	1	271	1	274	0	516	40S ribosomal protein S2-4	Q9SCM3	85.59	229	28	3	40	263	41	269
evm.model.utg14576.3	GWHPAAAA008260	evm.model.utg14576.3|evm.TU.utg14576.3|utg14576|GWHAAAA00012477.:8575-8761,;evm.model.utg2425.2|evm.TU.utg2425.2|utg2425|GWHAAAA00017401.:5372-5558,	26.6359	27.1837	26.4354	26.6185	26.398	26.3812	0.532838	0.357004	0.447327	0.285767	NaN	NaN	NaN	15	15	15	719	719	719	34849	0	32331	11454000000	302	564	26S proteasome non-ATPase regulatory subunit 7 homolog A [Lactuca sativa]	XP_023768764.1	97.742	310	1	3	1	304	1	310	0	596	26S proteasome non-ATPase regulatory subunit 7 homolog A (26S proteasome regulatory subunit RPN8a) (AtRPN8a) (Protein ASYMMETRIC LEAVES ENHANCER 3) (Protein MOV34) (AtMOV34)	O24412	87.338	308	35	2	1	304	1	308
evm.model.utg14591.7	GWHPAAAA008306	evm.model.utg14591.7|evm.TU.utg14591.7|utg14591|GWHAAAA00011481.:24935-25029,	22.3151	23.6093	23.6215	23.4727	23.3717	23.2843	0.167784	0.843478	0.0739262	-0.194267	NaN	NaN	NaN	8	8	8	363	363	363	35112	0	51575	1668700000	81	566	malate dehydrogenase [Lactuca sativa]	XP_023735404.1	96.341	328	6	3	1	322	1	328	0	638	Malate dehydrogenase (NtRed-2) (EC 1.1.1.37)	Q9FSF0	90.361	332	22	3	1	322	1	332
evm.model.utg14607.3	GWHPAAAA008405	evm.model.utg14607.3|evm.TU.utg14607.3|utg14607|GWHAAAA00019935.:24549-24688,	22.9139	23.4403	22.987	22.586	22.837	23.2167	0.401902	0.525282	0.279607	0.233833	NaN	NaN	NaN	11	11	4	332	332	11	45329	0	80775	1634400000	71	572	probable aminotransferase TAT2 [Lactuca sativa]	XP_023768321.1	90.617	405	30	4	1	397	8	412	0	758	Probable aminotransferase TAT2 (EC 2.6.1.-) (Tyrosine aminotransferase 2)	Q9FN30	68.25	400	118	4	3	393	7	406
evm.model.utg14672.6	GWHPAAAA008478	evm.model.utg14672.6|evm.TU.utg14672.6|utg14672|GWHAAAA00026277.:21317-21376,	20.183	20.1326	18.4851	21.1793	21.2029	21.5896	1.4012	0.0496414	1.30416	-1.7237	NaN	NaN	NaN	6	4	4	697	563	563	15147	0	71318	411180000	13	576	40S ribosomal protein S12-like [Helianthus annuus]	XP_022033809.1	90.714	140	10	2	3	140	2	140	3.91e-84	252	40S ribosomal protein S12	Q9XHS0	80.741	135	23	2	8	140	10	143
evm.model.utg1474.7	GWHPAAAA008550	evm.model.utg1474.7|evm.TU.utg1474.7|utg1474|GWHAAAA00012286.:47581-47678,	28.6636	28.631	28.5031	28.9995	29.12	29.106	2.80949	0.00496	2.30452	-0.475934	NaN	NaN	NaN	44	44	43	675	675	661	92261	0	32331	54593000000	851	579	sucrose synthase [Lactuca sativa]	XP_023750763.1	93.043	805	40	8	1	789	1	805	0	1528	Sucrose synthase isoform 1 (EC 2.4.1.13) (Sucrose synthase isoform I) (Sucrose-UDP glucosyltransferase 1) (Susy*Dc1)	P49035	84.453	804	108	8	1	787	1	804
evm.model.utg14741.3	GWHPAAAA008556	evm.model.utg14741.3|evm.TU.utg14741.3|utg14741|GWHAAAA00021211.:13761-14030,	20.7389	21.3029	20.2648	20.8792	20.1924	21.4734	0.0576795	0.954567	0.0201936	-0.0794671	NaN	NaN	NaN	3	3	2	64	64	41	82559	0	45685	97758000	8	580	putative potassium transporter 12 [Lactuca sativa]	XP_023740324.1	93.209	751	33	9	1	733	1	751	0	1379	Putative potassium transporter 12 (AtPOT12)	O80739	72.473	752	175	12	4	734	2	742
evm.model.utg14783.12	GWHPAAAA008613	evm.model.utg14783.12|evm.TU.utg14783.12|utg14783|GWHAAAA00008905.:57533-58840:-|Frame:	22.1628	20.4725	21.6565	16.7175	17.2235	17.4915	2.83543	0.0052766	2.27765	4.28644	NaN	NaN	NaN	1	1	1	25	25	25	52303	97375	21793	317220000	3	585	hypothetical protein LSAT_9X13680 [Lactuca sativa]	PLY77672.1	77.434	452	71	9	1	427	1	446	0	618	Protein NETWORKED 4A	F4KEW8	30.435	92	41	2	318	407	471	541
evm.model.utg14795.9	GWHPAAAA008643	evm.model.utg14795.9|evm.TU.utg14795.9|utg14795|GWHAAAA00008186.:31612-32016,	22.8672	23.0441	22.727	18.5144	18.2484	18.2985	5.49003	0.003	2.52288	4.52567	NaN	NaN	NaN	5	5	3	109	109	69	74552	0	25172	164690000	14	586	stromal 70 kDa heat shock-related protein, chloroplastic [Lactuca sativa]	XP_023731239.1	95.299	702	18	8	1	687	1	702	0	1298	Stromal 70 kDa heat shock-related protein, chloroplastic	Q02028	85.593	708	79	12	1	687	1	706
evm.model.utg1482.14	GWHPAAAA008706	evm.model.utg1482.14|evm.TU.utg1482.14|utg1482|GWHAAAA00002176.:112499-112608,	22.3678	22.3255	22.3477	22.4206	22.1551	22.4228	0.0544484	0.955413	0.0198089	0.0141665	NaN	NaN	NaN	6	6	6	227	227	227	4606	0	19652	702890000	52	588	aspartic proteinase Asp1 isoform X1 [Lactuca sativa]	XP_023768620.1	93.99	416	17	4	1	408	1	416	0	791	Aspartic proteinase Asp1 (OSAP1) (OsAsp1) (EC 3.4.23.-) (Nucellin-like protein)	Q0IU52	45.244	389	183	15	43	407	22	404
evm.model.utg14861.3	GWHPAAAA008778	evm.model.utg14861.3|evm.TU.utg14861.3|utg14861|GWHAAAA00030445.:11807-12793:-|Frame:	27.062	26.1779	26.6019	27.7854	27.8837	27.8066	2.03521	0.0152424	1.81695	-1.2113	NaN	NaN	NaN	26	3	1	671	116	37	37938	0	32331	24180000000	220	591	cytosolic sulfotransferase 12-like [Lactuca sativa]	XP_023743078.1	78.419	329	63	5	1	322	10	337	0	538	Cytosolic sulfotransferase 12 (AtSOT12) (EC 2.8.2.-) (Sulfotransferase 1) (AtST1)	P52839	50.459	327	151	4	3	322	2	324
evm.model.utg14937.6	GWHPAAAA008834	evm.model.utg14937.6|evm.TU.utg14937.6|utg14937|GWHAAAA00009374.:34698-35954:+|Frame:	22.4744	22.8176	22.97	22.9367	22.8912	21.1882	0.281646	0.690237	0.161002	0.4153	NaN	NaN	NaN	8	8	8	261	261	261	47961	0	11035	1116900000	65	594	putative disease resistance protein At4g11170 [Lactuca sativa]	XP_023754522.1	77.804	419	81	8	1	410	1	416	0	634	Putative disease resistance protein At4g11170	O82500	29.787	423	261	8	6	400	1	415
evm.model.utg15005.3	GWHPAAAA008923	evm.model.utg15005.3|evm.TU.utg15005.3|utg15005|GWHAAAA00024748.:20518-20674,;evm.model.utg8378.5|evm.TU.utg8378.5|utg8378|GWHAAAA00017414.:16838-17178,	21.1152	20.7412	20.879	15.5191	18.4754	18.3649	1.6243	0.0280583	1.55194	3.45865	NaN	NaN	NaN	3	3	3	113	113	113	50898	0	67382	177110000	4	597	BRCA1-associated protein-like [Lactuca sativa]	XP_023730533.1	79.503	483	36	6	1	433	1	470	0	761	BRAP2 RING ZnF UBP domain-containing protein 1 (EC 2.3.2.27)	E5KGE0	46.377	483	212	10	1	439	1	480
evm.model.utg15108.3	GWHPAAAA009035	evm.model.utg15108.3|evm.TU.utg15108.3|utg15108|GWHAAAA00008482.:28996-29131,	25.5534	25.7822	25.9527	26.2865	26.174	26.2459	1.76714	0.0197143	1.70522	-0.4727	NaN	NaN	NaN	16	16	16	526	526	526	44346	0	32331	7500700000	197	604	26S proteasome non-ATPase regulatory subunit 6 homolog [Lactuca sativa]	XP_023772863.1	97.409	386	4	3	1	380	1	386	0	755	26S proteasome non-ATPase regulatory subunit 6 homolog (26S proteasome regulatory subunit RPN7) (AtRPN7) (26S proteasome regulatory subunit S10 homolog)	Q93Y35	84.115	384	55	3	3	380	4	387
evm.model.utg15108.7	GWHPAAAA009038	evm.model.utg15108.7|evm.TU.utg15108.7|utg15108|GWHAAAA00008482.:40175-40242,	22.5865	22.8401	23.2173	21.8576	22.4576	22.5425	0.98661	0.119778	0.921623	0.5954	NaN	NaN	NaN	4	4	4	169	169	169	25817	0	17372	598320000	32	605	nucleoside diphosphate kinase 2, chloroplastic [Cynara cardunculus var. scolymus]	XP_024969481.1	90.041	241	14	5	1	233	1	239	1.69e-125	364	Nucleoside diphosphate kinase 2, chloroplastic (EC 2.7.4.6) (Nucleoside diphosphate kinase II) (NDK II) (NDP kinase II) (NDPK II)	Q852S5	73.391	233	47	6	9	233	7	232
evm.model.utg15132.3	GWHPAAAA009094	evm.model.utg15132.3|evm.TU.utg15132.3|utg15132|GWHAAAA00016277.:15734-15865,;evm.model.utg8867.1|evm.TU.utg8867.1|utg8867|GWHAAAA00025146.:79-102,	17.1928	19.4549	19.6052	19.9623	19.8355	19.741	0.630081	0.273066	0.563732	-1.0953	NaN	NaN	NaN	3	3	3	68	68	68	76327	0	78756	78815000	7	607	hypothetical protein LSAT_9X50221 [Lactuca sativa]	PLY79369.1	80.828	725	82	14	1	668	1	725	0	1081	Reticulocyte-binding protein 2 homolog a	Q8IDX6	25.556	180	115	3	123	298	2713	2877
evm.model.utg15182.6	GWHPAAAA009164	evm.model.utg15182.6|evm.TU.utg15182.6|utg15182|GWHAAAA00013633.:16537-16602,	19.9064	19.3197	19.798	20.2235	19.8016	20.1702	0.806842	0.178727	0.74781	-0.390399	NaN	NaN	NaN	6	3	1	141	91	37	41549	0	52613	174410000	7	610	actin-7-like isoform X1 [Lactuca sativa]	XP_023766963.1	79.474	380	65	4	3	369	1	380	0	629	Actin-1 (OsRAC1)	Q10DV7	76.393	377	75	5	7	369	1	377
evm.model.utg1523.6	GWHPAAAA009264	evm.model.utg1523.6|evm.TU.utg1523.6|utg1523|GWHAAAA00018115.:42520-42622,;evm.model.utg6688.6|evm.TU.utg6688.6|utg6688|GWHAAAA00021045.:21478-21552,	25.4678	26.5176	26.6861	26.6357	26.7242	27.1349	0.671049	0.249148	0.603543	-0.607766	NaN	NaN	NaN	17	16	4	536	506	12	44705	0	32331	10804000000	242	615	26S proteasome regulatory subunit S10B homolog B [Lactuca sativa]	XP_023769712.1	97.75	400	2	4	1	393	1	400	0	775	26S proteasome regulatory subunit S10B homolog B (26S proteasome AAA-ATPase subunit RPT4b) (26S proteasome subunit S10B homolog B) (Regulatory particle triple-A ATPase subunit 4b)	Q9MAK9	91.709	398	26	4	3	393	2	399
evm.model.utg15234.4	GWHPAAAA009280	evm.model.utg15234.4|evm.TU.utg15234.4|utg15234|GWHAAAA00010344.:24378-24427,	24.4035	24.6861	24.7044	24.3905	24.8448	24.6205	0.0430007	0.967413	0.0143881	-0.0206006	NaN	NaN	NaN	10	10	7	394	394	354	28206	0	35871	2856300000	100	617	ferritin-4, chloroplastic-like [Lactuca sativa]	XP_023732076.1	93.701	254	11	3	1	249	1	254	6.62e-160	452	Ferritin-3, chloroplastic (EC 1.16.3.1) (SFerH-3)	Q948P6	75.486	257	55	5	1	250	1	256
evm.model.utg15357.22	GWHPAAAA009472	evm.model.utg15357.22|evm.TU.utg15357.22|utg15357|GWHAAAA00002413.:130132-130666,	24.215	23.8731	23.9889	24.6608	24.473	24.6515	2.07728	0.0145806	1.83622	-0.569434	NaN	NaN	NaN	14	14	2	39	39	35	59823	0	28582	2994400000	155	627	D-3-phosphoglycerate dehydrogenase 1, chloroplastic-like [Lactuca sativa]	XP_023729603.1	90.94	596	17	6	1	559	1	596	0	1052	D-3-phosphoglycerate dehydrogenase 1, chloroplastic (EC 1.1.1.95) (Protein EMBRYO SAC DEVELOPMENT ARREST 9)	O49485	76.988	591	85	8	10	559	23	603
evm.model.utg15402.11	GWHPAAAA009537	evm.model.utg15402.11|evm.TU.utg15402.11|utg15402|GWHAAAA00018068.:86726-88234:-|Frame:	21.1395	16.064	20.9754	22.3113	21.9999	21.4985	0.688265	0.237305	0.624693	-2.5436	NaN	NaN	NaN	6	6	6	157	157	157	56713	0	16162	426430000	32	631	putative UPF0481 protein At3g02645 [Cynara cardunculus var. scolymus]	XP_024964027.1	66.667	495	155	5	1	485	1	495	0	633	Putative UPF0481 protein At3g02645	P0C897	29.065	492	279	15	16	450	20	498
evm.model.utg15454.3	GWHPAAAA009609	evm.model.utg15454.3|evm.TU.utg15454.3|utg15454|GWHAAAA00025246.:12324-12447,	16.6161	20.398	20.7253	21.5104	21.416	21.1487	0.731283	0.213185	0.671243	-2.11188	NaN	NaN	NaN	16	8	8	404	269	269	48714	0	32832	444740000	25	637	integrin-linked protein kinase 1-like [Lactuca sativa]	XP_023757821.1	92.381	420	22	5	14	423	14	433	0	771	Integrin-linked protein kinase 1 (EC 2.7.11.1) (Ankyrin protein kinase 1)	F4IS56	37.975	395	215	12	32	409	79	460
evm.model.utg15457.3	GWHPAAAA009617	evm.model.utg15457.3|evm.TU.utg15457.3|utg15457|GWHAAAA00024989.:10378-10677,	25.8263	24.155	23.6333	26.2599	26.316	26.2577	1.23477	0.0685498	1.16399	-1.73967	NaN	NaN	NaN	21	21	21	503	503	503	66429	0	29104	5717500000	194	638	protein CYPRO4 [Lactuca sativa]	XP_023747551.1	85.054	649	30	9	1	584	1	647	0	1061	Protein CYPRO4	P40781	85.828	501	59	6	95	583	1	501
evm.model.utg15534.14	GWHPAAAA009758	evm.model.utg15534.14|evm.TU.utg15534.14|utg15534|GWHAAAA00000635.:72916-72990,	19.3641	20.4951	19.727	21.1792	21.8149	21.4643	1.88624	0.0184968	1.7329	-1.62407	NaN	NaN	NaN	7	7	7	161	161	161	66922	0	10159	854680000	52	644	C-terminal binding protein AN [Lactuca sativa]	XP_023746399.1	83.387	620	67	12	1	598	1	606	0	981	C-terminal binding protein AN (CtBP) (Protein ANGUSTIFOLIA) (Protein DETORQUEO)	O23702	62.166	637	190	14	10	598	3	636
evm.model.utg15599.8	GWHPAAAA009833	evm.model.utg15599.8|evm.TU.utg15599.8|utg15599|GWHAAAA00005820.:57874-58169,	21.7204	22.2964	22.2293	21.0782	18.2864	20.9398	1.00292	0.118674	0.925644	1.98058	NaN	NaN	NaN	4	4	2	335	335	184	17082	0	26678	303260000	21	649	vegetative storage protein, VSP [Cichorium intybus]	CAB71301.2	87.975	158	17	1	1	156	1	158	1.6e-95	282	Root allergen protein (RAP)	O49065	66.026	156	50	2	3	155	1	156
evm.model.utg15602.2	GWHPAAAA009842	evm.model.utg15602.2|evm.TU.utg15602.2|utg15602|GWHAAAA00005618.:13759-14154:+|Frame:	29.2702	28.6381	28.1355	28.5211	28.107	28.4153	0.402451	0.524523	0.280235	0.333467	NaN	NaN	NaN	12	12	12	42	42	42	14828	0	32331	86697000000	476	650	hypothetical protein LSAT_8X28421 [Lactuca sativa]	PLY62109.1	33.333	171	58	5	1	116	1	170	0.000311	49.3	Dehydrin COR47 (Cold-induced COR47 protein)	P31168	25.517	145	67	3	21	127	26	167
evm.model.utg1572.13	GWHPAAAA010024	evm.model.utg1572.13|evm.TU.utg1572.13|utg1572|GWHAAAA00015187.:65560-66623,	21.0774	19.0635	15.8794	21.3841	19.3041	17.4032	0.133846	0.880697	0.0551735	-0.690356	NaN	NaN	NaN	3	3	3	46	46	46	62117	0	77057	106140000	6	655	CTL-like protein DDB_G0288717 [Lactuca sativa]	XP_023736392.1	88.75	560	51	6	1	550	1	558	0	951	CTL-like protein DDB_G0288717	Q54IJ2	23.404	235	164	6	306	525	296	529
evm.model.utg1572.8	GWHPAAAA010020	evm.model.utg1572.8|evm.TU.utg1572.8|utg1572|GWHAAAA00015187.:36932-37175,	21.6844	21.9395	16.9865	22.6949	22.2427	21.1238	0.469272	0.426341	0.370243	-1.81699	NaN	NaN	NaN	2	2	2	339	339	339	13429	0	19676	251130000	16	657	glycine-rich protein 2-like [Lactuca sativa]	XP_023736345.1	100	81	0	0	1	81	1	81	1.79e-51	171	Glycine-rich protein 2	P27484	72.368	76	21	0	5	80	6	81
evm.model.utg15722.26	GWHPAAAA010038	evm.model.utg15722.26|evm.TU.utg15722.26|utg15722|GWHAAAA00007782.:123368-123551,	21.8271	21.5358	21.4144	20.5552	15.7349	20.1102	0.839918	0.164235	0.784534	2.79235	NaN	NaN	NaN	4	4	4	321	321	321	18223	0	1297	324400000	30	660	uncharacterized protein C167.05 isoform X1 [Lactuca sativa]	XP_023742207.1	88.485	165	17	1	1	163	1	165	3.03e-102	299	Uncharacterized protein C167.05	P87132	30.37	135	77	5	28	147	435	567
evm.model.utg15725.5	GWHPAAAA010041	evm.model.utg15725.5|evm.TU.utg15725.5|utg15725|GWHAAAA00031217.:11892-12101,	21.9163	21.5118	23.3229	21.357	22.4426	22.2649	0.130684	0.88446	0.0533218	0.228834	NaN	NaN	NaN	10	10	10	314	314	314	46325	0	40397	523530000	29	661	sorting nexin 1 [Lactuca sativa]	XP_023772345.1	94.75	400	15	3	1	394	1	400	0	751	Sorting nexin 1 (AtSNX1) (Vacuolar protein sorting-associated protein 5 homolog)	Q9FG38	74.564	401	94	5	1	395	1	399
evm.model.utg15740.5	GWHPAAAA010058	evm.model.utg15740.5|evm.TU.utg15740.5|utg15740|GWHAAAA00026284.:25558-25812,	23.9808	25.0733	24.7981	25.6477	25.6472	25.5591	1.41471	0.0485714	1.31362	-1.0006	NaN	NaN	NaN	9	9	9	365	365	365	23906	0	13253	4390000000	96	662	dehydrin ERD14-like [Lactuca sativa]	XP_023737908.1	73.786	206	39	5	1	193	1	204	1.79e-57	190	Phosphoprotein ECPP44	Q9XJ56	53.571	224	61	8	2	202	3	206
evm.model.utg15832.8	GWHPAAAA010150	evm.model.utg15832.8|evm.TU.utg15832.8|utg15832|GWHAAAA00001272.:41914-42900:-|Frame:	29.4289	29.8042	29.7267	30.8339	30.9717	30.7681	3.13324	0.00413333	2.3837	-1.20463	NaN	NaN	NaN	26	26	3	671	671	116	37964	0	32331	216000000000	980	674	cytosolic sulfotransferase 12-like [Lactuca sativa]	XP_023743078.1	78.419	329	63	5	1	322	10	337	0	536	Cytosolic sulfotransferase 12 (AtSOT12) (EC 2.8.2.-) (Sulfotransferase 1) (AtST1)	P52839	50.459	327	151	4	3	322	2	324
evm.model.utg1584.10	GWHPAAAA010158	evm.model.utg1584.10|evm.TU.utg1584.10|utg1584|GWHAAAA00005248.:44291-44293,;evm.model.utg19278.1|evm.TU.utg19278.1|utg19278|GWHAAAA00022336.:5336-5395,	17.242	20.5894	21.2212	21.7111	21.3422	21.1099	0.613202	0.284382	0.546098	-1.70354	NaN	NaN	NaN	5	5	5	347	347	347	25425	0	47997	440280000	24	675	glutathione S-transferase zeta class-like [Lactuca sativa]	XP_023767918.1	89.238	223	20	2	1	219	1	223	2.83e-140	400	Glutathione S-transferase zeta class (EC 2.5.1.18)	P57108	73.832	214	52	2	12	221	11	224
evm.model.utg15861.9	GWHPAAAA010212	evm.model.utg15861.9|evm.TU.utg15861.9|utg15861|GWHAAAA00028998.:26481-26676,	21.9748	21.6873	20.3837	21.2399	21.3004	21.0371	0.114272	0.899362	0.0460655	0.156133	NaN	NaN	NaN	4	4	4	109	109	109	65239	0	20118	225780000	16	681	zeta-carotene desaturase, chloroplastic/chromoplastic [Lactuca sativa]	XP_023735446.1	95.28	572	17	5	1	562	1	572	0	1118	Zeta-carotene desaturase, chloroplastic/chromoplastic (EC 1.3.5.6) (9,9'-di-cis-zeta-carotene desaturase) (Carotene 7,8-desaturase)	Q9FV46	92.347	588	34	6	1	578	1	587
evm.model.utg1591.30	GWHPAAAA010319	evm.model.utg1591.30|evm.TU.utg1591.30|utg1591|GWHAAAA00004829.:138095-138430,	21.7448	21.6728	21.6702	21.4023	21.2804	21.49	2.01709	0.0150149	1.82348	0.305034	NaN	NaN	NaN	10	10	10	31	31	31	55013	0	29298	386010000	21	687	diacylglycerol kinase 5-like [Lactuca sativa]	XP_023751314.1	90.891	494	36	5	1	485	1	494	0	912	Diacylglycerol kinase 5 (AtDGK5) (DAG kinase 5) (EC 2.7.1.107) (Diglyceride kinase 5) (DGK 5)	Q9C5E5	70.293	478	131	6	10	478	9	484
evm.model.utg15936.4	GWHPAAAA010345	evm.model.utg15936.4|evm.TU.utg15936.4|utg15936|GWHAAAA00013909.:14184-14249,;evm.model.utg26853.5|evm.TU.utg26853.5|utg26853|GWHAAAA00029389.:35356-35421,	23.9118	23.8596	24.2034	23.1337	24.0581	24.4292	0.106426	0.906916	0.0424329	0.117934	NaN	NaN	NaN	11	11	11	465	465	465	49488	0	18359	2366500000	99	688	translation initiation factor eIF-2B subunit gamma [Lactuca sativa]	XP_023752540.1	92.826	460	24	5	1	452	1	459	0	857	Translation initiation factor eIF-2B subunit gamma (eIF-2B GDP-GTP exchange factor subunit gamma)	Q54FQ8	31.066	441	265	17	3	422	6	428
evm.model.utg15951.6	GWHPAAAA010370	evm.model.utg15951.6|evm.TU.utg15951.6|utg15951|GWHAAAA00022800.:32027-32617,	23.0082	22.626	23.2726	22.4201	22.4483	22.7403	0.946996	0.132694	0.877149	0.4327	NaN	NaN	NaN	7	7	7	303	303	303	34276	0	34766	512570000	16	692	red chlorophyll catabolite reductase, chloroplastic [Lactuca sativa]	XP_023729063.1	87.419	310	30	4	1	301	4	313	1.34e-179	507	Red chlorophyll catabolite reductase, chloroplastic (AtRCCR) (RCC reductase) (EC 1.3.7.12) (Accelerated cell death protein 2)	Q8LDU4	52.667	300	123	7	16	301	22	316
evm.model.utg1598.1	GWHPAAAA010414	evm.model.utg1598.1|evm.TU.utg1598.1|utg1598|GWHAAAA00013743.:21589-22314,	20.8379	21.707	17.903	20.863	20.5238	20.3334	0.134636	0.88095	0.0550487	-0.424093	NaN	NaN	NaN	2	2	2	59	59	59	56616	0	21867	172760000	8	697	plant intracellular Ras-group-related LRR protein 9-like [Lactuca sativa]	XP_023765062.1	84.884	516	61	7	1	502	1	513	0	816	Plant intracellular Ras-group-related LRR protein 1	Q9FFJ3	53.711	512	213	9	4	502	6	506
evm.model.utg16048.3	GWHPAAAA010566	evm.model.utg16048.3|evm.TU.utg16048.3|utg16048|GWHAAAA00007136.:20975-21013,	25.9782	26.3605	26.4804	24.2421	24.3371	23.8831	3.30559	0.003	2.52288	2.11893	NaN	NaN	NaN	9	9	8	548	548	49	23152	0	12669	3575200000	134	705	small rubber particle protein SRPP2 [Taraxacum brevicorniculatum]	AGE89407.1	96.667	210	3	2	1	206	1	210	8.65e-139	395	REF/SRPP-like protein At3g05500	Q9MA63	55.856	222	69	3	11	203	9	230
evm.model.utg16048.5	GWHPAAAA010567	evm.model.utg16048.5|evm.TU.utg16048.5|utg16048|GWHAAAA00007136.:52466-52504,	25.0155	24.3278	24.9285	23.523	23.5452	22.9503	2.08606	0.0146992	1.83271	1.41777	NaN	NaN	NaN	8	7	7	467	41	41	23402	0	80135	1569600000	66	706	small rubber particle protein 1 [Taraxacum kok-saghyz]	AMB19721.1	97.073	205	2	2	1	201	1	205	6.07e-136	389	Stress-related protein	Q9SW70	54.741	232	76	5	1	205	1	230
evm.model.utg16051.12	GWHPAAAA010576	evm.model.utg16051.12|evm.TU.utg16051.12|utg16051|GWHAAAA00026593.:47755-47847,;evm.model.utg14473.6|evm.TU.utg14473.6|utg14473|GWHAAAA00028827.:18297-18389,	22.3628	22.5262	18.9129	21.4111	16.1772	21.8053	0.272312	0.706017	0.151185	1.46945	NaN	NaN	NaN	20	2	1	588	75	44	49782	0	11768	266680000	3	553	tubulin alpha chain-like [Lactuca sativa]	XP_023737338.1	96.214	449	9	4	1	441	1	449	0	888	Tubulin alpha chain	P33629	94.655	449	16	4	1	441	1	449
evm.model.utg16092.4	GWHPAAAA010658	evm.model.utg16092.4|evm.TU.utg16092.4|utg16092|GWHAAAA00013837.:15073-15191,	21.1707	22.2738	22.6591	20.7063	20.7525	20.5199	1.41751	0.0482623	1.31639	1.37497	NaN	NaN	NaN	4	4	4	476	476	476	11931	0	45224	420820000	33	715	stress-response A/B barrel domain-containing protein At5g22580 [Lactuca sativa]	XP_023737996.1	93.333	105	5	1	1	103	1	105	3.84e-62	193	Stress-response A/B barrel domain-containing protein At5g22580 (Uncharacterized protein At5g22580)	Q9FK81	69.474	95	29	0	4	98	6	100
evm.model.utg16112.10	GWHPAAAA010703	evm.model.utg16112.10|evm.TU.utg16112.10|utg16112|GWHAAAA00022331.:54403-56235,	21.7145	19.2809	20.3518	23.5427	23.2258	22.7702	1.67919	0.0230722	1.63691	-2.7305	NaN	NaN	NaN	18	18	15	275	275	248	10233	0	16798	1536400000	60	716	uncharacterized protein LOC112506514 isoform X1 [Cynara cardunculus var. scolymus]	XP_024966393.1	63.508	1129	181	28	1	903	1	1124	0	1282	Probable serine/threonine-protein kinase SIS8 (EC 2.7.11.1) (MAPKK kinase SIS8) (Protein SUGAR INSENSITIVE 8)	Q9C9U5	38.989	277	149	9	641	910	754	1017
evm.model.utg16152.2	GWHPAAAA010738	evm.model.utg16152.2|evm.TU.utg16152.2|utg16152|GWHAAAA00010347.:11713-12495:-|Frame:	27.6816	27.4175	27.5333	27.7213	27.4712	27.4773	0.0376304	0.972145	0.012269	-0.0124671	NaN	NaN	NaN	18	18	18	623	623	623	28969	0	30801	22068000000	466	717	V-type proton ATPase subunit D-like [Lactuca sativa]	XP_023733231.1	90.385	260	21	2	1	256	1	260	1.93e-165	467	V-type proton ATPase subunit D (V-ATPase subunit D) (Vacuolar H(+)-ATPase subunit D) (Vacuolar proton pump subunit D)	Q9XGM1	75.862	261	58	3	1	256	1	261
evm.model.utg16184.2	GWHPAAAA010786	evm.model.utg16184.2|evm.TU.utg16184.2|utg16184|GWHAAAA00027909.:2840-2936,	21.5244	22.16	21.2019	23.4624	23.4578	24.3454	2.19028	0.0138519	1.85849	-2.12643	NaN	NaN	NaN	10	10	10	541	541	541	29039	0	12845	807950000	33	722	inositol-phosphate phosphatase isoform X1 [Lactuca sativa]	XP_023728184.1	95.185	270	9	2	1	266	1	270	0	516	Inositol monophosphatase 3 (IMP 3) (IMPase 3) (LeIMP3) (EC 3.1.3.25) (Inositol-1(or 4)-monophosphatase 3)	P54928	77.985	268	55	2	1	264	1	268
evm.model.utg16248.5	GWHPAAAA010890	evm.model.utg16248.5|evm.TU.utg16248.5|utg16248|GWHAAAA00023531.:28557-29047,;evm.model.utg10226.8|evm.TU.utg10226.8|utg10226|GWHAAAA00005476.:38858-39351,	21.7655	22.151	18.4741	21.0667	21.5912	22.2389	0.276133	0.699833	0.155006	-0.835408	NaN	NaN	NaN	2	2	2	164	164	164	22891	0	68917	231280000	33	92	early nodulin-like protein 2 [Lactuca sativa]	XP_023768294.1	63.636	220	64	4	1	216	1	208	2.44e-91	276	Early nodulin-like protein 2 (Phytocyanin-like protein)	Q9T076	38.384	198	83	6	7	169	16	209
evm.model.utg16298.15	GWHPAAAA010973	evm.model.utg16298.15|evm.TU.utg16298.15|utg16298|GWHAAAA00001190.:83790-83879,	24.2326	23.8053	24.7037	25.0823	24.4911	24.878	0.848319	0.160514	0.794487	-0.569934	NaN	NaN	NaN	12	12	12	411	411	411	43371	0	12825	3286500000	137	730	probable nucleoredoxin 3 [Lactuca sativa]	XP_023770971.1	88.918	379	35	4	1	373	1	378	0	690	Probable nucleoredoxin 3 (AtNrx3) (EC 1.8.1.8)	Q8VZQ0	55.108	372	155	5	11	371	16	386
evm.model.utg1637.28	GWHPAAAA011065	evm.model.utg1637.28|evm.TU.utg1637.28|utg1637|GWHAAAA00001630.:166255-166538,	24.0409	24.0331	24.1694	24.3279	24.947	24.9627	1.44579	0.0458565	1.3386	-0.664734	NaN	NaN	NaN	9	6	6	502	405	405	27802	0	85742	4081300000	108	732	ferritin-4, chloroplastic-like [Lactuca sativa]	XP_023771038.1	88.306	248	24	3	1	243	1	248	1.38e-150	429	Ferritin-3, chloroplastic (EC 1.16.3.1) (SFerH-3)	Q948P6	71.937	253	58	4	1	243	1	250
evm.model.utg1639.9	GWHPAAAA011098	evm.model.utg1639.9|evm.TU.utg1639.9|utg1639|GWHAAAA00001500.:41297-41432,	21.3499	20.5519	20.926	22.415	22.2965	22.5484	2.44032	0.0125263	1.90218	-1.47737	NaN	NaN	NaN	13	13	13	336	336	336	60978	0	37697	897660000	46	734	proline--tRNA ligase, cytoplasmic-like [Lactuca sativa]	XP_023769011.1	87.814	517	48	6	25	526	2	518	0	929	Proline--tRNA ligase, cytoplasmic (EC 6.1.1.15) (Prolyl-tRNA synthetase) (ProRS)	Q9M1R2	77.046	501	103	7	37	526	31	530
evm.model.utg1641.5	GWHPAAAA011122	evm.model.utg1641.5|evm.TU.utg1641.5|utg1641|GWHAAAA00001367.:16643-18085:+|Frame:	27.8191	27.9158	27.2044	27.383	27.2629	27.3776	0.604733	0.291645	0.535145	0.305267	NaN	NaN	NaN	25	25	14	717	717	471	52808	0	32331	33131000000	459	735	UDP-glucose 6-dehydrogenase 1-like [Lactuca sativa]	XP_023737002.1	94.583	480	18	4	1	472	1	480	0	928	UDP-glucose 6-dehydrogenase 2 (UDP-Glc dehydrogenase 2) (UDP-GlcDH 2) (UDPGDH 2) (EC 1.1.1.22) (At-UGD2)	Q9LIA8	87.917	480	50	4	1	472	1	480
evm.model.utg16440.3	GWHPAAAA011143	evm.model.utg16440.3|evm.TU.utg16440.3|utg16440|GWHAAAA00002343.:18595-18855,	20.2186	20.4116	16.5295	21.2564	21.0118	21.1838	0.762722	0.197613	0.704184	-2.09743	NaN	NaN	NaN	5	5	5	143	143	143	5808	0	15492	230340000	13	737	squalene epoxidase 1 [Taraxacum kok-saghyz]	AXU93512.1	98.117	531	0	5	1	521	1	531	0	1040	Squalene monooxygenase SE1 (EC 1.14.14.17) (Squalene epoxidase 1) (PgSQE1) (SE) (SE1) (gse)	O48651	76.236	526	107	7	11	518	11	536
evm.model.utg1649.7	GWHPAAAA011216	evm.model.utg1649.7|evm.TU.utg1649.7|utg1649|GWHAAAA00000863.:51787-51906,	24.0342	24.2804	24.3968	25.4657	25.9362	25.7985	2.9802	0.00317949	2.49764	-1.49633	NaN	NaN	NaN	20	20	1	593	593	58	65411	0	32331	4764800000	207	740	serine/threonine-protein phosphatase 2A 65 kDa regulatory subunit A beta isoform-like [Lactuca sativa]	XP_023756078.1	96.934	587	8	5	1	577	1	587	0	1141	Serine/threonine-protein phosphatase 2A 65 kDa regulatory subunit A beta isoform (AtA beta) (PP2A, subunit A, beta isoform)	Q38950	88.927	587	55	5	1	577	1	587
evm.model.utg16524.8	GWHPAAAA011303	evm.model.utg16524.8|evm.TU.utg16524.8|utg16524|GWHAAAA00026285.:53670-53672,	23.1691	23.6122	22.9484	23.26	23.1738	23.3491	0.0295864	0.972874	0.0119434	-0.0177333	NaN	NaN	NaN	4	4	3	453	453	353	15948	0	91989	1522600000	61	742	actin-depolymerizing factor 2 [Lactuca sativa]	XP_023749812.1	93.525	139	7	1	1	137	1	139	3e-90	267	Actin-depolymerizing factor 2 (ADF-2)	Q9FVI1	82.609	138	22	1	1	136	1	138
evm.model.utg16528.3	GWHPAAAA011310	evm.model.utg16528.3|evm.TU.utg16528.3|utg16528|GWHAAAA00006372.:5668-5683,	28.2925	28.7741	27.975	27.1885	27.9679	27.7717	1.00222	0.118339	0.926872	0.7045	NaN	NaN	NaN	6	6	6	812	812	812	76737	0	15166	13798000000	144	743	inhibitor of trypsin and hageman factor [Artemisia annua]	PWA76143.1	78.261	69	15	0	1	69	1	69	8.11e-31	111	Inhibitor of trypsin and hageman factor (CMTI-V)	P19873	58.824	68	28	0	2	69	1	68
evm.model.utg1662.7	GWHPAAAA011493	evm.model.utg1662.7|evm.TU.utg1662.7|utg1662|GWHAAAA00000150.:26025-26128,	22.9091	22.3804	22.2646	21.5364	21.8044	22.0417	1.3724	0.0525692	1.27927	0.723867	NaN	NaN	NaN	6	6	3	147	147	92	50405	0	34089	982240000	32	752	putative G3BP-like protein [Lactuca sativa]	XP_023733374.1	80.562	463	64	7	1	438	1	462	0	645	Putative G3BP-like protein	O94260	26.009	446	267	14	13	436	17	421
evm.model.utg16658.5	GWHPAAAA011546	evm.model.utg16658.5|evm.TU.utg16658.5|utg16658|GWHAAAA00008410.:26548-26590,	20.4775	19.9969	18.146	19.3233	19.9382	19.3162	0.00630546	0.997062	0.00127784	0.0142237	NaN	NaN	NaN	12	2	2	164	42	42	98466	0	46863	74309000	7	753	coatomer subunit gamma-2 isoform X1 [Cynara cardunculus var. scolymus]	XP_024966958.1	92.994	885	46	8	1	869	1	885	0	1657	Coatomer subunit gamma (Gamma-coat protein) (Gamma-COP)	Q0WW26	82.957	886	133	10	1	869	1	885
evm.model.utg16683.5	GWHPAAAA011600	evm.model.utg16683.5|evm.TU.utg16683.5|utg16683|GWHAAAA00016082.:18849-20033:+|Frame:;evm.model.utg12064.1|evm.TU.utg12064.1|utg12064|GWHAAAA00014318.:4892-6076:-|Frame:	20.3276	19.4315	18.4248	19.2841	19.4418	20.5973	0.214403	0.782083	0.106747	-0.379766	NaN	NaN	NaN	2	2	2	91	91	91	42271	0	48393	70768000	9	323	uncharacterized protein LOC111893973 [Lactuca sativa]	XP_023745812.1	93.401	394	20	3	1	388	60	453	0	696	Protein FAM126B	Q5R977	27.215	158	108	3	75	230	56	208
evm.model.utg16713.3	GWHPAAAA011649	evm.model.utg16713.3|evm.TU.utg16713.3|utg16713|GWHAAAA00004930.:5105-5113,	23.7357	24.1559	23.4319	23.8878	23.8848	23.6052	0.0264014	0.972713	0.0120153	-0.0181001	NaN	NaN	NaN	25	1	1	459	24	24	81001	0	33259	1475100000	16	756	V-type proton ATPase subunit a3-like [Lactuca sativa]	XP_023769720.1	90.557	646	44	9	64	692	52	697	0	1160	V-type proton ATPase subunit a3 (V-ATPase subunit a3) (V-type proton ATPase 95 kDa subunit a isoform 3) (V-ATPase 95 kDa isoform a3) (Vacuolar H(+)-ATPase subunit a isoform 3) (Vacuolar proton pump subunit a3) (Vacuolar proton translocating ATPase 95 kDa subunit a isoform 3)	Q8W4S4	73.059	657	154	12	64	700	52	705
evm.model.utg16743.3	GWHPAAAA011691	evm.model.utg16743.3|evm.TU.utg16743.3|utg16743|GWHAAAA00022170.:12067-12177,	22.6661	22.1264	20.9171	24.344	23.8214	23.7762	1.7148	0.0208958	1.67994	-2.07733	NaN	NaN	NaN	9	9	5	269	269	171	44433	0	65244	1062700000	45	758	isovaleryl-CoA dehydrogenase, mitochondrial-like [Lactuca sativa]	XP_023751505.1	91.932	409	24	5	1	401	1	408	0	757	2-methylacyl-CoA dehydrogenase, mitochondrial (EC 1.3.99.12) (2-methylbutanoyl-CoA dehydrogenase) (2-methylbutyryl-CoA dehydrogenase) (2MBCD) (Isovaleryl-CoA dehydrogenase 1) (St-IVD1)	Q9FS88	75.452	387	87	4	23	401	26	412
evm.model.utg16795.2	GWHPAAAA011789	evm.model.utg16795.2|evm.TU.utg16795.2|utg16795|GWHAAAA00031612.:15189-15395,;evm.model.utg1548.4|evm.TU.utg1548.4|utg1548|GWHAAAA00007399.:23177-23383,	25.0907	25.6049	25.5005	25.4278	24.9484	25.1602	0.452251	0.451154	0.345675	0.2199	NaN	NaN	NaN	8	8	7	696	696	622	15473	0	14155	7948600000	100	641	dehydrin Rab18-like [Lactuca sativa]	XP_023764813.1	73.203	153	29	6	1	146	1	148	1.62e-44	152	Dehydrin Rab18	P30185	62.5	88	25	4	62	143	98	183
evm.model.utg1695.8	GWHPAAAA011967	evm.model.utg1695.8|evm.TU.utg1695.8|utg1695|GWHAAAA00007465.:49065-49163,;evm.model.utg4268.10|evm.TU.utg4268.10|utg4268|GWHAAAA00002755.:34683-34787,;evm.model.utg1664.3|evm.TU.utg1664.3|utg1664|GWHAAAA00018702.:20758-20856,	21.048	20.9551	21.0969	21.3863	21.0963	20.4647	0.0643542	0.952218	0.0212636	0.0509001	NaN	NaN	NaN	4	4	3	283	283	247	21833	0	59219	240110000	9	771	small GTPase superfamily, P-loop containing nucleoside triphosphate hydrolase [Artemisia annua]	PWA86516.1	96.97	198	4	1	1	196	1	198	7e-139	395	Rac-like GTP-binding protein ARAC3 (GTPase protein ROP6)	Q38912	90.909	198	16	1	1	196	1	198
evm.model.utg16970.1	GWHPAAAA012006	evm.model.utg16970.1|evm.TU.utg16970.1|utg16970|GWHAAAA00017557.:7477-7574,	24.3498	24.1879	23.9771	24.5311	24.7564	24.4615	1.37335	0.0522934	1.28155	-0.411399	NaN	NaN	NaN	13	8	8	749	588	588	27981	0	32331	3863800000	83	772	tubulin beta chain-like [Lactuca sativa]	XP_023765816.1	97.647	255	2	2	1	251	1	255	1.65e-180	512	Tubulin beta-1 chain (Beta-1-tubulin)	P18025	89.02	255	23	3	1	251	1	254
evm.model.utg16970.2	GWHPAAAA012007	evm.model.utg16970.2|evm.TU.utg16970.2|utg16970|GWHAAAA00017557.:10206-10275,	23.7861	23.968	23.1867	22.4866	23.2251	22.9129	1.13956	0.0890323	1.05045	0.772067	NaN	NaN	NaN	10	10	10	455	455	455	43504	0	51991	972080000	47	773	BRISC and BRCA1-A complex member 2 [Cynara cardunculus var. scolymus]	XP_024985553.1	84.127	378	50	5	1	368	1	378	0	657	BRISC and BRCA1-A complex member 2 (BRCA1-A complex subunit BRE) (BRCA1/BRCA2-containing complex subunit 45) (Brain and reproductive organ-expressed protein)	Q6GPL9	30.814	344	208	14	25	349	35	367
evm.model.utg17009.9	GWHPAAAA012034	evm.model.utg17009.9|evm.TU.utg17009.9|utg17009|GWHAAAA00015424.:27779-27877,;evm.model.utg17221.3|evm.TU.utg17221.3|utg17221|GWHAAAA00002719.:11757-11854,	22.2453	22.7356	22.9869	22.4275	23.0282	22.0043	0.174124	0.836222	0.0776784	0.169267	NaN	NaN	NaN	14	14	3	189	189	46	12323	0	47763	853320000	67	774	protein EXPORTIN 1A [Lactuca sativa]	XP_023769939.1	96.545	1071	17	10	1	1051	1	1071	0	2106	Protein EXPORTIN 1A (AtCRM1) (AtXPO1) (Protein HEAT-INTOLERANT 2)	Q9SMV6	84.651	1075	141	11	1	1051	1	1075
evm.model.utg17060.3	GWHPAAAA012097	evm.model.utg17060.3|evm.TU.utg17060.3|utg17060|GWHAAAA00002929.:14714-14803,;evm.model.utg9818.13|evm.TU.utg9818.13|utg9818|GWHAAAA00012180.:51911-52000,	18.2924	20.2949	19.5525	20.4948	20.6373	21.0674	1.04329	0.10951	0.960546	-1.35324	NaN	NaN	NaN	1	1	1	108	108	108	17453	69991	24714	141140000	4	776	NADH dehydrogenase [ubiquinone] iron-sulfur protein 4, mitochondrial-like [Lactuca sativa]	XP_023757956.1	90.446	157	13	1	1	155	1	157	6.48e-101	295	NADH dehydrogenase [ubiquinone] iron-sulfur protein 4, mitochondrial (Protein FROSTBITE1)	Q9FJW4	63.636	154	48	3	1	151	3	151
evm.model.utg1708.2	GWHPAAAA012126	evm.model.utg1708.2|evm.TU.utg1708.2|utg1708|GWHAAAA00026335.:25493-25793,	22.6731	22.8435	22.1343	22.4253	22.1894	22.1522	0.569058	0.322175	0.491908	0.294666	NaN	NaN	NaN	8	8	8	205	205	205	69691	0	31395	529850000	31	779	vacuolar-sorting receptor 3-like [Lactuca sativa]	XP_023771919.1	91.866	627	38	7	2	616	1	626	0	1183	Vacuolar-sorting receptor 3 (AtVSR3) (BP80-like protein a') (AtBP80a') (Epidermal growth factor receptor-like protein 2a) (AtELP2a)	O80977	79.043	606	114	7	23	616	24	628
evm.model.utg171.26	GWHPAAAA012155	evm.model.utg171.26|evm.TU.utg171.26|utg171|GWHAAAA00001299.:138897-139790,	22.1106	21.8736	20.8661	22.0681	22.0615	21.9861	0.478945	0.416962	0.379904	-0.4218	NaN	NaN	NaN	14	14	8	302	302	193	55637	0	2511	828620000	38	780	geraniol 8-hydroxylase-like [Lactuca sativa]	XP_023756310.1	74.853	509	98	5	1	479	10	518	0	769	3,9-dihydroxypterocarpan 6A-monooxygenase (EC 1.14.14.93) (Cytochrome P450 93A1) (Dihydroxypterocarpan 6a-hydroxylase) (D6aH)	Q42798	32.341	504	304	12	5	472	1	503
evm.model.utg17101.6	GWHPAAAA012164	evm.model.utg17101.6|evm.TU.utg17101.6|utg17101|GWHAAAA00000174.:56864-56960,	23.6707	24.2694	23.721	23.8548	23.6757	24.2119	0.0370093	0.972381	0.0121635	-0.0270996	NaN	NaN	NaN	12	7	7	401	254	254	42531	0	58365	1019000000	52	781	hypothetical protein LSAT_4X84140 [Lactuca sativa]	PLY63675.1	92.781	374	21	3	1	368	236	609	0	686	V-type proton ATPase subunit C (V-ATPase subunit C) (Vacuolar H(+)-ATPase subunit C) (Vacuolar proton pump subunit C)	Q9SDS7	76.738	374	80	4	1	367	1	374
evm.model.utg17129.3	GWHPAAAA012200	evm.model.utg17129.3|evm.TU.utg17129.3|utg17129|GWHAAAA00027679.:14400-15878:-|Frame:	20.1483	21.6318	21.688	22.4076	21.6511	22.0003	0.71871	0.224951	0.647912	-0.863633	NaN	NaN	NaN	3	3	3	98	98	98	54519	0	90401	286860000	17	783	UDP-glycosyltransferase 73E1-like [Lactuca sativa]	XP_023745926.1	87.805	492	52	4	1	484	1	492	0	870	UDP-glycosyltransferase 73C3 (EC 2.4.1.-)	Q9ZQ96	45.738	481	249	8	4	475	12	489
evm.model.utg17204.2	GWHPAAAA012294	evm.model.utg17204.2|evm.TU.utg17204.2|utg17204|GWHAAAA00022882.:8367-8377,;evm.model.utg11270.7|evm.TU.utg11270.7|utg11270|GWHAAAA00015610.:37018-37028,	26.6827	26.0396	26.0246	26.3989	26.5077	26.2455	0.230355	0.761818	0.118149	-0.135067	NaN	NaN	NaN	14	14	7	581	581	30	29559	0	21661	11281000000	192	229	40S ribosomal protein S3a-like [Lactuca sativa]	XP_023762955.1	95	260	9	2	1	256	1	260	8.66e-180	503	40S ribosomal protein S3a (CYC07 protein)	P33444	88.506	261	25	3	1	256	1	261
evm.model.utg17339.8	GWHPAAAA012455	evm.model.utg17339.8|evm.TU.utg17339.8|utg17339|GWHAAAA00024218.:32380-32516,	21.539	21.21	17.1996	21.472	21.2767	21.2271	0.407856	0.518434	0.285307	-1.34242	NaN	NaN	NaN	8	8	8	292	292	292	46938	0	49316	580670000	36	794	ubiquitin-like modifier-activating enzyme 5 [Lactuca sativa]	XP_023732714.1	91.765	425	27	4	1	417	1	425	0	771	Ubiquitin-like modifier-activating enzyme 5 (Ubiquitin-activating enzyme 5)	O23034	76.674	433	82	9	1	417	1	430
evm.model.utg1743.12	GWHPAAAA012555	evm.model.utg1743.12|evm.TU.utg1743.12|utg1743|GWHAAAA00004432.:24048-24086,	22.0886	22.2253	22.0141	24.0109	24.4943	24.3305	3.82228	0.003	2.52288	-2.16923	NaN	NaN	NaN	17	17	17	317	317	317	5941	0	9493	2387500000	67	796	dihydrolipoyllysine-residue acetyltransferase component 2 of pyruvate dehydrogenase complex, mitochondrial [Lactuca sativa]	XP_023761925.1	85.027	561	61	11	1	542	1	557	0	936	Dihydrolipoyllysine-residue acetyltransferase component 3 of pyruvate dehydrogenase complex, mitochondrial (EC 2.3.1.12) (Dihydrolipoamide S-acetyltransferase component 3 of pyruvate dehydrogenase complex) (Pyruvate dehydrogenase complex component E2 3) (PDC-E2 3) (PDCE2 3)	Q5M729	65.154	551	171	9	1	542	1	539
evm.model.utg17434.6	GWHPAAAA012562	evm.model.utg17434.6|evm.TU.utg17434.6|utg17434|GWHAAAA00031490.:27259-27333,	20.6086	20.3185	20.7177	19.6853	19.9641	19.3356	1.82066	0.0184048	1.73507	0.8866	NaN	NaN	NaN	2	1	1	195	114	114	13633	35939	26901	87703000	8	797	nuclear transport factor 2B-like [Lactuca sativa]	XP_023772754.1	95.122	123	4	1	1	121	1	123	2.5e-80	241	Nuclear transport factor 2B (AtNTF2b) (NTF-2)	Q9C7F5	88.618	123	12	1	1	121	4	126
evm.model.utg17589.2	GWHPAAAA012742	evm.model.utg17589.2|evm.TU.utg17589.2|utg17589|GWHAAAA00009307.:3720-3747,	25.8977	26.4436	26.1151	25.9267	25.8074	25.9113	0.762881	0.197845	0.703675	0.270333	NaN	NaN	NaN	19	19	0	587	587	0	38432	0	32331	8000200000	233	802	fructose-bisphosphate aldolase 6, cytosolic-like [Lactuca sativa]	XP_023758099.1	96.369	358	7	3	1	352	1	358	0	696	Fructose-bisphosphate aldolase 1, cytoplasmic (EC 4.1.2.13) (Cytoplasmic aldolase) (cALD) (Gravity-specific protein GSC 233)	P17784	82.682	358	56	3	1	352	1	358
evm.model.utg17642.2	GWHPAAAA012817	evm.model.utg17642.2|evm.TU.utg17642.2|utg17642|GWHAAAA00025837.:5994-6065,;evm.model.utg10288.9|evm.TU.utg10288.9|utg10288|GWHAAAA00001653.:31720-31791,	20.5352	22.9708	22.2197	22.4074	22.1327	23.0828	0.337741	0.613544	0.212154	-0.6324	NaN	NaN	NaN	6	6	6	356	356	356	21754	0	13401	517960000	23	809	trafficking protein particle complex subunit 5 [Helianthus annuus]	XP_022011347.1	97.938	194	2	1	1	192	1	194	4.31e-135	385	Trafficking protein particle complex subunit 5	Q54YG5	58.152	184	75	1	8	189	3	186
evm.model.utg17642.25	GWHPAAAA012829	evm.model.utg17642.25|evm.TU.utg17642.25|utg17642|GWHAAAA00025837.:117609-117640,	20.476	21.2929	21.3055	22.1102	22.3276	22.3101	1.90651	0.0182895	1.7378	-1.2245	NaN	NaN	NaN	9	9	9	158	158	158	70666	0	1643	434450000	21	810	hypothetical protein CCACVL1_14137 [Corchorus capsularis]	OMO78788.1	62	650	164	12	12	628	94	693	0	778	Riboflavin biosynthesis protein PYRD, chloroplastic [Includes: Diaminohydroxyphosphoribosylaminopyrimidine deaminase (DRAP deaminase) (EC 3.5.4.26) (Riboflavin-specific deaminase);Inactive 5-amino-6-(5-phosphoribosylamino)uracil reductase (HTP reductase)]	Q8GWP5	51.366	366	141	7	299	628	62	426
evm.model.utg17728.10	GWHPAAAA012950	evm.model.utg17728.10|evm.TU.utg17728.10|utg17728|GWHAAAA00010870.:37438-37512,;evm.model.utg3196.11|evm.TU.utg3196.11|utg3196|GWHAAAA00006418.:37174-37245,	20.7431	20.7764	20.8882	22.0476	21.1372	21.849	1.45284	0.0444444	1.35218	-0.875367	NaN	NaN	NaN	5	2	2	457	178	178	14601	0	79276	306360000	23	821	Ribosomal protein S26e [Artemisia annua]	PWA51801.1	96.774	124	2	1	2	123	236	359	1.06e-81	253	40S ribosomal protein S26-1	P49206	78.761	113	22	1	1	111	1	113
evm.model.utg17785.10	GWHPAAAA013046	evm.model.utg17785.10|evm.TU.utg17785.10|utg17785|GWHAAAA00007138.:34588-34626,	20.1028	19.6729	20.1577	22.3699	23.134	22.1312	2.7875	0.00467925	2.32982	-2.56723	NaN	NaN	NaN	11	11	10	187	187	175	88845	0	21221	692730000	35	825	serine/threonine-protein phosphatase 6 regulatory subunit 3-like [Lactuca sativa]	XP_023738084.1	82.53	830	64	16	1	782	1	797	0	1333	Serine/threonine-protein phosphatase 6 regulatory subunit 3 (SAPS domain family member 3)	Q5F471	31.57	586	319	19	1	525	1	565
evm.model.utg17819.2	GWHPAAAA013115	evm.model.utg17819.2|evm.TU.utg17819.2|utg17819|GWHAAAA00030604.:10578-11477,	22.9507	22.8249	21.8758	24.2518	24.5538	24.4838	2.22991	0.0138614	1.85819	-1.87933	NaN	NaN	NaN	15	15	15	433	433	433	57066	0	11412	1752200000	95	827	cytochrome P450 71A6-like [Lactuca sativa]	XP_023756141.1	87.776	499	53	4	1	491	6	504	0	854	Cytochrome P450 71A6 (EC 1.14.-.-) (Fragment)	O04164	49.149	470	216	9	41	489	36	503
evm.model.utg1782.3	GWHPAAAA013117	evm.model.utg1782.3|evm.TU.utg1782.3|utg1782|GWHAAAA00020959.:12933-13061,	23.451	23.4238	20.6951	24.2329	24.3627	24.5011	0.939132	0.135249	0.868866	-1.84227	NaN	NaN	NaN	21	21	21	438	438	438	6826	0	10936	1842500000	149	828	dynamin-related protein 5A [Lactuca sativa]	XP_023728300.1	97.044	609	6	6	1	597	1	609	0	1194	Dynamin-related protein 5A (Soybean dynamin-like protein 5A) (SDL5A)	Q39828	83.115	610	90	7	1	597	1	610
evm.model.utg1784.23	GWHPAAAA013149	evm.model.utg1784.23|evm.TU.utg1784.23|utg1784|GWHAAAA00001783.:74254-74364,	22.6724	22.1152	22.5479	23.6635	24.6251	24.4379	2.21433	0.0133333	1.87506	-1.797	NaN	NaN	NaN	24	24	24	358	358	358	89654	0	1544	2004400000	118	829	glutamine--tRNA ligase-like [Lactuca sativa]	XP_023751914.1	94.529	786	27	8	1	770	1	786	0	1505	Glutamine--tRNA ligase (EC 6.1.1.18) (Glutaminyl-tRNA synthetase) (GlnRS)	P52780	75.761	788	165	8	3	770	13	794
evm.model.utg1787.11	GWHPAAAA013195	evm.model.utg1787.11|evm.TU.utg1787.11|utg1787|GWHAAAA00020548.:47089-47259,	22.8673	22.4384	22.4929	22.4008	21.9966	21.9269	1.15556	0.0842606	1.07438	0.491433	NaN	NaN	NaN	6	6	6	478	478	478	20801	0	17487	768270000	40	831	ricin B-like lectin R40G3 [Lactuca sativa]	XP_023768968.1	90.805	174	14	1	1	172	86	259	9.35e-112	328	Ricin B-like lectin EULS3 (Euonymus lectin S3) (AtEULS3)	Q945P1	64.706	170	56	2	7	172	148	317
evm.model.utg17870.1	GWHPAAAA013204	evm.model.utg17870.1|evm.TU.utg17870.1|utg17870|GWHAAAA00011558.:7068-7844:+|Frame:;evm.model.utg11528.7|evm.TU.utg11528.7|utg11528|GWHAAAA00029222.:29697-30473:+|Frame:	16.9654	20.855	21.2872	23.587	23.8315	23.7891	1.36865	0.0524563	1.2802	-4.03332	NaN	NaN	NaN	9	9	9	55	55	55	28375	0	14025	1282600000	45	832	uncharacterized protein LOC111910446 [Lactuca sativa]	XP_023762047.1	88.031	259	26	2	1	254	1	259	2e-133	386	Proteasome assembly chaperone 1	Q54WB6	25.664	113	73	3	95	200	103	211
evm.model.utg17926.10	GWHPAAAA013276	evm.model.utg17926.10|evm.TU.utg17926.10|utg17926|GWHAAAA00027761.:27602-27741,	26.4357	25.2954	25.6532	26.3956	25.8014	25.9107	0.249369	0.738156	0.131852	-0.241133	NaN	NaN	NaN	2	2	2	46	46	46	69016	0	12888	10243000000	73	835	subtilisin-like protease SBT3.17 [Helianthus annuus]	XP_022038654.1	77.083	48	9	1	1	46	31	78	1.5e-14	72.4	Probable serine/threonine-protein kinase PBL20 (EC 2.7.11.1) (PBS1-like protein 20)	F4JPX3	27.778	54	34	2	7	55	48	101
evm.model.utg17973.1	GWHPAAAA013301	evm.model.utg17973.1|evm.TU.utg17973.1|utg17973|GWHAAAA00024919.:5975-6247,	22.4967	22.666	22.4611	17.2872	21.8718	21.141	0.791812	0.185484	0.731694	2.44126	NaN	NaN	NaN	36	1	1	551	33	33	92844	0	62273	279450000	5	838	dynamin-related protein 3A-like [Lactuca sativa]	XP_023750708.1	90.974	842	50	14	1	819	1	839	0	1469	Dynamin-related protein 3A (Dynamin-like protein 2) (Dynamin-like protein 2a)	Q8S944	73.324	746	174	11	23	749	29	768
evm.model.utg17989.1	GWHPAAAA013343	evm.model.utg17989.1|evm.TU.utg17989.1|utg17989|GWHAAAA00023690.:7528-8165,	22.7181	23.8334	23.5424	25.1248	25.4496	25.3476	2.29905	0.0129032	1.8893	-1.9427	NaN	NaN	NaN	17	17	17	246	246	246	97127	0	32331	3880400000	154	839	uncharacterized protein LOC111921536 [Lactuca sativa]	XP_023772886.1	87.524	521	55	5	1	511	1	521	0	907	26S proteasome non-ATPase regulatory subunit 5 (26S protease subunit S5 basic) (26S proteasome subunit S5B)	Q8BJY1	20.804	423	288	13	93	498	98	490
evm.model.utg18018.4	GWHPAAAA013372	evm.model.utg18018.4|evm.TU.utg18018.4|utg18018|GWHAAAA00021755.:21986-22087,	22.3798	22.3854	21.7642	21.7275	22.833	22.0812	0.0327575	0.972459	0.0121287	-0.037433	NaN	NaN	NaN	14	14	14	18	18	18	13363	0	37257	755290000	36	840	regulator of nonsense transcripts 1 homolog [Cynara cardunculus var. scolymus]	XP_024985180.1	89.457	1252	57	26	1	1183	1	1246	0	2152	Regulator of nonsense transcripts 1 homolog (EC 3.6.4.-) (ATP-dependent helicase UPF1)	Q9FJR0	74.901	1267	197	34	1	1183	1	1230
evm.model.utg18022.6	GWHPAAAA013378	evm.model.utg18022.6|evm.TU.utg18022.6|utg18022|GWHAAAA00002344.:29775-29879,	20.3301	20.5523	18.7948	19.2906	18.3539	19.36	0.625709	0.274795	0.560991	0.890901	NaN	NaN	NaN	11	11	11	269	269	269	80764	0	24496	288060000	12	841	methylcrotonoyl-CoA carboxylase subunit alpha, mitochondrial [Lactuca sativa]	XP_023750744.1	86.863	746	61	13	1	712	1	743	0	1303	Methylcrotonoyl-CoA carboxylase subunit alpha, mitochondrial (MCCase subunit alpha) (EC 6.4.1.4) (3-methylcrotonyl-CoA carboxylase 1) (3-methylcrotonyl-CoA:carbon dioxide ligase subunit alpha)	Q42523	67.881	741	201	15	1	712	1	733
evm.model.utg18048.10	GWHPAAAA013401	evm.model.utg18048.10|evm.TU.utg18048.10|utg18048|GWHAAAA00000832.:29465-29578,;evm.model.utg17105.4|evm.TU.utg17105.4|utg17105|GWHAAAA00029372.:20741-20854,	25.075	24.7056	25.3939	26.4839	26.515	26.0837	2.23619	0.0141414	1.84951	-1.3027	NaN	NaN	NaN	20	20	3	548	548	117	44638	0	32331	13310000000	330	782	60S ribosomal protein L4 [Lactuca sativa]	XP_023728932.1	96.742	399	7	3	1	393	1	399	0	775	60S ribosomal protein L4-1 (L1)	Q9SF40	79.449	399	75	4	2	393	4	402
evm.model.utg1805.16	GWHPAAAA013413	evm.model.utg1805.16|evm.TU.utg1805.16|utg1805|GWHAAAA00009990.:73062-73124,	21.7865	22.1093	21.6076	21.0661	21.3017	21.6391	1.05676	0.106279	0.973553	0.498834	NaN	NaN	NaN	5	5	5	166	166	166	58018	0	37141	221800000	10	844	malonyl-CoA decarboxylase, mitochondrial isoform X1 [Lactuca sativa]	XP_023749112.1	89.3	514	38	7	1	501	1	510	0	924	Malonyl-CoA decarboxylase, mitochondrial (MCD) (EC 4.1.1.9)	P12617	41.067	375	203	7	125	489	122	488
evm.model.utg1807.86	GWHPAAAA013466	evm.model.utg1807.86|evm.TU.utg1807.86|utg1807|GWHAAAA00009864.:374458-374540,;evm.model.utg863.16|evm.TU.utg863.16|utg863|GWHAAAA00013341.:126555-126637,	19.3055	18.6471	18.7162	21.4092	21.342	20.9383	3.10324	0.003875	2.41173	-2.34025	NaN	NaN	NaN	4	4	4	342	342	342	13869	0	39638	903480000	25	847	60S ribosomal protein L31 [Lactuca sativa]	XP_023769811.1	96.667	120	2	1	1	118	1	120	2.46e-76	230	60S ribosomal protein L31	Q9M573	87.931	116	12	1	5	118	6	121
evm.model.utg18090.14	GWHPAAAA013492	evm.model.utg18090.14|evm.TU.utg18090.14|utg18090|GWHAAAA00027521.:50186-51637:+|Frame:	22.5502	22.1748	22.1188	23.5548	23.5335	22.9668	1.98128	0.0150571	1.82226	-1.07043	NaN	NaN	NaN	3	1	1	7	25	25	53131	0	71954	1766900000	11	850	UDP-glucose 6-dehydrogenase 1 [Lactuca sativa]	XP_023731287.1	93.196	485	22	7	1	475	1	484	0	905	UDP-glucose 6-dehydrogenase 1 (UDP-Glc dehydrogenase 1) (UDP-GlcDH 1) (UDPGDH 1) (EC 1.1.1.22) (Gm-UGD1)	Q96558	81.95	482	78	6	1	475	1	480
evm.model.utg18108.2	GWHPAAAA013525	evm.model.utg18108.2|evm.TU.utg18108.2|utg18108|GWHAAAA00006530.:4570-4602,	21.1904	21.6868	16.8127	18.4358	16.7453	16.8812	0.707345	0.230454	0.637416	2.54251	NaN	NaN	NaN	5	5	4	347	347	288	19192	0	7303	513710000	18	851	glutathione peroxidase 1 [Lactuca sativa]	XP_023752785.1	93.529	170	9	1	1	168	1	170	4.04e-111	322	Glutathione peroxidase 1 (EC 1.11.1.9)	O23970	88.824	170	14	2	1	168	1	167
evm.model.utg18111.4	GWHPAAAA013528	evm.model.utg18111.4|evm.TU.utg18111.4|utg18111|GWHAAAA00025920.:31173-31650,	23.4539	23.2904	23.4456	22.3063	21.7029	21.1106	2.07544	0.0143492	1.84317	1.69003	NaN	NaN	NaN	4	4	4	136	136	136	50657	0	99438	524520000	25	852	low-temperature-induced cysteine proteinase-like [Lactuca sativa]	XP_023746565.1	91.087	460	30	5	1	449	1	460	0	804	Cysteine proteinase RD21A (EC 3.4.22.-) (Protein RESPONSIVE TO DEHYDRATION 21) (RD21)	P43297	67.756	459	130	9	5	453	7	457
evm.model.utg1818.3	GWHPAAAA013601	evm.model.utg1818.3|evm.TU.utg1818.3|utg1818|GWHAAAA00008934.:56547-56550,;evm.model.utg14041.8|evm.TU.utg14041.8|utg14041|GWHAAAA00006729.:22848-22851,;evm.model.utg11101.14|evm.TU.utg11101.14|utg11101|GWHAAAA00026817.:62534-62537,	23.2378	22.9878	22.4962	22.1636	21.9582	22.3991	1.35856	0.0525434	1.27948	0.733634	NaN	NaN	NaN	5	5	5	324	324	324	24122	0	21065	780720000	28	216	60S ribosomal protein L15 [Helianthus annuus]	XP_021974160.1	97.549	204	1	2	1	200	1	204	6.16e-140	398	60S ribosomal protein L15	O82528	90.686	204	15	2	1	200	1	204
evm.model.utg18242.9	GWHPAAAA013691	evm.model.utg18242.9|evm.TU.utg18242.9|utg18242|GWHAAAA00008127.:29340-29555,	23.6242	23.5907	23.3632	22.4711	22.912	22.5332	2.28303	0.013625	1.86566	0.887267	NaN	NaN	NaN	3	3	3	127	127	127	39252	0	91502	363340000	21	861	zingipain-2-like [Lactuca sativa]	XP_023728452.1	78.814	354	66	5	1	345	1	354	0	556	Probable cysteine protease RD21B (EC 3.4.22.-)	Q9FMH8	55.307	358	140	10	1	345	4	354
evm.model.utg1827.3	GWHPAAAA013730	evm.model.utg1827.3|evm.TU.utg1827.3|utg1827|GWHAAAA00008521.:15585-16025:-|Frame:	22.6132	23.2549	23.657	22.3602	22.7648	23.2249	0.425101	0.493384	0.306815	0.391733	NaN	NaN	NaN	6	4	4	397	274	274	16384	0	17747	1352500000	53	865	ribosomal protein L15 [Artemisia annua]	PWA46089.1	92.466	146	9	1	1	144	1	146	2.78e-93	275	60S ribosomal protein L27a-3	P49637	83.562	146	22	1	1	144	1	146
evm.model.utg18303.15	GWHPAAAA013785	evm.model.utg18303.15|evm.TU.utg18303.15|utg18303|GWHAAAA00004545.:46235-47191:-|Frame:;evm.model.utg13104.1|evm.TU.utg13104.1|utg13104|GWHAAAA00031424.:6269-7225:-|Frame:;evm.model.utg19305.7|evm.TU.utg19305.7|utg19305|GWHAAAA00001474.:46758-47493,	22.6132	21.9218	22.5665	24.5067	24.1612	24.4485	2.89995	0.00590476	2.2288	-2.00497	NaN	NaN	NaN	9	7	7	39	305	305	35237	0	57391	2241400000	58	869	probable carboxylesterase 12 [Lactuca sativa]	XP_023730105.1	81.132	318	54	3	1	312	1	318	0	536	Probable carboxylesterase 1 (AtCXE1) (EC 3.1.1.1)	Q9LMA7	42.405	316	169	7	6	311	3	315
evm.model.utg18307.3	GWHPAAAA013794	evm.model.utg18307.3|evm.TU.utg18307.3|utg18307|GWHAAAA00004261.:18543-19715:+|Frame:	27.0119	26.5849	27.2182	27.0892	27.4466	27.4092	0.797311	0.18234	0.739118	-0.376666	NaN	NaN	NaN	29	15	12	849	528	39	42795	0	3139	14950000000	275	870	S-adenosylmethionine synthase 2-like [Lactuca sativa]	XP_023744851.1	97.179	390	5	3	1	384	1	390	0	775	S-adenosylmethionine synthase 2 (AdoMet synthase 2) (EC 2.5.1.6) (Methionine adenosyltransferase 2) (MAT 2)	Q6SYB9	92.308	390	24	3	1	384	1	390
evm.model.utg18318.3	GWHPAAAA013819	evm.model.utg18318.3|evm.TU.utg18318.3|utg18318|GWHAAAA00012980.:30715-30807,	27.1139	26.7917	27.3216	26.2446	26.1507	27.0133	0.901419	0.144684	0.839579	0.6062	NaN	NaN	NaN	22	6	0	727	264	0	49554	0	25804	17601000000	184	873	tubulin alpha chain [Cynara cardunculus var. scolymus]	XP_024963840.1	98	450	1	4	1	442	1	450	0	901	Tubulin alpha chain	P33629	96.889	450	6	4	1	442	1	450
evm.model.utg18407.10	GWHPAAAA013926	evm.model.utg18407.10|evm.TU.utg18407.10|utg18407|GWHAAAA00027222.:49239-49365,	20.3755	18.4583	22.6621	21.7965	21.5544	21.485	0.384408	0.550063	0.259588	-1.11334	NaN	NaN	NaN	9	9	9	174	174	174	82797	0	31606	335790000	26	877	probable pre-mRNA-splicing factor ATP-dependent RNA helicase DEAH2 isoform X1 [Lactuca sativa]	XP_023734758.1	95.628	732	17	8	1	717	1	732	0	1427	Probable pre-mRNA-splicing factor ATP-dependent RNA helicase DEAH2 (EC 3.6.4.13) (DEAH RNA helicase homolog PRP43)	Q9LZQ9	86.32	731	80	9	1	717	1	725
evm.model.utg18412.2	GWHPAAAA013933	evm.model.utg18412.2|evm.TU.utg18412.2|utg18412|GWHAAAA00016418.:3257-3426,	19.9529	18.4549	19.3326	22.0622	21.2669	21.4973	2.05522	0.0147597	1.83092	-2.36201	NaN	NaN	NaN	5	5	5	213	213	213	30612	0	10562	288750000	27	880	reticulon-like protein B1 [Lactuca sativa]	XP_023744615.1	89.925	268	21	3	1	262	1	268	3.21e-162	459	Reticulon-like protein B1 (AtRTNLB1) (VirB2-interacting protein 1)	Q9SUR3	63.78	254	85	4	13	262	24	274
evm.model.utg18428.4	GWHPAAAA013960	evm.model.utg18428.4|evm.TU.utg18428.4|utg18428|GWHAAAA00015499.:15824-15961,	22.3767	22.0287	21.6022	18.5166	18.3944	18.2192	3.95116	0.003	2.52288	3.62581	NaN	NaN	NaN	14	2	2	174	33	33	11835	0	65334	85336000	8	884	hypothetical protein LSAT_4X66721 [Lactuca sativa]	PLY99396.1	80.412	679	121	6	4	670	3	681	0	1081	Two pore calcium channel protein 1 (Calcium channel protein 1) (AtCCH1) (Fatty acid oxygenation up-regulated protein 2) (Voltage-dependent calcium channel protein TPC1) (AtTPC1)	Q94KI8	64.448	706	238	7	14	706	8	713
evm.model.utg18469.12	GWHPAAAA014011	evm.model.utg18469.12|evm.TU.utg18469.12|utg18469|GWHAAAA00003775.:34812-34877,;evm.model.utg7251.8|evm.TU.utg7251.8|utg7251|GWHAAAA00004300.:39887-39979,	23.5356	23.7906	23.5104	24.3152	24.0831	23.7852	1.18846	0.0771733	1.11253	-0.448966	NaN	NaN	NaN	19	19	19	202	202	202	14062	0	77166	1384900000	79	885	eukaryotic translation initiation factor 5B-like [Lactuca sativa]	XP_023759341.1	84.774	1307	122	24	1	1242	1	1295	0	1704	Eukaryotic translation initiation factor 5B (eIF-5B) (EC 3.6.5.3) (Translation initiation factor IF-2)	Q10251	55.896	653	251	14	613	1241	439	1078
evm.model.utg1851.10	GWHPAAAA014067	evm.model.utg1851.10|evm.TU.utg1851.10|utg1851|GWHAAAA00006905.:56583-56681,	22.7132	22.1201	20.6992	24.8251	24.316	24.3088	1.87956	0.01815	1.74112	-2.63913	NaN	NaN	NaN	18	18	18	499	499	499	50552	0	19219	2462600000	111	887	AP-4 complex subunit mu [Lactuca sativa]	XP_023745976.1	96.009	451	10	4	1	443	1	451	0	880	AP-4 complex subunit mu (Adaptor protein complex AP-4 subunit mu) (Adaptor protein-4 mu-adaptin) (Adaptor-related protein complex 4 subunit mu) (At-muC-Ad) (Mu4-adaptin)	Q9SB50	84.479	451	61	5	1	443	2	451
evm.model.utg1851.12	GWHPAAAA014068	evm.model.utg1851.12|evm.TU.utg1851.12|utg1851|GWHAAAA00006905.:69559-70101,	18.409	21.3965	20.4421	22.7681	22.3793	22.7568	1.34101	0.0534831	1.27178	-2.5522	NaN	NaN	NaN	6	6	6	194	194	194	41568	0	12335	475370000	30	888	protein RETICULATA-RELATED 4, chloroplastic-like [Lactuca sativa]	XP_023745984.1	86.772	378	43	4	11	381	11	388	0	608	Protein RETICULATA-RELATED 4, chloroplastic	Q94CJ5	69.58	286	83	2	97	378	101	386
evm.model.utg18532.14	GWHPAAAA014104	evm.model.utg18532.14|evm.TU.utg18532.14|utg18532|GWHAAAA00009893.:57486-57820,	21.9081	22.5	23.5064	22.7029	22.8105	21.6651	0.154871	0.855426	0.0678176	0.245333	NaN	NaN	NaN	5	5	5	262	262	262	30171	0	8865	704070000	33	890	F-box protein SKIP19-like [Lactuca sativa]	XP_023732906.1	56.175	251	105	3	1	246	1	251	7.76e-85	265	Putative F-box/LRR-repeat protein 23	Q9S9V9	39.13	69	40	1	180	246	17	85
evm.model.utg18532.28	GWHPAAAA014105	evm.model.utg18532.28|evm.TU.utg18532.28|utg18532|GWHAAAA00009893.:108404-109825:+|Frame:	22.1477	22.292	21.9531	20.5522	20.6611	21.2153	2.35882	0.0139535	1.85532	1.3214	NaN	NaN	NaN	10	10	10	258	258	258	51865	0	18193	320820000	18	891	probable LRR receptor-like serine/threonine-protein kinase At4g36180 [Lactuca sativa]	XP_023766667.1	87.738	473	50	4	1	465	1	473	0	820	DNA damage-repair/toleration protein DRT100	Q00874	30	120	83	1	69	187	227	346
evm.model.utg18542.2	GWHPAAAA014131	evm.model.utg18542.2|evm.TU.utg18542.2|utg18542|GWHAAAA00028912.:20127-21419:+|Frame:	22.4551	23.0079	22.7212	21.883	18.15	21.1634	0.943791	0.13379	0.873576	2.32926	NaN	NaN	NaN	23	1	1	714	58	58	48198	0	72678	341150000	10	893	pelargonidin 3-O-(6-caffeoylglucoside) 5-O-(6-O-malonylglucoside) 4'''-malonyltransferase-like [Cynara cardunculus var. scolymus]	XP_024996982.1	59.174	436	156	10	1	422	3	430	2.64e-170	493	Pelargonidin 3-O-(6-caffeoylglucoside) 5-O-(6-O-malonylglucoside) 4'''-malonyltransferase (EC 2.3.1.214) (Anthocyanin 5-O-glucoside-4'''-O-malonyltransferase 2) (Ss5MaT2)	Q6TXD2	31.066	441	257	15	1	420	1	415
evm.model.utg18599.5	GWHPAAAA014188	evm.model.utg18599.5|evm.TU.utg18599.5|utg18599|GWHAAAA00005623.:36370-37140:+|Frame:	24.8826	26.0892	25.1067	24.8099	25.6102	25.5854	0.0177983	0.983793	0.00709627	0.0243333	NaN	NaN	NaN	9	9	9	695	695	695	28054	0	98246	2336400000	112	896	uncharacterized protein LOC111887912 [Lactuca sativa]	XP_023739815.1	38.342	193	109	2	1	183	1	193	6.49e-30	121	Filamentous hemagglutinin	P12255	24.537	216	132	8	2	196	3259	3464
evm.model.utg18604.8	GWHPAAAA014201	evm.model.utg18604.8|evm.TU.utg18604.8|utg18604|GWHAAAA00014642.:23157-23666:-|Frame:;evm.model.utg1804.4|evm.TU.utg1804.4|utg1804|GWHAAAA00010047.:21774-22115,	23.2627	22.969	23.2571	23.4437	22.8822	23.643	0.257114	0.727653	0.138076	-0.160034	NaN	NaN	NaN	6	6	6	485	485	485	19035	0	15902	746930000	38	843	uncharacterized protein LOC111917097 [Lactuca sativa]	XP_023768532.1	86.826	167	19	2	1	164	1	167	6.37e-94	279	Indole-3-acetic acid-induced protein ARG7	P32295	57.576	66	25	2	87	149	24	89
evm.model.utg18645.3	GWHPAAAA014238	evm.model.utg18645.3|evm.TU.utg18645.3|utg18645|GWHAAAA00022002.:16394-16830,	25.3125	25.5327	25.7002	26.7977	27.1573	26.9265	3.14555	0.00427586	2.36898	-1.44537	NaN	NaN	NaN	6	1	1	89	19	19	97564	0	61134	9191400000	64	898	phospholipase D alpha 1 [Lactuca sativa]	XP_023764670.1	93.078	809	40	8	56	848	1	809	0	1554	Phospholipase D alpha 1 (PLD 1) (EC 3.1.4.4) (Choline phosphatase 1) (Phosphatidylcholine-hydrolyzing phospholipase D 1)	Q70EW5	85.043	809	104	9	56	848	1	808
evm.model.utg1867.14	GWHPAAAA014276	evm.model.utg1867.14|evm.TU.utg1867.14|utg1867|GWHAAAA00005853.:67364-67539,	23.9439	22.8787	23.841	23.4396	23.7694	23.877	0.143586	0.868243	0.0613587	-0.1408	NaN	NaN	NaN	4	4	4	19	19	19	28343	0	51786	1987300000	52	899	reticulon-like protein B1 [Lactuca sativa]	XP_023738480.1	91.235	251	17	3	1	247	1	250	6.31e-149	424	Reticulon-like protein B2 (AtRTNLB2) (VirB2-interacting protein 2)	Q9SUT9	62.55	251	81	4	8	247	22	270
evm.model.utg18694.4	GWHPAAAA014319	evm.model.utg18694.4|evm.TU.utg18694.4|utg18694|GWHAAAA00029081.:9466-9747,	24.2929	24.5926	24.9937	25.054	25.1149	24.7054	0.622105	0.276039	0.55903	-0.331701	NaN	NaN	NaN	21	21	21	513	513	513	54366	0	28966	4995900000	156	900	selenium-binding protein 1-like [Lactuca sativa]	XP_023762983.1	91.446	491	34	4	1	483	1	491	0	905	Selenium-binding protein 2 (Protein EMBRYO SAC DEVELOPMENT ARREST 38)	Q93WN0	72.912	491	121	5	1	483	1	487
evm.model.utg18710.2	GWHPAAAA014344	evm.model.utg18710.2|evm.TU.utg18710.2|utg18710|GWHAAAA00027917.:19104-19545,	21.8366	21.5985	22.1692	21.17	21.8471	21.5407	0.610488	0.286897	0.542274	0.348833	NaN	NaN	NaN	5	5	5	226	226	226	37925	0	22384	401070000	32	901	dnaJ homolog subfamily B member 1-like [Cynara cardunculus var. scolymus]	XP_024975339.1	87.32	347	35	5	1	339	1	346	0	594	DnaJ homolog subfamily B member 13 (Testis and spermatogenesis cell-related protein 6) (Testis spermatocyte apoptosis-related gene 6 protein) (Testis spermatogenesis apoptosis-related gene 3 protein) (Testis spermatogenesis apoptosis-related gene 6 protein)	Q80Y75	43.553	349	153	8	1	338	1	316
evm.model.utg1886.1	GWHPAAAA014549	evm.model.utg1886.1|evm.TU.utg1886.1|utg1886|GWHAAAA00004579.:16402-16551,	21.653	21.8405	22.2123	22.1488	21.9759	22.125	0.451165	0.453108	0.343798	-0.1813	NaN	NaN	NaN	5	5	5	296	296	296	29109	0	10655	692500000	29	908	putative methyltransferase DDB_G0268948 [Lactuca sativa]	XP_023769866.1	91.829	257	17	2	1	253	1	257	5.75e-171	481	Putative methyltransferase DDB_G0268948 (EC 2.1.1.-)	Q55EX9	32.143	252	151	9	11	253	21	261
evm.model.utg18871.6	GWHPAAAA014558	evm.model.utg18871.6|evm.TU.utg18871.6|utg18871|GWHAAAA00027991.:47862-48011,	22.3827	22.03	22.9914	23.7695	23.6256	23.8202	1.94223	0.0184276	1.73453	-1.2704	NaN	NaN	NaN	13	13	8	304	304	177	61252	0	10376	1263900000	69	909	probable serine/threonine protein phosphatase 2A regulatory subunit B''delta [Lactuca sativa]	XP_023755412.1	96.038	530	11	5	1	520	1	530	0	1034	Probable serine/threonine protein phosphatase 2A regulatory subunit B''gamma (AtB''gamma) (Serine/threonine protein phosphatase 2A regulatory subunit B''beta 2 isoform) (AtB''beta 2) (PP2A, B'' subunit, beta 2 isoform)	Q8VZQ4	72.83	530	127	8	7	520	8	536
evm.model.utg18875.6	GWHPAAAA014565	evm.model.utg18875.6|evm.TU.utg18875.6|utg18875|GWHAAAA00007927.:10081-11349:+|Frame:	22.5384	20.6321	18.9324	23.0046	21.43	21.1737	0.418868	0.502974	0.298454	-1.16845	NaN	NaN	NaN	6	4	4	192	142	142	46881	0	83943	415100000	15	910	protein ELC-like [Lactuca sativa]	XP_023750260.1	89.104	413	35	5	12	414	12	424	0	684	Protein ELC (AtELC) (ESCRT-I complex subunit VPS23 homolog 1) (Protein VACUOLAR PROTEIN SORTING 23A) (Vacuolar protein-sorting-associated protein 23 homolog 1)	Q9LHG8	57.246	414	152	7	1	408	1	395
evm.model.utg18875.9	GWHPAAAA014567	evm.model.utg18875.9|evm.TU.utg18875.9|utg18875|GWHAAAA00007927.:27524-27696,;evm.model.utg18875.11|evm.TU.utg18875.11|utg18875|GWHAAAA00007927.:39293-39623,	20.966	22.0956	21.8626	21.7554	21.3821	21.5531	0.0758727	0.943015	0.0254814	0.0778669	NaN	NaN	NaN	12	12	12	121	121	121	16891	0	65759	473470000	26	911	eukaryotic translation initiation factor 4G-like [Lactuca sativa]	XP_023750242.1	74.923	1631	246	44	1	1503	1	1596	0	2196	Eukaryotic translation initiation factor 4G (eIF-4G) (eIF4G) (Eukaryotic initiation factor 4F subunit p220) (eIF-4F p220 subunit)	B9FXV5	33.911	404	157	22	78	422	109	461
evm.model.utg1888.2	GWHPAAAA014577	evm.model.utg1888.2|evm.TU.utg1888.2|utg1888|GWHAAAA00030479.:6457-7617:+|Frame:	20.5819	19.6728	17.9569	21.1371	20.9227	20.8728	0.9517	0.131781	0.880147	-1.57365	NaN	NaN	NaN	5	5	5	192	192	192	43915	0	59475	272110000	21	912	protein RMD5 homolog [Lactuca sativa]	XP_023751885.1	86.269	386	47	3	1	380	1	386	0	687	Protein RMD5 homolog	Q9T075	53.69	393	164	7	1	380	1	388
evm.model.utg1889.11	GWHPAAAA014593	evm.model.utg1889.11|evm.TU.utg1889.11|utg1889|GWHAAAA00013744.:41485-42465,	20.2438	20.3529	20.2111	17.6583	17.7204	18.1105	4.10196	0.003	2.52288	2.4395	NaN	NaN	NaN	1	1	1	44	44	44	45957	93371	31057	65952000	2	913	NPL4-like protein 1 [Lactuca sativa]	XP_023744245.1	94.647	411	14	4	1	403	1	411	0	788	NPL4-like protein 1	Q9LYC2	68.293	410	121	5	3	403	4	413
evm.model.utg18941.27	GWHPAAAA014683	evm.model.utg18941.27|evm.TU.utg18941.27|utg18941|GWHAAAA00013567.:126828-126929,;evm.model.utg7907.7|evm.TU.utg7907.7|utg7907|GWHAAAA00018952.:20620-20835,	25.5503	25.9695	26.002	27.2669	26.9445	26.9131	2.54369	0.0109091	1.96221	-1.2009	NaN	NaN	NaN	26	26	18	807	807	61	53012	0	32331	11093000000	220	920	ATP-dependent 6-phosphofructokinase 6-like [Lactuca sativa]	XP_023760503.1	93.361	482	22	6	1	474	1	480	0	906	ATP-dependent 6-phosphofructokinase 3 (ATP-PFK 3) (Phosphofructokinase 3) (EC 2.7.1.11) (Phosphohexokinase 3)	Q94AA4	80.043	461	81	7	6	458	6	463
evm.model.utg1896.17	GWHPAAAA014734	evm.model.utg1896.17|evm.TU.utg1896.17|utg1896|GWHAAAA00004014.:88287-88501,;evm.model.utg6339.1|evm.TU.utg6339.1|utg6339|GWHAAAA00024574.:8849-9183,	24.8971	24.4815	24.5919	23.9987	23.3499	23.6745	1.92224	0.0187838	1.72622	0.982468	NaN	NaN	NaN	8	8	8	234	234	234	52506	0	78761	1526400000	68	923	tryptophan aminotransferase-related protein 3-like [Lactuca sativa]	XP_023770857.1	83.721	473	64	6	1	462	1	471	0	771	Tryptophan aminotransferase-related protein 4 (EC 2.6.1.-)	Q93Z38	51.082	462	190	11	13	455	8	452
evm.model.utg1902.6	GWHPAAAA014814	evm.model.utg1902.6|evm.TU.utg1902.6|utg1902|GWHAAAA00009555.:45128-45344,	21.0504	17.757	20.8924	20.8408	21.1185	20.9909	0.430969	0.486869	0.312588	-1.08348	NaN	NaN	NaN	6	6	2	137	137	46	67234	0	13003	155520000	12	929	hypothetical protein LSAT_9X36480 [Lactuca sativa]	PLY95984.1	79.836	610	108	7	1	595	1	610	0	972	Probable mediator of RNA polymerase II transcription subunit 37e (Heat shock 70 kDa protein 1) (Heat shock cognate 70 kDa protein 1) (Heat shock cognate protein 70-1) (AtHsc70-1) (Heat shock protein 70-1) (AtHsp70-1) (Protein EARLY-RESPONSIVE TO DEHYDRATION 2)	P22953	63.175	611	203	11	1	591	1	609
evm.model.utg19043.8	GWHPAAAA014849	evm.model.utg19043.8|evm.TU.utg19043.8|utg19043|GWHAAAA00027364.:24036-24351,	25.4265	25.693	25.6446	26.0718	25.9373	25.7679	1.3154	0.0551971	1.25808	-0.337633	NaN	NaN	NaN	10	2	2	224	47	47	49863	0	24333	5615600000	99	931	tubulin alpha-3 chain-like [Lactuca sativa]	XP_023745031.1	95.122	451	14	4	1	443	1	451	0	882	Tubulin alpha-3 chain (Alpha-3-tubulin)	O22349	84.667	450	60	5	1	442	1	449
evm.model.utg19091.2	GWHPAAAA014927	evm.model.utg19091.2|evm.TU.utg19091.2|utg19091|GWHAAAA00023909.:7667-7919,;evm.model.utg11620.14|evm.TU.utg11620.14|utg11620|GWHAAAA00003758.:59440-59692,	27.067	26.7135	27.297	27.3963	27.6554	27.2415	0.908127	0.14299	0.844694	-0.405233	NaN	NaN	NaN	10	10	7	757	757	645	16441	0	32331	25541000000	243	268	hypothetical protein LSAT_7X2601 [Lactuca sativa]	PLY64205.1	82.781	151	24	1	1	149	1	151	1.49e-82	249	Desiccation protectant protein Lea14 homolog	P46519	60.265	151	58	1	1	149	1	151
evm.model.utg1914.13	GWHPAAAA014997	evm.model.utg1914.13|evm.TU.utg1914.13|utg1914|GWHAAAA00002824.:63729-63845,	23.9115	24.8789	22.4077	24.3432	24.7207	25.0553	0.580368	0.312286	0.505447	-0.9737	NaN	NaN	NaN	21	21	20	581	581	567	57742	0	32331	5935100000	181	938	beta-glucosidase 24-like isoform X2 [Lactuca sativa]	XP_023759428.1	84.848	495	67	4	1	487	1	495	0	875	Beta-glucosidase 24 (Os6bglu24) (EC 3.2.1.21)	Q5Z9Z0	47.984	496	223	11	14	479	14	504
evm.model.utg19143.1	GWHPAAAA015006	evm.model.utg19143.1|evm.TU.utg19143.1|utg19143|GWHAAAA00020414.:130-212,	21.2055	21.7245	22.1868	20.7646	20.5875	21.2814	1.10688	0.0949565	1.02248	0.827766	NaN	NaN	NaN	7	7	1	183	183	26	61962	0	16925	302820000	25	940	diphthine--ammonia ligase [Lactuca sativa]	XP_023767769.1	74.658	146	34	2	1	144	51	195	4.74e-56	210	Diphthine--ammonia ligase (EC 6.3.1.14) (ATP-binding domain-containing protein 4) (Diphthamide synthase) (Diphthamide synthetase) (Protein DPH6 homolog)	A2RV01	44.521	146	75	4	1	143	52	194
evm.model.utg1915.7	GWHPAAAA015010	evm.model.utg1915.7|evm.TU.utg1915.7|utg1915|GWHAAAA00002749.:22026-22139,;evm.model.utg6551.2|evm.TU.utg6551.2|utg6551|GWHAAAA00019917.:6365-6418,	17.288	19.2839	19.6925	18.0928	17.751	17.2149	0.610237	0.286341	0.543116	1.06857	NaN	NaN	NaN	9	9	9	36	36	36	45597	0	41912	405500000	24	943	riboflavin biosynthesis protein PYRR, chloroplastic [Lactuca sativa]	XP_023768647.1	83.726	424	54	7	1	413	1	420	0	699	Riboflavin biosynthesis protein PYRR, chloroplastic [Includes: Inactive diaminohydroxyphosphoribosylaminopyrimidine deaminase (DRAP deaminase) (Riboflavin-specific deaminase);5-amino-6-(5-phosphoribosylamino)uracil reductase (EC 1.1.1.193) (HTP reductase);Riboflavin biosynthesis intermediates N-glycosidase (EC 3.2.2.-)]	Q9STY4	67.246	403	119	5	20	413	23	421
evm.model.utg19152.24	GWHPAAAA015026	evm.model.utg19152.24|evm.TU.utg19152.24|utg19152|GWHAAAA00019797.:97419-97668,;evm.model.utg3377.2|evm.TU.utg3377.2|utg3377|GWHAAAA00013403.:12974-13223,	24.7083	24.6934	24.5397	25.7424	25.4896	25.3353	2.59199	0.0076129	2.11845	-0.8753	NaN	NaN	NaN	10	10	10	448	448	448	32404	0	25903	3835000000	125	945	adenylyl-sulfate kinase 3-like [Lactuca sativa]	XP_023751848.1	88.889	297	26	3	1	293	1	294	0	533	Adenylyl-sulfate kinase, chloroplastic (EC 2.7.1.25) (ATP adenosine-5'-phosphosulfate 3'-phosphotransferase) (Adenosine-5'-phosphosulfate kinase) (APS kinase)	O49204	65.385	260	73	2	51	293	53	312
evm.model.utg19178.1	GWHPAAAA015053	evm.model.utg19178.1|evm.TU.utg19178.1|utg19178|GWHAAAA00028754.:2743-2966,;evm.model.utg8932.10|evm.TU.utg8932.10|utg8932|GWHAAAA00001456.:46610-46833,	23.6003	25.2206	23.8532	24.3878	24.5568	24.9527	0.314333	0.646465	0.189455	-0.407733	NaN	NaN	NaN	14	14	14	526	526	526	46218	0	10959	2073200000	93	948	tryptophan--tRNA ligase, cytoplasmic [Lactuca sativa]	XP_023738604.1	92.231	399	23	4	1	393	1	397	0	756	Tryptophan--tRNA ligase, cytoplasmic (EC 6.1.1.2) (Tryptophanyl-tRNA synthetase) (TrpRS)	Q9SR15	84.772	394	52	4	8	393	5	398
evm.model.utg1925.35	GWHPAAAA015171	evm.model.utg1925.35|evm.TU.utg1925.35|utg1925|GWHAAAA00002249.:176739-178130:-|Frame:	20.0483	20.5637	17.6467	20.4625	20.4222	20.8284	0.562935	0.327748	0.48446	-1.15145	NaN	NaN	NaN	4	4	4	168	168	168	52139	0	10251	176040000	13	954	zeatin O-xylosyltransferase-like [Lactuca sativa]	XP_023764698.1	86.237	465	51	7	1	455	1	462	0	788	Zeatin O-glucosyltransferase (EC 2.4.1.203) (Trans-zeatin O-beta-D-glucosyltransferase)	Q9ZSK5	50.972	463	200	15	6	455	11	459
evm.model.utg1925.37	GWHPAAAA015172	evm.model.utg1925.37|evm.TU.utg1925.37|utg1925|GWHAAAA00002249.:182089-182127,	24.3763	23.0623	22.4774	22.1258	22.8214	21.0111	0.790737	0.185593	0.731438	1.31923	NaN	NaN	NaN	6	5	5	41	355	355	21744	0	27617	839670000	34	955	ras-related protein RABF1 [Cynara cardunculus var. scolymus]	XP_024990271.1	95.5	200	7	1	1	198	1	200	3.44e-137	390	Ras-related protein RABF1 (AtRABF1) (Ras-related protein Ara-6) (Ras-related protein Rab5C) (AtRab5C)	Q9CB01	83.582	201	30	2	1	198	1	201
evm.model.utg19280.1	GWHPAAAA015216	evm.model.utg19280.1|evm.TU.utg19280.1|utg19280|GWHAAAA00022176.:7460-7702,	21.4408	22.5069	21.7607	23.8039	23.9591	23.6017	2.32203	0.0136364	1.8653	-1.88543	NaN	NaN	NaN	12	12	12	378	378	378	42363	0	79809	993270000	47	959	codeine O-demethylase-like [Helianthus annuus]	XP_022035291.1	75.493	355	80	4	1	348	1	355	0	557	Codeine O-demethylase (EC 1.14.11.32)	D4N502	44.348	345	181	6	13	347	17	360
evm.model.utg19281.4	GWHPAAAA015217	evm.model.utg19281.4|evm.TU.utg19281.4|utg19281|GWHAAAA00012420.:15837-16132,	21.455	16.9685	21.8488	21.5595	21.9718	22.2342	0.508204	0.384959	0.414586	-1.83106	NaN	NaN	NaN	3	3	2	258	258	17	17006	0	23072	422200000	27	960	RecName: Full=Root allergen protein;Short=RAP	O49065.1	77.358	159	32	2	1	157	1	157	7.15e-84	252	Root allergen protein (RAP)	O49065	77.358	159	32	2	1	157	1	157
evm.model.utg19331.1	GWHPAAAA015296	evm.model.utg19331.1|evm.TU.utg19331.1|utg19331|GWHAAAA00009457.:8527-9294,	20.5874	20.306	18.5151	19.6986	20.0894	20.1372	0.0925599	0.921866	0.0353322	-0.172225	NaN	NaN	NaN	5	5	5	232	232	232	39378	0	14127	187830000	11	966	3'-hydroxy-N-methyl-(S)-coclaurine 4'-O-methyltransferase-like [Lactuca sativa]	XP_023766444.1	85.876	354	43	4	1	348	1	353	0	616	Acetylserotonin O-methyltransferase (EC 2.1.1.4) (N-acetylserotonin O-methyltransferase) (AtASMT)	Q9T003	52.514	358	145	8	14	347	24	380
evm.model.utg19358.1	GWHPAAAA015342	evm.model.utg19358.1|evm.TU.utg19358.1|utg19358|GWHAAAA00027365.:19218-19318,	24.2057	24.6817	25.3381	24.2961	24.3823	24.2072	0.602213	0.29171	0.535049	0.446634	NaN	NaN	NaN	9	9	9	409	409	409	25771	0	14451	2173700000	104	967	vesicle-associated protein 1-1-like isoform X1 [Lactuca sativa]	XP_023759308.1	83.475	236	34	3	1	231	1	236	3.71e-140	401	Vesicle-associated protein 1-2 (Plant VAP homolog 12) (AtPVA12) (VAMP-associated protein 1-2) [Cleaved into: Vesicle-associated protein 1-2, N-terminally processed]	Q9SHC8	62.896	221	72	5	3	215	2	220
evm.model.utg19387.8	GWHPAAAA015359	evm.model.utg19387.8|evm.TU.utg19387.8|utg19387|GWHAAAA00015227.:32952-33344,	37.75	38.105	38.4863	30.3503	29.8585	29.844	5.13287	0.003	2.52288	8.09617	NaN	NaN	NaN	43	43	43	100	100	100	23306	0	32331	12013000000000	7114	972	small rubber particle protein SRPP5 [Taraxacum brevicorniculatum]	AGE89410.1	98.157	217	0	2	1	213	1	217	8.05e-142	404	Stress-related protein	Q9SW70	38.596	228	94	3	1	182	1	228
evm.model.utg1950.6	GWHPAAAA015478	evm.model.utg1950.6|evm.TU.utg1950.6|utg1950|GWHAAAA00000605.:28904-29821,	24.7702	24.8918	24.4388	25.5668	25.3705	25.7719	2.08808	0.0148197	1.82916	-0.869466	NaN	NaN	NaN	37	37	33	591	591	533	10046	0	32331	5663800000	272	975	AP-4 complex subunit epsilon-like, partial [Lactuca sativa]	XP_023770574.1	84.25	927	92	20	1	889	34	944	0	1468	AP-4 complex subunit epsilon (AP-4 adaptor complex subunit epsilon) (Adaptor-related protein complex 4 subunit epsilon) (Epsilon subunit of AP-4) (Epsilon-adaptin)	Q8L7A9	65.815	939	256	19	1	888	13	937
evm.model.utg19517.1	GWHPAAAA015492	evm.model.utg19517.1|evm.TU.utg19517.1|utg19517|GWHAAAA00031290.:352-421,	24.5009	24.1197	23.952	24.6773	24.7689	24.5543	1.2835	0.0596608	1.22431	-0.475967	NaN	NaN	NaN	5	5	5	37	37	37	24696	0	95555	2522700000	78	976	pectinesterase 31 [Lactuca sativa]	XP_023731957.1	92.07	227	14	2	1	223	1	227	3.91e-148	424	Pectinesterase 31 (PE 31) (EC 3.1.1.11) (Pectin methylesterase 31) (AtPME31)	Q9LVQ0	82.667	225	35	2	3	223	5	229
evm.model.utg19548.4	GWHPAAAA015553	evm.model.utg19548.4|evm.TU.utg19548.4|utg19548|GWHAAAA00006088.:10047-10169,	24.1828	24.0792	24.5809	24.2363	24.4495	24.9528	0.433921	0.4815	0.317404	-0.265233	NaN	NaN	NaN	10	10	10	528	528	528	3246	0	16717	3633100000	115	977	protein MEMO1 [Lactuca sativa]	XP_023743572.1	93.103	290	16	2	1	286	1	290	0	564	Protein MEMO1 (Mediator of ErbB2-driven cell motility 1) (Memo-1)	Q6GNT9	52.431	288	125	6	5	282	8	293
evm.model.utg19599.11	GWHPAAAA015624	evm.model.utg19599.11|evm.TU.utg19599.11|utg19599|GWHAAAA00003004.:34482-34644,;evm.model.utg12429.11|evm.TU.utg12429.11|utg12429|GWHAAAA00002333.:63684-63925,	17.5185	19.5434	19.2243	22.3997	21.939	21.3239	1.95063	0.0181408	1.74134	-3.12547	NaN	NaN	NaN	23	23	23	162	162	162	21216	0	95824	544760000	55	980	proteasome-associated protein ECM29 homolog [Lactuca sativa]	XP_023748982.1	90.889	1800	125	21	1	1765	1	1796	0	3225	Proteasome adapter and scaffold protein ECM29 (Ecm29 proteasome adapter and scaffold) (Proteasome-associated protein ECM29 homolog)	Q5VYK3	29.415	1693	1015	37	25	1583	16	1662
evm.model.utg19667.4	GWHPAAAA015690	evm.model.utg19667.4|evm.TU.utg19667.4|utg19667|GWHAAAA00028215.:35020-35925:-|Frame:;evm.model.utg9798.5|evm.TU.utg9798.5|utg9798|GWHAAAA00003977.:46072-46977:+|Frame:	17.3619	21.4476	21.237	25.0041	24.0098	23.9003	1.45035	0.045	1.34679	-4.28922	NaN	NaN	NaN	7	7	7	482	482	482	32336	0	12819	2111200000	49	982	protein transport protein SEC13 homolog B-like isoform X1 [Lactuca sativa]	XP_023738483.1	88.963	299	29	2	1	295	7	305	0	535	Protein transport protein SEC13 homolog B (SEC13-like protein B)	O64740	73.49	298	75	2	1	294	1	298
evm.model.utg19692.3	GWHPAAAA015731	evm.model.utg19692.3|evm.TU.utg19692.3|utg19692|GWHAAAA00026759.:13903-14043,;evm.model.utg18409.1|evm.TU.utg18409.1|utg18409|GWHAAAA00016623.:2791-2890,	21.6736	18.1473	21.0598	21.3377	21.3364	21.4674	0.426512	0.49132	0.308636	-1.08693	NaN	NaN	NaN	7	7	7	96	96	96	11139	0	30132	374570000	13	985	epidermal growth factor receptor substrate 15-like 1 isoform X2 [Lactuca sativa]	XP_023770376.1	77.47	1083	130	35	1	989	1	1063	0	1480	Uncharacterized calcium-binding protein C800.10c	Q9HGL2	23.965	459	245	19	278	640	249	699
evm.model.utg19746.5	GWHPAAAA015805	evm.model.utg19746.5|evm.TU.utg19746.5|utg19746|GWHAAAA00013250.:19674-19766,	17.8768	20.7592	20.6971	19.9217	19.8001	20.1371	0.0637852	0.952629	0.0210762	-0.17528	NaN	NaN	NaN	3	3	3	135	135	135	34121	0	54025	61338000	4	988	cysteine synthase [Lactuca sativa]	XP_023742600.1	94.462	325	12	3	1	319	1	325	0	553	Cysteine synthase (CSase) (EC 2.5.1.47) (Beta-PA/CSase) (EC 2.5.1.51) (Beta-pyrazolylalanine synthase) (EC 4.2.1.50) (L-mimosine synthase) (EC 2.5.1.52) (O-acetylserine (thiol)-lyase) (OAS-TL) (O-acetylserine sulfhydrylase)	Q43317	86.154	325	39	3	1	319	1	325
evm.model.utg19753.2	GWHPAAAA015822	evm.model.utg19753.2|evm.TU.utg19753.2|utg19753|GWHAAAA00012781.:15755-16893,	22.0408	23.2236	23.3109	23.1751	22.8226	23.5739	0.289615	0.682573	0.165851	-0.3321	NaN	NaN	NaN	29	29	29	238	238	238	18894	0	10544	1801900000	70	989	brefeldin A-inhibited guanine nucleotide-exchange protein 1-like isoform X1 [Lactuca sativa]	XP_023747971.1	87.449	1713	148	27	1	1656	1	1703	0	2938	Brefeldin A-inhibited guanine nucleotide-exchange protein 1 (BIG1) (ARF guanine-nucleotide exchange factor BIG1)	F4JSZ5	61.266	1722	561	34	3	1656	2	1685
evm.model.utg19756.7	GWHPAAAA015827	evm.model.utg19756.7|evm.TU.utg19756.7|utg19756|GWHAAAA00003146.:32702-32746,	21.4572	22.9485	21.8557	21.9392	22.5626	22.532	0.202796	0.800982	0.0963772	-0.257467	NaN	NaN	NaN	43	11	8	379	115	88	17573	0	66398	829220000	45	990	hypothetical protein LSAT_9X62220 [Lactuca sativa]	PLY62585.1	90.792	1553	11	18	1	1487	1	1487	0	2789	Clathrin heavy chain 1	Q0WNJ6	85.915	923	77	10	618	1487	735	1657
evm.model.utg19808.1	GWHPAAAA015863	evm.model.utg19808.1|evm.TU.utg19808.1|utg19808|GWHAAAA00029632.:23189-23276,	22.5432	19.3182	21.3217	22.0642	22.5367	22.5798	0.628607	0.274429	0.56157	-1.33253	NaN	NaN	NaN	8	8	8	23	23	23	58553	0	63654	1163700000	59	992	cyprosin-like [Lactuca sativa]	XP_023757119.1	89.733	487	39	6	53	528	21	507	0	887	Cyprosin (EC 3.4.23.-) (Fragment)	P40782	75.476	473	105	5	67	528	1	473
evm.model.utg1983.9	GWHPAAAA015897	evm.model.utg1983.9|evm.TU.utg1983.9|utg1983|GWHAAAA00017120.:50133-51358,	21.3406	20.535	21.3306	20.804	19.4275	21.1944	0.422889	0.496302	0.304254	0.593433	NaN	NaN	NaN	8	5	5	66	48	48	1949	0	20473	244380000	13	994	brefeldin A-inhibited guanine nucleotide-exchange protein 2-like [Lactuca sativa]	XP_023730741.1	86.753	1774	166	24	1	1710	1	1769	0	3060	Brefeldin A-inhibited guanine nucleotide-exchange protein 2 (BIG2) (ARF guanine-nucleotide exchange factor BIG2)	Q9LZX8	67.796	1801	481	27	1	1710	1	1793
evm.model.utg19843.11	GWHPAAAA015916	evm.model.utg19843.11|evm.TU.utg19843.11|utg19843|GWHAAAA00007789.:47102-47197,	21.0895	20.5453	16.9361	21.1307	21.9244	21.1138	0.63191	0.273072	0.563723	-1.86601	NaN	NaN	NaN	9	6	6	16	128	128	9546	0	12174	155120000	13	995	AP-1 complex subunit gamma-2-like [Lactuca sativa]	XP_023739114.1	82.174	920	91	16	1	853	1	914	0	1424	AP-1 complex subunit gamma-2 (Adaptor protein complex AP-1 large subunit gamma-2) (Adaptor-related protein complex 1 subunit gamma-2) (Clathrin assembly protein complex 1 gamma-2 large chain) (Gamma-adaptin 2)	Q9ZUI6	70.776	876	219	16	1	853	1	862
evm.model.utg19854.7	GWHPAAAA015923	evm.model.utg19854.7|evm.TU.utg19854.7|utg19854|GWHAAAA00031147.:24376-24524,	21.1791	18.4942	20.7533	23.4866	23.1896	23.0323	1.66868	0.0246531	1.60813	-3.09397	NaN	NaN	NaN	16	2	0	511	62	0	47328	0	18411	788440000	18	998	26S proteasome non-ATPase regulatory subunit 11 homolog [Cynara cardunculus var. scolymus]	XP_024985544.1	89.356	357	13	4	53	384	1	357	0	589	26S proteasome non-ATPase regulatory subunit 11 homolog (19S proteosome subunit 9) (AtS9) (26S proteasome regulatory subunit RPN6) (AtRPN6) (26S proteasome regulatory subunit S9 homolog)	Q9LP45	79.487	351	45	5	60	384	6	355
evm.model.utg1992.17	GWHPAAAA015998	evm.model.utg1992.17|evm.TU.utg1992.17|utg1992|GWHAAAA00007314.:67746-67772,	20.5334	20.5316	20.4563	22.388	23.1465	23.1254	3.1628	0.00442857	2.35374	-2.37953	NaN	NaN	NaN	9	9	9	202	202	202	80496	0	16631	638720000	35	1001	vacuolar protein sorting-associated protein 52 A isoform X1 [Lactuca sativa]	XP_023760386.1	94.201	707	27	7	1	693	1	707	0	1340	Vacuolar protein sorting-associated protein 52 A (AtVPS52) (ARE1-like protein POK) (Protein POKY POLLEN TUBE) (Protein T-DNA TRANSMISSION DEFECT 8)	Q94KD3	76.945	707	149	7	1	693	1	707
evm.model.utg19939.4	GWHPAAAA016029	evm.model.utg19939.4|evm.TU.utg19939.4|utg19939|GWHAAAA00002348.:25911-26139,	25.4548	25.65	25.4182	25.555	25.8728	26.2921	0.820367	0.172865	0.762293	-0.398968	NaN	NaN	NaN	22	22	22	372	372	372	99621	0	10061	5104200000	190	1002	phospholipase SGR2-like isoform X2 [Lactuca sativa]	XP_023735899.1	77.62	916	136	17	1	857	1	906	0	1395	Phospholipase SGR2 (EC 3.1.1.-) (Protein SHOOT GRAVITROPISM 2)	Q8W5R2	57.701	922	303	20	12	854	15	928
evm.model.utg19945.1	GWHPAAAA016040	evm.model.utg19945.1|evm.TU.utg19945.1|utg19945|GWHAAAA00001956.:17827-17844,	20.4663	20.9198	18.9406	19.5909	19.6472	20.0431	0.220845	0.772888	0.111883	0.348511	NaN	NaN	NaN	2	2	2	65	65	65	27222	0	16309	111060000	7	1004	light-harvesting complex-like protein 3 isotype 2, chloroplastic [Lactuca sativa]	XP_023762952.1	88.444	225	22	2	1	221	1	225	1.07e-139	400	Light-harvesting complex-like protein 3 isotype 2, chloroplastic (LHC-like protein 3 isoform 2)	Q6NKS4	56.967	244	71	8	1	221	1	233
evm.model.utg19968.4	GWHPAAAA016074	evm.model.utg19968.4|evm.TU.utg19968.4|utg19968|GWHAAAA00000499.:12911-13030,	20.2988	21.5269	17.4398	20.5917	20.6168	20.396	0.255475	0.729449	0.137005	-0.779669	NaN	NaN	NaN	7	2	2	273	84	84	37155	0	10137	170280000	12	1006	serine/threonine-protein kinase SRK2A-like [Lactuca sativa]	XP_023765146.1	97.428	311	2	3	1	305	1	311	0	618	Serine/threonine-protein kinase SRK2A (EC 2.7.11.1) (Arabidopsis protein SK1) (OST1-kinase-like 7) (SNF1-related kinase 2.4) (SnRK2.4)	P43291	86.408	309	36	3	1	303	1	309
evm.model.utg19972.2	GWHPAAAA016096	evm.model.utg19972.2|evm.TU.utg19972.2|utg19972|GWHAAAA00009897.:5806-7398:-|Frame:;evm.model.utg11272.4|evm.TU.utg11272.4|utg11272|GWHAAAA00009611.:22919-24511:-|Frame:	24.7649	24.4851	22.0476	26.0917	26.1098	26.0492	1.26022	0.0639443	1.1942	-2.3177	NaN	NaN	NaN	27	27	27	575	575	575	59399	0	32331	7515900000	186	230	allene oxide synthase [Lactuca sativa]	XP_023728547.1	91.165	532	35	6	1	520	1	532	0	951	Allene oxide synthase (EC 4.2.1.92) (Cytochrome P450 74A2) (Rubber particle protein) (RPP)	Q40778	76.66	467	99	5	64	520	7	473
evm.model.utg20014.3	GWHPAAAA016151	evm.model.utg20014.3|evm.TU.utg20014.3|utg20014|GWHAAAA00026837.:23788-23931,;evm.model.utg7292.9|evm.TU.utg7292.9|utg7292|GWHAAAA00001451.:34254-34405,	27.5201	27.8112	28.0315	27.5932	27.6623	27.7204	0.351041	0.600483	0.221499	0.128966	NaN	NaN	NaN	42	42	42	671	671	671	79236	0	32331	28177000000	764	1008	vesicle-fusing ATPase [Lactuca sativa]	XP_023758680.1	91.87	738	32	9	1	710	1	738	0	1347	Vesicle-fusing ATPase (EC 3.6.4.6) (N-ethylmaleimide-sensitive fusion protein) (Vesicular-fusion protein NSF)	Q9M0Y8	77.703	740	135	10	1	710	1	740
evm.model.utg2006.8	GWHPAAAA016196	evm.model.utg2006.8|evm.TU.utg2006.8|utg2006|GWHAAAA00015922.:30294-30305,	26.8935	27.0629	26.7	26.9033	26.9195	27.0487	0.247873	0.739107	0.131293	-0.0716998	NaN	NaN	NaN	62	48	37	597	507	407	1314	0	32331	17795000000	537	1012	ubiquitin carboxyl-terminal hydrolase 12-like [Lactuca sativa]	XP_023768046.1	93.828	1118	47	11	5	1100	11	1128	0	2110	Ubiquitin carboxyl-terminal hydrolase 12 (EC 3.4.19.12) (Deubiquitinating enzyme 12) (AtUBP12) (Ubiquitin thioesterase 12) (Ubiquitin-specific-processing protease 12)	Q9FPT1	80.322	1118	183	16	6	1100	13	1116
evm.model.utg20065.2	GWHPAAAA016210	evm.model.utg20065.2|evm.TU.utg20065.2|utg20065|GWHAAAA00004550.:20348-21025,	26.3148	25.9164	25.9832	26.5232	26.4537	26.0843	0.700921	0.232069	0.634383	-0.282265	NaN	NaN	NaN	30	30	30	498	498	498	7914	0	27983	9612900000	400	1013	acetyl Co-enzyme a carboxylase carboxyltransferase alpha subunit [Artemisia annua]	PWA97547.1	66.102	177	53	3	537	706	566	742	2.11e-59	224	Acetyl-coenzyme A carboxylase carboxyl transferase subunit alpha, chloroplastic (ACCase subunit alpha) (Acetyl-CoA carboxylase carboxyltransferase subunit alpha) (EC 2.1.3.15)	Q9LD43	34.132	167	94	6	537	688	562	727
evm.model.utg2007.1	GWHPAAAA016217	evm.model.utg2007.1|evm.TU.utg2007.1|utg2007|GWHAAAA00006561.:11665-12933:+|Frame:;evm.model.utg2007.7|evm.TU.utg2007.7|utg2007|GWHAAAA00006561.:47960-49228:+|Frame:	25.4761	25.7452	25.7975	24.9136	25.5939	25.4205	0.733754	0.212098	0.673463	0.3636	NaN	NaN	NaN	10	10	10	382	382	382	47088	0	19326	4461200000	117	1014	phospholipase A1-IIdelta-like [Lactuca sativa]	XP_023764921.1	77.647	425	84	6	1	414	1	425	0	660	Phospholipase A1-IIdelta (EC 3.1.1.-)	Q9SJI7	45.882	425	184	12	5	407	7	407
evm.model.utg20107.13	GWHPAAAA016262	evm.model.utg20107.13|evm.TU.utg20107.13|utg20107|GWHAAAA00011715.:13332-14459:-|Frame:	22.09	21.6125	17.647	23.5088	23.6111	23.477	1.02736	0.11264	0.948307	-3.08247	NaN	NaN	NaN	6	6	6	216	216	216	42638	0	12824	666670000	16	1016	trafficking protein particle complex subunit 12-like [Lactuca sativa]	XP_023760554.1	89.125	377	33	4	1	369	1	377	0	680	Trafficking protein particle complex subunit 12 (Tetratricopeptide repeat protein 15) (TPR repeat protein 15)	Q8K2L8	29.526	359	205	13	49	369	448	796
evm.model.utg20117.10	GWHPAAAA016288	evm.model.utg20117.10|evm.TU.utg20117.10|utg20117|GWHAAAA00001477.:30182-30360,	22.0509	16.5668	21.6132	22.7868	22.7091	22.168	0.630355	0.274156	0.562002	-2.47768	NaN	NaN	NaN	7	7	7	341	341	341	248	0	43834	832580000	44	1018	pre-mRNA cleavage factor Im 25 kDa subunit 1 [Lactuca sativa]	XP_023756874.1	83.929	224	28	5	1	216	1	224	2.92e-129	372	Pre-mRNA cleavage factor Im 25 kDa subunit 1 (Cleavage and polyadenylation specificity factor 25 kDa subunit) (AtCFI-25) (CFIm-25) (CPSF 25 kDa subunit) (Cleavage and polyadenylation specificity factor subunit 25)	Q94AF0	63.462	208	67	3	17	215	14	221
evm.model.utg2012.16	GWHPAAAA016305	evm.model.utg2012.16|evm.TU.utg2012.16|utg2012|GWHAAAA00006196.:96450-96519,	25.4853	25.8789	26.4079	25.6158	25.6198	25.6015	0.510783	0.383379	0.416372	0.311666	NaN	NaN	NaN	22	22	22	697	697	697	44525	0	28178	6159100000	239	1020	putative developmentally regulated G-protein 2, partial [Taraxacum brevicorniculatum]	AIU34469.1	98.492	398	0	3	1	392	1	398	0	793	Developmentally-regulated G-protein 1 (AtDRG1) (Developmentally-regulated G-protein 2A) (AtDRG2a)	Q9LQK0	87.688	398	43	3	1	392	1	398
evm.model.utg2012.17	GWHPAAAA016306	evm.model.utg2012.17|evm.TU.utg2012.17|utg2012|GWHAAAA00006196.:101093-101185,	21.2167	22.9899	18.4495	21.7865	22.4003	22.5808	0.437537	0.473997	0.324224	-1.37049	NaN	NaN	NaN	5	5	5	317	317	317	27285	0	44273	496600000	26	1021	proteasome subunit alpha type-6 [Cynara cardunculus var. scolymus]	XP_024972886.1	95.935	246	6	2	1	242	1	246	4.96e-173	485	Proteasome subunit alpha type-6 (EC 3.4.25.1) (20S proteasome alpha subunit A) (20S proteasome subunit alpha-1)	Q9XG77	89.024	246	23	2	1	242	1	246
evm.model.utg2014.6	GWHPAAAA016320	evm.model.utg2014.6|evm.TU.utg2014.6|utg2014|GWHAAAA00006051.:36206-36322,	25.6905	25.6068	25.121	26.2105	26.3401	26.7394	1.79766	0.0190857	1.71929	-0.957233	NaN	NaN	NaN	21	20	20	612	584	584	4747	0	32331	7351600000	240	1024	26S proteasome regulatory subunit 6A homolog [Lactuca sativa]	XP_023748776.1	98.109	423	0	4	1	415	1	423	0	826	26S proteasome regulatory subunit 6A homolog (LEMA-1) (Mg(2+)-dependent ATPase 1) (Tat-binding protein homolog 1) (TBP-1)	P54776	95.508	423	11	4	1	415	1	423
evm.model.utg20169.3	GWHPAAAA016354	evm.model.utg20169.3|evm.TU.utg20169.3|utg20169|GWHAAAA00017155.:17098-17322,	25.7961	26.4134	25.8594	26.7069	26.3841	26.5389	1.12716	0.0921917	1.03531	-0.520333	NaN	NaN	NaN	8	8	8	703	703	703	18523	0	32072	11761000000	141	1028	hypothetical protein CTI12_AA566240 [Artemisia annua]	PWA40074.1	79.042	167	31	2	1	163	1	167	1.36e-91	273	Protein translocase subunit SecA	Q7VKT3	27.523	109	63	4	38	131	193	300
evm.model.utg20233.2	GWHPAAAA016431	evm.model.utg20233.2|evm.TU.utg20233.2|utg20233|GWHAAAA00023613.:14533-14604,	25.0285	24.8057	24.6874	25.1103	25.4927	25.6261	1.43752	0.0454938	1.34205	-0.569167	NaN	NaN	NaN	16	16	14	422	422	367	48063	0	31348	4284100000	139	1034	TBC1 domain family member 15-like isoform X2 [Lactuca sativa]	XP_023734040.1	77.724	413	82	5	2	404	60	472	0	658	TBC1 domain family member 15 (GTPase-activating protein RAB7) (GAP for RAB7) (Rab7-GAP)	Q9CXF4	26.154	65	48	0	103	167	132	196
evm.model.utg20243.2	GWHPAAAA016446	evm.model.utg20243.2|evm.TU.utg20243.2|utg20243|GWHAAAA00022889.:21701-23581:+|Frame:	21.7355	21.8695	16.3377	21.777	21.949	21.4425	0.403833	0.523055	0.281453	-1.74194	NaN	NaN	NaN	6	6	6	136	136	136	68279	0	12122	385290000	30	1036	uncharacterized protein LOC111894972 [Lactuca sativa]	XP_023746829.1	86.256	633	68	8	1	614	1	633	0	1043	TSET complex member tstC (Protein TCUP)	Q54E64	26.531	147	92	4	1	147	1	131
evm.model.utg203.8	GWHPAAAA016508	evm.model.utg203.8|evm.TU.utg203.8|utg203|GWHAAAA00008718.:52533-53282,;evm.model.utg1667.13|evm.TU.utg1667.13|utg1667|GWHAAAA00029198.:65081-65224,;evm.model.utg2317.1|evm.TU.utg2317.1|utg2317|GWHAAAA00005595.:257-594,	17.9854	23.9815	24.0055	24.711	24.8858	24.9833	0.646792	0.259766	0.585418	-2.86924	NaN	NaN	NaN	21	15	13	406	287	254	84738	0	16459	2280100000	101	1039	protein transport protein SEC23-like [Lactuca sativa]	XP_023748648.1	92.894	774	36	9	1	755	1	774	0	1448	Protein transport protein SEC23	Q4PE39	47.631	781	369	15	5	755	1	771
evm.model.utg20332.7	GWHPAAAA016569	evm.model.utg20332.7|evm.TU.utg20332.7|utg20332|GWHAAAA00016893.:47036-47134,	28.5108	27.9151	28.5032	28.4249	28.3107	28.2538	0.0333337	0.973619	0.011611	-0.0200996	NaN	NaN	NaN	18	18	11	57	57	39	46628	0	32331	66812000000	682	1042	ATP-citrate synthase alpha chain [Taraxacum brevicorniculatum]	ARB18355.1	97.872	423	1	4	1	415	1	423	0	833	ATP-citrate synthase alpha chain protein 2 (ATP-citrate synthase A-2) (EC 2.3.3.8) (ATP-citrate lyase A-2) (Citrate cleavage enzyme A-2)	O22718	83.452	423	62	4	1	415	1	423
evm.model.utg2035.11	GWHPAAAA016582	evm.model.utg2035.11|evm.TU.utg2035.11|utg2035|GWHAAAA00014013.:47229-47312,	23.5554	23.7253	23.875	24.0126	23.7422	23.9482	0.672204	0.249408	0.60309	-0.182433	NaN	NaN	NaN	15	15	15	558	558	558	42136	0	68577	1989800000	66	1043	probable methionine--tRNA ligase [Lactuca sativa]	XP_023736112.1	80.964	394	62	5	1	381	1	394	0	615	Probable methionine--tRNA ligase (EC 6.1.1.10) (Methionyl-tRNA synthetase) (MetRS)	Q9ZTS1	45.933	209	106	3	167	371	585	790
evm.model.utg20397.5	GWHPAAAA016639	evm.model.utg20397.5|evm.TU.utg20397.5|utg20397|GWHAAAA00023035.:26378-26992,	19.8697	22.9081	20.8817	26.2254	26.5914	26.901	2.37181	0.0144578	1.8399	-5.35277	NaN	NaN	NaN	14	14	14	581	581	581	39031	0	20061	4747900000	138	1047	uncharacterized oxidoreductase At4g09670-like [Lactuca sativa]	XP_023728272.1	89.694	359	30	4	1	352	1	359	0	657	Uncharacterized oxidoreductase At4g09670 (EC 1.-.-.-)	Q9SZ83	63.866	357	122	4	3	352	4	360
evm.model.utg20399.3	GWHPAAAA016647	evm.model.utg20399.3|evm.TU.utg20399.3|utg20399|GWHAAAA00013047.:19468-19545,	23.2693	24.0252	23.9841	22.0402	22.3877	22.4292	2.23491	0.014	1.85387	1.47383	NaN	NaN	NaN	7	7	7	168	168	168	54685	0	44093	821880000	37	1048	carnosine N-methyltransferase-like isoform X2 [Lactuca sativa]	XP_023740516.1	81.212	495	67	7	1	474	1	490	0	801	Carnosine N-methyltransferase (EC 2.1.1.22) (Anserine-producing methyltransferase)	Q5BJZ6	37.097	62	39	0	14	75	49	110
evm.model.utg20416.5	GWHPAAAA016685	evm.model.utg20416.5|evm.TU.utg20416.5|utg20416|GWHAAAA00021706.:29142-29186,	16.031	21.4509	22.1363	21.2189	21.0823	21.3767	0.281963	0.690941	0.160559	-1.35324	NaN	NaN	NaN	7	7	7	156	156	156	60725	0	97654	304890000	16	1049	eukaryotic translation initiation factor 3 subunit L-like [Lactuca sativa]	XP_023737839.1	97.104	518	5	5	1	508	1	518	0	1027	Eukaryotic translation initiation factor 3 subunit L (eIF3l)	A7SDW5	44.488	508	251	11	4	491	13	509
evm.model.utg20421.4	GWHPAAAA016688	evm.model.utg20421.4|evm.TU.utg20421.4|utg20421|GWHAAAA00002219.:6806-6849,	23.3715	23.3631	24.1877	22.3762	22.4869	22.3815	1.94703	0.018014	1.74439	1.2259	NaN	NaN	NaN	6	5	5	453	39	39	2676	0	64769	789330000	45	1050	ferritin, chloroplastic-like [Lactuca sativa]	XP_023760157.1	93.644	236	11	2	1	232	35	270	1.59e-149	426	Ferritin, chloroplastic (EC 1.16.3.1) (Apf1)	Q94FY2	74.107	224	46	5	12	229	33	250
evm.model.utg20470.7	GWHPAAAA016736	evm.model.utg20470.7|evm.TU.utg20470.7|utg20470|GWHAAAA00028758.:24249-24620,;evm.model.utg13613.1|evm.TU.utg13613.1|utg13613|GWHAAAA00024906.:11247-11513,	22.6115	23.5103	22.4459	22.1466	22.0905	21.8481	1.13417	0.091254	1.03975	0.827499	NaN	NaN	NaN	6	6	6	294	294	294	29441	0	33961	646600000	42	477	BRISC and BRCA1-A complex member 1 [Lactuca sativa]	XP_023757585.1	87.732	269	21	7	1	261	1	265	1.88e-164	465	BRISC and BRCA1-A complex member 1 (Mediator of RAP80 interactions and targeting subunit of 40 kDa) (New component of the BRCA1-A complex)	Q08E57	23.83	235	154	7	13	227	82	311
evm.model.utg20479.2	GWHPAAAA016749	evm.model.utg20479.2|evm.TU.utg20479.2|utg20479|GWHAAAA00017509.:10713-10755,	21.1605	17.7839	21.7736	21.7961	21.7286	22.104	0.586452	0.304543	0.516351	-1.6369	NaN	NaN	NaN	4	4	4	238	238	238	26402	0	33753	411760000	28	1054	C2 calcium-dependent membrane targeting [Artemisia annua]	PWA41435.1	82.251	231	30	6	1	223	1	228	5.88e-109	323	Protein SRC2 homolog (AtSRC2)	O04023	26.136	264	147	11	11	239	6	256
evm.model.utg20548.4	GWHPAAAA016850	evm.model.utg20548.4|evm.TU.utg20548.4|utg20548|GWHAAAA00013708.:14760-14837,	22.7118	22.3912	22.012	23.0315	21.9924	21.4384	0.16053	0.851252	0.0699419	0.217566	NaN	NaN	NaN	7	7	4	448	448	339	22112	0	41353	727600000	46	1064	40S ribosomal protein S7-like [Lactuca sativa]	XP_023734258.1	97.396	192	2	2	1	190	1	191	1.62e-130	373	40S ribosomal protein S7	Q9ZNS1	82.199	191	31	2	1	189	1	190
evm.model.utg20550.3	GWHPAAAA016853	evm.model.utg20550.3|evm.TU.utg20550.3|utg20550|GWHAAAA00013643.:37471-37536,	16.656	21.9019	21.5803	21.5281	23.1994	21.3804	0.481787	0.414963	0.381991	-1.98989	NaN	NaN	NaN	14	6	6	248	132	132	9646	0	16776	414170000	16	1065	LOW QUALITY PROTEIN: E3 ubiquitin-protein ligase UPL4-like [Lactuca sativa]	XP_023766631.1	78.481	869	130	20	1	843	555	1392	0	1305	E3 ubiquitin-protein ligase UPL4 (Ubiquitin-protein ligase 4) (EC 2.3.2.26) (HECT-type E3 ubiquitin transferase UPL4)	Q9LYZ7	44.87	965	397	28	2	843	550	1502
evm.model.utg20573.1	GWHPAAAA016878	evm.model.utg20573.1|evm.TU.utg20573.1|utg20573|GWHAAAA00030152.:2865-3056,;evm.model.utg24316.2|evm.TU.utg24316.2|utg24316|GWHAAAA00020325.:1892-1906,	26.4339	26.2786	25.1081	27.0273	27.0813	27.1859	1.28937	0.058853	1.23023	-1.15797	NaN	NaN	NaN	13	13	13	728	728	728	34769	0	32331	11074000000	197	1066	26S proteasome non-ATPase regulatory subunit 14 homolog [Lactuca sativa]	XP_023737893.1	97.756	312	1	3	1	306	1	312	0	619	26S proteasome non-ATPase regulatory subunit 14 homolog (EC 3.4.19.-) (26S proteasome regulatory subunit RPN11) (AtRPN11)	Q9LT08	93.204	309	14	4	4	306	1	308
evm.model.utg2059.8	GWHPAAAA016917	evm.model.utg2059.8|evm.TU.utg2059.8|utg2059|GWHAAAA00003038.:39884-40028,	22.8521	22.2802	22.0867	24.349	23.9887	23.9578	2.52976	0.0105882	1.97518	-1.69217	NaN	NaN	NaN	5	5	1	39	39	122	14035	0	16351	942520000	28	1071	ribosomal protein L22e [Artemisia annua]	PWA77475.1	95.935	123	3	1	1	121	1	123	1.28e-78	236	60S ribosomal protein L22-2	Q9M9W1	82.258	124	19	2	1	121	1	124
evm.model.utg20599.2	GWHPAAAA016938	evm.model.utg20599.2|evm.TU.utg20599.2|utg20599|GWHAAAA00010745.:15084-15233,	25.9027	25.9367	26.4142	25.2296	25.3639	25.3244	1.99323	0.0152754	1.81601	0.778567	NaN	NaN	NaN	12	12	6	692	692	389	20824	0	14635	7370100000	185	1072	ras-related protein [Artemisia annua]	PWA72079.1	97.838	185	2	1	1	183	1	185	7.64e-129	369	Ras-related protein Rab7	P31022	92.973	185	11	1	1	183	1	185
evm.model.utg2063.6	GWHPAAAA016995	evm.model.utg2063.6|evm.TU.utg2063.6|utg2063|GWHAAAA00002750.:33718-33918,	19.7837	21.4721	22.0189	21.8623	21.8575	22.5158	0.628184	0.273771	0.562613	-0.986967	NaN	NaN	NaN	8	8	8	143	143	143	11024	0	12591	344300000	26	1076	vam6/Vps39-like protein [Lactuca sativa]	XP_023737817.1	85.402	1007	108	16	1	977	1	998	0	1611	Vacuolar sorting protein 39 (Protein EMBRYO DEFECTIVE 2754)	Q8L5Y0	65.743	1010	303	18	1	977	1	1000
evm.model.utg20645.1	GWHPAAAA017010	evm.model.utg20645.1|evm.TU.utg20645.1|utg20645|GWHAAAA00027525.:476-645,	23.5302	24.3296	24.109	23.8706	23.5186	23.5724	0.569032	0.321576	0.492716	0.335733	NaN	NaN	NaN	14	12	10	537	476	398	42909	0	86953	1700600000	92	1078	mitogen-activated protein kinase homolog NTF6-like isoform X1 [Lactuca sativa]	XP_023734730.1	91.711	374	25	3	1	368	1	374	0	706	Mitogen-activated protein kinase homolog NTF6 (EC 2.7.11.24) (P43)	Q40531	77.778	360	74	3	15	368	11	370
evm.model.utg20685.4	GWHPAAAA017070	evm.model.utg20685.4|evm.TU.utg20685.4|utg20685|GWHAAAA00014837.:21026-21201,;evm.model.utg3648.5|evm.TU.utg3648.5|utg3648|GWHAAAA00005529.:23218-23413,	24.9937	25.9691	25.5508	25.4653	25.6812	26.2015	0.319097	0.642499	0.192128	-0.278133	NaN	NaN	NaN	18	17	6	548	505	175	4344	0	19537	5355300000	174	1080	mitogen-activated protein kinase homolog MMK2 [Lactuca sativa]	XP_023758764.1	96.561	378	7	3	1	372	1	378	0	747	Mitogen-activated protein kinase 4 (AtMPK4) (MAP kinase 4) (EC 2.7.11.24)	Q39024	85.135	370	49	3	4	367	3	372
evm.model.utg20725.3	GWHPAAAA017135	evm.model.utg20725.3|evm.TU.utg20725.3|utg20725|GWHAAAA00003081.:5500-5543,	21.4579	21.4578	20.5507	23.5445	22.2902	22.8422	1.67227	0.0247795	1.60591	-1.73683	NaN	NaN	NaN	6	6	6	181	181	181	64203	0	11979	1054500000	45	1085	TBCC domain-containing protein 1-like [Lactuca sativa]	XP_023730918.1	88.909	559	47	6	20	569	20	572	0	998	TBCC domain-containing protein 1	Q5ZKT1	31.687	243	149	4	323	563	313	540
evm.model.utg20830.2	GWHPAAAA017260	evm.model.utg20830.2|evm.TU.utg20830.2|utg20830|GWHAAAA00025713.:6300-6393,	22.1555	22.6996	23.1241	23.356	23.0733	21.5795	0.0052287	0.996362	0.00158284	-0.00986671	NaN	NaN	NaN	5	5	5	308	308	308	24808	0	5029	527490000	16	1086	vesicle transport v-SNARE 11-like [Lactuca sativa]	XP_023731958.1	92.76	221	12	2	1	217	1	221	1.63e-133	383	Vesicle transport v-SNARE 13 (AtVTI13) (Vesicle soluble NSF attachment protein receptor 13) (Vesicle transport v-SNARE protein VTI13)	Q9LVP9	67.873	221	67	2	1	217	1	221
evm.model.utg20865.4	GWHPAAAA017315	evm.model.utg20865.4|evm.TU.utg20865.4|utg20865|GWHAAAA00013439.:19507-19510,	26.5465	27.1372	26.9739	26.1517	26.7684	26.7772	0.516804	0.374383	0.426684	0.3201	NaN	NaN	NaN	8	8	1	418	418	64	24951	0	15337	8337100000	175	1090	40S ribosomal protein S8-like [Helianthus annuus]	XP_022039525.1	95.909	220	5	2	1	216	1	220	1.27e-148	421	40S ribosomal protein S8	P49199	87.273	220	24	2	1	216	1	220
evm.model.utg20881.6	GWHPAAAA017347	evm.model.utg20881.6|evm.TU.utg20881.6|utg20881|GWHAAAA00003080.:21424-21522,	23.1951	23.4998	23.7615	24.2218	23.8585	24.4456	1.36138	0.0522576	1.28185	-0.689833	NaN	NaN	NaN	12	12	12	315	315	315	56169	0	73013	1240800000	83	1092	phosphomethylethanolamine N-methyltransferase-like isoform X1 [Lactuca sativa]	XP_023734783.1	93.902	492	22	4	1	484	1	492	0	939	Phosphoethanolamine N-methyltransferase 1 (AtNMT1) (PEAMT 1) (EC 2.1.1.103) (Protein XIPOTL 1)	Q9FR44	80.992	484	84	4	8	483	7	490
evm.model.utg21061.7	GWHPAAAA017550	evm.model.utg21061.7|evm.TU.utg21061.7|utg21061|GWHAAAA00002020.:34633-36903,	26.2834	26.9365	26.4067	25.9112	25.6025	26.0145	1.38584	0.0507393	1.29466	0.699467	NaN	NaN	NaN	30	28	28	507	494	494	97166	0	32331	8864900000	366	1097	probable alpha,alpha-trehalose-phosphate synthase [UDP-forming] 11 [Lactuca sativa]	XP_023746665.1	93.478	874	27	11	1	846	1	872	0	1646	Probable alpha,alpha-trehalose-phosphate synthase [UDP-forming] 11 (EC 2.4.1.15) (Trehalose-6-phosphate synthase 11) (AtTPS11)	Q9ZV48	66.315	852	244	16	4	831	7	839
evm.model.utg2109.4	GWHPAAAA017577	evm.model.utg2109.4|evm.TU.utg2109.4|utg2109|GWHAAAA00029125.:16563-17066,	20.5173	18.1848	21.9354	22.5374	22.7738	23.0852	1.10074	0.0965944	1.01505	-2.58629	NaN	NaN	NaN	6	6	6	253	253	253	33626	0	13833	435800000	33	1099	probable serine/threonine-protein kinase WNK11 [Lactuca sativa]	XP_023754431.1	95.27	296	10	2	1	292	1	296	0	577	Probable serine/threonine-protein kinase WNK11 (AtWNK11) (EC 2.7.11.1) (Protein kinase with no lysine 11)	Q6ICW6	70.909	275	76	2	10	280	15	289
evm.model.utg21107.29	GWHPAAAA017608	evm.model.utg21107.29|evm.TU.utg21107.29|utg21107|GWHAAAA00018083.:125323-125534,;evm.model.utg21107.32|evm.TU.utg21107.32|utg21107|GWHAAAA00018083.:132348-132456,	20.9882	20.9362	21.7873	21.8339	20.7428	22.0004	0.235788	0.756163	0.121385	-0.288467	NaN	NaN	NaN	11	11	3	533	533	238	34348	0	29143	1088400000	49	1100	short-chain dehydrogenase TIC 32, chloroplastic-like [Lactuca sativa]	XP_023772193.1	83.81	315	45	3	1	309	1	315	0	542	Short-chain dehydrogenase TIC 32, chloroplastic (EC 1.1.1.-) (Translocon at the inner envelope membrane of chloroplasts 32) (AtTIC32)	A2RVM0	65.931	317	96	5	3	309	2	316
evm.model.utg21128.2	GWHPAAAA017641	evm.model.utg21128.2|evm.TU.utg21128.2|utg21128|GWHAAAA00027690.:5996-6084,;evm.model.utg18637.1|evm.TU.utg18637.1|utg18637|GWHAAAA00022660.:9414-9543,;evm.model.utg8397.3|evm.TU.utg8397.3|utg8397|GWHAAAA00031079.:11276-11367,;evm.model.utg6038.5|evm.TU.utg6038.5|utg6038|GWHAAAA00005603.:17251-17342,	21.0238	23.9368	25.7506	22.3727	21.7878	21.7407	0.503823	0.390251	0.408656	1.60333	NaN	NaN	NaN	7	7	7	321	321	321	3253	0	10376	1098500000	69	897	40S ribosomal protein SA-like [Lactuca sativa]	XP_023734599.1	91.03	301	19	5	1	295	1	299	0	547	40S ribosomal protein SA (p40)	O80377	81.132	265	42	5	5	265	6	266
evm.model.utg21133.1	GWHPAAAA017649	evm.model.utg21133.1|evm.TU.utg21133.1|utg21133|GWHAAAA00027443.:18859-19041,;evm.model.utg24739.7|evm.TU.utg24739.7|utg24739|GWHAAAA00024235.:27499-27681,	23.1613	22.7026	22.3943	22.8843	22.9417	22.9993	0.348095	0.601766	0.220572	-0.189033	NaN	NaN	NaN	12	12	12	276	276	276	63342	0	6037	1047300000	77	1104	uncharacterized protein LOC111912021 [Lactuca sativa]	XP_023763549.1	84.359	569	73	6	1	555	1	567	0	977	Ubiquitin fusion degradation protein 1 homolog	Q55BK0	37.195	164	87	5	91	250	47	198
evm.model.utg2114.8	GWHPAAAA017653	evm.model.utg2114.8|evm.TU.utg2114.8|utg2114|GWHAAAA00018116.:35658-35755,;evm.model.utg867.6|evm.TU.utg867.6|utg867|GWHAAAA00003664.:21505-21682,	24.3355	15.7612	21.9816	23.7581	23.6146	23.118	0.47402	0.421753	0.374942	-2.80413	NaN	NaN	NaN	7	6	6	85	72	72	92134	0	85545	1303600000	26	1107	sucrose synthase 2-like isoform X1 [Cynara cardunculus var. scolymus]	XP_024973648.1	88.519	810	77	8	1	794	1	810	0	1480	Sucrose synthase 2 (EC 2.4.1.13) (Sucrose-UDP glucosyltransferase 2)	O24301	77.709	803	163	8	4	790	5	807
evm.model.utg21193.4	GWHPAAAA017722	evm.model.utg21193.4|evm.TU.utg21193.4|utg21193|GWHAAAA00022890.:11871-12341:-|Frame:;evm.model.utg24668.6|evm.TU.utg24668.6|utg24668|GWHAAAA00009113.:33974-34464,	28.4173	28.5647	28.3064	26.5141	26.113	26.505	3.76002	0.003	2.52288	2.0521	NaN	NaN	NaN	11	11	2	615	615	128	17726	0	2307	21181000000	199	1112	ubiquitin-40S ribosomal protein S27a [Lactuca sativa]	XP_023733600.1	98.718	156	0	1	1	154	1	156	3.01e-107	311	Ubiquitin-40S ribosomal protein S27a [Cleaved into: Ubiquitin;40S ribosomal protein S27a]	P62981	96.795	156	3	1	1	154	1	156
evm.model.utg21236.2	GWHPAAAA017761	evm.model.utg21236.2|evm.TU.utg21236.2|utg21236|GWHAAAA00020158.:6250-7875:-|Frame:	20.1172	19.6013	19.6566	20.055	19.7605	20.1259	0.403749	0.52221	0.282155	-0.188766	NaN	NaN	NaN	3	1	1	7	28	28	62796	0	52345	135240000	9	1114	putative late blight resistance protein homolog R1A-10 [Lactuca sativa]	XP_023770669.1	87.8	541	56	5	1	531	1	541	0	967	Putative disease resistance protein At1g50180	Q9SX38	34.211	570	321	17	1	525	1	561
evm.model.utg21309.3	GWHPAAAA017838	evm.model.utg21309.3|evm.TU.utg21309.3|utg21309|GWHAAAA00030916.:12165-12308,;evm.model.utg4266.5|evm.TU.utg4266.5|utg4266|GWHAAAA00030165.:21487-21801,	23.4072	23.3659	23.515	22.1074	22.909	22.7255	1.58132	0.0288075	1.54049	0.848733	NaN	NaN	NaN	8	8	8	349	349	349	40895	0	98237	802750000	54	1122	caffeoylshikimate esterase [Cynara cardunculus var. scolymus]	XP_024990935.1	93.617	329	15	3	1	323	55	383	0	632	Caffeoylshikimate esterase (EC 3.1.1.-) (Lysophospholipase 2) (LysoPL2)	Q9C942	32.246	276	176	8	53	320	36	308
evm.model.utg21427.11	GWHPAAAA017961	evm.model.utg21427.11|evm.TU.utg21427.11|utg21427|GWHAAAA00028759.:36088-36237,	22.5872	22.7364	22.3874	23.7099	23.6923	23.1058	1.85828	0.0181576	1.74094	-0.932334	NaN	NaN	NaN	19	2	0	481	10	0	46727	0	12089	1723700000	48	1126	DnaJ-like protein 2 [Taraxacum kok-saghyz]	AMB19686.1	96.135	414	8	4	1	406	1	414	0	802	DnaJ protein homolog (DNAJ-1)	Q04960	90.976	410	30	5	1	406	1	407
evm.model.utg21427.4	GWHPAAAA017958	evm.model.utg21427.4|evm.TU.utg21427.4|utg21427|GWHAAAA00028759.:8081-8124,	21.5051	21.8322	17.7088	20.6622	20.9722	21.2079	0.169725	0.840538	0.0754426	-0.598741	NaN	NaN	NaN	5	4	4	327	299	299	29292	0	14089	202540000	9	1128	hypothetical protein LSAT_9X39540 [Lactuca sativa]	PLY78007.1	88.849	278	27	2	1	274	32	309	1.03e-179	506	Xanthoxin dehydrogenase (EC 1.1.1.288) (Protein GLUCOSE INSENSITIVE 1) (Protein IMPAIRED SUCROSE INDUCTION 4) (Protein SALOBRENO 3) (Protein SALT RESISTANT 1) (Protein SUGAR INSENSITIVE 4) (Short-chain alcohol dehydrogenase ABA2) (Short-chain dehydrogenase reductase 1) (AtSDR1) (Xanthoxin oxidase)	Q9C826	72.222	270	66	3	14	274	16	285
evm.model.utg21492.5	GWHPAAAA018035	evm.model.utg21492.5|evm.TU.utg21492.5|utg21492|GWHAAAA00030607.:32185-33249:-|Frame:	20.918	20.4906	20.6701	21.7038	21.0438	21.0243	1.03795	0.109918	0.958931	-0.5644	NaN	NaN	NaN	16	2	2	525	45	45	4112	0	19164	207280000	12	1130	cytosolic sulfotransferase 12-like [Cynara cardunculus var. scolymus]	XP_024963438.1	57.31	342	136	4	6	341	5	342	1.25e-141	414	Cytosolic sulfotransferase 13 (AtSOT13) (EC 2.8.2.-)	Q9ZPQ5	40.062	322	170	7	29	341	15	322
evm.model.utg21510.10	GWHPAAAA018049	evm.model.utg21510.10|evm.TU.utg21510.10|utg21510|GWHAAAA00013505.:22562-22655,	24.0073	21.1719	20.8113	21.7662	22.2199	21.6619	0.0377822	0.973203	0.0117966	0.114167	NaN	NaN	NaN	7	7	7	307	307	307	41836	0	13312	1807000000	50	1131	translation initiation factor eIF-2B subunit beta-like [Lactuca sativa]	XP_023754466.1	94.33	388	16	3	1	382	29	416	0	696	Translation initiation factor eIF-2B subunit beta (eIF-2B GDP-GTP exchange factor subunit beta)	Q54EY2	42.063	378	187	8	2	374	35	385
evm.model.utg2162.23	GWHPAAAA018183	evm.model.utg2162.23|evm.TU.utg2162.23|utg2162|GWHAAAA00005855.:103656-104171,	22.9494	22.5616	22.1773	22.9227	23.0155	23.5286	0.950586	0.132634	0.877345	-0.592834	NaN	NaN	NaN	27	27	27	313	313	313	12681	0	91528	1742400000	89	1135	probable RNA-dependent RNA polymerase 1 [Lactuca sativa]	XP_023755914.1	84.746	1121	131	17	1	1084	1	1118	0	1889	RNA-dependent RNA polymerase 1 (AtRDRP1) (EC 2.7.7.48) (RNA-directed RNA polymerase 1)	Q9LQV2	60.198	1113	397	22	1	1078	1	1102
evm.model.utg21625.1	GWHPAAAA018187	evm.model.utg21625.1|evm.TU.utg21625.1|utg21625|GWHAAAA00006943.:12560-13618,	24.2363	24.4748	23.9373	24.0732	24.0408	24.7035	0.0744385	0.943248	0.0253741	-0.0563672	NaN	NaN	NaN	35	2	2	748	24	24	56943	0	13113	1555700000	52	1136	trifunctional UDP-glucose 4,6-dehydratase/UDP-4-keto-6-deoxy-D-glucose 3,5-epimerase/UDP-4-keto-L-rhamnose-reductase RHM1 [Lactuca sativa]	XP_023765550.1	94.212	501	20	5	1	492	168	668	0	971	Trifunctional UDP-glucose 4,6-dehydratase/UDP-4-keto-6-deoxy-D-glucose 3,5-epimerase/UDP-4-keto-L-rhamnose-reductase RHM1 (Protein REPRESSOR OF LRX1 1) (Rhamnose biosynthetic enzyme 1) (AtRHM1) [Includes: UDP-glucose 4,6-dehydratase (EC 4.2.1.76);UDP-4-keto-6-deoxy-D-glucose 3,5-epimerase/UDP-4-keto-L-rhamnose 4-keto-reductase (EC 1.1.1.-) (EC 5.1.3.-)]	Q9SYM5	83.168	505	67	7	1	491	168	668
evm.model.utg21636.4	GWHPAAAA018192	evm.model.utg21636.4|evm.TU.utg21636.4|utg21636|GWHAAAA00006242.:23232-23533,	24.9523	25.9488	25.3557	26.4853	26.7082	26.549	1.76091	0.0195	1.70997	-1.1619	NaN	NaN	NaN	20	20	20	311	311	311	10784	0	32331	9474100000	289	1137	26S proteasome non-ATPase regulatory subunit 1 homolog A-like [Lactuca sativa]	XP_023747735.1	88.563	1023	44	14	1	970	1	1003	0	1737	26S proteasome non-ATPase regulatory subunit 1 homolog B (26S proteasome regulatory subunit RPN2b) (AtRPN2b) (26S proteasome regulatory subunit S1 homolog B)	Q9MAT0	77.68	1026	147	17	1	970	1	1000
evm.model.utg21639.1	GWHPAAAA018199	evm.model.utg21639.1|evm.TU.utg21639.1|utg21639|GWHAAAA00025636.:3162-3432,	18.8224	20.0934	20.0899	18.3761	18.5673	17.5263	1.33375	0.0535704	1.27108	1.51199	NaN	NaN	NaN	6	1	1	171	35	35	56125	0	14809	59775000	8	1138	polyphenol oxidase I, chloroplastic-like [Lactuca sativa]	XP_023741650.1	70.425	612	66	11	1	498	2	612	0	812	Polyphenol oxidase II, chloroplastic (PPO-II) (EC 1.10.3.1) (Catechol oxidase II)	Q9MB14	38.512	605	236	17	5	495	3	585
evm.model.utg21662.1	GWHPAAAA018225	evm.model.utg21662.1|evm.TU.utg21662.1|utg21662|GWHAAAA00004937.:16110-18155,	21.7011	23.6838	22.9347	23.9609	23.4599	23.6384	0.698032	0.232793	0.63303	-0.9132	NaN	NaN	NaN	20	20	13	271	271	186	10554	0	12064	1660900000	82	1140	coatomer subunit beta-1 [Lactuca sativa]	XP_023760103.1	96.203	948	18	9	1	930	1	948	0	1836	Coatomer subunit beta-1 (Beta-coat protein 1) (Beta-COP 1)	Q9SV21	81.751	948	155	9	1	930	1	948
evm.model.utg217.16	GWHPAAAA018264	evm.model.utg217.16|evm.TU.utg217.16|utg217|GWHAAAA00007810.:78167-78631,	24.5512	24.7885	24.0635	24.5333	25.0137	24.1257	0.0962975	0.918071	0.0371237	-0.0898336	NaN	NaN	NaN	16	16	14	475	475	437	56414	0	17806	2312000000	102	1142	TBC1 domain family member 13-like [Lactuca sativa]	XP_023747752.1	79.961	509	78	9	1	489	1	505	0	724	TBC1 domain family member 13	Q8R3D1	35.821	134	67	3	159	290	21	137
evm.model.utg21700.2	GWHPAAAA018278	evm.model.utg21700.2|evm.TU.utg21700.2|utg21700|GWHAAAA00002790.:13581-13842,;evm.model.utg19854.2|evm.TU.utg19854.2|utg19854|GWHAAAA00031147.:1566-2233,	17.3772	24.1778	23.4411	22.7674	23.8509	23.5729	0.326743	0.631705	0.199486	-1.73172	NaN	NaN	NaN	15	1	1	631	61	61	34714	0	29801	656250000	32	997	26S proteasome non-ATPase regulatory subunit 11 homolog [Cynara cardunculus var. scolymus]	XP_024985544.1	97.411	309	2	3	1	303	113	421	0	602	26S proteasome non-ATPase regulatory subunit 11 homolog (19S proteosome subunit 9) (AtS9) (26S proteasome regulatory subunit RPN6) (AtRPN6) (26S proteasome regulatory subunit S9 homolog)	Q9LP45	88.065	310	30	4	1	303	110	419
evm.model.utg21756.3	GWHPAAAA018346	evm.model.utg21756.3|evm.TU.utg21756.3|utg21756|GWHAAAA00029087.:13311-13439,	20.8104	18.3797	21.4933	21.3027	20.6454	20.7716	0.283133	0.68982	0.161264	-0.678778	NaN	NaN	NaN	5	5	5	187	187	187	49105	0	32784	209500000	16	1145	AP-1 complex subunit mu-2 [Lactuca sativa]	XP_023762908.1	95.349	430	9	5	1	419	1	430	0	835	AP-1 complex subunit mu-2 (Adaptor protein complex AP-1 subunit mu-2) (Adaptor protein-1 mu-adaptin 2) (Adaptor-related protein complex 1 subunit mu-2) (At-muB2-Ad) (Clathrin assembly protein complex 1 mu-2 medium chain) (Mu1-adaptin 2) (Protein HAPLESS 13)	O22715	88.993	427	39	4	1	419	1	427
evm.model.utg21844.3	GWHPAAAA018427	evm.model.utg21844.3|evm.TU.utg21844.3|utg21844|GWHAAAA00023216.:12507-12662,	23.769	24.9102	24.8616	24.1691	24.6007	24.5182	0.0748752	0.944055	0.0250027	0.0842667	NaN	NaN	NaN	11	11	6	416	416	206	26046	0	10151	3965500000	109	1146	PREDICTED: 60S ribosomal protein L6-1-like [Pyrus x bretschneideri]	XP_009354690.1	81.974	233	38	2	1	229	1	233	2.05e-133	384	60S ribosomal protein L6 (YL16-like)	P34091	82.328	232	37	2	2	229	3	234
evm.model.utg2198.28	GWHPAAAA018611	evm.model.utg2198.28|evm.TU.utg2198.28|utg2198|GWHAAAA00022928.:138498-138554,	23.2101	22.6589	23.1566	25.3766	22.3544	22.5644	0.16053	0.85239	0.0693617	-0.423267	NaN	NaN	NaN	2	2	2	13	13	13	22461	0	62551	1093100000	10	1148	uncharacterized protein LOC111913266 [Lactuca sativa]	XP_023764753.1	83.744	203	28	2	1	198	1	203	2.51e-108	318	Polyketide synthase PksR (EC 2.3.1.-)	O31784	35.088	57	36	1	124	179	2484	2540
evm.model.utg2198.46	GWHPAAAA018622	evm.model.utg2198.46|evm.TU.utg2198.46|utg2198|GWHAAAA00022928.:213884-213985,	26.7714	26.0667	25.8664	27.1572	27.35	27.1918	1.62535	0.0281951	1.54983	-0.998166	NaN	NaN	NaN	14	14	13	668	668	614	27406	0	32331	18609000000	331	1151	gamma-glutamyl peptidase 5-like [Cynara cardunculus var. scolymus]	XP_024980674.1	70	240	68	2	1	236	1	240	4.17e-119	348	Gamma-glutamyl peptidase 3 (EC 3.4.19.16)	Q9M0A5	47.718	241	118	3	3	235	9	249
evm.model.utg22085.1	GWHPAAAA018742	evm.model.utg22085.1|evm.TU.utg22085.1|utg22085|GWHAAAA00017892.:1336-2541,	24.6485	24.9239	24.0656	26.1031	25.5144	25.9759	1.88264	0.0182642	1.7384	-1.31847	NaN	NaN	NaN	30	30	4	397	397	59	12296	0	32331	4299200000	187	1158	leucine--tRNA ligase, cytoplasmic [Lactuca sativa]	XP_023754484.1	89.725	1090	80	16	1	1062	24	1109	0	1957	Leucine--tRNA ligase, cytoplasmic (EC 6.1.1.4) (Leucyl-tRNA synthetase) (LeuRS)	F4I116	67.59	1083	312	19	9	1057	6	1083
evm.model.utg22131.2	GWHPAAAA018790	evm.model.utg22131.2|evm.TU.utg22131.2|utg22131|GWHAAAA00015084.:8326-8550,;evm.model.utg22856.3|evm.TU.utg22856.3|utg22856|GWHAAAA00002285.:5437-5642,	21.6066	21.4937	16.1887	23.0659	22.2324	22.3896	0.707831	0.230958	0.636467	-2.79963	NaN	NaN	NaN	9	9	6	197	197	138	6402	0	32089	445030000	43	1160	ruBisCO large subunit-binding protein subunit beta, chloroplastic [Lactuca sativa]	XP_023761872.1	95.507	601	17	5	1	591	1	601	0	1124	RuBisCO large subunit-binding protein subunit beta, chloroplastic (60 kDa chaperonin subunit beta) (CPN-60 beta)	P08927	84.327	587	78	6	19	591	6	592
evm.model.utg22154.2	GWHPAAAA018805	evm.model.utg22154.2|evm.TU.utg22154.2|utg22154|GWHAAAA00004553.:9877-11292,;evm.model.utg13819.3|evm.TU.utg13819.3|utg13819|GWHAAAA00011365.:17177-18592,	20.6089	19.8369	20.3002	21.6471	21.7627	21.0799	1.81107	0.0181882	1.74021	-1.2479	NaN	NaN	NaN	16	8	8	199	109	109	11609	0	16715	179530000	19	499	calcium-transporting ATPase 4, endoplasmic reticulum-type-like [Lactuca sativa]	XP_023761064.1	91.431	1062	71	10	1	1042	1	1062	0	1943	Calcium-transporting ATPase 4, endoplasmic reticulum-type (EC 7.2.2.10)	Q9XES1	77.35	1064	216	14	1	1042	1	1061
evm.model.utg22164.7	GWHPAAAA018811	evm.model.utg22164.7|evm.TU.utg22164.7|utg22164|GWHAAAA00023468.:13545-13673,	22.4262	22.2005	19.9665	24.582	24.8924	23.5701	1.48229	0.0400877	1.39699	-2.8171	NaN	NaN	NaN	16	16	7	377	377	211	46578	0	11071	3843800000	73	1162	mitochondrial phosphate carrier protein 3, mitochondrial-like [Helianthus annuus]	XP_022011599.1	89.286	364	32	4	67	424	1	363	0	655	Mitochondrial phosphate carrier protein 3, mitochondrial (Mitochondrial phosphate transporter 3) (MPT3) (Phosphate transporter 3;1)	Q9FMU6	77.273	374	65	7	71	424	2	375
evm.model.utg22346.8	GWHPAAAA019006	evm.model.utg22346.8|evm.TU.utg22346.8|utg22346|GWHAAAA00030188.:18014-18157,;evm.model.utg32617.2|evm.TU.utg32617.2|utg32617|GWHAAAA00003872.:13397-13513,	25.0373	24.6889	25.3664	21.75	22.6728	22.6006	2.7884	0.00486275	2.31312	2.68973	NaN	NaN	NaN	6	6	3	333	333	188	2305	0	24888	2703000000	65	1171	ras-related protein RABH1b [Lactuca sativa]	XP_023772758.1	97.585	207	1	2	1	203	1	207	6.33e-143	405	Ras-related protein RABH1b (AtRABH1b) (Ras-related protein Rab6A) (AtRab6A)	O80501	92.788	208	10	2	1	203	1	208
evm.model.utg224.9	GWHPAAAA019057	evm.model.utg224.9|evm.TU.utg224.9|utg224|GWHAAAA00016588.:38804-38917,	21.5318	19.7143	21.0046	22.6135	22.5983	22.7173	1.60296	0.0283077	1.5481	-1.8928	NaN	NaN	NaN	11	11	11	50	50	50	42581	0	30131	1112100000	27	1176	formate dehydrogenase, mitochondrial [Lactuca sativa]	XP_023728729.1	94.56	386	15	3	1	380	1	386	0	751	Formate dehydrogenase, mitochondrial (FDH) (EC 1.17.1.9) (NAD-dependent formate dehydrogenase)	Q07511	84.817	382	51	4	5	380	1	381
evm.model.utg22416.9	GWHPAAAA019103	evm.model.utg22416.9|evm.TU.utg22416.9|utg22416|GWHAAAA00008270.:67065-67583,;evm.model.utg19356.15|evm.TU.utg19356.15|utg19356|GWHAAAA00007787.:47745-48206,	23.0054	22.616	23.062	23.4449	23.2377	23.2938	1.31707	0.0553993	1.2565	-0.431	NaN	NaN	NaN	19	10	10	354	213	213	66678	0	26004	1468900000	112	1178	DEAD-box ATP-dependent RNA helicase 37-like [Lactuca sativa]	XP_023756784.1	90.55	582	39	6	1	566	1	582	0	966	DEAD-box ATP-dependent RNA helicase 37 (EC 3.6.4.13)	Q84W89	73.22	590	119	13	1	564	1	577
evm.model.utg22559.2	GWHPAAAA019288	evm.model.utg22559.2|evm.TU.utg22559.2|utg22559|GWHAAAA00010360.:4136-5444,;evm.model.utg20171.8|evm.TU.utg20171.8|utg20171|GWHAAAA00027523.:20413-20526,	22.7339	22.71	23.3266	22.4666	22.3774	22.3864	1.18508	0.0769801	1.11362	0.513366	NaN	NaN	NaN	6	6	6	113	113	113	73707	0	38428	799360000	59	1029	transmembrane 9 superfamily member 7-like [Lactuca sativa]	XP_023758384.1	96.557	639	10	6	1	627	1	639	0	1254	Transmembrane 9 superfamily member 7 (Endomembrane protein 5) (Transmembrane nine protein 7) (AtTMN7)	Q9LIC2	86.201	616	73	6	24	627	26	641
evm.model.utg2257.52	GWHPAAAA019313	evm.model.utg2257.52|evm.TU.utg2257.52|utg2257|GWHAAAA00000009.:212826-212945,	20.7334	16.786	21.0639	20.6756	20.8205	20.9727	0.397788	0.52809	0.277292	-1.29517	NaN	NaN	NaN	2	2	2	206	206	206	14568	0	48797	323620000	17	1181	PREDICTED: mitochondrial pyruvate carrier 4 isoform X4 [Gossypium raimondii]	XP_012454002.1	70.652	92	17	1	36	117	3	94	1.8e-38	134	Mitochondrial pyruvate carrier 4	O49636	91.803	61	5	0	39	99	6	66
evm.model.utg22613.14	GWHPAAAA019387	evm.model.utg22613.14|evm.TU.utg22613.14|utg22613|GWHAAAA00016566.:60156-60221,	26.6101	26.5265	27.5097	25.7192	26.0422	25.828	1.44096	0.0458745	1.33843	1.01897	NaN	NaN	NaN	13	13	13	621	621	621	41841	0	32331	15950000000	228	1183	protein DJ-1 homolog D [Lactuca sativa]	XP_023750586.1	89.003	391	37	3	1	385	1	391	0	719	Protein DJ-1 homolog D (AtDJ1D) (Lactoylglutathione lyase DJ1D) (EC 4.4.1.5)	Q9M8R4	74.68	391	90	4	1	385	1	388
evm.model.utg22629.7	GWHPAAAA019408	evm.model.utg22629.7|evm.TU.utg22629.7|utg22629|GWHAAAA00006173.:31081-31249,	24.8657	24.5246	24.505	22.1421	21.8688	22.0034	4.30864	0.003	2.52288	2.627	NaN	NaN	NaN	12	12	12	393	393	393	48503	0	86465	1005700000	42	1186	SNF1-related protein kinase regulatory subunit gamma-1-like [Lactuca sativa]	XP_023742961.1	91.131	451	29	5	1	440	1	451	0	736	SNF1-related protein kinase regulatory subunit gamma-1-like (AKIN subunit gamma-1-like) (CBS domain-containing protein CBSCBS2)	Q9CAR3	65.306	441	144	4	2	433	5	445
evm.model.utg2270.15	GWHPAAAA019482	evm.model.utg2270.15|evm.TU.utg2270.15|utg2270|GWHAAAA00008585.:79529-79582,	22.9705	23.6063	23.412	24.0309	23.7298	22.8782	0.214099	0.781495	0.107074	-0.216699	NaN	NaN	NaN	17	17	17	191	191	191	14486	0	16192	1437200000	84	1190	SNARE-interacting protein KEULE-like isoform X1 [Lactuca sativa]	XP_023729927.1	90.528	644	46	8	626	1254	26	669	0	1184	SNARE-interacting protein KEULE	Q9C5X3	70.652	644	172	10	626	1254	25	666
evm.model.utg22717.2	GWHPAAAA019495	evm.model.utg22717.2|evm.TU.utg22717.2|utg22717|GWHAAAA00010619.:4463-6420,	21.8608	22.3409	22.3348	23.4822	22.8487	23.0286	1.72479	0.0211158	1.67539	-0.941	NaN	NaN	NaN	19	15	9	305	25	13	97393	0	81687	917550000	56	1192	probable alpha,alpha-trehalose-phosphate synthase [UDP-forming] 7 [Lactuca sativa]	XP_023752576.1	90.187	856	57	9	1	829	1	856	0	1547	Probable alpha,alpha-trehalose-phosphate synthase [UDP-forming] 7 (EC 2.4.1.15) (Trehalose-6-phosphate synthase 7) (AtTPS7)	Q9LMI0	75.644	854	178	12	1	829	1	849
evm.model.utg22776.2	GWHPAAAA019555	evm.model.utg22776.2|evm.TU.utg22776.2|utg22776|GWHAAAA00007146.:9597-11042:-|Frame:	23.3814	25.2025	24.642	26.2237	26.0343	26.27	1.50463	0.0385455	1.41403	-1.76737	NaN	NaN	NaN	19	19	19	565	565	565	54131	0	22009	7520300000	213	1194	scopoletin glucosyltransferase-like [Lactuca sativa]	XP_023729717.1	80.802	474	81	5	1	464	1	474	0	788	Scopoletin glucosyltransferase (EC 2.4.1.128) (Phenylpropanoid:glucosyltransferase 1)	Q9AT54	55.556	477	194	9	1	463	1	473
evm.model.utg2278.3	GWHPAAAA019558	evm.model.utg2278.3|evm.TU.utg2278.3|utg2278|GWHAAAA00017400.:54861-55254,;evm.model.utg6772.6|evm.TU.utg6772.6|utg6772|GWHAAAA00006208.:27705-28089,;evm.model.utg10129.4|evm.TU.utg10129.4|utg10129|GWHAAAA00001938.:23554-23938,	23.0866	23.5337	23.7027	24.1436	24.2662	23.6078	0.96844	0.12622	0.898872	-0.564866	NaN	NaN	NaN	12	12	4	328	328	138	59009	0	14761	1564800000	122	1195	importin subunit alpha-1a-like [Lactuca sativa]	XP_023753852.1	94.61	538	18	6	1	527	1	538	0	1024	Importin subunit alpha-1a	Q71VM4	83.174	523	78	6	1	515	1	521
evm.model.utg2280.9	GWHPAAAA019591	evm.model.utg2280.9|evm.TU.utg2280.9|utg2280|GWHAAAA00008014.:56943-57104,	24.0691	24.954	26.2801	23.7953	23.4975	23.5483	1.07726	0.102359	0.989874	1.48737	NaN	NaN	NaN	12	12	12	401	401	401	44862	0	15549	2478300000	117	1198	probable isoprenylcysteine alpha-carbonyl methylesterase ICMEL2 [Lactuca sativa]	XP_023729008.1	77.078	397	81	6	11	398	1	396	0	600	Probable isoprenylcysteine alpha-carbonyl methylesterase ICMEL2 (EC 3.1.1.n2) (Isoprenylcysteine methylesterase-like protein 2)	Q1PET6	61.097	383	140	5	24	398	41	422
evm.model.utg2284.31	GWHPAAAA019642	evm.model.utg2284.31|evm.TU.utg2284.31|utg2284|GWHAAAA00016979.:133999-134085,	19.0414	19.194	18.5639	26.1637	25.5273	25.7695	4.883	0.003	2.52288	-6.88707	NaN	NaN	NaN	22	22	22	561	561	561	62063	0	24537	3016500000	115	1200	branched-chain-amino-acid aminotransferase-like protein 2 [Lactuca sativa]	XP_023764945.1	89.009	555	46	7	1	540	1	555	0	999	Branched-chain-amino-acid aminotransferase-like protein 2	Q9ASR4	75.136	551	121	6	7	541	1	551
evm.model.utg22850.7	GWHPAAAA019670	evm.model.utg22850.7|evm.TU.utg22850.7|utg22850|GWHAAAA00002659.:77281-77391,;evm.model.utg1828.1|evm.TU.utg1828.1|utg1828|GWHAAAA00028261.:2573-2683,	21.7127	21.2485	22.0684	18.0049	21.2356	18.1979	1.10916	0.0952523	1.02112	2.53039	NaN	NaN	NaN	8	8	8	34	34	34	41768	0	14396	794800000	25	866	26S proteasome regulatory subunit rpn11 [Lactuca sativa]	XP_023761780.1	79.126	412	25	10	1	361	1	402	0	610	Lys-63-specific deubiquitinase BRCC36 (EC 3.4.19.-) (BRCA1-A complex subunit BRCC36) (BRCA1/BRCA2-containing complex subunit 3) (BRCA1/BRCA2-containing complex subunit 36) (BRISC complex subunit BRCC36)	B5X8M4	29.126	103	49	5	210	302	151	239
evm.model.utg2287.10	GWHPAAAA019697	evm.model.utg2287.10|evm.TU.utg2287.10|utg2287|GWHAAAA00027257.:37663-38010,;evm.model.utg3144.14|evm.TU.utg3144.14|utg3144|GWHAAAA00009727.:53065-53412,	23.764	22.6766	21.2241	22.4284	22.3087	22.8632	0.00936256	0.996239	0.00163646	0.0214666	NaN	NaN	NaN	10	5	5	546	389	389	21018	0	13083	2275400000	62	1202	60S ribosomal protein L9-1-like [Lactuca sativa]	XP_023765634.1	95.652	184	6	1	1	182	10	193	1.42e-124	358	60S ribosomal protein L9-1	P49209	82.065	184	31	1	1	182	10	193
evm.model.utg2308.23	GWHPAAAA019955	evm.model.utg2308.23|evm.TU.utg2308.23|utg2308|GWHAAAA00015466.:90039-90181,	22.4141	22.5434	22.2324	22.3225	22.874	22.545	0.427313	0.489911	0.309883	-0.183867	NaN	NaN	NaN	11	11	11	365	365	365	40187	0	50758	649620000	59	1210	peroxisomal (S)-2-hydroxy-acid oxidase GLO4-like [Lactuca sativa]	XP_023761965.1	89.503	362	32	3	3	358	6	367	0	667	Peroxisomal (S)-2-hydroxy-acid oxidase GLO4 (EC 1.1.3.15) (Glycolate oxidase 4) (AtGLO4) (GOX 4) (Short chain alpha-hydroxy acid oxidase GLO4)	Q9LJH5	74.929	351	82	3	6	350	5	355
evm.model.utg2308.25	GWHPAAAA019957	evm.model.utg2308.25|evm.TU.utg2308.25|utg2308|GWHAAAA00015466.:110497-110772,;evm.model.utg17755.5|evm.TU.utg17755.5|utg17755|GWHAAAA00009174.:25664-25768,;evm.model.utg25864.6|evm.TU.utg25864.6|utg25864|GWHAAAA00026997.:23155-23259,	20.904	23.3312	18.3694	20.6628	20.9546	20.8224	0.0126496	0.992385	0.00331981	0.0549399	NaN	NaN	NaN	5	5	5	133	133	133	45962	0	12582	235240000	9	1211	oligouridylate-binding protein 1B-like isoform X2 [Lactuca sativa]	XP_023761962.1	93.484	399	13	5	26	414	26	421	0	755	Oligouridylate-binding protein 1B (AtUBP1b) (Polyuridylate-binding protein UBP1B) (Poly(U)-binding protein UBP1B)	Q9LQI9	79.703	404	59	9	26	414	24	419
evm.model.utg23105.7	GWHPAAAA020010	evm.model.utg23105.7|evm.TU.utg23105.7|utg23105|GWHAAAA00026452.:61355-61579,	21.4239	23.0328	23.2608	22.0272	22.3692	21.6778	0.375676	0.559661	0.252075	0.547767	NaN	NaN	NaN	9	9	9	317	317	317	44815	0	16358	1007800000	54	1214	BAG family molecular chaperone regulator 7 [Lactuca sativa]	XP_023762435.1	86.318	402	40	6	1	389	1	400	0	604	BAG family molecular chaperone regulator 7 (Bcl-2-associated athanogene 7)	Q9LVA0	41.684	475	162	16	1	389	1	446
evm.model.utg23159.15	GWHPAAAA020074	evm.model.utg23159.15|evm.TU.utg23159.15|utg23159|GWHAAAA00022817.:52748-52853,	24.683	24.7541	24.5826	25.0525	24.7895	24.655	0.555681	0.335059	0.474879	-0.1591	NaN	NaN	NaN	17	17	17	435	435	435	50802	0	10966	3757100000	158	1216	eukaryotic translation initiation factor 2 subunit gamma-like [Lactuca sativa]	XP_023751014.1	97.629	464	3	4	1	456	1	464	0	909	Eukaryotic translation initiation factor 2 subunit 3, Y-linked (Eukaryotic translation initiation factor 2 subunit gamma, Y-linked) (eIF-2-gamma Y)	C9WPN6	72.406	453	116	5	6	450	15	466
evm.model.utg23168.4	GWHPAAAA020084	evm.model.utg23168.4|evm.TU.utg23168.4|utg23168|GWHAAAA00012428.:19820-20200:+|Frame:	19.5298	19.543	19.0923	21.6068	22.1292	22.4793	3.09955	0.00375758	2.42509	-2.6834	NaN	NaN	NaN	2	2	2	278	278	278	14274	0	43773	297190000	13	1218	uncharacterized protein LOC111919478 [Lactuca sativa]	XP_023770795.1	94.444	126	5	1	1	124	1	126	1.23e-80	241	Chaperone protein dnaJ 20, chloroplastic (AtDjC20) (AtJ20)	Q9SDN0	34.667	75	44	2	31	105	4	73
evm.model.utg23353.1	GWHPAAAA020298	evm.model.utg23353.1|evm.TU.utg23353.1|utg23353|GWHAAAA00001056.:1531-1668,;evm.model.utg20332.1|evm.TU.utg20332.1|utg20332|GWHAAAA00016893.:1966-2077,	20.2473	20.4356	15.7065	17.6703	18.1087	15.6586	0.407152	0.518595	0.285172	1.65063	NaN	NaN	NaN	1	1	1	26	26	26	92734	94697	33013	11651000	3	1040	phosphatidylinositol 3-kinase, root isoform isoform X1 [Lactuca sativa]	XP_023757957.1	96.569	816	7	10	1	795	1	816	0	1580	Phosphatidylinositol 3-kinase, root isoform (PI3-kinase) (PI3K) (PtdIns-3-kinase) (EC 2.7.1.137) (SPI3K-5)	P42347	83.211	816	114	11	1	795	1	814
evm.model.utg23395.2	GWHPAAAA020348	evm.model.utg23395.2|evm.TU.utg23395.2|utg23395|GWHAAAA00017441.:4328-6374,;evm.model.utg20141.6|evm.TU.utg20141.6|utg20141|GWHAAAA00029511.:35362-37408,	20.7596	21.1043	21.6803	22.9297	21.718	22.609	1.28619	0.0592598	1.22724	-1.2375	NaN	NaN	NaN	21	21	21	284	284	284	12347	0	10247	942750000	51	1025	phytochrome B-like [Cynara cardunculus var. scolymus]	XP_024986483.1	85.931	1123	123	16	1	1089	1	1122	0	1967	Phytochrome B	P29130	77.531	1126	211	16	1	1088	1	1122
evm.model.utg23409.4	GWHPAAAA020370	evm.model.utg23409.4|evm.TU.utg23409.4|utg23409|GWHAAAA00007441.:17719-18054,;evm.model.utg18145.7|evm.TU.utg18145.7|utg18145|GWHAAAA00013776.:30881-31093,	20.397	21.1566	21.7203	22.4103	21.3294	22.3627	0.839981	0.164639	0.783467	-0.942832	NaN	NaN	NaN	1	1	1	32	32	32	37657	31949	28382	202100000	13	854	probable aldo-keto reductase 4 [Lactuca sativa]	XP_023737362.1	87.977	341	34	4	1	334	1	341	0	612	Probable aldo-keto reductase 3 (EC 1.1.1.-)	O22707	74.184	337	81	3	3	333	6	342
evm.model.utg23421.6	GWHPAAAA020386	evm.model.utg23421.6|evm.TU.utg23421.6|utg23421|GWHAAAA00016029.:28318-28389,	20.4405	16.6757	20.5794	20.4169	20.5346	20.5491	0.422934	0.497117	0.303541	-1.26833	NaN	NaN	NaN	4	4	4	144	144	144	63211	0	12093	195460000	9	1228	phosphoglucomutase, cytoplasmic [Lactuca sativa]	XP_023742266.1	94.683	583	20	6	1	573	1	582	0	1117	Phosphoglucomutase, cytoplasmic (PGM) (EC 5.4.2.2) (Glucose phosphomutase)	Q9M4G4	83.562	584	84	7	1	573	1	583
evm.model.utg23422.1	GWHPAAAA020391	evm.model.utg23422.1|evm.TU.utg23422.1|utg23422|GWHAAAA00006674.:2649-2761,	23.8707	24.1704	23.6953	24.6463	24.384	24.4704	1.68311	0.0231917	1.63467	-0.5881	NaN	NaN	NaN	14	14	2	40	40	49	45974	0	99394	2277600000	109	1229	eukaryotic peptide chain release factor GTP-binding subunit ERF3A [Lactuca sativa]	XP_023739092.1	89.183	416	27	5	2	399	104	519	0	751	Eukaryotic peptide chain release factor GTP-binding subunit ERF3A (Eukaryotic peptide chain release factor subunit 3a) (eRF3a) (G1 to S phase transition protein 1 homolog)	P15170	55.392	408	162	6	2	393	85	488
evm.model.utg23557.3	GWHPAAAA020519	evm.model.utg23557.3|evm.TU.utg23557.3|utg23557|GWHAAAA00017574.:10364-10366,;evm.model.utg17673.14|evm.TU.utg17673.14|utg17673|GWHAAAA00013842.:90427-90429,	25.1745	24.2873	23.4009	25.2719	24.6448	24.8819	0.521557	0.367425	0.434831	-0.645301	NaN	NaN	NaN	10	10	6	466	466	331	3567	0	3215	3169700000	93	1236	60S ribosomal protein L5-1-like [Lactuca sativa]	XP_023743408.1	94.717	265	10	2	1	261	1	265	0	512	60S ribosomal protein L5	Q6UNT2	80.377	265	48	2	1	261	1	265
evm.model.utg23569.1	GWHPAAAA020534	evm.model.utg23569.1|evm.TU.utg23569.1|utg23569|GWHAAAA00027449.:9071-9319,	25.4296	24.5213	25.0855	26.5662	25.6255	25.5989	1.04199	0.109188	0.961825	-0.918067	NaN	NaN	NaN	10	10	2	201	201	62	62613	0	1526	7331700000	159	1238	sodium/calcium exchanger NCL-like [Lactuca sativa]	XP_023765063.1	90.747	562	39	6	17	568	17	575	0	982	Sodium/calcium exchanger NCL (Na(+)/Ca(2+)-exchange protein NCL) (Protein NCX-like) (AtNCL)	Q8L636	63.734	557	183	9	31	568	29	585
evm.model.utg23660.11	GWHPAAAA020606	evm.model.utg23660.11|evm.TU.utg23660.11|utg23660|GWHAAAA00002571.:27323-27775:+|Frame:	20.9465	20.9598	18.6557	21.1087	20.8643	20.6948	0.380475	0.553736	0.256697	-0.701918	NaN	NaN	NaN	6	6	5	50	50	44	15454	0	12353	262360000	14	1242	nodulin-related protein 1-like [Lactuca sativa]	XP_023732466.1	81.046	153	24	2	1	148	1	153	1.71e-63	200	Nodulin-related protein 1 (AtNRP1) (RPS2-interacting protein 11)	Q9ZQ80	48.837	129	60	2	26	148	59	187
evm.model.utg2367.10	GWHPAAAA020628	evm.model.utg2367.10|evm.TU.utg2367.10|utg2367|GWHAAAA00002250.:56079-56143,;evm.model.utg117.2|evm.TU.utg117.2|utg117|GWHAAAA00024255.:5232-5271,	19.7776	20.0028	20.6328	19.9069	19.3198	19.5373	0.827269	0.170049	0.769426	0.549733	NaN	NaN	NaN	4	4	4	75	75	75	64196	0	70794	173290000	11	1243	plant intracellular Ras-group-related LRR protein 6 [Lactuca sativa]	XP_023768413.1	84.075	584	71	6	1	574	1	572	0	955	Plant intracellular Ras-group-related LRR protein 6 (Intracellular Ras-group-related LRR protein 6) (OsIRL6)	Q6K7R2	62.799	586	206	7	1	574	1	586
evm.model.utg23909.1	GWHPAAAA020875	evm.model.utg23909.1|evm.TU.utg23909.1|utg23909|GWHAAAA00026010.:14369-14461,	30.2171	29.6656	29.3615	30.8196	30.3382	31.0426	1.41051	0.0499271	1.30166	-0.9854	NaN	NaN	NaN	52	52	41	732	732	609	85441	0	32331	198000000000	1553	1248	phospholipase D alpha 1 [Lactuca sativa]	XP_023761181.1	81.289	807	85	8	1	741	1	807	0	1337	Phospholipase D alpha 1 (PLD 1) (EC 3.1.4.4) (Choline phosphatase 1) (Phosphatidylcholine-hydrolyzing phospholipase D 1)	Q41142	74.257	808	141	9	1	741	1	808
evm.model.utg23964.1	GWHPAAAA020920	evm.model.utg23964.1|evm.TU.utg23964.1|utg23964|GWHAAAA00022273.:1736-1756,;evm.model.utg22679.5|evm.TU.utg22679.5|utg22679|GWHAAAA00022426.:29666-29686,;evm.model.utg16069.4|evm.TU.utg16069.4|utg16069|GWHAAAA00025470.:15898-15918,	25.5388	25.5797	25.4258	24.7378	24.8301	24.543	2.963	0.0031	2.50864	0.811134	NaN	NaN	NaN	7	7	1	589	589	143	12293	0	11224	4788800000	143	712	hypothetical protein LSAT_6X95701 [Lactuca sativa]	PLY96266.1	98.214	112	0	1	1	110	20	131	2.7e-72	220	60S ribosomal protein L30	O49884	90.179	112	9	1	1	110	1	112
evm.model.utg2416.15	GWHPAAAA021127	evm.model.utg2416.15|evm.TU.utg2416.15|utg2416|GWHAAAA00008798.:104416-104479,	17.3031	19.8526	20.1689	19.5915	20.381	20.1479	0.424601	0.493428	0.306776	-0.931927	NaN	NaN	NaN	4	3	3	17	141	141	46038	0	75491	116760000	6	1255	mannose-1-phosphate guanyltransferase alpha [Lactuca sativa]	XP_023730201.1	93.525	417	19	4	1	409	1	417	0	798	Mannose-1-phosphate guanyltransferase alpha (GDP-mannose pyrophosphorylase A) (GTP-mannose-1-phosphate guanylyltransferase alpha)	Q86HG0	42.787	409	219	5	12	409	8	412
evm.model.utg24200.4	GWHPAAAA021185	evm.model.utg24200.4|evm.TU.utg24200.4|utg24200|GWHAAAA00017444.:17145-17612,;evm.model.utg21915.5|evm.TU.utg21915.5|utg21915|GWHAAAA00018334.:20891-21365,	21.4448	21.7187	21.8074	21.9398	21.329	22.0535	0.177941	0.832585	0.0795714	-0.117133	NaN	NaN	NaN	13	13	13	135	135	135	1496	0	66974	582460000	48	1257	phospholipase A I [Lactuca sativa]	XP_023742888.1	89.721	1362	100	19	1	1326	1	1358	0	2349	Phospholipase A I (AtPLA1) (EC 3.1.1.-)	F4HX15	66.086	1321	373	25	56	1325	13	1309
evm.model.utg2425.25	GWHPAAAA021265	evm.model.utg2425.25|evm.TU.utg2425.25|utg2425|GWHAAAA00017401.:97381-97403,;evm.model.utg1597.5|evm.TU.utg1597.5|utg1597|GWHAAAA00013813.:11302-11324,	21.5129	21.7535	21.7077	22.0525	21.215	20.8153	0.328709	0.63	0.200659	0.2971	NaN	NaN	NaN	4	4	4	536	536	536	80375	0	12828	562330000	16	695	60S ribosomal protein L38-like protein, partial [Coffea canephora]	QCG74680.1	98.551	69	1	0	1	69	17	85	1.89e-41	139	60S ribosomal protein L38	O22860	94.203	69	4	0	1	69	1	69
evm.model.utg24299.6	GWHPAAAA021307	evm.model.utg24299.6|evm.TU.utg24299.6|utg24299|GWHAAAA00002427.:46875-47147,	25.4145	25.7505	25.5846	26.031	26.3211	25.6632	0.922565	0.137713	0.861025	-0.4219	NaN	NaN	NaN	37	37	2	563	563	45	92925	0	310	7930500000	334	1260	dynamin-related protein 3A-like [Lactuca sativa]	XP_023750708.1	91.33	842	47	14	1	819	1	839	0	1473	Dynamin-related protein 3A (Dynamin-like protein 2) (Dynamin-like protein 2a)	Q8S944	73.19	746	175	11	23	749	29	768
evm.model.utg24532.2	GWHPAAAA021536	evm.model.utg24532.2|evm.TU.utg24532.2|utg24532|GWHAAAA00027451.:6173-6592:-|Frame:;evm.model.utg19532.3|evm.TU.utg19532.3|utg19532|GWHAAAA00016220.:22248-22688:-|Frame:;evm.model.utg7325.7|evm.TU.utg7325.7|utg7325|GWHAAAA00008890.:46642-47088:+|Frame:;evm.model.utg29160.1|evm.TU.utg29160.1|utg29160|GWHAAAA00013326.:1782-2228:-|Frame:;evm.model.utg20275.1|evm.TU.utg20275.1|utg20275|GWHAAAA0000174…	25.3202	25.4883	24.1796	25.4313	25.1691	24.9874	0.176025	0.833927	0.078872	-0.1999	NaN	NaN	NaN	4	4	1	324	324	79	15393	0	90532	4824000000	101	968	histone H2B.3-like [Lactuca sativa]	XP_023754570.1	95.683	139	4	1	1	137	1	139	4.67e-88	261	Histone H2B.3 (LeH2B-3) (Fragment)	O65819	91.111	135	10	1	5	137	3	137
evm.model.utg24538.2	GWHPAAAA021541	evm.model.utg24538.2|evm.TU.utg24538.2|utg24538|GWHAAAA00007443.:11973-12028,;evm.model.utg10869.12|evm.TU.utg10869.12|utg10869|GWHAAAA00012239.:94876-94937,	19.2579	18.5964	19.7739	19.5298	19.7536	19.4163	0.430439	0.486744	0.312699	-0.35716	NaN	NaN	NaN	4	4	4	122	122	122	54639	0	66268	80729000	9	1272	probable bifunctional methylthioribulose-1-phosphate dehydratase/enolase-phosphatase E1 1 [Lactuca sativa]	XP_023750102.1	88.211	475	46	5	1	467	1	473	0	836	Probable bifunctional methylthioribulose-1-phosphate dehydratase/enolase-phosphatase E1 1 [Includes: Methylthioribulose-1-phosphate dehydratase (MTRu-1-P dehydratase) (EC 4.2.1.109);Enolase-phosphatase E1 (EC 3.1.3.77) (2,3-diketo-5-methylthio-1-phosphopentane phosphatase)]	E0CSI1	73.554	484	110	6	2	467	5	488
evm.model.utg24637.6	GWHPAAAA021625	evm.model.utg24637.6|evm.TU.utg24637.6|utg24637|GWHAAAA00029902.:17723-18178,	18.1275	23.2647	23.5286	23.6156	23.3144	23.4846	0.447436	0.45853	0.338632	-1.83125	NaN	NaN	NaN	6	6	6	324	324	324	2866	0	35903	1269600000	52	1275	stem-specific protein TSJT1-like [Lactuca sativa]	XP_023762140.1	94.118	255	10	3	1	251	1	254	2.17e-177	497	Stem-specific protein TSJT1	P24805	40.397	151	85	3	1	149	1	148
evm.model.utg24668.9	GWHPAAAA021654	evm.model.utg24668.9|evm.TU.utg24668.9|utg24668|GWHAAAA00009113.:53507-53605,	23.8591	24.0489	23.795	24.2338	23.8551	23.8106	0.159131	0.851072	0.0700337	-0.0655003	NaN	NaN	NaN	17	10	10	518	336	336	46258	0	1632	2411500000	96	1277	putative ATP-citrate synthase [Taraxacum brevicorniculatum]	AFY05628.1	97.995	399	2	3	1	393	1	399	0	787	ATP-citrate synthase alpha chain protein 1 (ATP-citrate synthase A-1) (EC 2.3.3.8) (ATP-citrate lyase A-1) (Citrate cleavage enzyme A-1)	Q9SGY2	86.466	399	48	3	1	393	1	399
evm.model.utg24682.2	GWHPAAAA021674	evm.model.utg24682.2|evm.TU.utg24682.2|utg24682|GWHAAAA00008276.:21712-22314,	21.6359	20.5126	21.4757	21.1984	21.4486	21.6818	0.24597	0.741856	0.12968	-0.234867	NaN	NaN	NaN	6	6	5	148	148	125	54873	0	13519	267730000	25	1278	germacrene A oxidase [Lactuca sativa]	XP_023734551.1	95.492	488	14	4	1	480	1	488	0	949	Germacrene A hydroxylase (EC 1.14.14.95) (Germacrene A oxidase) (LsGAO)	D5J9U8	95.287	488	15	4	1	480	1	488
evm.model.utg24736.3	GWHPAAAA021729	evm.model.utg24736.3|evm.TU.utg24736.3|utg24736|GWHAAAA00024456.:13032-13694:-|Frame:;evm.model.utg22914.6|evm.TU.utg22914.6|utg22914|GWHAAAA00007994.:7212-7307,	29.2589	29.6216	29.5613	28.222	28.516	28.3029	2.87	0.00551111	2.25876	1.13363	NaN	NaN	NaN	6	6	6	282	282	282	24201	0	19356	23490000000	199	1281	latex serine proteinase inhibitor-like [Lactuca sativa]	XP_023763259.1	73.778	225	50	3	1	216	1	225	9.1e-100	298	Kunitz trypsin inhibitor 2 (AtKTI2)	Q9LMU2	27.014	211	129	7	4	208	3	194
evm.model.utg24765.2	GWHPAAAA021760	evm.model.utg24765.2|evm.TU.utg24765.2|utg24765|GWHAAAA00012852.:6513-6546,	22.9653	23.7349	23.2381	22.5983	23.1339	22.8211	0.77765	0.192833	0.714819	0.461666	NaN	NaN	NaN	22	22	22	326	326	326	11461	0	15484	1893900000	86	1283	MMS19 nucleotide excision repair protein homolog isoform X1 [Lactuca sativa]	XP_023729378.1	77.841	1047	188	19	1	1009	1	1041	0	1557	MMS19 nucleotide excision repair protein homolog (MET18 homolog) (MMS19-like protein)	Q0WVF8	41.233	1135	525	26	6	1006	5	1131
evm.model.utg24768.5	GWHPAAAA021764	evm.model.utg24768.5|evm.TU.utg24768.5|utg24768|GWHAAAA00022433.:21561-21881,;evm.model.utg470.13|evm.TU.utg470.13|utg470|GWHAAAA00019435.:85052-85222,	17.3273	23.7576	21.6338	20.9712	20.7388	20.8207	0.0109179	0.994379	0.00244806	0.0626685	NaN	NaN	NaN	2	2	2	137	137	137	27373	0	53637	668460000	8	1284	Polyadenylate-binding protein RBP47 [Vitis vinifera]	RVW49738.1	35.443	79	41	3	105	173	79	157	0.38	43.1	Polyadenylate-binding protein RBP47C' (Poly(A)-binding protein RBP47C') (RNA-binding protein 47C') (AtRBP47C prime) (AtRBP47C')	Q9SX80	48.498	233	69	4	2	184	155	386
evm.model.utg24826.7	GWHPAAAA021817	evm.model.utg24826.7|evm.TU.utg24826.7|utg24826|GWHAAAA00009905.:19936-20128,	22.0182	23.2487	13.2251	24.4611	23.8687	24.1377	0.668505	0.251114	0.600129	-4.6585	NaN	NaN	NaN	5	5	5	20	20	20	27972	0	59782	1663800000	78	1287	reticulon-like protein B1 [Lactuca sativa]	XP_023752736.1	84.8	250	33	3	1	246	1	249	2.43e-133	385	Reticulon-like protein B4 (AtRTNLB4) (VirB2-interacting protein 3)	Q9FFS0	61.355	251	89	3	4	246	7	257
evm.model.utg24890.1	GWHPAAAA021905	evm.model.utg24890.1|evm.TU.utg24890.1|utg24890|GWHAAAA00005970.:3136-3276,;evm.model.utg20550.1|evm.TU.utg20550.1|utg20550|GWHAAAA00013643.:25161-25303,;evm.model.utg2322.10|evm.TU.utg2322.10|utg2322|GWHAAAA00014618.:44079-44083,;evm.model.utg13703.15|evm.TU.utg13703.15|utg13703|GWHAAAA00009233.:81076-81080,;evm.model.utg10588.3|evm.TU.utg10588.3|utg10588|GWHAAAA00001577.:8622-8762,	24.5458	23.7953	24.2575	25.2975	24.4257	24.7951	0.892991	0.146138	0.835237	-0.6399	NaN	NaN	NaN	6	6	6	488	488	488	13229	0	38805	5604100000	108	141	hypothetical protein AXG93_1193s1070 [Marchantia polymorpha subsp. ruderalis]	OAE33810.1	98.333	120	0	1	2	119	40	159	2.65e-77	234	40S ribosomal protein S23	Q9M5Z9	98.333	120	0	1	2	119	23	142
evm.model.utg249.15	GWHPAAAA021911	evm.model.utg249.15|evm.TU.utg249.15|utg249|GWHAAAA00005650.:81179-81308,	22.7501	23.6814	21.4978	24.4244	24.7908	24.7588	1.45438	0.0441717	1.35486	-2.0149	NaN	NaN	NaN	6	6	6	615	615	615	17323	0	14167	2552600000	67	1289	cytochrome c oxidase subunit 5b-1, mitochondrial-like [Lactuca sativa]	XP_023761782.1	92.994	157	8	2	1	154	1	157	3.84e-94	278	Cytochrome c oxidase subunit 5b-2, mitochondrial (AtCOX5b-2)	Q9SSB8	58.599	157	45	5	1	137	1	157
evm.model.utg24900.3	GWHPAAAA021914	evm.model.utg24900.3|evm.TU.utg24900.3|utg24900|GWHAAAA00014963.:9796-11238:+|Frame:	25.7923	25.6489	25.0996	26.2197	25.4793	25.8128	0.465608	0.431334	0.365186	-0.323667	NaN	NaN	NaN	18	11	6	573	417	229	5248	0	32331	7288700000	172	1290	UDP-glucose 6-dehydrogenase 3-like isoform X1 [Lactuca sativa]	XP_023753880.1	95	480	16	4	1	472	36	515	0	900	UDP-glucose 6-dehydrogenase 1 (UDP-Glc dehydrogenase 1) (UDP-GlcDH 1) (UDPGDH 1) (EC 1.1.1.22) (Gm-UGD1)	Q96558	87.292	480	53	4	1	472	1	480
evm.model.utg2496.15	GWHPAAAA021965	evm.model.utg2496.15|evm.TU.utg2496.15|utg2496|GWHAAAA00012874.:75030-75089,	21.7741	21.5984	20.8773	21.6361	21.2428	21.3721	0.000438335	1	0	-0.000400543	NaN	NaN	NaN	10	7	7	402	338	338	38025	0	19539	324110000	25	1291	spermine synthase-like [Lactuca sativa]	XP_023740777.1	86.455	347	34	6	1	337	1	344	0	570	Spermine synthase (SPMSY) (EC 2.5.1.22) (Spermidine aminopropyltransferase)	Q94BN2	71.191	361	75	9	1	337	1	356
evm.model.utg24991.11	GWHPAAAA021988	evm.model.utg24991.11|evm.TU.utg24991.11|utg24991|GWHAAAA00009971.:30143-30297,	20.257	20.1885	19.5366	20.4014	20.7704	20.2521	0.803745	0.179505	0.745923	-0.4806	NaN	NaN	NaN	10	5	5	241	146	146	57599	0	11385	198230000	13	1292	serine/threonine protein phosphatase 2A 55 kDa regulatory subunit B beta isoform-like isoform X2 [Lactuca sativa]	XP_023758404.1	93.992	516	19	6	1	504	1	516	0	984	Serine/threonine protein phosphatase 2A 55 kDa regulatory subunit B beta isoform (AtB beta) (PP2A, subunit B, beta isoform)	Q39247	79.223	515	77	10	1	499	1	501
evm.model.utg25091.4	GWHPAAAA022052	evm.model.utg25091.4|evm.TU.utg25091.4|utg25091|GWHAAAA00004134.:11958-12194,;evm.model.utg23150.7|evm.TU.utg23150.7|utg23150|GWHAAAA00013577.:19271-19507,;evm.model.utg18957.19|evm.TU.utg18957.19|utg18957|GWHAAAA00003074.:74080-74337,	23.0845	22.5891	22.7618	25.3858	25.3961	25.2274	4.07899	0.003	2.52288	-2.52463	NaN	NaN	NaN	10	10	5	53	53	226	1856	0	20058	6752100000	140	922	60S ribosomal protein L21-2 [Lactuca sativa]	XP_023743982.1	97.561	164	2	1	1	162	1	164	2.79e-112	325	60S ribosomal protein L21-2	Q9FDZ9	81.707	164	28	1	1	162	1	164
evm.model.utg251.12	GWHPAAAA022060	evm.model.utg251.12|evm.TU.utg251.12|utg251|GWHAAAA00025043.:53758-53986,	18.3477	22.9025	22.831	22.9602	23.397	22.9647	0.504925	0.389929	0.409014	-1.74691	NaN	NaN	NaN	4	4	4	191	191	191	26759	0	2932	927480000	33	1298	allene oxide cyclase, chloroplastic-like [Lactuca sativa]	XP_023753468.1	88.933	253	22	3	1	247	30	282	3.32e-157	447	Allene oxide cyclase, chloroplastic (OsAOC) (EC 5.3.99.6) (Protein COLEOPTILE PHOTOMORPHOGENESIS 2) (Protein HEBIBA)	Q75KD7	66.298	181	55	3	72	247	61	240
evm.model.utg25163.2	GWHPAAAA022113	evm.model.utg25163.2|evm.TU.utg25163.2|utg25163|GWHAAAA00018744.:13286-14331,	21.854	21.8499	21.1811	21.8809	21.4339	21.6793	0.0482585	0.961664	0.0169766	-0.0363668	NaN	NaN	NaN	14	9	7	583	434	361	38384	0	15291	294130000	16	1302	fructose-bisphosphate aldolase, cytoplasmic isozyme-like [Lactuca sativa]	XP_023771706.1	94.118	357	15	3	1	351	1	357	0	681	Fructose-bisphosphate aldolase 6, cytosolic (AtFBA6) (EC 4.1.2.13) (Cytosolic aldolase 2) (cAld2)	Q9SJQ9	82.123	358	57	4	1	351	1	358
evm.model.utg2518.2	GWHPAAAA022129	evm.model.utg2518.2|evm.TU.utg2518.2|utg2518|GWHAAAA00002051.:16439-19795:-|Frame:	20.8884	23.1049	20.9908	27.6393	27.4716	27.3366	2.87811	0.00563636	2.249	-5.82113	NaN	NaN	NaN	41	41	41	45	45	45	12866	0	32331	6159800000	204	1303	putative leucine-rich repeat-containing protein DDB_G0290503 [Lactuca sativa]	XP_023771209.1	43.954	521	181	14	294	707	625	1141	3.72e-74	280	NaN	NaN	NaN	NaN	NaN	NaN	NaN	NaN	NaN	NaN
evm.model.utg2519.16	GWHPAAAA022156	evm.model.utg2519.16|evm.TU.utg2519.16|utg2519|GWHAAAA00001984.:94070-94400,	23.1231	23.3312	22.9308	24.0138	23.8996	24.0982	2.60707	0.0077377	2.11139	-0.8755	NaN	NaN	NaN	7	7	7	231	231	231	31663	0	3077	1498900000	53	1304	GEM-like protein 1 [Lactuca sativa]	XP_023746584.1	92.203	295	19	2	1	291	1	295	0	548	GEM-like protein 1 (Forming homology-interacting protein 1) (FH-interacting protein 1)	Q9SE96	69.903	206	58	2	85	288	54	257
evm.model.utg2519.5	GWHPAAAA022147	evm.model.utg2519.5|evm.TU.utg2519.5|utg2519|GWHAAAA00001984.:25145-25207,	23.0664	23.4169	22.4135	22.1015	22.8454	22.4771	0.604114	0.291738	0.535007	0.490934	NaN	NaN	NaN	7	7	7	225	225	225	43389	0	19285	739460000	38	1305	phosphoribosylaminoimidazole-succinocarboxamide synthase, chloroplastic [Lactuca sativa]	XP_023746597.1	85.037	401	37	5	1	378	4	404	0	676	Phosphoribosylaminoimidazole-succinocarboxamide synthase, chloroplastic (EC 6.3.2.6) (SAICAR synthetase)	P38025	74.074	351	83	4	36	378	58	408
evm.model.utg25268.2	GWHPAAAA022232	evm.model.utg25268.2|evm.TU.utg25268.2|utg25268|GWHAAAA00003221.:8423-9244,	19.9706	19.5839	19.4042	20.4148	19.4108	19.6403	0.186227	0.823597	0.0842852	-0.169067	NaN	NaN	NaN	7	2	2	101	37	37	1158	0	41082	102210000	3	1308	E3 ubiquitin-protein ligase UPL3 [Lactuca sativa]	XP_023751233.1	85.097	1087	97	22	1	1039	805	1874	0	1718	E3 ubiquitin-protein ligase UPL3 (Ubiquitin-protein ligase 3) (EC 2.3.2.26) (HECT ubiquitin-protein ligase 3) (HECT-type E3 ubiquitin transferase UPL3) (Protein KAKTUS)	Q6WWW4	66.176	1088	302	24	6	1039	813	1888
evm.model.utg25318.4	GWHPAAAA022289	evm.model.utg25318.4|evm.TU.utg25318.4|utg25318|GWHAAAA00000449.:23060-24136:-|Frame:	19.1387	19.4359	19.2742	19.9153	19.4415	18.3923	0.0242689	0.975156	0.0109259	0.0332336	NaN	NaN	NaN	4	4	4	134	134	134	39022	0	45051	140620000	7	1311	geranylgeranyl diphosphate synthase 1 [Taraxacum kok-saghyz]	AMB19719.1	98.045	358	1	3	1	352	1	358	0	706	Geranylgeranyl pyrophosphate synthase, chloroplastic (GGPP synthase) (GGPS) (EC 2.5.1.-) ((2E,6E)-farnesyl diphosphate synthase) (Dimethylallyltranstransferase) (EC 2.5.1.1) (Farnesyl diphosphate synthase) (Farnesyltranstransferase) (EC 2.5.1.29) (Geranyltranstransferase) (EC 2.5.1.10)	Q42698	72.829	357	74	6	6	352	14	357
evm.model.utg2547.12	GWHPAAAA022476	evm.model.utg2547.12|evm.TU.utg2547.12|utg2547|GWHAAAA00018862.:43879-43990,	24.8943	25.1469	25.5945	25.5247	25.622	25.8129	0.931142	0.135639	0.867615	-0.4413	NaN	NaN	NaN	16	16	16	682	682	682	38854	0	32331	10809000000	236	1319	sorbitol dehydrogenase [Lactuca sativa]	XP_023754778.1	95.304	362	11	3	1	356	1	362	0	697	Sorbitol dehydrogenase (EC 1.1.1.14) (L-iditol 2-dehydrogenase)	Q9FJ95	83.516	364	52	4	1	356	1	364
evm.model.utg2551.9	GWHPAAAA022521	evm.model.utg2551.9|evm.TU.utg2551.9|utg2551|GWHAAAA00029270.:34158-34292,	21.3192	22.4364	17.8466	20.7731	21.9944	21.7431	0.27139	0.706052	0.151163	-0.96946	NaN	NaN	NaN	18	4	4	611	158	158	46424	0	17559	572940000	20	1324	26S proteasome regulatory subunit 6B homolog [Lactuca sativa]	XP_023731013.1	96.35	411	7	4	1	403	1	411	0	795	26S proteasome regulatory subunit 6B homolog	P85200	94.118	391	15	4	21	403	24	414
evm.model.utg2555.6	GWHPAAAA022558	evm.model.utg2555.6|evm.TU.utg2555.6|utg2555|GWHAAAA00018240.:23214-23309,	19.3998	20.3892	21.215	21.5649	21.8675	21.6208	1.19067	0.0773289	1.11166	-1.34973	NaN	NaN	NaN	6	6	6	244	244	244	35498	0	19738	267190000	25	1327	hypothetical protein LSAT_4X67401 [Lactuca sativa]	PLY69292.1	90.52	327	15	7	1	314	38	361	0	550	Ubiquitin recognition factor in ER-associated degradation protein 1 (Ubiquitin fusion degradation protein 1 homolog) (UB fusion protein 1)	Q9ES53	45.161	310	134	7	13	313	19	301
evm.model.utg25751.17	GWHPAAAA022751	evm.model.utg25751.17|evm.TU.utg25751.17|utg25751|GWHAAAA00023227.:51220-51336,	25.1448	24.4274	24.8615	22.9148	22.9654	23.856	1.87433	0.0179259	1.74652	1.56583	NaN	NaN	NaN	2	2	2	287	287	287	17045	0	14538	1027700000	18	1335	putative phosphatidylglycerol/phosphatidylinositol transfer protein DDB_G0278295 [Lactuca sativa]	XP_023760909.1	84.713	157	22	1	1	155	1	157	1.68e-93	276	Putative phosphatidylglycerol/phosphatidylinositol transfer protein DDB_G0278295	Q54YD2	27.523	109	74	2	40	143	33	141
evm.model.utg25774.2	GWHPAAAA022774	evm.model.utg25774.2|evm.TU.utg25774.2|utg25774|GWHAAAA00030121.:7579-7618,;evm.model.utg22095.1|evm.TU.utg22095.1|utg22095|GWHAAAA00008059.:7547-7586,;evm.model.utg15114.4|evm.TU.utg15114.4|utg15114|GWHAAAA00027907.:12061-12100,	24.0331	24.7704	24.6621	26.2277	26.3169	26.2028	2.78805	0.00476923	2.32155	-1.7606	NaN	NaN	NaN	21	19	19	399	374	374	72613	0	28123	4854700000	224	606	luminal-binding protein [Lactuca sativa]	XP_023750388.1	96.672	661	10	6	1	649	1	661	0	1269	Luminal-binding protein 5 (BiP 5) (78 kDa glucose-regulated protein homolog 5) (GRP-78-5)	Q03685	90.592	659	49	7	4	649	10	668
evm.model.utg25803.4	GWHPAAAA022800	evm.model.utg25803.4|evm.TU.utg25803.4|utg25803|GWHAAAA00019887.:14285-14764:+|Frame:	23.3202	21.8576	22.8675	26.397	25.8553	26.0111	2.74617	0.00671429	2.173	-3.40603	NaN	NaN	NaN	3	3	3	88	88	88	18531	0	73768	9557300000	68	1337	cytosolic sulfotransferase 18-like isoform X2 [Lactuca sativa]	XP_023772067.1	77.987	159	33	1	1	157	133	291	2.77e-82	253	Cytosolic sulfotransferase 6 (AtSOT6) (EC 2.8.2.-) (sulfotransferase 3b) (AtST3b)	Q9M1V1	52.113	142	68	0	14	155	188	329
evm.model.utg25840.2	GWHPAAAA022820	evm.model.utg25840.2|evm.TU.utg25840.2|utg25840|GWHAAAA00031467.:4050-4133,;evm.model.utg19682.11|evm.TU.utg19682.11|utg19682|GWHAAAA00027366.:34125-34132,	19.8015	21.1143	18.8527	21.2209	20.1363	20.4642	0.396112	0.52999	0.275732	-0.684305	NaN	NaN	NaN	4	3	3	244	204	204	21993	0	64802	155930000	9	983	glyceraldehyde-3-phosphate dehydrogenase GAPCP2, chloroplastic-like [Lactuca sativa]	XP_023737043.1	80.488	164	14	2	27	172	32	195	5.58e-75	241	Glyceraldehyde-3-phosphate dehydrogenase GAPCP2, chloroplastic (EC 1.2.1.12) (Glyceraldehyde-3-phosphate dehydrogenase of plastid 2) (NAD-dependent glyceraldehydephosphate dehydrogenase chloroplastic 2)	Q5E924	59.302	172	51	3	19	172	25	195
evm.model.utg25917.9	GWHPAAAA022907	evm.model.utg25917.9|evm.TU.utg25917.9|utg25917|GWHAAAA00013714.:36871-36911,;evm.model.utg3654.1|evm.TU.utg3654.1|utg3654|GWHAAAA00005106.:14016-14056,	19.8528	20.1945	19.0101	18.5051	17.5019	18.0903	1.65069	0.0245771	1.60947	1.65336	NaN	NaN	NaN	4	4	4	89	89	89	66856	0	73521	66289000	7	1339	bifunctional 3-dehydroquinate dehydratase/shikimate dehydrogenase, chloroplastic isoform X2 [Lactuca sativa]	XP_023757832.1	85.179	560	41	8	62	608	1	531	0	902	Bifunctional 3-dehydroquinate dehydratase/shikimate dehydrogenase, chloroplastic (DHQ-SDH protein) (DHQase-SORase) (Protein EMBRYO DEFECTIVE 3004) [Includes: Dehydroquinate dehydratase (DHQ) (EC 4.2.1.10);Shikimate dehydrogenase (SDH) (EC 1.1.1.25)]	Q9SQT8	60.065	616	187	11	7	608	33	603
evm.model.utg2604.19	GWHPAAAA023049	evm.model.utg2604.19|evm.TU.utg2604.19|utg2604|GWHAAAA00015256.:99259-99451,	23.1256	24.7459	24.7587	23.9545	24.0203	24.0679	0.132703	0.881073	0.0549881	0.195833	NaN	NaN	NaN	6	6	6	542	542	542	17181	0	28652	1666200000	45	1342	kirola-like [Lactuca sativa]	XP_023764066.1	61.589	151	55	2	3	150	5	155	5.64e-58	187	Kirola (allergen Act d 11)	P85524	42.667	150	83	2	4	150	1	150
evm.model.utg26081.4	GWHPAAAA023082	evm.model.utg26081.4|evm.TU.utg26081.4|utg26081|GWHAAAA00024305.:15912-16061,	21.5993	23.035	23.2676	22.5537	22.4613	23.3785	0.0982644	0.916209	0.0380054	-0.163867	NaN	NaN	NaN	4	4	4	37	37	37	13151	0	48536	1784700000	32	1343	thioredoxin H-type 1-like [Lactuca sativa]	XP_023733778.1	84.874	119	16	1	1	117	1	119	7.89e-66	204	Thioredoxin H-type 2 (Trx-H2)	Q07090	65.254	118	39	1	1	116	1	118
evm.model.utg2612.7	GWHPAAAA023111	evm.model.utg2612.7|evm.TU.utg2612.7|utg2612|GWHAAAA00005596.:16959-16973,	21.0448	21.3176	20.3091	22.1747	22.0001	21.7741	1.55822	0.0310884	1.5074	-1.09247	NaN	NaN	NaN	12	12	12	245	245	245	81499	0	51965	737860000	43	1344	acetyl-coenzyme A synthetase, chloroplastic/glyoxysomal [Lactuca sativa]	XP_023746814.1	89.714	700	48	8	42	717	1	700	0	1278	Acetyl-coenzyme A synthetase, chloroplastic/glyoxysomal (EC 6.2.1.1) (Acetate--CoA ligase) (Acetyl-CoA synthetase)	B9DGD6	79.45	691	118	8	50	716	52	742
evm.model.utg26152.3	GWHPAAAA023143	evm.model.utg26152.3|evm.TU.utg26152.3|utg26152|GWHAAAA00010365.:16138-16260,	19.9256	20.6758	20.6747	21.7097	21.3877	21.5638	1.87438	0.0180373	1.74383	-1.12837	NaN	NaN	NaN	5	5	5	192	192	192	39612	0	41071	301490000	27	1346	SH3 domain-containing protein 3 [Lactuca sativa]	XP_023732981.1	93.123	349	17	4	1	343	1	348	0	661	SH3 domain-containing protein 3	Q8L7W0	74.493	345	79	3	1	336	1	345
evm.model.utg2619.1	GWHPAAAA023173	evm.model.utg2619.1|evm.TU.utg2619.1|utg2619|GWHAAAA00024566.:10307-11494,;evm.model.utg10473.1|evm.TU.utg10473.1|utg10473|GWHAAAA00009023.:14211-15398,	21.9915	21.8883	21.7265	22.0875	21.8429	22.1109	0.55764	0.332685	0.477967	-0.145	NaN	NaN	NaN	12	12	12	283	283	283	57624	0	18651	771760000	58	118	serine/threonine protein phosphatase 2A 57 kDa regulatory subunit B' beta isoform-like [Lactuca sativa]	XP_023753827.1	88.8	500	44	6	1	490	1	498	0	886	Serine/threonine protein phosphatase 2A 57 kDa regulatory subunit B' alpha isoform (AtB' alpha) (PP2A, B' subunit, alpha isoform)	O04375	68.337	499	135	8	1	488	1	487
evm.model.utg26278.8	GWHPAAAA023219	evm.model.utg26278.8|evm.TU.utg26278.8|utg26278|GWHAAAA00022188.:22282-23011,	22.6523	22.8659	22.69	23.1592	23.006	23.1844	1.93584	0.0183014	1.73752	-0.380467	NaN	NaN	NaN	7	5	5	321	217	217	28394	0	33257	999880000	30	1347	cytochrome P450 monooxygenase CYP716A263 [Taraxacum kok-saghyz]	AXU93523.1	98.354	243	0	2	1	239	68	310	4.67e-170	486	Beta-amyrin 28-monooxygenase (EC 1.14.14.126) (Beta-amyrin 28-oxidase) (Cytochrome P450 716A17) (VvCYP716A17)	A5BFI4	53.6	250	105	5	1	239	69	318
evm.model.utg264.2	GWHPAAAA023329	evm.model.utg264.2|evm.TU.utg264.2|utg264|GWHAAAA00024096.:19136-19208,;evm.model.utg14046.4|evm.TU.utg14046.4|utg14046|GWHAAAA00006447.:15550-15622,	21.1277	19.3371	20.6084	22.4168	21.8085	22.0393	1.43536	0.0453058	1.34385	-1.73047	NaN	NaN	NaN	7	6	6	36	36	36	29383	0	69492	884430000	36	521	14-3-3 protein 9 isoform X1 [Helianthus annuus]	XP_022009810.1	95.736	258	7	2	1	254	1	258	2.15e-178	499	14-3-3-like protein D (SGF14D)	Q96453	80.843	261	43	4	1	254	1	261
evm.model.utg2644.9	GWHPAAAA023382	evm.model.utg2644.9|evm.TU.utg2644.9|utg2644|GWHAAAA00012875.:16946-16951,	17.8719	21.11	21.6739	24.0478	23.6553	24.7462	1.48462	0.0404425	1.39316	-3.93117	NaN	NaN	NaN	8	8	8	354	354	354	29832	0	1227	2024400000	54	1355	binding partner of ACD11 1-like [Cynara cardunculus var. scolymus]	XP_024994813.1	84.669	287	29	3	1	276	1	283	1.13e-164	467	Binding partner of ACD11 1	Q9LFD5	55.078	256	104	5	3	252	5	255
evm.model.utg26478.5	GWHPAAAA023430	evm.model.utg26478.5|evm.TU.utg26478.5|utg26478|GWHAAAA00001678.:24915-24926,	21.056	21.5969	21.2259	21.032	20.9695	21.1135	0.703753	0.230284	0.637736	0.254601	NaN	NaN	NaN	7	7	7	297	297	297	40428	0	13797	251630000	11	1357	protein ABHD11 isoform X1 [Lactuca sativa]	XP_023759324.1	84.595	370	42	6	1	360	1	365	0	627	Protein ABHD11 (EC 3.-.-.-) (Alpha/beta hydrolase domain-containing protein 11) (Abhydrolase domain-containing protein 11)	Q2TAP9	29.437	231	127	10	86	308	50	252
evm.model.utg2651.28	GWHPAAAA023478	evm.model.utg2651.28|evm.TU.utg2651.28|utg2651|GWHAAAA00003041.:136493-136960,	28.2857	27.8415	27.4086	28.3833	28.1936	28.2596	0.770198	0.197303	0.704866	-0.433567	NaN	NaN	NaN	25	22	22	692	606	606	55948	0	32331	38699000000	465	1359	glutamate decarboxylase [Lactuca sativa]	XP_023767460.1	92.944	496	24	5	1	485	1	496	0	946	Glutamate decarboxylase 1 (GAD 1) (EC 4.1.1.15)	Q42521	83.068	502	68	5	1	485	1	502
evm.model.utg26546.6	GWHPAAAA023513	evm.model.utg26546.6|evm.TU.utg26546.6|utg26546|GWHAAAA00027238.:26137-26343,	21.8836	22.2995	22.2245	22.5702	22.8256	22.8357	1.76716	0.0198232	1.70283	-0.607966	NaN	NaN	NaN	8	8	6	174	174	127	65331	0	2318	393800000	20	1360	1-FEH [Taraxacum kok-saghyz]	APM87560.1	98.107	581	1	5	1	571	1	581	0	1165	Beta-fructofuranosidase, insoluble isoenzyme CWINV3 (6-fructan exohydrolase) (6-FEH) (EC 3.2.1.80) (Beta-fructofuranosidase 5) (AtFruct5) (Cell wall beta-fructosidase 3) (Cell wall invertase 3) (AtcwINV3) (Sucrose hydrolase 3)	Q67XZ3	51.18	551	250	8	30	561	23	573
evm.model.utg26600.8	GWHPAAAA023575	evm.model.utg26600.8|evm.TU.utg26600.8|utg26600|GWHAAAA00004339.:35521-35654,	21.8899	22.0984	22.5424	21.0025	21.4493	21.9642	0.977406	0.123779	0.907353	0.7049	NaN	NaN	NaN	15	6	2	233	102	34	86819	0	1813	397110000	31	1364	cullin-1-like isoform X1 [Lactuca sativa]	XP_023768696.1	93.252	741	36	7	2	728	3	743	0	1413	Cullin-1 (OsCUL1) (OsCUL1-1)	Q5ZC88	82.726	741	114	7	2	728	4	744
evm.model.utg26735.6	GWHPAAAA023700	evm.model.utg26735.6|evm.TU.utg26735.6|utg26735|GWHAAAA00030846.:39437-39607,	21.5916	22.2582	21.9568	21.4447	21.6865	21.5833	0.82242	0.172647	0.762841	0.364033	NaN	NaN	NaN	1	1	1	47	47	47	26188	86059	23126	119170000	9	1367	uncharacterized protein LOC111905948 [Lactuca sativa]	XP_023757449.1	84.12	233	29	3	1	228	1	230	5.6e-138	395	Genome polyprotein [Cleaved into: P3;Protein 3AB;P1;Capsid protein VP0 (VP4-VP2);Capsid protein VP4 (P1A) (Virion protein 4);Capsid protein VP2 (P1B) (Virion protein 2);Capsid protein VP3 (P1C) (Virion protein 3);Capsid protein VP1 (P1D) (Virion protein 1);P2;Protease 2A (P2A) (EC 3.4.22.29) (Picornain 2A) (Protein 2A);Protein 2B (P2B);Protein 2C (P2C) (EC 3.6.1.15);Protein 3A (P3A);Viral protein…	P03301	29.167	72	50	1	66	137	1822	1892
evm.model.utg26887.7	GWHPAAAA023825	evm.model.utg26887.7|evm.TU.utg26887.7|utg26887|GWHAAAA00016640.:17418-17446,	22.4409	20.7441	22.7918	21.898	22.32	21.5286	0.0387536	0.973429	0.0116957	0.0767333	NaN	NaN	NaN	20	16	10	291	238	152	88857	0	37063	592380000	37	1375	cullin-1 [Lactuca sativa]	XP_023739191.1	96.496	742	12	7	21	748	1	742	0	1455	Cullin-1 (OsCUL1) (OsCUL1-1)	Q5ZC88	84.75	741	99	7	22	748	4	744
evm.model.utg2694.4	GWHPAAAA023869	evm.model.utg2694.4|evm.TU.utg2694.4|utg2694|GWHAAAA00000335.:23394-23673,	25.8136	26.2258	26.4027	28.2365	28.4042	28.4632	3.5382	0.003	2.52288	-2.2206	NaN	NaN	NaN	28	28	28	442	442	442	1159	0	32331	16679000000	223	1376	probable sucrose-phosphate synthase 1 [Lactuca sativa]	XP_023730080.1	89.028	1039	82	15	1	1011	1	1035	0	1857	Probable sucrose-phosphate synthase 1 (EC 2.4.1.14) (UDP-glucose-fructose-phosphate glucosyltransferase 1)	O22060	75.377	1060	207	18	1	1010	1	1056
evm.model.utg270.19	GWHPAAAA023925	evm.model.utg270.19|evm.TU.utg270.19|utg270|GWHAAAA00004285.:102200-102727,	20.3305	20.0739	20.523	20.1219	19.9857	20	0.931918	0.135713	0.867379	0.273266	NaN	NaN	NaN	5	5	5	196	196	196	35555	0	30831	98344000	7	1378	glyoxylate/hydroxypyruvate reductase HPR3-like [Lactuca sativa]	XP_023772100.1	81.538	325	54	3	3	321	12	336	0	546	Glyoxylate/hydroxypyruvate reductase HPR3 (EC 1.1.1.79) (EC 1.1.1.81) (NAD(P)H-dependent hydroxypyruvate reductase 3) (AtHPR3) (HPR 3)	Q9LE33	52.665	319	138	5	14	319	4	322
evm.model.utg270.6	GWHPAAAA023917	evm.model.utg270.6|evm.TU.utg270.6|utg270|GWHAAAA00004285.:42981-43472,;evm.model.utg15265.1|evm.TU.utg15265.1|utg15265|GWHAAAA00017427.:14220-15173,;evm.model.utg17244.9|evm.TU.utg17244.9|utg17244|GWHAAAA00001339.:54917-55210,	22.0153	21.5078	21.9755	25.0567	25.2037	25.4455	4.16789	0.003	2.52288	-3.40243	NaN	NaN	NaN	1	1	1	11	11	11	95381	0	46567	3084200000	20	621	phospholipase D gamma 1-like [Lactuca sativa]	XP_023772107.1	88.09	848	82	8	1	834	1	843	0	1547	Phospholipase D beta 1 (AtPLDbeta1) (PLD beta 1) (PLDbeta) (EC 3.1.4.4)	P93733	69.395	843	232	12	9	834	250	1083
evm.model.utg2704.24	GWHPAAAA023971	evm.model.utg2704.24|evm.TU.utg2704.24|utg2704|GWHAAAA00029127.:90978-91829:-|Frame:	21.3893	22.6947	22.0593	22.4775	22.3249	22.1341	0.271851	0.706319	0.150999	-0.2644	NaN	NaN	NaN	7	7	6	364	364	332	29898	0	29009	538240000	35	1383	serine acetyltransferase 5-like [Lactuca sativa]	XP_023758399.1	95.714	280	8	2	4	279	15	294	0	535	Serine acetyltransferase 5 (AtSAT-5) (EC 2.3.1.30) (AtSERAT1;1) (SAT-c)	Q42538	83.077	260	39	3	22	276	45	304
evm.model.utg2708.6	GWHPAAAA024006	evm.model.utg2708.6|evm.TU.utg2708.6|utg2708|GWHAAAA00008937.:28687-28845,	21.6187	19.5987	23.2598	20.9526	22.0515	21.121	0.0357112	0.972837	0.0119599	0.117366	NaN	NaN	NaN	10	3	3	492	187	187	21049	0	33761	798470000	36	1384	60S ribosomal protein L18-2 [Cynara cardunculus var. scolymus]	XP_024966493.1	95.187	187	7	1	1	185	1	187	3.68e-126	362	60S ribosomal protein L18-3	Q940B0	85.484	186	25	1	1	184	1	186
evm.model.utg2724.21	GWHPAAAA024150	evm.model.utg2724.21|evm.TU.utg2724.21|utg2724|GWHAAAA00017122.:84980-85259,	20.6147	21.1966	16.6065	20.69	20.7598	21.077	0.400455	0.526164	0.278879	-1.36966	NaN	NaN	NaN	8	3	3	183	98	98	4356	0	75498	157550000	12	1386	Heat shock protein Hsp90 family [Macleaya cordata]	OVA00191.1	88.01	392	36	5	1	381	1	392	0	641	Heat shock protein 83	P51819	90.066	151	13	1	233	381	553	703
evm.model.utg27292.8	GWHPAAAA024188	evm.model.utg27292.8|evm.TU.utg27292.8|utg27292|GWHAAAA00003793.:28622-28924,	21.2379	21.0381	20.8003	23.7654	23.3138	23.6757	3.78042	0.003	2.52288	-2.55953	NaN	NaN	NaN	11	11	9	273	273	208	45584	0	38465	972120000	68	1388	cytochrome P450 monooxygenase CYP716A263 [Taraxacum kok-saghyz]	AXU93523.1	98.134	268	1	2	130	393	206	473	0	534	Beta-amyrin 28-monooxygenase (EC 1.14.14.126) (Beta-amyrin 28-oxidase) (Cytochrome P450 716A12) (MtCYP716A12) (Protein LACKING HEMOLYTIC ACTIVITY)	Q2MJ20	54.237	118	50	2	4	119	5	120
evm.model.utg2743.14	GWHPAAAA024333	evm.model.utg2743.14|evm.TU.utg2743.14|utg2743|GWHAAAA00006701.:81577-81753,	23.2564	20.4025	18.8201	20.7887	20.6527	20.5433	0.043224	0.968097	0.0140811	0.164757	NaN	NaN	NaN	6	6	6	99	99	99	89675	0	65979	331990000	26	1389	COP1-interacting protein 7 [Lactuca sativa]	XP_023755515.1	84.035	808	98	18	1	786	1	799	0	1167	COP1-interacting protein 7	O80386	39.431	809	407	28	1	752	1	783
evm.model.utg27603.1	GWHPAAAA024476	evm.model.utg27603.1|evm.TU.utg27603.1|utg27603|GWHAAAA00024625.:6393-6466,	25.1658	24.2684	24.9106	25.6267	25.3899	25.5659	1.2669	0.0619789	1.20776	-0.7459	NaN	NaN	NaN	20	20	16	72	72	613	3944	0	2542	5541300000	198	1393	glutamine synthetase [Lactuca sativa]	XP_023735467.1	93.855	358	15	4	1	351	1	358	0	683	Glutamine synthetase (EC 6.3.1.2) (GS(1)) (Glutamate--ammonia ligase)	P23712	93.855	358	15	4	1	351	1	358
evm.model.utg2781.15	GWHPAAAA024714	evm.model.utg2781.15|evm.TU.utg2781.15|utg2781|GWHAAAA00023506.:84036-84046,	24.4388	23.6643	23.1466	23.24	23.8416	23.7232	0.130332	0.884162	0.0534682	0.148301	NaN	NaN	NaN	6	6	6	406	406	406	23143	0	27554	494200000	37	1402	syntaxin-52-like [Lactuca sativa]	XP_023744642.1	95.588	204	5	2	1	200	1	204	1.05e-135	388	Syntaxin-52 (AtSYP52)	Q94KK7	71.5	200	54	2	1	197	1	200
evm.model.utg2781.19	GWHPAAAA024715	evm.model.utg2781.19|evm.TU.utg2781.19|utg2781|GWHAAAA00023506.:102896-103642,	24.4164	23.5018	23.9285	23.589	23.2401	23.5629	0.778725	0.192492	0.715587	0.4849	NaN	NaN	NaN	5	5	5	224	224	224	47551	0	12025	1594600000	40	1403	protein HOMOLOG OF MAMMALIAN LYST-INTERACTING PROTEIN 5 [Helianthus annuus]	XP_022028586.1	61.013	454	122	16	1	425	1	428	1.51e-154	453	Protein HOMOLOG OF MAMMALIAN LYST-INTERACTING PROTEIN 5 (Protein EXTENSIN-LIKE) (EXT-LIKE)	Q9SZ15	49.626	401	150	10	52	423	40	417
evm.model.utg27810.4	GWHPAAAA024716	evm.model.utg27810.4|evm.TU.utg27810.4|utg27810|GWHAAAA00022116.:13495-13689,	24.8885	26.1256	24.1808	27.0235	25.4579	25.8068	0.626839	0.273886	0.56243	-1.0311	NaN	NaN	NaN	7	7	7	255	255	255	31544	0	63547	19532000000	42	1404	SNF1-related protein kinase regulatory subunit beta-2 [Lactuca sativa]	XP_023738173.1	95.804	286	8	2	1	282	1	286	0	557	SNF1-related protein kinase regulatory subunit beta-2 (AKIN subunit beta-2) (AKINB2) (AKINbeta2)	Q9SCY5	61.565	294	96	6	1	282	1	289
evm.model.utg27849.7	GWHPAAAA024743	evm.model.utg27849.7|evm.TU.utg27849.7|utg27849|GWHAAAA00010436.:35246-35595,;evm.model.utg16548.2|evm.TU.utg16548.2|utg16548|GWHAAAA00005140.:16697-17046,	24.4478	24.0641	23.8046	24.2513	24.2637	24.006	0.121497	0.893567	0.0488729	-0.0681674	NaN	NaN	NaN	12	12	12	326	326	326	46166	0	28737	1560900000	82	745	aspartyl protease AED3-like [Lactuca sativa]	XP_023740656.1	86.574	432	50	4	1	424	1	432	0	714	Aspartyl protease AED3 (EC 3.4.23.-) (Apoplastic EDS1-dependent protein 3)	O04496	50.36	417	182	10	32	424	34	449
evm.model.utg27857.12	GWHPAAAA024752	evm.model.utg27857.12|evm.TU.utg27857.12|utg27857|GWHAAAA00029602.:38477-38665,;evm.model.utg1821.13|evm.TU.utg1821.13|utg1821|GWHAAAA00008795.:42207-42395,;evm.model.utg27857.11|evm.TU.utg27857.11|utg27857|GWHAAAA00029602.:34547-34768,;evm.model.utg1821.12|evm.TU.utg1821.12|utg1821|GWHAAAA00008795.:36389-36403,	25.5613	24.469	24.5693	24.9824	24.7105	25.0222	0.0360045	0.973348	0.0117319	-0.0385005	NaN	NaN	NaN	9	9	2	371	371	73	31363	0	10115	2848600000	103	859	hypersensitive-induced response protein-like protein 1 [Lactuca sativa]	XP_023744178.1	96.809	282	5	2	1	278	1	282	0	551	Hypersensitive-induced response protein-like protein 1	Q6L4S3	89.324	281	26	2	1	277	1	281
evm.model.utg27909.9	GWHPAAAA024800	evm.model.utg27909.9|evm.TU.utg27909.9|utg27909|GWHAAAA00026697.:26897-29218:-|Frame:	26.2401	26.1721	23.7548	25.5346	24.8315	25.2549	0.0759599	0.944201	0.0249355	0.182001	NaN	NaN	NaN	17	17	17	364	364	364	82488	0	17945	5248500000	135	1406	subtilisin-like protease SBT1.4 [Lactuca sativa]	XP_023761943.1	91.766	753	48	7	21	759	20	772	0	1375	Subtilisin-like protease SBT1.4 (EC 3.4.21.-) (Subtilase subfamily 1 member 4) (AtSBT1.4)	Q9LVJ1	62.982	778	256	11	4	756	5	775
evm.model.utg27935.7	GWHPAAAA024819	evm.model.utg27935.7|evm.TU.utg27935.7|utg27935|GWHAAAA00015035.:21014-21133,	21.4676	17.9904	21.6912	21.7687	21.5969	20.8385	0.34214	0.607268	0.21662	-1.0183	NaN	NaN	NaN	6	6	6	85	85	85	10134	0	12193	169150000	15	1408	epidermal growth factor receptor substrate 15-like 1 [Lactuca sativa]	XP_023754118.1	71.511	1046	118	23	1	911	1	1001	0	1324	Uncharacterized calcium-binding protein C800.10c	Q9HGL2	26.923	52	38	0	16	67	149	200
evm.model.utg27943.9	GWHPAAAA024829	evm.model.utg27943.9|evm.TU.utg27943.9|utg27943|GWHAAAA00024701.:23188-23238,	24.7729	24.9508	24.6746	24.5128	24.9272	24.885	0.05453	0.956426	0.0193486	0.0244331	NaN	NaN	NaN	18	17	17	442	428	428	64098	0	32331	3449000000	163	1409	mitogen-activated protein kinase 9 isoform X1 [Lactuca sativa]	XP_023750800.1	84.333	600	52	7	1	558	1	600	0	984	Mitogen-activated protein kinase 12 (MAP kinase 12) (EC 2.7.11.24) (Blast- and wound-induced MAP kinase 1) (MAP kinase 1) (OsBWMK1) (OsMAPK1)	Q5Z9J0	68.792	596	121	15	2	554	3	576
evm.model.utg28051.3	GWHPAAAA024899	evm.model.utg28051.3|evm.TU.utg28051.3|utg28051|GWHAAAA00018161.:19830-21633,	23.0958	22.1979	22.7728	22.3269	22.3792	23.2458	0.0324521	0.971575	0.0125237	0.0382004	NaN	NaN	NaN	12	12	11	147	147	132	1308	0	12388	556690000	62	1412	hypothetical protein LSAT_5X11720 [Lactuca sativa]	PLY74717.1	89.831	472	30	5	24	477	23	494	0	840	CBS domain-containing protein CBSCBSPB5	P0DH79	64.065	551	174	11	3	535	2	546
evm.model.utg28080.5	GWHPAAAA024927	evm.model.utg28080.5|evm.TU.utg28080.5|utg28080|GWHAAAA00016438.:26919-27338,	22.9919	23.5226	23.4564	23.0818	22.4535	22.3833	1.15791	0.0834118	1.07877	0.684099	NaN	NaN	NaN	9	9	9	317	317	317	37909	0	24481	1140300000	53	1414	probable carboxylesterase 18 [Lactuca sativa]	XP_023733790.1	87.87	338	35	3	1	332	1	338	0	617	Probable carboxylesterase 18 (AtCXE18) (EC 3.1.1.1)	Q9LT10	60.36	333	115	7	3	326	2	326
evm.model.utg2817.16	GWHPAAAA025011	evm.model.utg2817.16|evm.TU.utg2817.16|utg2817|GWHAAAA00001702.:99830-100012,	22.8282	23.1325	23.4737	23.2085	23.5365	22.8479	0.0676489	0.947533	0.0234057	-0.0528342	NaN	NaN	NaN	11	3	3	527	216	216	28314	0	23417	1357800000	28	1419	60S ribosomal protein L7-4-like [Lactuca sativa]	XP_023772473.1	96.327	245	5	2	1	241	1	245	5.57e-167	469	60S ribosomal protein L7-4	Q9LHP1	83.402	241	36	2	5	241	4	244
evm.model.utg2818.32	GWHPAAAA025028	evm.model.utg2818.32|evm.TU.utg2818.32|utg2818|GWHAAAA00011224.:182316-182357,	23.3076	23.8276	23.1231	22.9627	23.378	21.6041	0.599563	0.293452	0.532463	0.771167	NaN	NaN	NaN	4	2	2	68	45	45	73904	0	32934	2485900000	37	1420	long chain acyl-CoA synthetase 4-like [Lactuca sativa]	XP_023770186.1	90.318	661	51	7	1	648	1	661	0	1211	Long chain acyl-CoA synthetase 4 (EC 6.2.1.3)	Q9T0A0	70.41	659	183	6	2	648	3	661
evm.model.utg28188.6	GWHPAAAA025050	evm.model.utg28188.6|evm.TU.utg28188.6|utg28188|GWHAAAA00001353.:20786-20836,	18.3737	26.3194	27.0536	23.9755	23.7969	24.0988	0.00489027	0.995476	0.00196921	-0.0415122	NaN	NaN	NaN	8	8	8	281	281	281	42646	0	55452	1737900000	40	1422	26S proteasome non-ATPase regulatory subunit 4 homolog isoform X1 [Lactuca sativa]	XP_023754253.1	91.912	408	18	7	1	398	1	403	0	672	26S proteasome non-ATPase regulatory subunit 4 homolog (26S proteasome regulatory subunit RPN10) (OsRPN10) (26S proteasome regulatory subunit S5a homolog) (OsS5a)	O82143	71.358	405	105	8	1	398	1	401
evm.model.utg28199.6	GWHPAAAA025072	evm.model.utg28199.6|evm.TU.utg28199.6|utg28199|GWHAAAA00019660.:36960-37124,;evm.model.utg4968.9|evm.TU.utg4968.9|utg4968|GWHAAAA00015197.:44216-44380,	22.1002	21.7556	18.5633	22.2437	21.8804	21.1926	0.34245	0.607206	0.216664	-0.96587	NaN	NaN	NaN	7	7	7	147	147	147	79931	0	11672	245710000	14	1423	long chain acyl-CoA synthetase 8 [Lactuca sativa]	XP_023752144.1	84.384	730	96	11	1	715	1	727	0	1237	Long chain acyl-CoA synthetase 8 (EC 6.2.1.3)	Q9SJD4	69.037	675	191	8	58	714	45	719
evm.model.utg282.12	GWHPAAAA025076	evm.model.utg282.12|evm.TU.utg282.12|utg282|GWHAAAA00003467.:56984-57169,;evm.model.utg11509.4|evm.TU.utg11509.4|utg11509|GWHAAAA00010671.:18077-18161,	20.6183	20.1632	20.5562	20.9642	21.2829	21.1191	1.78752	0.0194607	1.71084	-0.676167	NaN	NaN	NaN	6	6	6	164	164	164	61137	0	12842	163110000	17	1424	EH domain-containing protein 1-like [Lactuca sativa]	XP_023744632.1	95.404	544	15	5	1	534	1	544	0	1057	EH domain-containing protein 1 (AtEHD1) (EC 3.6.5.2)	Q94CF0	80.22	546	95	7	1	534	1	545
evm.model.utg28214.5	GWHPAAAA025098	evm.model.utg28214.5|evm.TU.utg28214.5|utg28214|GWHAAAA00009394.:33869-33890,	23.9861	23.8531	24.237	24.8173	24.6878	24.8606	2.45216	0.0126933	1.89643	-0.763167	NaN	NaN	NaN	8	8	8	558	558	558	29743	0	3217	2013900000	80	1425	COP9 signalosome complex subunit 7 isoform X1 [Lactuca sativa]	XP_023737673.1	93.846	260	11	3	1	256	1	259	6.81e-176	493	COP9 signalosome complex subunit 7 (CSN complex subunit 7) (Protein FUSCA 5)	Q94JU3	71.154	260	68	4	1	255	1	258
evm.model.utg28244.1	GWHPAAAA025122	evm.model.utg28244.1|evm.TU.utg28244.1|utg28244|GWHAAAA00017175.:2611-2920,;evm.model.utg27552.2|evm.TU.utg27552.2|utg27552|GWHAAAA00017173.:17377-17686,	20.3287	16.319	20.2533	21.2	19.8378	18.5868	0.233995	0.758163	0.120237	-0.90789	NaN	NaN	NaN	10	10	10	206	206	206	91137	0	35732	335560000	16	1390	uncharacterized protein LOC111896041 [Lactuca sativa]	XP_023747831.1	81.33	857	124	15	1	824	1	854	0	1313	NaN	NaN	NaN	NaN	NaN	NaN	NaN	NaN	NaN	NaN
evm.model.utg28270.6	GWHPAAAA025147	evm.model.utg28270.6|evm.TU.utg28270.6|utg28270|GWHAAAA00006316.:39171-40292:-|Frame:	23.8525	25.0871	25.3122	25.4485	25.4702	25.2012	0.604037	0.291417	0.535485	-0.6227	NaN	NaN	NaN	10	10	10	469	469	469	39029	0	22925	3745500000	100	1427	homoserine kinase-like [Lactuca sativa]	XP_023762184.1	95.442	373	11	3	1	367	1	373	0	712	Homoserine kinase (EC 2.7.1.39) (Protein DOWNY MILDEW RESISTANT 1)	Q8L7R2	75.953	341	75	4	33	367	31	370
evm.model.utg28284.6	GWHPAAAA025157	evm.model.utg28284.6|evm.TU.utg28284.6|utg28284|GWHAAAA00014718.:14314-15924,	21.0689	22.7205	22.1594	21.4098	21.5321	21.5023	0.442934	0.465893	0.331714	0.501534	NaN	NaN	NaN	13	12	3	214	204	49	89887	0	25776	417350000	28	1428	probable serine/threonine-protein kinase DDB_G0281745 [Lactuca sativa]	XP_023731743.1	72.931	846	132	24	1	781	23	836	0	1113	Probable serine/threonine-protein kinase SIS8 (EC 2.7.11.1) (MAPKK kinase SIS8) (Protein SUGAR INSENSITIVE 8)	Q9C9U5	39.352	216	110	7	573	781	754	955
evm.model.utg28411.3	GWHPAAAA025283	evm.model.utg28411.3|evm.TU.utg28411.3|utg28411|GWHAAAA00007802.:3641-3710,;evm.model.utg2292.7|evm.TU.utg2292.7|utg2292|GWHAAAA00007175.:22275-22344,	20.2847	20.872	17.9217	21.7007	21.4181	21.8214	1.00804	0.117765	0.928984	-1.95392	NaN	NaN	NaN	3	2	2	101	81	81	43726	0	5149	112150000	9	1203	hypothetical protein LSAT_4X94441 [Lactuca sativa]	PLY68327.1	87.532	385	36	4	1	379	1	379	0	527	Nucleosome assembly protein 1;2 (OsNAP1;2) (Nucleosome assembly protein 1-like 2) (OsNAP1_L2)	Q53WK4	70.866	381	83	7	6	379	5	364
evm.model.utg28515.4	GWHPAAAA025389	evm.model.utg28515.4|evm.TU.utg28515.4|utg28515|GWHAAAA00011735.:7229-7232,	23.7621	23.9527	24.1937	23.0694	23.3489	23.1848	2.17439	0.0136	1.86646	0.768467	NaN	NaN	NaN	8	1	0	42	64	0	24884	0	24948	1132400000	37	1435	40S ribosomal protein S8-like [Helianthus annuus]	XP_022001512.1	95.434	219	6	2	1	215	1	219	1.84e-146	416	40S ribosomal protein S8	Q08069	87.215	219	23	3	1	214	1	219
evm.model.utg28745.5	GWHPAAAA025569	evm.model.utg28745.5|evm.TU.utg28745.5|utg28745|GWHAAAA00008774.:19659-20486,	25.0014	25.2211	24.5804	24.4237	24.4271	25.2736	0.266183	0.713983	0.146312	0.226167	NaN	NaN	NaN	20	19	7	553	534	22	51668	0	22559	3840000000	170	1439	ATP-dependent 6-phosphofructokinase 2-like [Lactuca sativa]	XP_023738167.1	89.247	465	39	6	2	457	4	466	0	820	ATP-dependent 6-phosphofructokinase 2 (ATP-PFK 2) (Phosphofructokinase 2) (EC 2.7.1.11) (Phosphohexokinase 2)	Q9FIK0	72.109	441	107	7	24	455	6	439
evm.model.utg28898.5	GWHPAAAA025753	evm.model.utg28898.5|evm.TU.utg28898.5|utg28898|GWHAAAA00000384.:20761-21786,	20.4924	21.6927	21.4454	21.7437	22.6897	22.1924	1.02655	0.112591	0.948496	-0.998433	NaN	NaN	NaN	12	12	12	38	38	38	54591	0	92976	554080000	48	1448	fatty acid hydroperoxide lyase, chloroplastic [Lactuca sativa]	XP_023763542.1	88.223	484	48	5	1	476	23	505	0	857	Fatty acid hydroperoxide lyase, chloroplastic (LeHPL) (EC 4.2.99.-) (Cytochrome P450 74B)	K4CF70	61.603	474	165	10	16	475	5	475
evm.model.utg28929.3	GWHPAAAA025793	evm.model.utg28929.3|evm.TU.utg28929.3|utg28929|GWHAAAA00008003.:14011-14282,	22.077	22.1831	23.3608	21.6358	22.2787	22.5983	0.300558	0.667003	0.175872	0.369366	NaN	NaN	NaN	8	1	1	632	112	112	17423	0	2509	379880000	13	1449	kirola-like [Lactuca sativa]	XP_023757885.1	80.263	152	28	1	1	150	1	152	2.14e-84	253	Kirola (allergen Act d 11)	P85524	47.02	151	77	2	1	149	1	150
evm.model.utg29046.5	GWHPAAAA025885	evm.model.utg29046.5|evm.TU.utg29046.5|utg29046|GWHAAAA00010968.:17959-18019,	18.9114	18.7334	18.6015	19.4059	18.5275	19.3587	0.51072	0.382695	0.417147	-0.3486	NaN	NaN	NaN	5	5	5	75	75	75	97589	0	78897	40698000	12	1453	calmodulin-binding transcription activator 6-like [Lactuca sativa]	XP_023732295.1	86.199	855	85	13	1	825	1	852	0	1416	Calmodulin-binding transcription activator 5 (AtCAMTA5) (Ethylene-induced calmodulin-binding protein f) (EICBP.f) (Signal-responsive protein 6) (AtSR6)	O23463	53.07	912	326	20	8	826	9	911
evm.model.utg29130.1	GWHPAAAA026011	evm.model.utg29130.1|evm.TU.utg29130.1|utg29130|GWHAAAA00025356.:7969-8122,	23.8402	18.481	23.2024	21.798	22.601	22.6428	0.106633	0.907918	0.0419534	-0.506074	NaN	NaN	NaN	10	5	5	438	198	198	36226	0	2574	566140000	22	1459	spermidine synthase 1-like [Lactuca sativa]	XP_023765188.1	93.958	331	14	3	1	325	1	331	0	599	Spermidine synthase 1 (SPDSY 1) (EC 2.5.1.16) (Putrescine aminopropyltransferase 1)	Q9ZTR1	81.627	332	52	4	1	323	1	332
evm.model.utg29152.2	GWHPAAAA026030	evm.model.utg29152.2|evm.TU.utg29152.2|utg29152|GWHAAAA00004411.:10025-10032,	22.1221	22.4321	22.3258	22.9864	23.7622	23.2065	1.83933	0.0180482	1.74357	-1.02503	NaN	NaN	NaN	8	8	6	818	818	685	15238	0	11498	926010000	45	1461	40S ribosomal protein S12-like [Lactuca sativa]	XP_023766345.1	95.139	144	4	2	1	141	1	144	5.58e-88	261	40S ribosomal protein S12	Q9XHS0	78.723	141	27	2	4	141	3	143
evm.model.utg29160.4	GWHPAAAA026035	evm.model.utg29160.4|evm.TU.utg29160.4|utg29160|GWHAAAA00013326.:16935-17067,;evm.model.utg19385.6|evm.TU.utg19385.6|utg19385|GWHAAAA00005959.:39345-39477,;evm.model.utg778.14|evm.TU.utg778.14|utg778|GWHAAAA00009409.:35277-35286,;evm.model.utg3227.11|evm.TU.utg3227.11|utg3227|GWHAAAA00004355.:51708-51793,;evm.model.utg5847.8|evm.TU.utg5847.8|utg5847|GWHAAAA00031275.:22302-22688,	25.0894	21.0149	22.9366	24.6877	23.5141	23.9268	0.348302	0.602545	0.220011	-1.02923	NaN	NaN	NaN	6	6	6	508	508	508	14848	0	11986	1983900000	51	969	putative ribosomal protein S8 [Helianthus annuus]	OTG22836.1	98.462	130	0	1	1	128	54	183	3.93e-87	260	40S ribosomal protein S15a	Q9AT34	96.923	130	2	1	1	128	1	130
evm.model.utg29269.7	GWHPAAAA026133	evm.model.utg29269.7|evm.TU.utg29269.7|utg29269|GWHAAAA00026622.:22040-22237,	23.2696	22.9671	23.1917	25.4073	24.8968	24.6908	2.88145	0.00576744	2.23902	-1.8555	NaN	NaN	NaN	21	21	21	55	55	55	61496	0	32331	4056100000	166	1466	receptor-like protein kinase ANXUR2 [Lactuca sativa]	XP_023762526.1	77.289	546	110	7	4	535	6	551	0	862	Putative receptor-like protein kinase At5g39000 (EC 2.7.11.-)	Q9FID8	48.505	301	142	7	7	299	503	798
evm.model.utg293.1	GWHPAAAA026150	evm.model.utg293.1|evm.TU.utg293.1|utg293|GWHAAAA00012217.:4008-4232,;evm.model.utg5351.6|evm.TU.utg5351.6|utg5351|GWHAAAA00009995.:24663-24968,	21.2704	20.5995	18.1667	21.6178	21.0048	21.3192	0.608488	0.288193	0.540317	-1.30175	NaN	NaN	NaN	6	6	6	122	122	122	68054	0	10515	361530000	11	1467	nucleotide pyrophosphatase/phosphodiesterase-like isoform X1 [Lactuca sativa]	XP_023771521.1	90.728	604	43	7	1	592	1	603	0	1120	Probable inactive purple acid phosphatase 27	Q5MAU8	71.171	555	148	7	45	589	26	578
evm.model.utg29349.1	GWHPAAAA026206	evm.model.utg29349.1|evm.TU.utg29349.1|utg29349|GWHAAAA00021242.:14266-14724,;evm.model.utg26432.1|evm.TU.utg26432.1|utg26432|GWHAAAA00003718.:9538-9854,	21.2847	21.9766	21.7458	21.3555	21.6686	21.9839	0.000358042	0.999232	0.000333666	-0.000299454	NaN	NaN	NaN	6	6	6	236	236	236	43047	0	26348	319260000	20	1470	translation initiation factor eIF-2B subunit alpha-like [Lactuca sativa]	XP_023758451.1	95.897	390	8	4	1	384	1	388	0	754	Translation initiation factor eIF-2B subunit alpha (eIF-2B GDP-GTP exchange factor subunit alpha)	Q54I81	45.361	291	142	5	109	383	21	310
evm.model.utg29368.6	GWHPAAAA026219	evm.model.utg29368.6|evm.TU.utg29368.6|utg29368|GWHAAAA00029421.:9383-10366:-|Frame:	21.9489	21.3839	18.9763	20.9908	21.8509	22.3051	0.405323	0.519741	0.284213	-0.945888	NaN	NaN	NaN	8	8	8	474	474	474	36656	0	8275	997320000	42	1471	2-hydroxyisoflavanone dehydratase-like [Lactuca sativa]	XP_023752524.1	78.287	327	65	3	1	321	1	327	0	532	2-hydroxyisoflavanone dehydratase (EC 3.1.1.1) (EC 4.2.1.105) (Carboxylesterase HIDM)	Q5NUF4	53.438	320	134	8	9	318	13	327
evm.model.utg29413.3	GWHPAAAA026247	evm.model.utg29413.3|evm.TU.utg29413.3|utg29413|GWHAAAA00017765.:31375-31863,	24.3017	24.2459	23.4873	24.0762	23.8428	23.2721	0.325564	0.632535	0.198915	0.281267	NaN	NaN	NaN	13	13	13	594	594	594	31685	0	1975	2530500000	109	1472	uncharacterized protein At1g03900-like [Lactuca sativa]	XP_023733402.1	89.007	282	19	6	13	289	13	287	1.95e-161	459	Uncharacterized protein At1g03900	Q681Q7	67.606	284	66	7	10	289	11	272
evm.model.utg29446.6	GWHPAAAA026266	evm.model.utg29446.6|evm.TU.utg29446.6|utg29446|GWHAAAA00031049.:15107-15117,;evm.model.utg17180.1|evm.TU.utg17180.1|utg17180|GWHAAAA00024360.:20538-20590,	24.5759	24.3427	24.1659	23.1343	22.9086	23.0326	3.22716	0.00459259	2.33794	1.33633	NaN	NaN	NaN	3	3	3	198	198	198	18396	0	52986	1855500000	53	785	60S ribosomal protein L24-like [Lactuca sativa]	XP_023753364.1	96.914	162	3	1	1	160	1	162	3.98e-106	309	60S ribosomal protein L24	Q9FUL4	86.957	161	13	3	1	155	1	159
evm.model.utg2949.3	GWHPAAAA026290	evm.model.utg2949.3|evm.TU.utg2949.3|utg2949|GWHAAAA00021889.:14167-14781,	20.332	20.549	18.2238	23.0678	22.3276	22.677	1.74607	0.019871	1.70178	-2.98921	NaN	NaN	NaN	11	11	3	30	30	85	55899	0	89915	1127800000	59	1474	costunolide synthase [Cichorium endivia]	AZI95576.1	83.878	490	69	6	1	481	1	489	0	843	Costunolide synthase (CiCOS) (EC 1.14.14.150) (Cytochrome P450 71BL3)	G3GBK0	83.673	490	70	6	1	481	1	489
evm.model.utg29531.2	GWHPAAAA026322	evm.model.utg29531.2|evm.TU.utg29531.2|utg29531|GWHAAAA00021017.:9941-10249,;evm.model.utg1232.7|evm.TU.utg1232.7|utg1232|GWHAAAA00008793.:36382-36414,	20.7644	20.6356	20.4779	21.2405	21.1422	21.2753	2.52774	0.0104348	1.98152	-0.593367	NaN	NaN	NaN	8	8	8	197	197	197	58949	0	24028	796290000	34	344	NAD(H) kinase 1-like isoform X1 [Lactuca sativa]	XP_023760671.1	84.962	532	57	10	1	512	1	529	0	864	NAD(H) kinase 1 (AtNADK-1) (EC 2.7.1.23) (EC 2.7.1.86)	Q56YN3	64.143	502	166	6	20	510	26	524
evm.model.utg2969.2	GWHPAAAA026458	evm.model.utg2969.2|evm.TU.utg2969.2|utg2969|GWHAAAA00011035.:26506-26581,;evm.model.utg1743.9|evm.TU.utg1743.9|utg1743|GWHAAAA00004432.:16441-16516,;evm.model.utg6237.14|evm.TU.utg6237.14|utg6237|GWHAAAA00011764.:69839-70024,	22.4686	22.8304	22.3867	22.5286	22.6575	21.9635	0.284883	0.687564	0.162687	0.1787	NaN	NaN	NaN	9	8	5	251	23	136	50569	0	51656	777730000	54	1476	casein kinase 1-like protein 2 [Lactuca sativa]	XP_023731072.1	92.274	453	21	6	1	439	1	453	0	840	Casein kinase 1-like protein 2 (EC 2.7.11.1) (Protein CASEIN KINASE I-LIKE 2)	Q9CAI5	73.077	468	94	13	1	439	1	465
evm.model.utg29792.19	GWHPAAAA026547	evm.model.utg29792.19|evm.TU.utg29792.19|utg29792|GWHAAAA00026095.:71864-71894,	24.2909	22.9212	23.1582	25.4144	25.436	25.6797	2.05121	0.0146462	1.83428	-2.05327	NaN	NaN	NaN	13	13	13	599	599	599	36854	0	32331	5205900000	165	1480	myo-inositol oxygenase 4 [Artemisia annua]	PWA34926.1	89.841	315	25	4	1	308	1	315	0	580	Inositol oxygenase 4 (EC 1.13.99.1) (Myo-inositol oxygenase 4) (AtMIOX4) (MI oxygenase 4)	Q8H1S0	74.132	317	73	5	1	308	1	317
evm.model.utg29792.20	GWHPAAAA026548	evm.model.utg29792.20|evm.TU.utg29792.20|utg29792|GWHAAAA00026095.:76251-76385,	22.464	17.5305	21.7539	21.03	21.7981	21.666	0.230278	0.759866	0.119263	-0.915241	NaN	NaN	NaN	4	4	4	315	315	315	16868	0	14922	733760000	27	1481	AP-4 complex subunit sigma [Lactuca sativa]	XP_023769818.1	97.902	143	1	1	1	141	1	143	4.66e-96	282	AP-4 complex subunit sigma (AP-4 adaptor complex subunit sigma) (Adaptor-related protein complex 4 subunit sigma) (Sigma subunit of AP-4) (Sigma4-adaptin)	O82201	93.662	142	7	1	1	140	1	142
evm.model.utg2986.22	GWHPAAAA026611	evm.model.utg2986.22|evm.TU.utg2986.22|utg2986|GWHAAAA00000273.:87931-88871,	25.7463	24.9376	25.6522	22.6976	22.3595	23.1829	2.81876	0.00506122	2.29574	2.6987	NaN	NaN	NaN	3	3	3	71	71	71	73386	0	18703	1343600000	28	1484	probable metal-nicotianamine transporter YSL6 [Lactuca sativa]	XP_023772723.1	90.19	683	44	8	1	660	1	683	0	1213	Probable metal-nicotianamine transporter YSL6 (Protein YELLOW STRIPE LIKE 6) (AtYSL6)	Q6R3K6	79.549	665	118	9	11	658	10	673
evm.model.utg29900.4	GWHPAAAA026643	evm.model.utg29900.4|evm.TU.utg29900.4|utg29900|GWHAAAA00019415.:9442-9627,;evm.model.utg34386.3|evm.TU.utg34386.3|utg34386|GWHAAAA00013395.:14115-15114,	22.1391	22.2833	22.4696	21.472	22.3904	22.3485	0.292376	0.67895	0.168162	0.227034	NaN	NaN	NaN	11	11	5	272	272	149	47491	0	29276	436020000	60	1485	methylthioribose kinase-like [Lactuca sativa]	XP_023729354.1	87.864	412	41	5	2	404	3	414	0	739	Methylthioribose kinase (AtMTK) (MTR kinase) (EC 2.7.1.100)	Q9C6D2	67.386	417	126	5	1	407	1	417
evm.model.utg30019.8	GWHPAAAA026784	evm.model.utg30019.8|evm.TU.utg30019.8|utg30019|GWHAAAA00003304.:13594-13668,	22.3968	23.0683	23.2842	23.8643	24.3008	23.3295	1.11007	0.0958495	1.01841	-0.9151	NaN	NaN	NaN	11	11	5	291	291	119	59739	0	48107	1911100000	86	1488	calnexin homolog [Lactuca sativa]	XP_023742958.1	89.313	524	39	7	1	507	8	531	0	854	Calnexin homolog	Q39994	81.299	508	76	6	4	496	12	515
evm.model.utg30094.1	GWHPAAAA026846	evm.model.utg30094.1|evm.TU.utg30094.1|utg30094|GWHAAAA00031411.:3904-4100,	20.1347	20.0992	19.7855	22.9503	22.5869	23.0044	4.1066	0.003	2.52288	-2.84073	NaN	NaN	NaN	12	12	12	569	569	569	4705	0	16368	1466400000	58	1491	homogentisate 1,2-dioxygenase isoform X2 [Lactuca sativa]	XP_023768313.1	95.652	391	11	3	1	385	1	391	0	763	Homogentisate 1,2-dioxygenase (EC 1.13.11.5) (Homogentisate oxygenase) (Homogentisic acid oxidase) (Homogentisicase)	Q9ZRA2	79.442	394	75	3	15	402	13	406
evm.model.utg3012.41	GWHPAAAA026876	evm.model.utg3012.41|evm.TU.utg3012.41|utg3012|GWHAAAA00008374.:215160-215229,	22.8076	21.2383	22.7741	24.8792	25.345	25.0223	2.19909	0.0139813	1.85445	-2.80883	NaN	NaN	NaN	11	11	1	42	42	46	35341	0	23892	2015300000	77	1492	ATP synthase subunit gamma, mitochondrial [Lactuca sativa]	XP_023747260.1	93.827	324	14	3	1	318	1	324	0	605	ATP synthase subunit gamma, mitochondrial (F-ATPase gamma subunit)	P26360	81.651	327	50	6	1	318	1	326
evm.model.utg30136.4	GWHPAAAA026885	evm.model.utg30136.4|evm.TU.utg30136.4|utg30136|GWHAAAA00025787.:28186-28189,;evm.model.utg4484.6|evm.TU.utg4484.6|utg4484|GWHAAAA00017542.:31538-31828,	18.0397	16.8743	18.5116	18.6185	18.6709	18.0396	0.530254	0.358235	0.445832	-0.634454	NaN	NaN	NaN	2	2	2	78	78	78	37341	73689	2386	8279400	3	1493	uncharacterized protein LOC111876282 [Lactuca sativa]	XP_023728604.1	73.899	318	77	3	4	315	175	492	3.49e-171	493	Lipase (EC 3.1.1.3) (Triacylglycerol lipase)	O59952	27.128	188	94	8	24	207	89	237
evm.model.utg3016.6	GWHPAAAA026922	evm.model.utg3016.6|evm.TU.utg3016.6|utg3016|GWHAAAA00008157.:27073-27903,	20.2943	20.5428	19.786	21.6134	21.0313	21.7815	1.78647	0.019352	1.71327	-1.2677	NaN	NaN	NaN	13	13	13	199	199	199	88038	0	26193	291160000	29	1495	conserved oligomeric Golgi complex subunit 5 [Lactuca sativa]	XP_023752574.1	91.811	806	41	9	1	784	1	803	0	1403	Conserved oligomeric Golgi complex subunit 5 (COG complex subunit 5) (Component of oligomeric Golgi complex 5)	Q8C0L8	30.88	761	469	15	48	763	31	779
evm.model.utg30261.1	GWHPAAAA027001	evm.model.utg30261.1|evm.TU.utg30261.1|utg30261|GWHAAAA00031536.:8276-8294,	20.9522	20.7229	16.4185	21.8193	22.1594	22.2572	0.851731	0.160287	0.795102	-2.71411	NaN	NaN	NaN	8	8	8	483	483	483	35398	0	52109	916170000	28	1496	putative GDP-L-fucose synthase 2 [Lactuca sativa]	XP_023749001.1	92.835	321	17	3	1	315	1	321	0	612	Putative GDP-L-fucose synthase 2 (EC 1.1.1.271) (GDP-4-keto-6-deoxy-D-mannose-3,5-epimerase-4-reductase 2) (AtGER2)	Q9LMU0	76.849	311	66	3	11	315	16	326
evm.model.utg30316.2	GWHPAAAA027042	evm.model.utg30316.2|evm.TU.utg30316.2|utg30316|GWHAAAA00005981.:11807-11920,;evm.model.utg2266.6|evm.TU.utg2266.6|utg2266|GWHAAAA00028715.:35570-35572,;evm.model.utg15722.20|evm.TU.utg15722.20|utg15722|GWHAAAA00007782.:98265-98267,	23.7663	24.0332	23.4619	23.2083	23.517	23.8215	0.419386	0.502638	0.298745	0.2382	NaN	NaN	NaN	3	3	3	296	296	296	11951	0	10172	2432400000	58	659	40S ribosomal protein S25-like [Lactuca sativa]	XP_023763591.1	98.148	108	0	1	1	106	1	108	6.47e-68	208	40S ribosomal protein S25	P46301	89.815	108	9	1	1	106	1	108
evm.model.utg30324.4	GWHPAAAA027053	evm.model.utg30324.4|evm.TU.utg30324.4|utg30324|GWHAAAA00025023.:11028-11105,	21.491	21.269	18.8899	22.3148	22.8036	22.0033	0.98926	0.119421	0.922919	-1.82394	NaN	NaN	NaN	13	12	10	319	305	263	64587	0	33066	681000000	42	1498	serine/threonine-protein kinase STY17-like isoform X1 [Lactuca sativa]	XP_023766893.1	91.826	575	31	9	1	562	1	572	0	1046	Serine/threonine-protein kinase STY17 (EC 2.7.11.1) (Serine/threonine/tyrosine-protein kinase 17)	Q8RWL6	66.436	578	162	14	4	563	6	569
evm.model.utg3041.16	GWHPAAAA027136	evm.model.utg3041.16|evm.TU.utg3041.16|utg3041|GWHAAAA00006702.:101517-101666,	21.0518	22.0715	22.4495	21.0701	22.9737	20.2251	0.18103	0.829167	0.081358	0.434633	NaN	NaN	NaN	7	6	6	308	267	267	24777	0	15373	667660000	21	1502	putative vesicle-associated membrane protein 726 [Helianthus annuus]	XP_021987292.1	89.593	221	19	2	1	217	1	221	1.55e-144	411	Putative vesicle-associated membrane protein 726 (AtVAMP726)	Q9MAS5	79.545	220	41	2	1	216	1	220
evm.model.utg3054.2	GWHPAAAA027256	evm.model.utg3054.2|evm.TU.utg3054.2|utg3054|GWHAAAA00005792.:11420-11863,;evm.model.utg10791.11|evm.TU.utg10791.11|utg10791|GWHAAAA00007693.:50061-50504,	20.5311	22.3454	18.09	22.3086	21.373	21.2492	0.444471	0.463886	0.333589	-1.32144	NaN	NaN	NaN	10	9	9	213	192	192	65659	0	3169	763680000	39	172	delta(24)-sterol reductase [Helianthus annuus]	XP_021986201.1	92.362	563	33	5	1	553	1	563	0	1067	Delta(24)-sterol reductase (EC 1.3.1.72) (Cell elongation protein diminuto)	P93472	82.092	564	89	7	1	553	1	563
evm.model.utg30830.1	GWHPAAAA027488	evm.model.utg30830.1|evm.TU.utg30830.1|utg30830|GWHAAAA00006107.:1581-1951,;evm.model.utg9783.5|evm.TU.utg9783.5|utg9783|GWHAAAA00014101.:20192-20442,	21.5292	24.9692	18.9191	21.9247	22.3716	21.6407	0.0331292	0.972751	0.0119983	-0.173175	NaN	NaN	NaN	14	14	5	128	128	53	16128	0	37788	533320000	30	1512	pleiotropic drug resistance protein 1-like [Lactuca sativa]	XP_023729426.1	93.026	1434	70	15	1	1406	1	1432	0	2665	Pleiotropic drug resistance protein 1 (NtPDR1)	Q76CU2	73.743	1432	336	19	11	1406	7	1434
evm.model.utg30868.4	GWHPAAAA027521	evm.model.utg30868.4|evm.TU.utg30868.4|utg30868|GWHAAAA00004071.:29597-30241,	23.0549	23.5329	22.2526	23.0281	23.1862	22.9049	0.0862448	0.930348	0.0313546	-0.092933	NaN	NaN	NaN	19	19	11	227	227	14	1282	0	12256	999900000	56	1514	LOW QUALITY PROTEIN: E3 ubiquitin-protein ligase UPL4-like [Lactuca sativa]	XP_023766631.1	80.567	1163	172	24	1	1125	1	1147	0	1822	E3 ubiquitin-protein ligase UPL4 (Ubiquitin-protein ligase 4) (EC 2.3.2.26) (HECT-type E3 ubiquitin transferase UPL4)	Q9LYZ7	46.311	1274	511	32	1	1124	1	1251
evm.model.utg31094.4	GWHPAAAA027697	evm.model.utg31094.4|evm.TU.utg31094.4|utg31094|GWHAAAA00001765.:12272-12391,;evm.model.utg16578.1|evm.TU.utg16578.1|utg16578|GWHAAAA00003206.:812-1015,;evm.model.utg26202.5|evm.TU.utg26202.5|utg26202|GWHAAAA00026773.:7829-7942,	21.0257	20.3404	20.1523	19.681	19.8917	19.6759	1.29091	0.0590647	1.22867	0.7566	NaN	NaN	NaN	4	4	4	85	85	85	7975	0	76513	165700000	11	1520	oxidosqualene cyclase 5 [Taraxacum kok-saghyz]	AXU93521.1	85.658	760	34	9	1	685	1	760	0	1297	Beta-amyrin synthase 2 (EC 5.4.99.39) (Oxidosqualene cyclase 2)	O82146	69.761	754	153	9	1	679	1	754
evm.model.utg31135.1	GWHPAAAA027734	evm.model.utg31135.1|evm.TU.utg31135.1|utg31135|GWHAAAA00018410.:705-926,	20.8008	23.0652	20.708	21.5935	21.1547	20.7307	0.170325	0.840372	0.0755284	0.365034	NaN	NaN	NaN	4	4	3	164	164	131	40685	0	95425	219880000	19	1521	RGG repeats nuclear RNA binding protein A-like isoform X1 [Cynara cardunculus var. scolymus]	XP_024996974.1	75.515	388	78	5	1	384	1	375	1.97e-148	434	RGG repeats nuclear RNA binding protein B	O23593	48.855	393	156	15	1	382	1	359
evm.model.utg31219.1	GWHPAAAA027800	evm.model.utg31219.1|evm.TU.utg31219.1|utg31219|GWHAAAA00030439.:2965-3186,	21.2143	21.2158	20.8863	21.7277	21.4491	21.4711	1.45696	0.0443621	1.35299	-0.443834	NaN	NaN	NaN	12	4	2	49	252	189	236	0	31572	559070000	31	1522	60S ribosomal protein L13-1 [Cynara cardunculus var. scolymus]	XP_024963820.1	93.367	196	11	1	1	194	1	196	1.64e-129	372	60S ribosomal protein L13-2 (Cold-induced protein C24B)	P41129	81.553	206	33	3	2	202	1	206
evm.model.utg3128.12	GWHPAAAA027852	evm.model.utg3128.12|evm.TU.utg3128.12|utg3128|GWHAAAA00010655.:71994-72503,	26.0677	26.1727	25.8754	25.6647	25.6338	25.7285	1.78173	0.0192444	1.7157	0.362933	NaN	NaN	NaN	13	13	11	427	427	389	57758	0	30198	6818300000	159	1525	vacuolar fusion protein MON1 homolog isoform X1 [Lactuca sativa]	XP_023751535.1	83.725	510	64	9	18	514	18	521	0	850	Vacuolar fusion protein MON1 homolog	Q9SKN1	65.831	439	134	8	85	513	91	523
evm.model.utg31343.1	GWHPAAAA027917	evm.model.utg31343.1|evm.TU.utg31343.1|utg31343|GWHAAAA00026626.:1455-1498,	21.9173	21.4766	21.271	19.2384	19.9092	20.2367	2.13337	0.0138276	1.85925	1.7602	NaN	NaN	NaN	14	2	2	358	83	83	58473	0	41924	166950000	10	1526	eukaryotic peptide chain release factor GTP-binding subunit ERF3A [Lactuca sativa]	XP_023739092.1	88.506	522	45	9	1	510	1	519	0	924	Eukaryotic peptide chain release factor GTP-binding subunit ERF3A (Eukaryotic peptide chain release factor subunit 3a) (eRF3a) (G1 to S phase transition protein 1 homolog)	P15170	56.308	428	173	7	91	508	71	494
evm.model.utg31347.3	GWHPAAAA027919	evm.model.utg31347.3|evm.TU.utg31347.3|utg31347|GWHAAAA00026465.:11233-11314,	21.7525	24.8905	23.8315	25.274	24.1455	24.4039	0.495547	0.398861	0.399178	-1.1163	NaN	NaN	NaN	12	12	12	61	61	61	35215	0	32331	4108200000	105	1527	COP9 signalosome complex subunit 6a-like [Lactuca sativa]	XP_023749712.1	96.825	315	4	3	1	309	1	315	0	619	COP9 signalosome complex subunit 6a (AtCSN6a) (Signalosome subunit 6a)	Q8W206	79.299	314	58	4	3	309	4	317
evm.model.utg3142.7	GWHPAAAA027971	evm.model.utg3142.7|evm.TU.utg3142.7|utg3142|GWHAAAA00000214.:18128-18140,	20.291	19.5721	20.924	23.2757	21.7067	21.8908	1.48977	0.03952	1.40318	-2.0287	NaN	NaN	NaN	19	19	19	182	182	182	16954	0	115	677250000	61	1528	probable phosphoinositide phosphatase SAC9 [Lactuca sativa]	XP_023739714.1	76.372	1604	271	35	1	1508	2	1593	0	2328	Probable phosphoinositide phosphatase SAC9 (AtSAC9) (EC 3.1.3.-) (Protein SUPPRESSOR OF ACTIN 9) (SAC domain protein 9)	Q7XZU0	59.464	1643	511	39	4	1508	5	1630
evm.model.utg3144.2	GWHPAAAA027984	evm.model.utg3144.2|evm.TU.utg3144.2|utg3144|GWHAAAA00009727.:3859-4117,	20.2265	19.0531	17.8845	17.2023	17.6944	18.1318	0.882776	0.14718	0.832151	1.37852	NaN	NaN	NaN	13	2	2	288	75	75	44452	0	4764	88264000	4	1530	60S ribosomal protein L3-2 [Lactuca sativa]	XP_023762584.1	95.373	389	12	3	1	383	1	389	0	762	60S ribosomal protein L3	P35684	83.033	389	60	3	1	383	1	389
evm.model.utg31452.5	GWHPAAAA027991	evm.model.utg31452.5|evm.TU.utg31452.5|utg31452|GWHAAAA00010634.:12991-13073,;evm.model.utg26595.1|evm.TU.utg26595.1|utg26595|GWHAAAA00023994.:5626-5690,	23.1211	23.8306	21.1271	23.0818	23.0835	22.1727	0.0337756	0.974259	0.0113256	-0.0864003	NaN	NaN	NaN	14	14	14	218	218	218	89343	0	46887	1058600000	63	1531	serine/threonine-protein kinase EDR1-like isoform X2 [Lactuca sativa]	XP_023741217.1	91.563	806	39	11	1	778	1	805	0	1445	Probable serine/threonine-protein kinase SIS8 (EC 2.7.11.1) (MAPKK kinase SIS8) (Protein SUGAR INSENSITIVE 8)	Q9C9U5	26.459	257	146	10	68	296	186	427
evm.model.utg3157.52	GWHPAAAA028093	evm.model.utg3157.52|evm.TU.utg3157.52|utg3157|GWHAAAA00008658.:211866-212910,	21.7001	21.895	21.5023	20.9978	20.6733	20.8165	2.38686	0.013122	1.882	0.869933	NaN	NaN	NaN	2	2	2	57	57	57	62873	48852	3782	85593000	4	1535	pectinesterase 1 [Lactuca sativa]	XP_023761982.1	87.219	579	57	8	1	563	1	578	0	996	Pectinesterase 3 (PE 3) (EC 3.1.1.11) (Pectin methylesterase 3)	Q43111	60.58	586	204	13	1	564	1	581
evm.model.utg31582.12	GWHPAAAA028101	evm.model.utg31582.12|evm.TU.utg31582.12|utg31582|GWHAAAA00003166.:33633-33802,	25.5668	25.6572	25.5915	25.544	25.0813	25.627	0.473472	0.42247	0.374204	0.187732	NaN	NaN	NaN	10	10	4	288	288	94	54768	0	14429	6038800000	158	1536	serine carboxypeptidase-like 18 isoform X1 [Lactuca sativa]	XP_023743711.1	79.675	492	79	6	1	471	10	501	0	790	Serine carboxypeptidase-like 18 (EC 3.4.16.-)	Q9C7Z9	46.104	462	205	11	34	471	23	464
evm.model.utg31624.4	GWHPAAAA028136	evm.model.utg31624.4|evm.TU.utg31624.4|utg31624|GWHAAAA00019667.:9095-9289,	23.0625	23.1335	22.7811	23.0866	22.8631	23.1769	0.128417	0.885302	0.0529086	-0.0498339	NaN	NaN	NaN	11	11	8	352	352	262	42316	0	35911	847080000	64	1538	phosphoglycerate kinase, cytosolic [Lactuca sativa]	XP_023737055.1	93.233	399	21	3	1	393	1	399	0	728	Phosphoglycerate kinase, cytosolic (EC 2.7.2.3)	Q42962	87.469	399	44	3	1	393	1	399
evm.model.utg31706.3	GWHPAAAA028203	evm.model.utg31706.3|evm.TU.utg31706.3|utg31706|GWHAAAA00015103.:13986-14060,;evm.model.utg20636.2|evm.TU.utg20636.2|utg20636|GWHAAAA00028217.:6203-6277,;evm.model.utg7803.10|evm.TU.utg7803.10|utg7803|GWHAAAA00026491.:16828-16947,	22.5406	21.4386	21.2964	21.9117	22.1786	21.9799	0.263395	0.717774	0.144012	-0.264867	NaN	NaN	NaN	6	3	3	419	309	309	22002	0	12545	375870000	25	1077	40S ribosomal protein S7-like [Cynara cardunculus var. scolymus]	XP_024963721.1	96.335	191	5	1	1	189	1	191	2.9e-130	372	40S ribosomal protein S7	Q9ZNS1	81.579	190	33	1	1	188	1	190
evm.model.utg31741.2	GWHPAAAA028223	evm.model.utg31741.2|evm.TU.utg31741.2|utg31741|GWHAAAA00004144.:49658-51528,	18.7287	19.5253	19.7892	20.5444	20.1684	20.503	1.44443	0.0456639	1.34043	-1.05753	NaN	NaN	NaN	4	4	4	89	89	89	81298	0	61999	137960000	10	1543	uncharacterized protein LOC111884813 [Lactuca sativa]	XP_023736882.1	83.311	761	83	14	1	720	1	758	0	1210	Protein PAT1 homolog 1 (AtPAT1H1) (Protein ROOT STEM CELL DEFECTIVE 2)	F4J077	47.494	798	325	32	1	720	1	782
evm.model.utg31762.3	GWHPAAAA028234	evm.model.utg31762.3|evm.TU.utg31762.3|utg31762|GWHAAAA00022126.:13935-14072,;evm.model.utg3505.11|evm.TU.utg3505.11|utg3505|GWHAAAA00005256.:61478-61962,	18.3157	18.5284	19.0231	21.0729	20.761	20.3014	2.61455	0.00786667	2.10421	-2.08937	NaN	NaN	NaN	12	12	12	23	23	23	93916	0	25784	232010000	24	1546	protein transport protein SEC23-2 isoform X1 [Lactuca sativa]	XP_023731463.1	88.952	878	67	15	1	849	1	877	0	1495	Protein transport protein SEC23-1	Q6FSK3	23.677	718	446	31	157	796	23	716
evm.model.utg31876.2	GWHPAAAA028335	evm.model.utg31876.2|evm.TU.utg31876.2|utg31876|GWHAAAA00026026.:8832-8837,;evm.model.utg27767.3|evm.TU.utg27767.3|utg27767|GWHAAAA00024771.:20789-20794,;evm.model.utg8943.7|evm.TU.utg8943.7|utg8943|GWHAAAA00019608.:33574-33812,;evm.model.utg8943.6|evm.TU.utg8943.6|utg8943|GWHAAAA00019608.:29060-29298,	26.387	25.9953	26.5337	24.7965	24.9687	24.4697	2.70036	0.00637288	2.19566	1.56037	NaN	NaN	NaN	9	9	9	398	398	398	28314	0	12897	4812400000	103	1401	40S ribosomal protein S6-like [Lactuca sativa]	XP_023763770.1	97.992	249	1	2	1	245	1	249	1.98e-171	481	40S ribosomal protein S6	Q9M3V8	93.004	243	13	2	1	239	1	243
evm.model.utg31982.3	GWHPAAAA028412	evm.model.utg31982.3|evm.TU.utg31982.3|utg31982|GWHAAAA00009918.:19365-19646,	21.5597	20.3055	20.6173	22.1688	21.4092	21.8534	1.0578	0.106543	0.972475	-0.982967	NaN	NaN	NaN	3	3	3	76	76	76	44172	0	59065	314320000	17	1549	protein DETOXIFICATION 29-like [Lactuca sativa]	XP_023728591.1	68.009	447	95	6	1	399	1	447	0	588	Protein DETOXIFICATION 31 (AtDTX31) (Multidrug and toxic compound extrusion protein 31) (MATE protein 31) (Protein ROOT HAIR SPECIFIC 2)	Q9LPV4	57.385	413	135	4	22	393	50	462
evm.model.utg32060.3	GWHPAAAA028478	evm.model.utg32060.3|evm.TU.utg32060.3|utg32060|GWHAAAA00030725.:14069-14188,	23.2874	23.7977	23.5751	24.4733	23.7452	23.4189	0.399663	0.527006	0.278184	-0.325733	NaN	NaN	NaN	14	14	14	328	328	328	75581	0	21085	1948300000	79	1551	ABC transporter E family member 2 [Cynara cardunculus var. scolymus]	XP_024985720.1	96.198	605	11	6	67	659	1	605	0	1178	ABC transporter E family member 2 (ABC transporter ABCE.2) (AtABCE2) (RNase L inhibitor-like protein 2) (AtRLI2) (AthaRLI2)	Q8LPJ4	89.091	605	54	6	67	659	1	605
evm.model.utg3213.22	GWHPAAAA028550	evm.model.utg3213.22|evm.TU.utg3213.22|utg3213|GWHAAAA00005254.:74208-74372,;evm.model.utg5722.9|evm.TU.utg5722.9|utg5722|GWHAAAA00005732.:33603-33767,;evm.model.utg4284.4|evm.TU.utg4284.4|utg4284|GWHAAAA00011532.:22716-22880,;evm.model.utg31795.6|evm.TU.utg31795.6|utg31795|GWHAAAA00000921.:20968-21181,	21.615	21.8967	22.0071	20.959	20.3739	20.3114	2.25904	0.0142857	1.8451	1.2915	NaN	NaN	NaN	6	2	2	306	111	111	23682	0	15775	232690000	25	1554	ras-related protein Rab2BV [Lactuca sativa]	XP_023759059.1	93.548	217	9	3	1	212	1	217	4.22e-144	409	Ras-related protein Rab11C	Q40193	87.5	216	23	2	1	212	1	216
evm.model.utg3216.2	GWHPAAAA028579	evm.model.utg3216.2|evm.TU.utg3216.2|utg3216|GWHAAAA00005036.:34257-35030:+|Frame:	22.4501	23.3728	23.2506	23.3835	23.1008	22.7988	0.0731494	0.940894	0.0264593	-0.0698655	NaN	NaN	NaN	6	6	3	268	268	152	289	0	38129	1184400000	62	1555	nuclear transcription factor Y subunit C-3-like [Lactuca sativa]	XP_023752109.1	94.574	258	9	3	1	253	1	258	1.53e-173	487	Nuclear transcription factor Y subunit C-9 (AtNF-YC-9) (Transcriptional activator HAP5C)	Q8L4B2	59.756	246	67	8	1	241	1	219
evm.model.utg3216.3	GWHPAAAA028580	evm.model.utg3216.3|evm.TU.utg3216.3|utg3216|GWHAAAA00005036.:38330-38347,	16.0586	20.1648	20.1813	22.2467	21.7298	21.9476	1.08122	0.102985	0.987226	-3.17314	NaN	NaN	NaN	9	9	9	368	368	368	34399	0	25778	419120000	26	1556	ATP-dependent (S)-NAD(P)H-hydrate dehydratase isoform X1 [Lactuca sativa]	XP_023752102.1	86.495	311	26	3	1	295	96	406	0	535	ATP-dependent (S)-NAD(P)H-hydrate dehydratase (EC 4.2.1.93) (ATP-dependent NAD(P)HX dehydratase)	F6HDM2	73.115	305	62	5	11	295	38	342
evm.model.utg3227.17	GWHPAAAA028684	evm.model.utg3227.17|evm.TU.utg3227.17|utg3227|GWHAAAA00004355.:78476-78548,;evm.model.utg12968.5|evm.TU.utg12968.5|utg12968|GWHAAAA00027209.:23902-23974,	25.1866	25.7102	25.864	24.7793	24.9174	24.7207	1.66767	0.0245279	1.61034	0.781133	NaN	NaN	NaN	4	1	0	214	56	0	22164	40071	25986	3753600000	35	408	ras-related protein RABE1c-like [Quercus suber]	XP_023920811.1	77.209	215	28	3	1	194	1	215	2.88e-110	323	Ras-related protein RAB1BV	Q39433	98.101	158	1	1	1	156	1	158
evm.model.utg32278.2	GWHPAAAA028688	evm.model.utg32278.2|evm.TU.utg32278.2|utg32278|GWHAAAA00003456.:12515-12517,;evm.model.utg17965.2|evm.TU.utg17965.2|utg17965|GWHAAAA00015224.:16635-16761,;evm.model.utg7936.9|evm.TU.utg7936.9|utg7936|GWHAAAA00007833.:43081-43206,	25.383	25.7265	25.5874	23.1399	24.2361	22.7455	2.06204	0.014875	1.82754	2.1918	NaN	NaN	NaN	5	5	5	465	465	465	96822	0	10733	3352600000	65	836	40S ribosomal protein S27-2-like [Olea europaea var. sylvestris]	XP_022869263.1	96.512	86	3	0	1	86	1	86	4.79e-54	171	40S ribosomal protein S27-2	Q9M2F1	89.535	86	9	0	1	86	1	86
evm.model.utg3236.7	GWHPAAAA028732	evm.model.utg3236.7|evm.TU.utg3236.7|utg3236|GWHAAAA00013228.:37407-38438,	29.9104	27.6589	29.6273	31.3626	30.6513	30.8045	1.18994	0.0774314	1.11108	-1.87393	NaN	NaN	NaN	31	31	31	845	845	845	42387	0	32331	241000000000	617	1559	uncharacterized protein At5g39570-like [Lactuca sativa]	XP_023771386.1	76.608	342	46	4	1	339	1	311	5.37e-144	421	Uncharacterized protein At5g39570	Q9FKA5	40.625	352	158	15	25	360	20	336
evm.model.utg32368.4	GWHPAAAA028740	evm.model.utg32368.4|evm.TU.utg32368.4|utg32368|GWHAAAA00016917.:6753-7115,	19.896	20.6161	16.6683	20.1544	20.9157	20.9319	0.576965	0.31436	0.502573	-1.60721	NaN	NaN	NaN	7	6	5	353	322	29	29914	0	28519	191540000	18	1560	serine acetyltransferase 5 [Lactuca sativa]	XP_023744472.1	92.657	286	14	3	1	279	1	286	0	531	Serine acetyltransferase 5 (AtSAT-5) (EC 2.3.1.30) (AtSERAT1;1) (SAT-c)	Q42538	82.09	268	42	3	18	279	45	312
evm.model.utg32477.2	GWHPAAAA028791	evm.model.utg32477.2|evm.TU.utg32477.2|utg32477|GWHAAAA00021094.:7511-8002,;evm.model.utg1983.18|evm.TU.utg1983.18|utg1983|GWHAAAA00017120.:129612-130103,	24.1671	24.7122	24.2207	25.6275	25.1386	25.1662	1.79857	0.0191954	1.7168	-0.9441	NaN	NaN	NaN	14	14	14	355	355	355	54161	0	20801	4964500000	163	993	uncharacterized protein LOC111906016 [Lactuca sativa]	XP_023757523.1	86.733	505	36	10	1	488	10	500	0	852	Peptidyl-tRNA hydrolase (PTH) (EC 3.1.1.29)	O66677	28.235	85	55	1	38	116	53	137
evm.model.utg32573.1	GWHPAAAA028868	evm.model.utg32573.1|evm.TU.utg32573.1|utg32573|GWHAAAA00015771.:6869-6898,;evm.model.utg13701.3|evm.TU.utg13701.3|utg13701|GWHAAAA00029290.:24104-24325,	21.194	21.0985	20.3691	21.1505	21.1888	21.4586	0.611414	0.286817	0.542395	-0.378766	NaN	NaN	NaN	10	10	10	28	28	28	60905	0	31962	464820000	26	485	carotenoid 9,10(9',10')-cleavage dioxygenase 1-like [Lactuca sativa]	XP_023752675.1	90.976	543	37	6	1	533	1	541	0	1012	Carotenoid 9,10(9',10')-cleavage dioxygenase 1 (EC 1.14.99.n4) (PsCCD1) (PsNCED1)	Q8LP17	77.449	541	111	6	4	533	1	541
evm.model.utg32583.1	GWHPAAAA028877	evm.model.utg32583.1|evm.TU.utg32583.1|utg32583|GWHAAAA00025433.:2553-2928,	22.2649	22.6138	21.8957	20.8959	21.368	18.6072	1.05378	0.107988	0.966625	1.96777	NaN	NaN	NaN	6	6	6	223	223	223	39787	0	29694	621940000	27	1563	metacaspase-1 [Lactuca sativa]	XP_023772765.1	91.444	374	25	4	1	367	1	374	0	650	Metacaspase-1 (AtMC1) (EC 3.4.22.-) (Metacaspase 1b) (AtMCP1b) (Protein LSD ONE LIKE 3)	Q7XJE6	73.656	372	73	6	3	367	14	367
evm.model.utg3259.7	GWHPAAAA028881	evm.model.utg3259.7|evm.TU.utg3259.7|utg3259|GWHAAAA00002253.:33707-33828,	24.2949	24.5887	24.0143	24.0338	23.9896	23.7836	0.929363	0.135619	0.867679	0.363633	NaN	NaN	NaN	15	14	5	449	432	109	54021	0	19337	2085900000	84	1564	sucrose nonfermenting 4-like protein [Lactuca sativa]	XP_023738750.1	90.816	490	33	5	1	478	1	490	0	900	Sucrose nonfermenting 4-like protein (SNF4) (CBS domain-containing protein CBSCBS3) (SNF1-related protein kinase regulatory subunit betagamma) (AKIN subunit betagamma) (AKINbetagamma)	Q944A6	66.87	492	141	9	1	477	1	485
evm.model.utg3260.23	GWHPAAAA028895	evm.model.utg3260.23|evm.TU.utg3260.23|utg3260|GWHAAAA00002182.:110334-110486,	20.5407	18.4392	20.9469	20.866	21.1927	21.6461	0.710644	0.23018	0.637932	-1.25935	NaN	NaN	NaN	3	3	3	188	188	188	28806	0	98269	149510000	12	1566	uncharacterized protein At3g49720-like [Lactuca sativa]	XP_023762290.1	93.103	261	14	2	1	257	1	261	2.1e-164	464	Probable pectin methylesterase CGR3 (EC 2.1.1.-) (Cotton Golgi-related 3)	Q0WPN7	63.602	261	88	3	1	257	1	258
evm.model.utg32632.2	GWHPAAAA028919	evm.model.utg32632.2|evm.TU.utg32632.2|utg32632|GWHAAAA00030162.:11770-12264:-|Frame:;evm.model.utg20838.10|evm.TU.utg20838.10|utg20838|GWHAAAA00005567.:9459-9953:-|Frame:	17.2071	19.4077	19.0697	21.6912	21.2365	21.1972	1.79452	0.0188701	1.72423	-2.81347	NaN	NaN	NaN	5	5	5	323	323	323	18509	0	76501	302100000	21	1567	17.9 kDa class II heat shock protein-like [Lactuca sativa]	XP_023735829.1	92.073	164	10	2	1	162	1	163	1.87e-92	275	17.9 kDa class II heat shock protein	P46516	84.049	163	22	4	1	162	1	160
evm.model.utg32660.2	GWHPAAAA028937	evm.model.utg32660.2|evm.TU.utg32660.2|utg32660|GWHAAAA00001616.:5576-5633,;evm.model.utg28289.11|evm.TU.utg28289.11|utg28289|GWHAAAA00005085.:49173-49230,	29.7452	30.1252	29.9999	29.7517	29.6005	29.8825	0.698111	0.23379	0.631174	0.211867	NaN	NaN	NaN	30	30	30	789	789	789	54297	0	32331	79666000000	1047	1568	V-type proton ATPase subunit B 2 isoform X2 [Lactuca sativa]	XP_023747523.1	97.546	489	4	4	1	481	1	489	0	961	V-type proton ATPase subunit B2 (V-ATPase subunit B2) (Vacuolar H(+)-ATPase subunit B isoform 2) (Vacuolar proton pump subunit B2)	Q9SZN1	95.492	488	14	5	1	481	1	487
evm.model.utg3303.18	GWHPAAAA029183	evm.model.utg3303.18|evm.TU.utg3303.18|utg3303|GWHAAAA00008881.:159790-160653,	23.3024	22.5702	20.9235	24.3009	23.8172	23.7995	1.11135	0.0964543	1.01568	-1.70717	NaN	NaN	NaN	16	16	16	514	514	514	48532	0	1002	1877300000	65	1576	protein ECERIFERUM 26-like [Lactuca sativa]	XP_023756590.1	73.782	431	104	5	1	422	1	431	0	664	Protein ECERIFERUM 26 (CER2-like protein 1) (CER2-like1)	Q9SVM9	38.771	423	242	9	1	412	1	417
evm.model.utg33088.7	GWHPAAAA029225	evm.model.utg33088.7|evm.TU.utg33088.7|utg33088|GWHAAAA00016775.:9084-9422,;evm.model.utg20117.9|evm.TU.utg20117.9|utg20117|GWHAAAA00001477.:27215-27838,	19.6344	18.4115	19.8869	19.7392	20.6319	20.8168	0.896955	0.144964	0.83874	-1.08504	NaN	NaN	NaN	5	5	5	225	225	225	34438	0	90438	113770000	12	1579	WD repeat-containing protein VIP3 [Lactuca sativa]	XP_023756863.1	95	320	9	4	1	314	1	319	0	602	WD repeat-containing protein VIP3 (Protein BOUQUET-1) (boq-1) (Protein SKI8 homolog) (Protein VERNALIZATION INDEPENDENCE 3) (Protein ZWERGERL) (zwg)	Q9SZQ5	73.52	321	78	3	1	314	1	321
evm.model.utg3309.1	GWHPAAAA029227	evm.model.utg3309.1|evm.TU.utg3309.1|utg3309|GWHAAAA00031419.:11971-12338,	17.1976	19.8083	19.7211	20.5705	20.7425	20.6295	0.948601	0.132567	0.877565	-1.73852	NaN	NaN	NaN	4	4	4	88	88	88	85574	0	92972	98701000	7	1580	subtilisin-like protease SBT2.6 isoform X2 [Lactuca sativa]	XP_023748661.1	91.103	798	57	7	1	784	1	798	0	1457	Subtilisin-like protease SBT2.6 (EC 3.4.21.-) (Subtilase subfamily 2 member 6) (AtSBT2.6)	Q9SZV5	76.03	801	167	11	7	786	5	801
evm.model.utg3318.3	GWHPAAAA029313	evm.model.utg3318.3|evm.TU.utg3318.3|utg3318|GWHAAAA00027649.:20723-20782,;evm.model.utg6780.6|evm.TU.utg6780.6|utg6780|GWHAAAA00025305.:55412-55471,;evm.model.utg4422.7|evm.TU.utg4422.7|utg4422|GWHAAAA00021969.:29802-30284,	25.5525	25.9825	25.7217	26.9573	26.4664	26.0998	1.27444	0.0614366	1.21157	-0.7556	NaN	NaN	NaN	22	22	19	674	674	622	57406	0	32331	15985000000	398	1582	catalase-like isoform X1 [Lactuca sativa]	XP_023730700.1	95.976	497	12	4	1	489	46	542	0	989	Catalase (EC 1.11.1.6)	P45739	79.065	492	95	4	6	489	1	492
evm.model.utg33339.3	GWHPAAAA029412	evm.model.utg33339.3|evm.TU.utg33339.3|utg33339|GWHAAAA00022757.:13584-13742,	21.3818	21.8785	21.6032	20.8777	21.3464	21.5476	0.674468	0.246889	0.607498	0.363934	NaN	NaN	NaN	3	1	1	139	53	53	31111	82215	23341	114200000	6	1585	prohibitin-1, mitochondrial [Artemisia annua]	PWA59998.1	86.022	279	35	2	1	275	36	314	4.22e-168	483	Prohibitin-6, mitochondrial (Atphb6)	Q9SIL6	76.58	269	59	2	13	277	15	283
evm.model.utg33598.2	GWHPAAAA029591	evm.model.utg33598.2|evm.TU.utg33598.2|utg33598|GWHAAAA00028487.:4286-4873:-|Frame:;evm.model.utg35473.7|evm.TU.utg35473.7|utg35473|GWHAAAA00010834.:26063-26659:+|Frame:	20.9847	20.8057	19.5411	19.8665	18.3236	20.2936	0.560647	0.330381	0.480985	0.949266	NaN	NaN	NaN	2	2	2	144	144	144	21755	0	38954	60806000	4	1594	heme-binding-like protein At3g10130, chloroplastic [Lactuca sativa]	XP_023742523.1	90.256	195	17	1	1	193	1	195	3.75e-123	355	Heme-binding-like protein At3g10130, chloroplastic	Q9SR77	34.171	199	109	9	10	193	114	305
evm.model.utg33729.6	GWHPAAAA029683	evm.model.utg33729.6|evm.TU.utg33729.6|utg33729|GWHAAAA00001489.:30789-30887,	22.3348	22.4133	22.6699	18.327	17.7997	17.9864	4.74973	0.003	2.52288	4.43495	NaN	NaN	NaN	3	2	2	213	178	178	21704	0	45244	91242000	7	1599	rac-like GTP-binding protein RAC2 [Lactuca sativa]	XP_023737690.1	97.462	197	3	1	1	195	1	197	8.95e-137	389	Rac-like GTP-binding protein 7 (GTPase protein ROP5) (OsRac7)	Q6Z7L8	77.551	196	41	2	3	195	2	197
evm.model.utg3377.6	GWHPAAAA029715	evm.model.utg3377.6|evm.TU.utg3377.6|utg3377|GWHAAAA00013403.:40113-40150,	25.5755	25.2777	24.7504	23.0712	23.8857	23.5946	2.11514	0.0145299	1.83774	1.68403	NaN	NaN	NaN	7	7	4	587	587	321	20435	0	13924	1790700000	66	1602	ADP-ribosylation factor-like protein 8b [Lactuca sativa]	XP_023751850.1	94.022	184	9	1	1	182	1	184	2.14e-123	354	ADP-ribosylation factor-like protein 8b (AtARL8b) (ADP-ribosylation factor-like A1D) (AtARLA1D)	Q93Y31	89.011	182	18	1	1	180	1	182
evm.model.utg3393.11	GWHPAAAA029851	evm.model.utg3393.11|evm.TU.utg3393.11|utg3393|GWHAAAA00003044.:66302-66650,	22.6504	22.247	24.2908	25.2712	24.6409	24.8901	1.34371	0.0536842	1.27015	-1.87133	NaN	NaN	NaN	28	28	28	385	385	385	11233	0	15266	2779800000	128	1609	alanine--tRNA ligase [Lactuca sativa]	XP_023729614.1	90.049	1025	78	11	1	1001	1	1025	0	1825	Alanine--tRNA ligase (EC 6.1.1.7) (Alanyl-tRNA synthetase) (AlaRS)	P36428	70.755	954	259	10	67	1000	49	1002
evm.model.utg33941.3	GWHPAAAA029865	evm.model.utg33941.3|evm.TU.utg33941.3|utg33941|GWHAAAA00028867.:15595-16203,	18.3396	20.1976	20.4187	19.721	20.0265	20.0328	0.153931	0.855904	0.0675749	-0.274811	NaN	NaN	NaN	5	2	2	96	42	42	699	31818	2804	95211000	11	1610	DEAD-box ATP-dependent RNA helicase 37-like [Lactuca sativa]	XP_023739136.1	80.527	683	69	13	1	625	1	677	0	993	DEAD-box ATP-dependent RNA helicase 52B (EC 3.6.4.13) (OsPL10b)	Q6Z4K6	67.164	469	140	6	88	543	122	589
evm.model.utg3401.3	GWHPAAAA029926	evm.model.utg3401.3|evm.TU.utg3401.3|utg3401|GWHAAAA00021583.:13564-13614,	17.942	18.7833	14.6342	20.1116	20.4498	19.7008	1.08598	0.102572	0.988971	-2.96755	NaN	NaN	NaN	2	2	2	126	126	126	19966	93284	30838	36921000	6	1613	calcineurin subunit B-like [Lactuca sativa]	XP_023730358.1	96.571	175	4	1	1	173	1	175	1.71e-118	341	Calcineurin subunit B (Calcineurin regulatory subunit) (Protein phosphatase 2B regulatory subunit)	P42322	37.288	177	102	3	1	170	1	175
evm.model.utg341.5	GWHPAAAA030003	evm.model.utg341.5|evm.TU.utg341.5|utg341|GWHAAAA00018357.:32342-32443,	23.1469	23.4219	23.4105	21.6183	21.3085	22.0229	2.75758	0.00683636	2.16518	1.67653	NaN	NaN	NaN	10	10	10	134	134	134	13117	0	11113	826430000	38	1615	(e)-4-hydroxy-3-methylbut-2-enyl diphosphate synthase 1 [Taraxacum kok-saghyz]	AMB19710.1	95.135	740	1	8	464	1168	1	740	0	1415	4-hydroxy-3-methylbut-2-en-1-yl diphosphate synthase (ferredoxin), chloroplastic (EC 1.17.7.1) (1-hydroxy-2-methyl-2-(E)-butenyl 4-diphosphate synthase) (Protein CHLOROPLAST BIOGENESIS 4) (Protein CONSTITUTIVE SUBTILISIN 3)	F4K0E8	79.865	740	114	8	464	1168	1	740
evm.model.utg34121.4	GWHPAAAA030030	evm.model.utg34121.4|evm.TU.utg34121.4|utg34121|GWHAAAA00028788.:19782-21248:+|Frame:	23.7246	23.7162	24.327	23.3158	24.1802	23.4969	0.31885	0.642418	0.192182	0.2583	NaN	NaN	NaN	9	9	9	34	34	34	5358	0	15824	2354900000	111	1616	anthocyanidin 3-O-glucosyltransferase 2-like [Lactuca sativa]	XP_023763170.1	76.812	483	103	5	6	480	7	488	0	758	Putative UDP-glucose flavonoid 3-O-glucosyltransferase 3 (FaGT3) (EC 2.4.1.-) (Flavonol 3-O-glucosyltransferase 3)	Q66PF3	51.116	493	206	15	1	474	1	477
evm.model.utg34144.4	GWHPAAAA030052	evm.model.utg34144.4|evm.TU.utg34144.4|utg34144|GWHAAAA00027162.:22400-22708:-|Frame:	27.1691	26.4369	26.6894	27.9425	27.3581	27.4271	1.33992	0.0539701	1.26785	-0.810767	NaN	NaN	NaN	3	3	3	157	157	157	11052	0	9698	25197000000	183	1617	protein SRC1 [Lactuca sativa]	XP_023768019.1	77.528	89	19	1	1	89	1	88	5.95e-25	99.4	Protein SRC1 (Protein SOYBEAN GENE REGULATED BY COLD 1)	O04132	46.512	86	33	4	1	79	1	80
evm.model.utg34236.3	GWHPAAAA030115	evm.model.utg34236.3|evm.TU.utg34236.3|utg34236|GWHAAAA00021723.:15481-15775,	23.2723	24.2475	23.7698	23.57	23.3442	23.623	0.35456	0.596404	0.224459	0.2508	NaN	NaN	NaN	6	5	4	151	118	92	4003	0	18163	1343700000	52	1620	non-lysosomal glucosylceramidase-like [Lactuca sativa]	XP_023762767.1	76.031	388	55	6	1	351	475	861	0	585	Non-lysosomal glucosylceramidase (NLGase) (EC 3.2.1.45) (Beta-glucocerebrosidase 2) (Beta-glucosidase 2) (Bile acid beta-glucosidase GBA2) (Bile acid glucosyl transferase GBA2) (Cholesterol glucosyltransferase GBA2) (EC 2.4.1.-) (Cholesteryl-beta-glucosidase GBA2) (EC 3.2.1.104) (Glucosylceramidase 2)	Q5M868	41.52	342	159	6	51	351	509	850
evm.model.utg34360.1	GWHPAAAA030201	evm.model.utg34360.1|evm.TU.utg34360.1|utg34360|GWHAAAA00025035.:2461-3426:-|Frame:	27.0597	27.439	27.2484	27.5005	27.3376	27.4223	0.648961	0.259596	0.585702	-0.171101	NaN	NaN	NaN	14	14	14	66	66	66	35719	0	32331	17824000000	361	1623	probable carboxylesterase 4, mitochondrial [Lactuca sativa]	XP_023730087.1	70	320	86	5	4	315	3	320	2.57e-159	456	Probable carboxylesterase 7 (AtCXE7) (EC 3.1.1.1)	Q9ZQ91	42.484	306	162	8	16	313	12	311
evm.model.utg34931.2	GWHPAAAA030615	evm.model.utg34931.2|evm.TU.utg34931.2|utg34931|GWHAAAA00002516.:4193-4333,	22.9205	23.7067	23.7611	24.2324	23.8627	23.7852	0.749848	0.202998	0.692508	-0.497334	NaN	NaN	NaN	17	17	13	328	328	241	72544	0	14059	1477800000	126	1641	dynamin-related protein 1E-like [Lactuca sativa]	XP_023757486.1	95.115	655	12	9	1	643	1	647	0	1231	Dynamin-related protein 1E (Dynamin-like protein 4) (Dynamin-like protein DLP2) (Dynamin-like protein E)	Q9FNX5	75.725	655	116	9	1	643	1	624
evm.model.utg35042.5	GWHPAAAA030706	evm.model.utg35042.5|evm.TU.utg35042.5|utg35042|GWHAAAA00026176.:16572-17018:-|Frame:;evm.model.utg11538.12|evm.TU.utg11538.12|utg11538|GWHAAAA00017942.:67232-67678:-|Frame:;evm.model.utg4931.6|evm.TU.utg4931.6|utg4931|GWHAAAA00017477.:31523-31969:+|Frame:	24.6579	23.8966	22.4376	24.6298	24.7835	24.0889	0.539483	0.349788	0.456195	-0.8367	NaN	NaN	NaN	10	10	3	601	601	304	16582	0	18688	4416600000	134	1646	40S ribosomal protein S17-like [Lactuca sativa]	XP_023763666.1	94.656	131	4	2	1	128	1	131	4.14e-80	242	40S ribosomal protein S17-4	Q9LZ17	79.195	149	20	4	1	146	1	141
evm.model.utg35217.2	GWHPAAAA030861	evm.model.utg35217.2|evm.TU.utg35217.2|utg35217|GWHAAAA00006116.:17049-18123,	24.6932	24.9911	24.8707	24.7039	24.4755	24.7068	0.899748	0.144258	0.84086	0.222933	NaN	NaN	NaN	10	10	8	459	459	38	39349	0	25826	4544300000	111	1649	mediator of RNA polymerase II transcription subunit 15 [Lactuca sativa]	XP_023759138.1	87.778	360	33	5	1	353	1	356	0	552	NaN	NaN	NaN	NaN	NaN	NaN	NaN	NaN	NaN	NaN
evm.model.utg35301.6	GWHPAAAA030914	evm.model.utg35301.6|evm.TU.utg35301.6|utg35301|GWHAAAA00011079.:29389-29888,	20.2082	19.9334	19.8502	20.5062	19.7872	20.0657	0.200155	0.805666	0.093845	-0.122434	NaN	NaN	NaN	7	7	7	156	156	156	77483	0	13746	229750000	18	1652	protein IWS1 homolog [Lactuca sativa]	XP_023736080.1	55.674	846	182	30	1	687	1	812	0	668	NaN	NaN	NaN	NaN	NaN	NaN	NaN	NaN	NaN	NaN
evm.model.utg3542.18	GWHPAAAA030989	evm.model.utg3542.18|evm.TU.utg3542.18|utg3542|GWHAAAA00002751.:84450-84533,	21.1973	21.0169	20.6583	24.1452	23.4127	23.7667	3.35829	0.003	2.52288	-2.81737	NaN	NaN	NaN	25	21	6	37	333	127	10648	0	24007	1693000000	77	1655	serine/threonine-protein phosphatase BSL3 [Lactuca sativa]	XP_023759373.1	94.91	1002	24	13	1	977	1	1000	0	1881	Serine/threonine-protein phosphatase BSL3 (EC 3.1.3.16) (BSU1-like protein 3)	Q9SHS7	84.517	1014	112	18	1	977	1	1006
evm.model.utg3550.12	GWHPAAAA031032	evm.model.utg3550.12|evm.TU.utg3550.12|utg3550|GWHAAAA00011758.:36631-36909,	22.0953	21.3129	18.2537	20.2955	20.7335	20.3332	0.0284374	0.971134	0.0127208	0.0999069	NaN	NaN	NaN	2	2	2	311	311	311	12097	0	83557	271410000	17	1656	protein SPIRAL1-like 2 [Lactuca sativa]	XP_023753901.1	85.849	106	10	4	14	116	14	117	2.94e-51	167	Protein SPIRAL1-like 1	B3H4F1	61.864	118	34	6	1	115	1	110
evm.model.utg35541.1	GWHPAAAA031066	evm.model.utg35541.1|evm.TU.utg35541.1|utg35541|GWHAAAA00016183.:1039-2387,	20.6024	18.2194	21.0257	20.245	20.7783	19.8726	0.141992	0.868795	0.0610827	-0.349467	NaN	NaN	NaN	9	3	3	63	23	23	18954	0	21227	140690000	14	1657	1-phosphatidylinositol-3-phosphate 5-kinase FAB1B-like [Lactuca sativa]	XP_023743509.1	86.728	1733	147	33	1	1659	1	1724	0	2949	1-phosphatidylinositol-3-phosphate 5-kinase FAB1A (Phosphatidylinositol 3-phosphate 5-kinase) (EC 2.7.1.150) (FYVE finger-containing phosphoinositide kinase) (PIKfyve) (Phosphatidylinositol 3-phosphate 5-kinase type III) (PIPkin-III) (Type III PIP kinase) (Protein FORMS APLOID AND BINUCLEATE CELLS 1A)	Q0WUR5	53.4	1794	645	44	1	1654	1	1743
evm.model.utg36051.6	GWHPAAAA031391	evm.model.utg36051.6|evm.TU.utg36051.6|utg36051|GWHAAAA00031285.:15674-15841,;evm.model.utg28447.11|evm.TU.utg28447.11|utg28447|GWHAAAA00025197.:19311-19478,	23.9042	23.1181	23.0681	24.2968	24.8156	24.3162	1.59669	0.0287656	1.54113	-1.11273	NaN	NaN	NaN	14	14	14	327	327	327	59108	0	13328	3011500000	142	1666	glucose-6-phosphate 1-dehydrogenase, cytoplasmic isoform [Cynara cardunculus var. scolymus]	XP_024973673.1	92.843	517	27	5	1	507	1	517	0	973	Glucose-6-phosphate 1-dehydrogenase 6, cytoplasmic (AtG6PD6) (G6PDH6) (EC 1.1.1.49)	Q9FJI5	81.712	514	84	5	4	507	2	515
evm.model.utg36094.5	GWHPAAAA031421	evm.model.utg36094.5|evm.TU.utg36094.5|utg36094|GWHAAAA00005848.:21515-21940:+|Frame:;evm.model.utg9639.7|evm.TU.utg9639.7|utg9639|GWHAAAA00013349.:16782-17231:+|Frame:	23.3305	23.9302	18.7604	23.2108	23.2932	23.7118	0.354676	0.597333	0.223783	-1.39825	NaN	NaN	NaN	2	2	2	227	227	227	15892	0	15279	855110000	33	1668	copper transporter 5.1-like [Lactuca sativa]	XP_023740475.1	91.919	99	8	0	1	99	1	99	2.78e-58	187	Copper transporter 5 (AtCOPT5)	Q93VM8	50.98	102	43	3	1	100	1	97
evm.model.utg36102.4	GWHPAAAA031431	evm.model.utg36102.4|evm.TU.utg36102.4|utg36102|GWHAAAA00024867.:9978-10059,	20.6083	21.7078	16.9104	21.3807	20.4727	20.5005	0.283657	0.689829	0.161259	-1.04245	NaN	NaN	NaN	7	7	7	151	151	151	76281	0	86091	270320000	24	1669	sodium/calcium exchanger NCL2-like [Lactuca sativa]	XP_023768309.1	85.827	635	77	7	30	652	22	655	0	1054	Sodium/calcium exchanger NCL2 (Na(+)/Ca(2+)-exchange protein NCL2) (OsEFCAX2) (Protein NCX-like 2) (OsNCL2)	Q6K3R5	34.707	631	311	20	40	652	28	575
evm.model.utg36139.3	GWHPAAAA031455	evm.model.utg36139.3|evm.TU.utg36139.3|utg36139|GWHAAAA00022463.:12053-12378,	22.0743	22.7608	22.6641	22.5702	22.2952	22.8228	0.0848401	0.931349	0.0308875	-0.0629997	NaN	NaN	NaN	6	6	6	26	26	26	36152	0	59331	966390000	34	1670	D-galacturonate reductase-like [Lactuca sativa]	XP_023769759.1	83.591	323	46	4	1	316	1	323	0	550	D-galacturonate reductase (FaGalUR) (EC 1.1.1.365) (Aldo-keto reductase 2)	O49133	53.416	322	141	6	1	316	1	319
evm.model.utg36178.2	GWHPAAAA031498	evm.model.utg36178.2|evm.TU.utg36178.2|utg36178|GWHAAAA00029731.:12887-13039,	27.8398	27.106	26.9285	27.5735	27.8477	27.7143	0.656231	0.254814	0.593777	-0.4204	NaN	NaN	NaN	31	18	17	683	44	417	57511	0	32331	24436000000	363	1673	pyruvate kinase 2, cytosolic-like [Lactuca sativa]	XP_023758074.1	93.928	527	22	5	1	517	1	527	0	1004	Pyruvate kinase 2, cytosolic (OsPK2) (EC 2.7.1.40)	Q2QXR8	85.389	527	67	5	1	517	1	527
evm.model.utg3621.6	GWHPAAAA031531	evm.model.utg3621.6|evm.TU.utg3621.6|utg3621|GWHAAAA00007250.:37019-37103,	22.0846	23.0208	22.4879	22.2347	21.8925	22.6103	0.346545	0.601299	0.22091	0.285267	NaN	NaN	NaN	8	8	7	456	456	417	2859	0	75942	693130000	51	1675	phosphoglycerate mutase-like protein 1 [Cynara cardunculus var. scolymus]	XP_024969436.1	85.827	254	28	4	9	255	89	341	1.48e-155	445	Phosphoglycerate mutase-like protein 1	Q9FGF0	67.717	254	74	4	9	255	21	273
evm.model.utg36259.3	GWHPAAAA031562	evm.model.utg36259.3|evm.TU.utg36259.3|utg36259|GWHAAAA00025441.:14176-15139,	20.7471	20.7764	20.6135	20.5597	20.2002	20.3491	1.38197	0.0505426	1.29634	0.342667	NaN	NaN	NaN	6	6	6	68	68	68	14744	0	10919	101540000	9	1678	uncharacterized protein LOC111906089 [Lactuca sativa]	XP_023757599.1	84.682	1384	178	18	1	1358	1	1376	0	2093	NaN	NaN	NaN	NaN	NaN	NaN	NaN	NaN	NaN	NaN
evm.model.utg3636.7	GWHPAAAA031634	evm.model.utg3636.7|evm.TU.utg3636.7|utg3636|GWHAAAA00015663.:39757-40323,	24.6703	25.2379	24.6783	24.9107	25.5844	25.5059	0.764564	0.198014	0.703304	-0.4715	NaN	NaN	NaN	21	21	21	368	368	368	82581	0	16342	6380700000	133	1682	cellulose synthase-like protein G2 isoform X1 [Lactuca sativa]	XP_023745621.1	78.611	720	136	8	3	704	2	721	0	1174	Cellulose synthase-like protein G3 (AtCslG3) (EC 2.4.1.-)	Q0WVN5	49.176	728	341	15	2	704	26	749
evm.model.utg36412.2	GWHPAAAA031669	evm.model.utg36412.2|evm.TU.utg36412.2|utg36412|GWHAAAA00031264.:6791-7274,;evm.model.utg36158.1|evm.TU.utg36158.1|utg36158|GWHAAAA00029998.:1677-2160,	21.375	20.8019	18.0797	20.5491	20.5004	20.0294	0.0951301	0.919166	0.036606	-0.274096	NaN	NaN	NaN	4	4	4	252	252	252	32564	0	9881	96214000	5	1672	pirin-like protein [Lactuca sativa]	XP_023735624.1	91.497	294	21	2	1	290	80	373	0	557	Pirin-like protein	Q9SEE4	74.737	285	68	2	10	290	7	291
evm.model.utg36414.4	GWHPAAAA031670	evm.model.utg36414.4|evm.TU.utg36414.4|utg36414|GWHAAAA00007661.:8847-8976,;evm.model.utg6983.8|evm.TU.utg6983.8|utg6983|GWHAAAA00011977.:25965-25997,;evm.model.utg37128.2|evm.TU.utg37128.2|utg37128|GWHAAAA00026875.:6095-6248,	23.1549	22.1334	20.9225	23.2588	22.1197	22.4309	0.296304	0.674138	0.171251	-0.532867	NaN	NaN	NaN	12	12	12	241	241	241	87932	0	12458	572420000	39	1685	conserved oligomeric Golgi complex subunit 3 isoform X1 [Lactuca sativa]	XP_023728443.1	92.645	775	37	9	8	763	9	782	0	1443	Conserved oligomeric Golgi complex subunit 3 (COG complex subunit 3) (Component of oligomeric Golgi complex 3) (Vesicle-docking protein SEC34 homolog) (p94)	Q96JB2	33.625	800	446	19	29	755	33	820
evm.model.utg36440.1	GWHPAAAA031690	evm.model.utg36440.1|evm.TU.utg36440.1|utg36440|GWHAAAA00025798.:6062-6214,	22.3398	18.2401	22.7407	22.5168	23.4273	23.0086	0.571196	0.318804	0.496476	-1.87737	NaN	NaN	NaN	14	1	1	559	69	69	31638	0	40442	570470000	20	1686	uncharacterized protein LOC111900800 [Lactuca sativa]	XP_023752450.1	83.513	279	37	4	14	284	83	360	9.37e-161	460	Scopoletin 8-hydroxylase (EC 1.14.11.60) (2-oxoglutarate-dependent dioxygenase S8H)	Q9LE86	25.397	126	82	1	143	268	223	336
evm.model.utg3665.4	GWHPAAAA031811	evm.model.utg3665.4|evm.TU.utg3665.4|utg3665|GWHAAAA00013817.:22504-22730,	23.3397	24.2536	23.2154	22.1281	22.2798	22.3699	1.79697	0.0189773	1.72177	1.34363	NaN	NaN	NaN	13	13	13	283	283	283	52929	0	45499	696980000	54	1689	acetolactate synthase small subunit 2, chloroplastic-like [Lactuca sativa]	XP_023762668.1	89.691	485	33	6	1	473	1	480	0	868	Acetolactate synthase small subunit 2, chloroplastic (Acetohydroxy-acid synthase small subunit) (AHAS) (ALS)	Q93YZ7	72.558	430	107	6	55	473	60	489
evm.model.utg3666.9	GWHPAAAA031825	evm.model.utg3666.9|evm.TU.utg3666.9|utg3666|GWHAAAA00004354.:21610-21746,;evm.model.utg11656.6|evm.TU.utg11656.6|utg11656|GWHAAAA00001461.:20658-20794,	18.3487	21.0989	21.0351	21.5724	21.8545	22.1436	0.855665	0.15983	0.796342	-1.69592	NaN	NaN	NaN	2	2	2	104	104	104	24652	0	95276	331720000	19	278	hypothetical protein LSAT_7X31101 [Lactuca sativa]	PLY89729.1	94.57	221	8	2	1	217	1	221	1.63e-149	423	Gamma-soluble NSF attachment protein (Gamma-SNAP) (N-ethylmaleimide-sensitive factor attachment protein gamma)	Q9SPE5	70.588	221	58	3	1	217	74	291
evm.model.utg36995.1	GWHPAAAA032035	evm.model.utg36995.1|evm.TU.utg36995.1|utg36995|GWHAAAA00014550.:10912-10981,;evm.model.utg1204.3|evm.TU.utg1204.3|utg1204|GWHAAAA00001001.:12477-12594,	21.6866	20.6242	17.6062	22.6158	21.0845	21.6281	0.623235	0.275906	0.559239	-1.80379	NaN	NaN	NaN	11	2	1	284	47	31	56498	0	43771	402440000	14	1694	serine-threonine kinase receptor-associated protein-like [Cynara cardunculus var. scolymus]	XP_024970411.1	93.093	333	13	4	1	329	1	327	0	625	Serine-threonine kinase receptor-associated protein (WD40 repeat-containing protein strap)	Q54LT8	51.546	291	133	6	9	294	4	291
evm.model.utg37082.1	GWHPAAAA032091	evm.model.utg37082.1|evm.TU.utg37082.1|utg37082|GWHAAAA00019105.:13199-13380,;evm.model.utg2665.8|evm.TU.utg2665.8|utg2665|GWHAAAA00002180.:50288-50349,	16.9386	17.886	17.4571	21.3728	20.9856	21.0627	3.62029	0.003	2.52288	-3.71313	NaN	NaN	NaN	1	1	1	82	82	82	14041	36265	27656	118640000	11	1366	uncharacterized protein LOC111892553 [Lactuca sativa]	XP_023744375.1	90.984	122	9	1	1	120	1	122	1.67e-76	231	ATP-dependent Clp protease proteolytic subunit 1 (EC 3.4.21.92) (Endopeptidase Clp 1)	Q46L44	26.966	89	54	3	27	106	19	105
evm.model.utg37242.3	GWHPAAAA032207	evm.model.utg37242.3|evm.TU.utg37242.3|utg37242|GWHAAAA00020054.:12804-13056,	18.2947	22.2917	22.2224	20.7778	20.8353	21.6089	0.0345505	0.97382	0.0115213	-0.13773	NaN	NaN	NaN	6	3	3	428	257	257	16341	0	14461	422650000	18	1697	hypothetical protein LSAT_7X2601 [Lactuca sativa]	PLY64205.1	80.132	151	28	1	1	149	1	151	7.15e-80	242	Desiccation protectant protein Lea14 homolog	P46519	59.603	151	59	1	1	149	1	151
evm.model.utg3736.24	GWHPAAAA032254	evm.model.utg3736.24|evm.TU.utg3736.24|utg3736|GWHAAAA00009351.:106461-106532,;evm.model.utg34795.1|evm.TU.utg34795.1|utg34795|GWHAAAA00019190.:6039-6224,;evm.model.utg28602.3|evm.TU.utg28602.3|utg28602|GWHAAAA00016036.:11350-11721,	21.1782	14.709	20.7158	22.1863	20.858	22.7743	0.642204	0.263678	0.578926	-3.07187	NaN	NaN	NaN	2	2	2	116	116	116	17228	52933	25333	111220000	4	1436	temperature-induced lipocalin-1-like [Lactuca sativa]	XP_023759930.1	84.932	146	20	1	1	144	1	146	3.88e-86	259	Temperature-induced lipocalin-1 (AtTIL1)	Q9FGT8	77.083	144	31	1	3	144	4	147
evm.model.utg3742.7	GWHPAAAA032281	evm.model.utg3742.7|evm.TU.utg3742.7|utg3742|GWHAAAA00008940.:17293-17433,	23.7419	22.8415	23.0808	23.4416	24.7758	24.4928	0.976852	0.123702	0.907623	-1.01533	NaN	NaN	NaN	16	16	16	355	355	355	72758	0	21612	2236700000	109	1700	uncharacterized protein C18orf8 [Lactuca sativa]	XP_023756774.1	81.277	689	75	17	1	644	1	680	0	1071	Regulator of MON1-CCZ1 complex (Colon cancer-associated protein Mic1) (Mic-1) (WD repeat-containing protein 98)	Q96DM3	24.847	652	425	18	24	635	19	645
evm.model.utg3747.13	GWHPAAAA032298	evm.model.utg3747.13|evm.TU.utg3747.13|utg3747|GWHAAAA00008591.:54955-55047,	20.9256	20.5205	17.2282	21.7078	20.9934	21.1074	0.649213	0.25987	0.585244	-1.71145	NaN	NaN	NaN	3	3	3	89	89	89	47691	0	10165	248930000	7	1701	probable pectinesterase 67 [Lactuca sativa]	XP_023763465.1	86.164	318	38	3	1	312	27	344	0	577	Probable pectinesterase 67 (PE 67) (EC 3.1.1.11) (Pectin methylesterase 67) (AtPME67)	Q9LSP1	55.7	307	130	3	12	312	26	332
evm.model.utg3761.4	GWHPAAAA032354	evm.model.utg3761.4|evm.TU.utg3761.4|utg3761|GWHAAAA00007755.:13966-14049,	21.2239	21.4542	18.3609	22.5851	21.7141	22.6819	0.886193	0.147104	0.832376	-1.98072	NaN	NaN	NaN	9	9	9	313	313	313	44473	0	7866	476170000	30	1707	uncharacterized protein LOC111879184 [Lactuca sativa]	XP_023731430.1	80.645	372	65	4	2	367	79	449	0	592	Apolipoprotein A-I (Apo-AI) (ApoA-I) (Apolipoprotein A1) [Cleaved into: Proapolipoprotein A-I (ProapoA-I);Truncated apolipoprotein A-I]	H0VVW3	28.155	103	70	1	205	303	120	222
evm.model.utg3785.30	GWHPAAAA032416	evm.model.utg3785.30|evm.TU.utg3785.30|utg3785|GWHAAAA00025744.:109812-109865,	22.141	22.4157	22.9567	23.5761	23.4756	23.7674	1.90856	0.0184106	1.73493	-1.1019	NaN	NaN	NaN	9	9	9	265	265	265	55842	0	10853	1221800000	75	1714	phenylalanine--tRNA ligase alpha subunit, cytoplasmic [Lactuca sativa]	XP_023770300.1	87.5	488	52	5	1	479	1	488	0	878	Phenylalanine--tRNA ligase alpha subunit, cytoplasmic (EC 6.1.1.20) (Phenylalanyl-tRNA synthetase alpha subunit) (PheRS)	Q9T034	75.359	487	109	6	1	478	1	485
evm.model.utg3827.16	GWHPAAAA032507	evm.model.utg3827.16|evm.TU.utg3827.16|utg3827|GWHAAAA00003390.:61057-62996,	21.0986	20.4794	20.6043	20.8506	21.1721	19.6208	0.129557	0.884229	0.0534352	0.1796	NaN	NaN	NaN	5	5	5	117	117	117	84979	0	88999	130500000	13	1720	protein PAT1 homolog 1-like [Lactuca sativa]	XP_023745434.1	75.96	807	102	25	1	748	1	774	0	1087	Protein PAT1 homolog (AtPAT1)	Q0WPK4	45.521	815	298	32	25	745	20	782
evm.model.utg3905.1	GWHPAAAA032720	evm.model.utg3905.1|evm.TU.utg3905.1|utg3905|GWHAAAA00017056.:1999-3345:+|Frame:	27.766	27.6988	27.4527	27.1416	26.924	26.8248	2.1443	0.0140702	1.8517	0.6757	NaN	NaN	NaN	22	22	22	701	701	701	50124	0	32331	17605000000	415	1731	probable L-cysteine desulfhydrase, chloroplastic [Lactuca sativa]	XP_023766770.1	91.461	445	30	4	4	440	46	490	0	818	Probable L-cysteine desulfhydrase, chloroplastic (EC 4.4.1.-) (Chloroplastic cysteine desulfurase-like protein 3) (NIFS-like protein 3) (CpNifS3)	Q3E6S9	68.395	405	117	5	42	435	66	470
evm.model.utg392.11	GWHPAAAA032778	evm.model.utg392.11|evm.TU.utg392.11|utg392|GWHAAAA00015113.:69111-69297,	28.0867	27.6449	28.0284	30.0743	29.1977	29.1573	2.03781	0.0153588	1.81364	-1.55643	NaN	NaN	NaN	10	10	3	675	675	162	17644	0	32331	84974000000	339	1736	kirola-like [Lactuca sativa]	XP_023757885.1	81.579	152	26	1	1	150	1	152	1.16e-85	256	Kirola (allergen Act d 11)	P85524	46.358	151	78	2	1	149	1	150
evm.model.utg3955.8	GWHPAAAA032841	evm.model.utg3955.8|evm.TU.utg3955.8|utg3955|GWHAAAA00004586.:67819-68410,	23.3637	21.216	17.4697	21.2384	21.844	21.563	0.191517	0.813902	0.0894279	-0.865331	NaN	NaN	NaN	3	3	3	128	128	128	33237	0	28009	464050000	18	1738	probable calcium-binding protein CML49 [Lactuca sativa]	XP_023741466.1	90.19	316	12	8	1	306	1	307	0	535	Probable calcium-binding protein CML49 (Calmodulin-like protein 49)	Q8W4L0	62.975	316	90	12	5	306	33	335
evm.model.utg3989.38	GWHPAAAA032928	evm.model.utg3989.38|evm.TU.utg3989.38|utg3989|GWHAAAA00002184.:163454-164896:-|Frame:	23.5316	22.1949	24.1732	25.9954	25.7024	26.1635	1.94469	0.0185556	1.73152	-2.65387	NaN	NaN	NaN	22	22	22	698	698	698	53557	0	32331	6501700000	166	1742	UDP-glycosyltransferase 90A1-like [Lactuca sativa]	XP_023739639.1	79.381	485	81	11	1	472	1	479	0	768	UDP-glycosyltransferase 90A1 (EC 2.4.1.-)	Q9ZVX4	53.32	482	200	10	3	469	4	475
evm.model.utg3996.4	GWHPAAAA032949	evm.model.utg3996.4|evm.TU.utg3996.4|utg3996|GWHAAAA00011295.:14782-14853,;evm.model.utg3720.10|evm.TU.utg3720.10|utg3720|GWHAAAA00000869.:37053-37128,	19.57	20.0063	19.8606	20.7706	21.3562	21.3388	2.3594	0.0142857	1.8451	-1.3429	NaN	NaN	NaN	9	9	7	174	174	13	10792	0	21135	333290000	25	1743	aconitate hydratase, cytoplasmic-like [Lactuca sativa]	XP_023770468.1	93.548	992	46	9	1	974	1	992	0	1848	Aconitate hydratase 3, mitochondrial (Aconitase 3) (mACO1) (EC 4.2.1.3) (Citrate hydro-lyase 3)	Q9SIB9	85.458	949	114	12	44	973	47	990
evm.model.utg4.6	GWHPAAAA032955	evm.model.utg4.6|evm.TU.utg4.6|utg4|GWHAAAA00012341.:30563-30588,;evm.model.utg18288.5|evm.TU.utg18288.5|utg18288|GWHAAAA00005428.:36477-36759,	20.0232	20.1939	19.2885	19.565	19.3742	19.8539	0.312155	0.648118	0.188346	0.237499	NaN	NaN	NaN	2	2	2	126	126	126	22486	0	44116	76928000	3	867	hypothetical protein LSAT_6X43340 [Lactuca sativa]	PLY61873.1	93.269	208	10	2	8	211	1	208	1.03e-123	358	Superoxide dismutase [Cu-Zn], chloroplastic (EC 1.15.1.1)	O04997	86.385	213	20	5	8	211	1	213
evm.model.utg4084.2	GWHPAAAA033191	evm.model.utg4084.2|evm.TU.utg4084.2|utg4084|GWHAAAA00005403.:4875-5534:+|Frame:;evm.model.utg5423.5|evm.TU.utg5423.5|utg5423|GWHAAAA00024884.:30560-30829,;evm.model.utg34635.2|evm.TU.utg34635.2|utg34635|GWHAAAA00009639.:4076-4345,;evm.model.utg20743.4|evm.TU.utg20743.4|utg20743|GWHAAAA00011427.:21814-22473:-|Frame:	21.5622	21.2836	19.8853	20.2812	20.2267	20.1468	0.594846	0.297735	0.52617	0.692134	NaN	NaN	NaN	2	2	2	119	119	119	23208	0	41876	178820000	5	1755	PRA1 family protein B4-like isoform X1 [Lactuca sativa]	XP_023742587.1	92.537	201	13	1	1	199	1	201	1.08e-126	365	PRA1 family protein B4 (AtPRA1.B4)	O80915	68.116	207	57	4	1	199	1	206
evm.model.utg409.8	GWHPAAAA033206	evm.model.utg409.8|evm.TU.utg409.8|utg409|GWHAAAA00004644.:33847-33927,;evm.model.utg17260.5|evm.TU.utg17260.5|utg17260|GWHAAAA00010019.:45130-45273,	21.7082	21.3151	21.5393	21.5423	21.7133	21.6936	0.438539	0.472803	0.32532	-0.128866	NaN	NaN	NaN	6	6	5	244	244	209	38186	0	48006	328730000	22	790	mannose-1-phosphate guanyltransferase alpha-like [Lactuca sativa]	XP_023743569.1	92.188	320	19	3	1	314	1	320	0	606	Mannose-1-phosphate guanyltransferase alpha (GDP-mannose pyrophosphorylase A) (GTP-mannose-1-phosphate guanylyltransferase alpha)	Q86HG0	42.071	309	173	3	10	313	8	315
evm.model.utg411.3	GWHPAAAA033247	evm.model.utg411.3|evm.TU.utg411.3|utg411|GWHAAAA00004508.:36696-36964,	21.305	21.3691	18.6906	21.1948	21.3275	20.915	0.317625	0.642786	0.191934	-0.69087	NaN	NaN	NaN	1	1	1	33	33	33	53056	0	50277	135460000	7	1756	organic cation/carnitine transporter 7-like [Lactuca sativa]	XP_023741395.1	81.136	493	77	7	1	480	1	490	0	766	Organic cation/carnitine transporter 7 (AtOCT7)	Q940M4	54.158	493	203	9	1	472	1	491
evm.model.utg4110.12	GWHPAAAA033253	evm.model.utg4110.12|evm.TU.utg4110.12|utg4110|GWHAAAA00023001.:67524-67589,	19.6854	19.4042	19.5754	19.4542	18.5198	17.4511	0.85909	0.15797	0.801425	1.07994	NaN	NaN	NaN	2	2	2	7	7	7	43947	0	10291	93983000	12	1757	DNA damage-inducible protein 1 [Lactuca sativa]	XP_023736816.1	92.25	400	24	4	1	393	1	400	0	667	Protein DNA-DAMAGE INDUCIBLE 1 (EC 3.4.23.-)	Q1EBV4	72.705	414	92	6	1	393	1	414
evm.model.utg4115.4	GWHPAAAA033272	evm.model.utg4115.4|evm.TU.utg4115.4|utg4115|GWHAAAA00022637.:38709-38783,	25.3075	25.3862	25.1801	24.8275	24.7144	24.2788	1.7378	0.0195556	1.70873	0.684367	NaN	NaN	NaN	4	4	1	301	301	66	15732	0	10294	4330000000	75	1760	40S ribosomal protein S24-1-like [Lactuca sativa]	XP_023769084.1	97.059	136	2	1	1	134	1	136	5.19e-88	261	40S ribosomal protein S24-2	Q8LC83	86.567	134	15	2	1	132	1	133
evm.model.utg4137.11	GWHPAAAA033314	evm.model.utg4137.11|evm.TU.utg4137.11|utg4137|GWHAAAA00001854.:40835-40921,	22.2047	21.5756	22.0243	22.5688	22.2371	22.1713	0.807629	0.178638	0.748026	-0.390867	NaN	NaN	NaN	12	12	4	253	253	10	98101	0	12202	750140000	41	1763	beta-adaptin-like protein B isoform X1 [Lactuca sativa]	XP_023751997.1	88.613	887	77	10	1	863	1	887	0	1536	Beta-adaptin-like protein C (At-bC-Ad) (At-betaC-Ad) (AP complex subunit beta-C) (Adaptor protein complex AP subunit beta-C) (Beta-adaptin C) (Clathrin assembly protein complex beta large chain C)	O81742	80.649	894	139	13	1	862	1	892
evm.model.utg4139.22	GWHPAAAA033317	evm.model.utg4139.22|evm.TU.utg4139.22|utg4139|GWHAAAA00020709.:102932-103015,	26.2825	26.5128	25.7808	26.6087	26.1698	26.3416	0.292423	0.679947	0.167525	-0.181334	NaN	NaN	NaN	11	11	11	29	29	29	53479	0	18139	7423500000	216	1764	serine carboxypeptidase-like 17 [Lactuca sativa]	XP_023732068.1	66.173	473	148	4	1	461	22	494	0	648	Serine carboxypeptidase-like 17 (EC 3.4.16.-)	Q9C7D6	45.043	464	203	10	8	461	16	437
evm.model.utg4171.1	GWHPAAAA033388	evm.model.utg4171.1|evm.TU.utg4171.1|utg4171|GWHAAAA00009005.:2974-3132,	26.1805	26.541	19.0005	18.0873	18.2912	18.5816	1.06756	0.103335	0.985753	5.5873	NaN	NaN	NaN	5	5	2	274	274	15	37004	0	16723	628850000	20	1767	fructose-bisphosphate aldolase 3, chloroplastic [Cynara cardunculus var. scolymus]	XP_024987288.1	95.468	331	9	3	1	325	1	331	0	643	Fructose-bisphosphate aldolase 3, chloroplastic (AtFBA3) (EC 4.1.2.13) (Protein PIGMENT DEFECTIVE 345)	Q9ZU52	85.843	332	38	5	1	325	1	330
evm.model.utg4171.7	GWHPAAAA033393	evm.model.utg4171.7|evm.TU.utg4171.7|utg4171|GWHAAAA00009005.:32465-32575,	27.149	27.064	26.7162	28.6504	28.42	28.662	3.31494	0.003	2.52288	-1.60107	NaN	NaN	NaN	26	26	1	707	707	45	59779	0	32331	33315000000	644	1768	ATP synthase subunit beta, mitochondrial [Lactuca sativa]	XP_023734180.1	96.23	557	10	6	1	546	1	557	0	1063	ATP synthase subunit beta, mitochondrial (EC 7.1.2.2)	P17614	88.393	560	50	8	1	546	1	559
evm.model.utg4173.1	GWHPAAAA033401	evm.model.utg4173.1|evm.TU.utg4173.1|utg4173|GWHAAAA00018044.:39729-39826,	22.6717	22.454	19.0356	16.4734	18.5868	21.2162	0.65824	0.255926	0.591886	2.6283	NaN	NaN	NaN	1	1	1	38	38	38	47664	65674	24845	260300000	2	1770	D-xylose-proton symporter-like 2 [Lactuca sativa]	XP_023764521.1	89.64	444	38	4	1	436	22	465	0	759	D-xylose-proton symporter-like 2	Q6AWX0	69.977	443	124	5	2	436	19	460
evm.model.utg4187.15	GWHPAAAA033430	evm.model.utg4187.15|evm.TU.utg4187.15|utg4187|GWHAAAA00007956.:79120-79201,	22.8652	23.5821	23.4675	24.009	24.3231	24.2292	1.66588	0.0249495	1.60294	-0.882167	NaN	NaN	NaN	12	12	8	352	352	226	46183	0	82696	1587600000	91	1772	isocitrate dehydrogenase [NADP] [Cynara cardunculus var. scolymus]	XP_024973481.1	95.388	412	11	4	1	404	1	412	0	802	Isocitrate dehydrogenase [NADP], chloroplastic (IDH) (EC 1.1.1.42) (IDP) (NADP(+)-specific ICDH) (Oxalosuccinate decarboxylase) (Fragment)	Q40345	89.078	412	37	4	1	404	22	433
evm.model.utg4187.18	GWHPAAAA033431	evm.model.utg4187.18|evm.TU.utg4187.18|utg4187|GWHAAAA00007956.:92068-92094,	22.475	22.5085	22.4807	23.0229	22.7624	22.6303	1.28418	0.0594326	1.22598	-0.317134	NaN	NaN	NaN	12	12	11	355	355	33	51563	0	27127	615310000	47	1773	UTP--glucose-1-phosphate uridylyltransferase [Cynara cardunculus var. scolymus]	XP_024973614.1	94.043	470	20	4	1	462	1	470	0	862	UTP--glucose-1-phosphate uridylyltransferase (EC 2.7.7.9) (UDP-glucose pyrophosphorylase) (UDPGP) (UGPase)	Q9SDX3	81.857	463	76	4	8	462	5	467
evm.model.utg4199.25	GWHPAAAA033455	evm.model.utg4199.25|evm.TU.utg4199.25|utg4199|GWHAAAA00007322.:110871-111020,	21.0826	20.9857	21.1604	20.973	20.433	20.9715	0.691983	0.236381	0.626387	0.283733	NaN	NaN	NaN	12	7	7	295	171	171	62198	0	49377	326340000	18	1775	serine/threonine protein phosphatase 2A regulatory subunit B''beta-like [Lactuca sativa]	XP_023769137.1	94.805	539	17	6	1	529	1	538	0	1033	Probable serine/threonine protein phosphatase 2A regulatory subunit B''gamma (AtB''gamma) (Serine/threonine protein phosphatase 2A regulatory subunit B''beta 2 isoform) (AtB''beta 2) (PP2A, B'' subunit, beta 2 isoform)	Q8VZQ4	75.985	533	114	8	7	529	8	536
evm.model.utg4200.8	GWHPAAAA033463	evm.model.utg4200.8|evm.TU.utg4200.8|utg4200|GWHAAAA00016528.:57899-58351,	15.3628	21.1746	20.3967	20.0509	20.3911	20.0799	0.261224	0.719703	0.142847	-1.19595	NaN	NaN	NaN	12	12	11	24	24	219	66268	0	20333	351840000	26	1776	delta(24)-sterol reductase-like [Lactuca sativa]	XP_023758178.1	93.993	566	24	5	1	556	1	566	0	1071	Delta(24)-sterol reductase (EC 1.3.1.72) (Cell elongation protein diminuto)	P93472	82.301	565	88	7	1	554	1	564
evm.model.utg426.64	GWHPAAAA033632	evm.model.utg426.64|evm.TU.utg426.64|utg426|GWHAAAA00003468.:347084-347162,;evm.model.utg7873.23|evm.TU.utg7873.23|utg7873|GWHAAAA00011980.:110776-111140,;evm.model.utg4151.4|evm.TU.utg4151.4|utg4151|GWHAAAA00010522.:18999-19288,	16.7524	21.4566	21.1615	20.7694	21.048	21.2258	0.330078	0.627522	0.202371	-1.22424	NaN	NaN	NaN	4	4	4	145	145	145	55573	0	11419	137680000	7	1786	DEAD-box ATP-dependent RNA helicase 8-like [Lactuca sativa]	XP_023764404.1	96.327	490	8	6	1	480	1	490	0	955	DEAD-box ATP-dependent RNA helicase 8 (EC 3.6.4.13)	Q8RXK6	81.71	503	57	10	11	480	5	505
evm.model.utg426.67	GWHPAAAA033633	evm.model.utg426.67|evm.TU.utg426.67|utg426|GWHAAAA00003468.:370738-370756,	17.2292	20.8928	20.7587	20.4794	20.7024	20.9454	0.376102	0.56037	0.251525	-1.08216	NaN	NaN	NaN	5	5	5	181	181	181	4846	0	94319	122530000	8	1787	uncharacterized protein LOC111902693 isoform X2 [Lactuca sativa]	XP_023754283.1	95.116	430	13	4	1	422	1	430	0	833	Acyl-coenzyme A thioesterase 8 (Acyl-CoA thioesterase 8) (EC 3.1.2.27) (Choloyl-coenzyme A thioesterase) (Peroxisomal acyl-CoA thioesterase 2) (PTE-2) (Peroxisomal acyl-coenzyme A thioester hydrolase 1) (PTE-1) (Peroxisomal long-chain acyl-CoA thioesterase 1)	P58137	42.215	289	151	9	132	409	27	310
evm.model.utg4268.14	GWHPAAAA033662	evm.model.utg4268.14|evm.TU.utg4268.14|utg4268|GWHAAAA00002755.:73264-73444,	24.8611	24.6633	24.8293	23.7437	23.976	23.3526	2.3291	0.0137931	1.86034	1.0938	NaN	NaN	NaN	16	16	1	598	598	34	4096	0	16874	3877400000	161	1789	protein EARLY-RESPONSIVE TO DEHYDRATION 7, chloroplastic-like [Lactuca sativa]	XP_023766722.1	92.683	369	19	4	1	361	34	402	0	655	Protein EARLY-RESPONSIVE TO DEHYDRATION 7, chloroplastic	O48832	54.916	417	145	10	1	374	36	452
evm.model.utg4285.11	GWHPAAAA033722	evm.model.utg4285.11|evm.TU.utg4285.11|utg4285|GWHAAAA00001919.:82385-82418,	21.9773	23.3152	22.231	21.7939	21.9893	21.8113	0.707278	0.229952	0.638363	0.643001	NaN	NaN	NaN	4	4	4	313	313	313	20349	0	26794	576820000	20	1793	ADP-ribosylation factor 1 [Helianthus annuus]	XP_022037487.1	98.901	182	0	1	1	180	1	182	2.01e-127	364	ADP-ribosylation factor 1	Q96361	92.308	182	12	1	1	180	1	182
evm.model.utg4308.19	GWHPAAAA033786	evm.model.utg4308.19|evm.TU.utg4308.19|utg4308|GWHAAAA00000480.:104371-104533,	24.9556	24.8616	24.2943	24.7851	24.5494	24.8399	0.0314112	0.972491	0.0121144	-0.0209662	NaN	NaN	NaN	14	14	9	628	628	39	36677	0	32331	3525000000	119	1795	spermidine synthase 1 [Lactuca sativa]	XP_023755202.1	92.239	335	19	4	1	330	1	333	0	627	Spermidine synthase 1 (SPDSY 1) (EC 2.5.1.16) (Putrescine aminopropyltransferase 1)	Q9ZTR1	83.18	327	51	2	5	327	6	332
evm.model.utg4311.5	GWHPAAAA033804	evm.model.utg4311.5|evm.TU.utg4311.5|utg4311|GWHAAAA00000275.:26660-26837,	23.3508	23.2035	23.1221	21.4961	21.9579	21.3231	2.90424	0.00604878	2.21833	1.6331	NaN	NaN	NaN	2	2	2	88	88	88	33339	0	74805	474310000	14	1796	3-oxoacyl-[acyl-carrier-protein] reductase 4-like [Lactuca sativa]	XP_023736474.1	90.968	310	18	4	15	314	15	324	0	537	3-oxoacyl-[acyl-carrier-protein] reductase, chloroplastic (EC 1.1.1.100) (3-ketoacyl-acyl carrier protein reductase)	P28643	81.685	273	40	4	52	314	48	320
evm.model.utg4319.46	GWHPAAAA033831	evm.model.utg4319.46|evm.TU.utg4319.46|utg4319|GWHAAAA00009215.:207698-208068,	26.9482	27.864	27.4444	27.2254	26.8582	27.0763	0.569638	0.3215	0.492819	0.365567	NaN	NaN	NaN	32	32	32	521	521	521	83271	0	32331	18585000000	433	1799	probable galactinol--sucrose galactosyltransferase 1 [Lactuca sativa]	XP_023740596.1	83.269	777	94	16	1	742	1	776	0	1280	Probable galactinol--sucrose galactosyltransferase 1 (EC 2.4.1.82) (Protein SEED IMBIBITION 1) (Raffinose synthase 1)	Q84VX0	70.604	762	195	11	1	741	1	754
evm.model.utg4351.6	GWHPAAAA033948	evm.model.utg4351.6|evm.TU.utg4351.6|utg4351|GWHAAAA00007185.:30175-30663,	21.7758	20.7841	21.1732	23.4051	22.6052	22.0598	1.38864	0.0499375	1.30157	-1.44567	NaN	NaN	NaN	22	22	22	116	116	116	28024	0	58061	734110000	65	1803	dnaJ homolog subfamily C GRV2 [Lactuca sativa]	XP_023749692.1	90.63	2572	135	40	1	2502	1	2536	0	4355	DnaJ homolog subfamily C GRV2 (Protein GRAVITROPISM DEFECTIVE 2) (Protein GREEN FLUORESCENT SEED 2) (Protein KATAMARI2)	F4IVL6	72.3	2556	583	41	39	2488	18	2554
evm.model.utg4360.9	GWHPAAAA033962	evm.model.utg4360.9|evm.TU.utg4360.9|utg4360|GWHAAAA00026340.:32102-32191,;evm.model.utg25361.1|evm.TU.utg25361.1|utg25361|GWHAAAA00031151.:5531-5656,	26.4372	26.2867	26.6381	25.8525	25.5223	25.6482	2.2923	0.012766	1.89395	0.779666	NaN	NaN	NaN	11	1	1	209	13	13	67338	35987	26947	7916500000	34	1804	pyrophosphate--fructose 6-phosphate 1-phosphotransferase subunit alpha-like [Lactuca sativa]	XP_023743814.1	92.834	614	31	7	1	602	1	613	0	1161	Pyrophosphate--fructose 6-phosphate 1-phosphotransferase subunit alpha (PFP) (6-phosphofructokinase, pyrophosphate dependent) (PPi-PFK) (Pyrophosphate-dependent 6-phosphofructose-1-kinase)	P21342	82.5	600	95	5	1	590	1	600
evm.model.utg4382.15	GWHPAAAA034005	evm.model.utg4382.15|evm.TU.utg4382.15|utg4382|GWHAAAA00005332.:87208-87375,;evm.model.utg9116.5|evm.TU.utg9116.5|utg9116|GWHAAAA00028438.:13913-14308,	26.8395	27.1694	26.6962	26.3565	26.5003	26.7705	0.904428	0.143844	0.842108	0.359266	NaN	NaN	NaN	13	13	6	423	423	182	30022	0	28596	10209000000	278	1807	40S ribosomal protein S2-4-like [Lactuca sativa]	XP_023737617.1	94.538	238	9	2	37	270	37	274	4.65e-159	452	40S ribosomal protein S2-4	Q9SCM3	86.425	221	25	3	38	253	41	261
evm.model.utg4398.6	GWHPAAAA034053	evm.model.utg4398.6|evm.TU.utg4398.6|utg4398|GWHAAAA00013680.:26572-28761,	20.763	24.218	20.1479	22.9774	22.334	23.4072	0.386252	0.546777	0.26219	-1.19657	NaN	NaN	NaN	6	6	6	72	72	72	11721	0	30354	607920000	19	1811	conserved oligomeric Golgi complex subunit 1 [Lactuca sativa]	XP_023769929.1	87.009	1070	94	21	1	1032	1	1063	0	1770	Conserved oligomeric Golgi complex subunit 1 (COG complex subunit 1) (Component of oligomeric Golgi complex 1) (Low density lipoprotein receptor defect B-complementing protein)	Q9Z160	23.81	441	288	15	24	435	13	434
evm.model.utg4409.4	GWHPAAAA034081	evm.model.utg4409.4|evm.TU.utg4409.4|utg4409|GWHAAAA00013021.:24273-26134,	23.5359	24.0787	23.4515	22.9174	23.1927	22.3882	1.30556	0.0560435	1.25147	0.855933	NaN	NaN	NaN	5	5	5	99	99	99	93492	0	66298	1226600000	66	1814	pentatricopeptide repeat-containing protein At5g42450, mitochondrial-like [Lactuca sativa]	XP_023765878.1	24.292	424	222	8	233	578	15	417	2.94e-27	130	Pentatricopeptide repeat-containing protein At2g22070	Q9SHZ8	20.332	241	146	6	376	573	4	241
evm.model.utg4481.23	GWHPAAAA034264	evm.model.utg4481.23|evm.TU.utg4481.23|utg4481|GWHAAAA00008527.:121668-121925,	21.1122	20.8148	20.4782	21.4895	21.1317	21.292	1.12383	0.0920506	1.03597	-0.502666	NaN	NaN	NaN	13	13	13	17	17	17	10579	0	24935	357900000	35	1820	vacuolar protein sorting-associated protein 41 homolog [Lactuca sativa]	XP_023749537.1	93.962	944	38	10	1	925	1	944	0	1755	Vacuolar protein sorting-associated protein 41 homolog	P93231	75.676	962	195	14	1	925	1	960
evm.model.utg4509.8	GWHPAAAA034323	evm.model.utg4509.8|evm.TU.utg4509.8|utg4509|GWHAAAA00006777.:52938-53027,;evm.model.utg2724.22|evm.TU.utg2724.22|utg2724|GWHAAAA00017122.:88939-89010,;evm.model.utg28376.1|evm.TU.utg28376.1|utg28376|GWHAAAA00018921.:195-264,	21.5139	21.7722	21.2131	19.9591	20.924	20.976	1.12463	0.0923429	1.0346	0.880033	NaN	NaN	NaN	5	5	5	274	274	274	20393	0	79642	142560000	13	1823	40S ribosomal protein S10-1-like [Lactuca sativa]	XP_023769461.1	96.277	188	3	2	1	184	1	188	7.42e-123	353	40S ribosomal protein S10-2	P0DKK9	75.46	163	23	2	1	153	1	156
evm.model.utg4524.5	GWHPAAAA034356	evm.model.utg4524.5|evm.TU.utg4524.5|utg4524|GWHAAAA00025453.:11852-11986,;evm.model.utg4095.1|evm.TU.utg4095.1|utg4095|GWHAAAA00004714.:927-1424,	20.7591	18.1402	20.4172	20.5072	19.8135	20.3451	0.204811	0.797758	0.0981288	-0.449769	NaN	NaN	NaN	6	6	6	10	10	10	79169	0	89451	177060000	12	1826	elongation factor 1-alpha isoform X1 [Lactuca sativa]	XP_023745666.1	80.379	739	101	17	1	706	1	728	0	1133	HBS1-like protein (ERFS)	Q9Y450	38.462	494	283	10	220	700	197	682
evm.model.utg4546.28	GWHPAAAA034436	evm.model.utg4546.28|evm.TU.utg4546.28|utg4546|GWHAAAA00004654.:130344-130434,	22.2268	18.4123	22.7585	21.0391	22.4096	22.5383	0.233731	0.756527	0.121176	-0.863122	NaN	NaN	NaN	7	7	7	446	446	446	32357	0	77058	520270000	37	1829	coatomer subunit epsilon-1-like [Lactuca sativa]	XP_023745381.1	97.578	289	3	2	1	285	1	289	0	576	Coatomer subunit epsilon-1 (Epsilon-coat protein 1) (Epsilon-COP 1)	Q9SA78	79.371	286	55	2	3	284	5	290
evm.model.utg4547.12	GWHPAAAA034442	evm.model.utg4547.12|evm.TU.utg4547.12|utg4547|GWHAAAA00023957.:66196-66395,	22.0733	20.5931	18.5957	17.2838	20.5505	16.1251	0.662642	0.253198	0.59654	2.43423	NaN	NaN	NaN	4	4	4	248	248	248	24873	0	20105	194240000	12	1830	uncharacterized protein LOC111910767 [Lactuca sativa]	XP_023762359.1	79.703	202	36	2	1	197	1	202	5.28e-112	328	Myosin-11 (Myosin heavy chain 11) (Myosin heavy chain, gizzard smooth muscle)	P10587	24.138	87	56	2	113	199	1745	1821
evm.model.utg4547.5	GWHPAAAA034440	evm.model.utg4547.5|evm.TU.utg4547.5|utg4547|GWHAAAA00023957.:34351-34589,	24.246	23.2761	23.4311	23.2108	23.5209	23.3288	0.401112	0.525434	0.279482	0.297567	NaN	NaN	NaN	10	10	10	40	40	40	23044	0	16116	1321900000	67	1831	uncharacterized protein LOC111910768 [Lactuca sativa]	XP_023762360.1	78.974	195	38	2	1	192	1	195	6.58e-96	287	DNA double-strand break repair Rad50 ATPase	Q97WH0	31.944	72	49	0	128	199	334	405
evm.model.utg4564.7	GWHPAAAA034502	evm.model.utg4564.7|evm.TU.utg4564.7|utg4564|GWHAAAA00022701.:32219-32423,	22.1929	21.8303	22.0938	23.0721	23.5571	20.9513	0.237846	0.754839	0.122146	-0.487834	NaN	NaN	NaN	8	8	8	211	211	211	71258	0	13391	1138600000	54	1836	sterol 3-beta-glucosyltransferase UGT80B1-like isoform X1 [Lactuca sativa]	XP_023742443.1	89.441	644	51	8	1	628	1	643	0	1133	Sterol 3-beta-glucosyltransferase UGT80B1 (EC 2.4.1.173) (Protein TRANSPARENT TESTA 15) (UDP-glucose:sterol glucosyltransferase 80B1)	Q9XIG1	65.245	633	176	16	8	626	11	613
evm.model.utg4566.23	GWHPAAAA034513	evm.model.utg4566.23|evm.TU.utg4566.23|utg4566|GWHAAAA00003326.:119201-119488,	24.3097	24.1618	23.4463	24.6118	25.001	25.332	1.39141	0.0501333	1.29987	-1.009	NaN	NaN	NaN	8	8	3	281	281	102	39116	0	35301	2942300000	67	1837	serine/threonine-protein kinase SRK2A-like [Cynara cardunculus var. scolymus]	XP_024979164.1	86.072	359	27	4	1	336	1	359	0	597	Serine/threonine-protein kinase SAPK7 (EC 2.7.11.1) (Osmotic stress/abscisic acid-activated protein kinase 7) (RK4 kinase) (stress-activated protein kinase 7) (OsSAPK7)	Q7XQP4	75.562	356	64	5	1	333	1	356
evm.model.utg4567.17	GWHPAAAA034521	evm.model.utg4567.17|evm.TU.utg4567.17|utg4567|GWHAAAA00022472.:68583-69068,	24.1473	23.0322	23.0364	24.6937	24.3756	24.3825	1.31044	0.0554618	1.25601	-1.07863	NaN	NaN	NaN	12	4	2	286	96	42	41991	0	10468	2790600000	30	1838	ADP,ATP carrier protein 1, mitochondrial-like [Lactuca sativa]	XP_023738824.1	89.664	387	31	6	1	379	1	386	0	688	ADP,ATP carrier protein 2, mitochondrial (ADP/ATP translocase 2) (Adenine nucleotide translocator 2) (ANT 2)	P40941	77.202	386	80	5	1	379	1	385
evm.model.utg4580.2	GWHPAAAA034554	evm.model.utg4580.2|evm.TU.utg4580.2|utg4580|GWHAAAA00011902.:8467-8601,	25.5476	25.8226	24.8885	25.8146	26.0846	26.0883	0.923348	0.138152	0.859643	-0.576267	NaN	NaN	NaN	20	19	6	755	726	308	46793	0	32331	7351300000	304	1840	26S proteasome regulatory subunit 6B homolog [Lactuca sativa]	XP_023738671.1	96.394	416	7	4	1	408	1	416	0	806	26S proteasome regulatory subunit 6B homolog	P85200	93.269	416	18	6	1	408	1	414
evm.model.utg4616.3	GWHPAAAA034636	evm.model.utg4616.3|evm.TU.utg4616.3|utg4616|GWHAAAA00000093.:24795-25023,	21.7936	21.6761	20.8723	21.5003	21.914	21.1966	0.0894625	0.926448	0.033179	-0.0896333	NaN	NaN	NaN	8	8	8	152	152	152	86259	0	14282	289800000	19	1843	probable methyltransferase PMT24 [Lactuca sativa]	XP_023755683.1	89.217	779	60	9	1	760	1	774	0	1349	Probable methyltransferase PMT24 (EC 2.1.1.-)	Q6NPR7	62.5	776	267	13	1	759	1	769
evm.model.utg4634.25	GWHPAAAA034677	evm.model.utg4634.25|evm.TU.utg4634.25|utg4634|GWHAAAA00008461.:109472-109686,	22.4109	22.177	21.1103	24.0009	24.0852	23.996	2.21625	0.0134615	1.87091	-2.12797	NaN	NaN	NaN	11	11	11	502	502	502	36503	0	38329	970340000	66	1845	EEF1A lysine methyltransferase 2 [Lactuca sativa]	XP_023761541.1	87.988	333	29	4	1	322	1	333	0	564	EEF1A lysine methyltransferase 2 (EC 2.1.1.-) (Methyltransferase-like protein 10) (Protein-lysine N-methyltransferase Mettl10)	Q9D853	36.992	246	110	10	83	321	28	235
evm.model.utg4664.5	GWHPAAAA034758	evm.model.utg4664.5|evm.TU.utg4664.5|utg4664|GWHAAAA00015860.:27389-27493,	23.9944	23.2074	23.2509	24.6566	24.766	24.9794	2.07335	0.0142362	1.84661	-1.31643	NaN	NaN	NaN	10	10	10	669	669	669	2831	0	31134	2399800000	111	1849	26S proteasome non-ATPase regulatory subunit 8 homolog A isoform X1 [Lactuca sativa]	XP_023745605.1	95.708	233	6	2	1	229	1	233	4.34e-160	453	26S proteasome non-ATPase regulatory subunit 8 homolog A (26S proteasome regulatory subunit RPN12a) (AtRPN12a) (26S proteasome regulatory subunit S14 homolog A)	Q9SGW3	78.97	233	45	2	1	229	1	233
evm.model.utg4669.16	GWHPAAAA034783	evm.model.utg4669.16|evm.TU.utg4669.16|utg4669|GWHAAAA00006203.:84028-84087,	19.5089	20.3085	19.0157	17.1079	19.9708	20.0614	0.210192	0.788353	0.103279	0.564325	NaN	NaN	NaN	2	2	2	43	43	43	62572	0	62311	163170000	13	1854	probable NOT transcription complex subunit VIP2 isoform X1 [Lactuca sativa]	XP_023752802.1	93.46	581	23	7	1	566	1	581	0	1058	Probable NOT transcription complex subunit VIP2 (Protein VIRE2 INTERACTING PROTEIN2) (AtVIP2)	Q9FPW4	48.649	629	228	19	5	561	4	609
evm.model.utg4670.3	GWHPAAAA034786	evm.model.utg4670.3|evm.TU.utg4670.3|utg4670|GWHAAAA00006129.:22814-23167:+|Frame:;evm.model.utg6337.4|evm.TU.utg6337.4|utg6337|GWHAAAA00014564.:12502-12855:+|Frame:	19.7678	16.2032	19.8492	20.0435	19.9831	19.9045	0.497377	0.397085	0.401117	-1.37031	NaN	NaN	NaN	2	2	2	376	376	376	11972	53097	25475	101160000	2	1855	PREDICTED: cold-shock protein CS120-like [Pyrus x bretschneideri]	XP_009346048.1	40	115	53	4	13	112	79	192	2.54e-08	60.8	Dehydrin COR47 (Cold-induced COR47 protein)	P31168	42.373	118	42	4	20	114	135	249
evm.model.utg4719.54	GWHPAAAA034958	evm.model.utg4719.54|evm.TU.utg4719.54|utg4719|GWHAAAA00002830.:251994-252062,;evm.model.utg2551.11|evm.TU.utg2551.11|utg2551|GWHAAAA00029270.:39588-39597,	23.5557	23.0558	23.7295	24.9232	24.7858	24.451	2.17946	0.0137248	1.86249	-1.273	NaN	NaN	NaN	12	12	5	491	491	155	24996	0	1572	9503200000	185	1323	60S ribosomal protein L10-like [Lactuca sativa]	XP_023728860.1	97.727	220	1	2	1	216	1	220	3.36e-155	437	60S ribosomal protein L10 (QM protein homolog)	Q9SPB3	92.202	218	13	2	1	214	1	218
evm.model.utg473.13	GWHPAAAA034996	evm.model.utg473.13|evm.TU.utg473.13|utg473|GWHAAAA00010043.:58393-58647,	20.4493	21.1313	21.4664	20.4982	20.1453	20.4775	0.937119	0.135433	0.868276	0.642	NaN	NaN	NaN	12	12	12	78	78	78	20612	0	16973	250690000	18	1865	guanine nucleotide exchange factor SPIKE 1 isoform X2 [Lactuca sativa]	XP_023736568.1	95.115	1822	50	19	1	1786	6	1824	0	3505	Guanine nucleotide exchange factor SPIKE 1	Q8SAB7	77.293	1832	358	22	5	1786	7	1830
evm.model.utg4746.16	GWHPAAAA035041	evm.model.utg4746.16|evm.TU.utg4746.16|utg4746|GWHAAAA00001011.:74040-74165,	23.3272	23.6098	24.0103	21.6033	21.9288	22.4064	2.26069	0.014433	1.84064	1.6696	NaN	NaN	NaN	14	14	14	435	435	435	51053	0	17635	1027400000	69	1866	uridine 5'-monophosphate synthase [Lactuca sativa]	XP_023741307.1	92.34	470	29	3	1	463	10	479	0	842	Uridine 5'-monophosphate synthase (UMP synthase) [Includes: Orotate phosphoribosyltransferase (OPRTase) (EC 2.4.2.10);Orotidine 5'-phosphate decarboxylase (EC 4.1.1.23) (OMPdecase)] (Fragment)	Q42942	81.223	458	78	4	10	460	1	457
evm.model.utg4751.6	GWHPAAAA035066	evm.model.utg4751.6|evm.TU.utg4751.6|utg4751|GWHAAAA00000747.:27458-27535,;evm.model.utg15156.3|evm.TU.utg15156.3|utg15156|GWHAAAA00025159.:4591-5502,	24.0094	24.4377	24.2229	25.1013	24.7263	25.0644	1.90165	0.0181699	1.74065	-0.740666	NaN	NaN	NaN	14	14	14	34	34	34	62615	0	26601	4920100000	144	609	protein FREE1 [Lactuca sativa]	XP_023768911.1	90.401	573	45	6	1	563	1	573	0	953	Protein FREE1 (FYVE domain protein required for endosomal sorting 1) (FYVE domain-containing protein 1)	Q9ASS2	56.938	627	178	21	1	562	1	600
evm.model.utg4768.11	GWHPAAAA035106	evm.model.utg4768.11|evm.TU.utg4768.11|utg4768|GWHAAAA00028970.:39323-39364,	22.9797	22.9686	22.6988	22.6509	22.7195	22.1704	0.877724	0.149717	0.824729	0.368766	NaN	NaN	NaN	5	5	2	491	491	188	12884	0	40003	3641700000	52	1867	60S ribosomal protein L35a-1-like [Lactuca sativa]	XP_023771086.1	94.643	112	4	1	1	110	1	112	7.7e-72	218	60S ribosomal protein L35a-3	Q9C912	88.393	112	11	1	1	110	1	112
evm.model.utg4797.17	GWHPAAAA035172	evm.model.utg4797.17|evm.TU.utg4797.17|utg4797|GWHAAAA00007254.:79669-79906,	26.6362	26.5442	26.3611	25.5532	26.1731	25.3839	1.48342	0.0402643	1.39508	0.810434	NaN	NaN	NaN	7	7	3	234	234	8	47996	0	40637	10130000000	80	1871	GDSL esterase/lipase At5g45670-like [Lactuca sativa]	XP_023743039.1	77.62	353	75	2	1	349	1	353	0	578	GDSL esterase/lipase At5g45670 (EC 3.1.1.-) (Extracellular lipase At5g45670)	Q9FK75	45.029	342	170	6	1	327	1	339
evm.model.utg4885.17	GWHPAAAA035366	evm.model.utg4885.17|evm.TU.utg4885.17|utg4885|GWHAAAA00001510.:60699-61763:-|Frame:	20.0577	21.4347	18.2656	23.3351	24.3681	21.3892	1.15518	0.0844026	1.07364	-3.11148	NaN	NaN	NaN	2	2	2	11	11	11	40637	0	85657	594520000	22	1875	hypothetical protein LSAT_4X62300 [Lactuca sativa]	PLY97222.1	85.028	354	45	5	1	348	1	352	0	577	Acyl-CoA--sterol O-acyltransferase 1 (EC 2.3.1.-) (Sterol O-acyltransferase 1)	Q9SV07	40.06	332	190	6	7	331	3	332
evm.model.utg489.7	GWHPAAAA035384	evm.model.utg489.7|evm.TU.utg489.7|utg489|GWHAAAA00008931.:46653-46886,	24.5556	25.4208	24.7026	23.9976	24.5121	23.9457	1.07981	0.102671	0.988552	0.741199	NaN	NaN	NaN	27	7	7	43	155	155	88871	0	97927	2558400000	119	1876	multifunctional taraxasterol triterpene synthase [Taraxacum coreanum]	QBO24611.1	96.623	770	12	7	1	756	1	770	0	1528	Dammarenediol II synthase (Dammarenediol synthase) (PgDDS) (EC 4.2.1.125)	Q08IT1	72.632	760	188	7	16	755	6	765
evm.model.utg4902.15	GWHPAAAA035426	evm.model.utg4902.15|evm.TU.utg4902.15|utg4902|GWHAAAA00000535.:65185-66093:+|Frame:	22.3759	21.96	22.4513	21.6319	21.7798	21.6267	1.65265	0.0247	1.6073	0.582933	NaN	NaN	NaN	3	3	3	142	142	142	33179	0	25503	497490000	25	1877	polynucleotidyl transferase, ribonuclease H-like superfamily protein 1 [Artemisia annua]	PWA81352.1	43.321	277	107	10	1	271	1	233	2.53e-51	179	Putative ribonuclease H protein At1g65750 (EC 3.1.26.4)	P0C2F6	26.786	168	112	4	125	292	452	608
evm.model.utg4907.8	GWHPAAAA035442	evm.model.utg4907.8|evm.TU.utg4907.8|utg4907|GWHAAAA00009867.:42784-44874:+|Frame:	22.4875	22.949	22.7384	22.4267	22.0918	22.5231	0.946422	0.132595	0.877473	0.377766	NaN	NaN	NaN	3	3	3	75	75	75	78207	0	34447	399340000	33	1880	ABC transporter F family member 4-like [Lactuca sativa]	XP_023763868.1	87.482	703	60	12	1	684	30	723	0	1183	ABC transporter F family member 4 (ABC transporter ABCF.4) (AtABCF4) (GCN20-type ATP-binding cassette protein GCN4)	Q9M1H3	75.676	703	137	13	1	684	36	723
evm.model.utg4960.20	GWHPAAAA035619	evm.model.utg4960.20|evm.TU.utg4960.20|utg4960|GWHAAAA00026044.:104784-104804,;evm.model.utg440.30|evm.TU.utg440.30|utg440|GWHAAAA00002518.:108277-108294,;evm.model.utg3698.4|evm.TU.utg3698.4|utg3698|GWHAAAA00002183.:34245-34265,	19.8768	20.3243	19.8222	17.4143	19.8608	17.7606	0.998846	0.118281	0.927085	1.66253	NaN	NaN	NaN	6	4	4	252	22	22	28862	0	17111	110480000	10	1882	14-3-3-like protein GF14 lambda [Lactuca sativa]	XP_023746551.1	96.85	254	4	2	1	250	1	254	8.1e-178	498	14-3-3 protein 10	P93207	83.133	249	38	2	5	249	3	251
evm.model.utg5070.12	GWHPAAAA035942	evm.model.utg5070.12|evm.TU.utg5070.12|utg5070|GWHAAAA00018123.:75913-76147,;evm.model.utg7183.20|evm.TU.utg7183.20|utg7183|GWHAAAA00008889.:116673-116913,	21.5906	21.0568	21.5631	21.6472	21.4977	21.6728	0.483805	0.412663	0.384404	-0.2024	NaN	NaN	NaN	6	6	6	36	36	36	3026	0	57079	470350000	29	1891	imidazoleglycerol-phosphate dehydratase-like [Lactuca sativa]	XP_023740582.1	86.833	281	28	5	1	274	1	279	5.4e-169	478	Imidazoleglycerol-phosphate dehydratase 2, chloroplastic (IGPD 2) (EC 4.2.1.19) (Protein HISTIDINE BIOSYNTHESIS 5B)	O23346	73.26	273	54	8	16	274	5	272
evm.model.utg509.5	GWHPAAAA035993	evm.model.utg509.5|evm.TU.utg509.5|utg509|GWHAAAA00007528.:31923-32010,	18.0015	17.6342	19.0171	18.9629	18.9236	18.9128	0.798942	0.181555	0.740992	-0.715513	NaN	NaN	NaN	2	2	1	8	8	5	33887	73945	24146	28965000	3	1896	uncharacterized protein LOC111918065 isoform X1 [Lactuca sativa]	XP_023769500.1	63.18	3164	783	60	14	2916	15	3057	0	3656	TPR and ankyrin repeat-containing protein 1 (Lupus brain antigen 1 homolog)	O15050	25.272	827	508	26	1050	1801	1146	1937
evm.model.utg5098.27	GWHPAAAA036006	evm.model.utg5098.27|evm.TU.utg5098.27|utg5098|GWHAAAA00016331.:99709-100665,	20.0346	17.9596	19.9073	22.5189	21.6791	21.6311	1.64918	0.0244554	1.61163	-2.64253	NaN	NaN	NaN	7	7	7	153	153	153	60141	0	11404	229810000	13	1898	cytochrome P450 CYP82D47-like [Lactuca sativa]	XP_023765282.1	79.619	525	97	5	1	515	1	525	0	862	Cytochrome P450 82A3 (EC 1.14.-.-) (Cytochrome P450 CP6)	O49858	49.419	516	243	10	13	515	14	524
evm.model.utg51.33	GWHPAAAA036023	evm.model.utg51.33|evm.TU.utg51.33|utg51|GWHAAAA00009204.:143640-144965:-|Frame:	20.8797	20.1038	17.5866	21.281	20.9831	20.8197	0.68191	0.24192	0.616328	-1.50456	NaN	NaN	NaN	5	5	5	129	129	129	48681	0	10969	219970000	20	1900	protein JINGUBANG-like [Lactuca sativa]	XP_023730325.1	82.735	446	62	7	1	433	1	444	0	724	Protein JINGUBANG	O48716	25	208	125	8	227	432	101	279
evm.model.utg51.37	GWHPAAAA036026	evm.model.utg51.37|evm.TU.utg51.37|utg51|GWHAAAA00009204.:168647-170083:+|Frame:	24.0418	25.4913	25.2224	24.7384	24.7157	24.2967	0.289388	0.681717	0.166396	0.334901	NaN	NaN	NaN	18	18	2	454	454	48	53581	0	19413	3034200000	171	1901	allene oxide synthase 3-like [Lactuca sativa]	XP_023730813.1	84.823	481	60	6	1	470	1	479	0	834	Allene oxide synthase 3 (LeAOS3) (EC 4.2.1.92) (Allene oxide cyclase) (EC 5.3.99.6) (Cytochrome P450 CYP74C3) (Cytochrome P450 CYP74D1)	Q8GZP5	56.458	480	197	8	1	470	13	490
evm.model.utg5122.14	GWHPAAAA036101	evm.model.utg5122.14|evm.TU.utg5122.14|utg5122|GWHAAAA00014739.:77331-78269,	22.9929	21.5467	16.3432	21.7967	22.1273	22.0388	0.347396	0.600761	0.221298	-1.69333	NaN	NaN	NaN	8	2	2	164	63	63	59291	0	18844	481300000	22	1905	hypothetical protein LSAT_2X24941 [Lactuca sativa]	PLY91055.1	80.502	518	90	6	7	513	6	523	0	842	Cytochrome P450 76C1 (EC 1.14.-.-)	O64636	35.639	477	289	9	46	508	38	510
evm.model.utg5196.9	GWHPAAAA036248	evm.model.utg5196.9|evm.TU.utg5196.9|utg5196|GWHAAAA00000482.:88511-88596,	21.8348	22.6189	22.594	22.3309	22.3807	22.8865	0.230044	0.758075	0.120288	-0.183466	NaN	NaN	NaN	6	6	6	281	281	281	37472	0	38487	510320000	18	1912	adenosine kinase 2 [Lactuca sativa]	XP_023734653.1	94.737	342	12	3	1	336	1	342	0	661	Adenosine kinase 2 (AK 2) (EC 2.7.1.20) (Adenosine 5'-phosphotransferase 2)	Q9LZG0	84.164	341	48	3	2	336	5	345
evm.model.utg5204.20	GWHPAAAA036289	evm.model.utg5204.20|evm.TU.utg5204.20|utg5204|GWHAAAA00000018.:113599-113820,;evm.model.utg26276.3|evm.TU.utg26276.3|utg26276|GWHAAAA00003159.:15320-15501,	22.7628	22.6994	22.9855	25.0925	25.4055	25.7964	3.53245	0.003	2.52288	-2.61557	NaN	NaN	NaN	14	14	14	402	402	402	56503	0	11962	1984600000	90	1916	protein disulfide-isomerase-like [Lactuca sativa]	XP_023749312.1	91.502	506	31	5	1	498	1	502	0	917	Protein disulfide-isomerase (PDI) (EC 5.3.4.1)	Q43116	61.736	507	176	7	1	498	1	498
evm.model.utg5237.21	GWHPAAAA036365	evm.model.utg5237.21|evm.TU.utg5237.21|utg5237|GWHAAAA00007405.:103885-104061,	24.7311	25.0312	24.1693	25.3729	25.1877	25.4015	1.21686	0.0721497	1.14177	-0.676833	NaN	NaN	NaN	16	16	16	406	406	406	50974	0	15997	3095600000	94	1918	COP9 signalosome complex subunit 1 [Lactuca sativa]	XP_023730772.1	93.722	446	20	4	1	438	1	446	0	858	COP9 signalosome complex subunit 1 (CSN complex subunit 1) (Constitutive photomorphogenesis protein 11) (Protein FUSCA 6)	P45432	74.72	447	98	7	1	438	1	441
evm.model.utg5255.32	GWHPAAAA036417	evm.model.utg5255.32|evm.TU.utg5255.32|utg5255|GWHAAAA00006280.:142144-142419,	23.3611	22.9565	22.9572	22.9136	22.8367	22.8373	0.76904	0.196395	0.70687	0.229066	NaN	NaN	NaN	7	7	7	303	303	303	4021	0	89521	1012500000	55	1920	hypothetical protein LSAT_1X49781 [Lactuca sativa]	PLY67899.1	72.237	371	92	4	1	360	550	920	0	543	Alpha-ketoglutarate-dependent dioxygenase AlkB (EC 1.14.11.33) (Alkylated DNA repair protein AlkB) (DNA oxidative demethylase AlkB)	P05050	34.591	159	81	5	203	359	74	211
evm.model.utg526.13	GWHPAAAA036431	evm.model.utg526.13|evm.TU.utg526.13|utg526|GWHAAAA00006487.:67031-67162,;evm.model.utg10457.22|evm.TU.utg10457.22|utg10457|GWHAAAA00000549.:82181-82312,;evm.model.utg32803.1|evm.TU.utg32803.1|utg32803|GWHAAAA00003234.:116-190,;evm.model.utg12883.3|evm.TU.utg12883.3|utg12883|GWHAAAA00030217.:7442-7567,	22.5236	22.31	23.4541	22.8274	22.9022	22.7527	0.063753	0.951604	0.0215437	-0.0648677	NaN	NaN	NaN	8	8	8	319	319	319	29326	0	29915	1044900000	41	114	60S ribosomal protein L7a-1 [Lactuca sativa]	XP_023738570.1	95.703	256	7	2	1	252	1	256	1.35e-175	492	60S ribosomal protein L7a-2	Q9LZH9	85.547	256	32	3	1	252	1	255
evm.model.utg5304.9	GWHPAAAA036538	evm.model.utg5304.9|evm.TU.utg5304.9|utg5304|GWHAAAA00012755.:46984-47936,	19.5367	17.425	19.8018	19.7523	19.5429	19.6423	0.407639	0.518502	0.28525	-0.724661	NaN	NaN	NaN	4	4	4	4	4	4	12163	0	59689	88152000	11	1927	LEAF RUST 10 DISEASE-RESISTANCE LOCUS RECEPTOR-LIKE PROTEIN KINASE-like 1.4 isoform X2 [Lactuca sativa]	XP_023769306.1	78.464	664	127	9	415	1064	18	679	0	983	Putative glutamine amidotransferase GAT1_2.1 (EC 2.4.2.-) (Class I glutamine amidotransferase) (GAT1_2 domain-containing protein 1)	Q8H0Z4	60.096	416	120	9	1	410	2	377
evm.model.utg5309.15	GWHPAAAA036550	evm.model.utg5309.15|evm.TU.utg5309.15|utg5309|GWHAAAA00002974.:69052-69084,	23.3298	23.7396	23.1504	24.4719	23.6686	24.4898	1.17299	0.0791711	1.10143	-0.8035	NaN	NaN	NaN	17	17	8	409	409	171	58988	0	65652	1957900000	102	1928	phenylalanine ammonia-lyase-like [Lactuca sativa]	XP_023767813.1	94.559	533	19	5	1	523	161	693	0	1019	Phenylalanine ammonia-lyase 1 (EC 4.3.1.24)	P24481	87.358	530	57	5	1	520	160	689
evm.model.utg5331.15	GWHPAAAA036614	evm.model.utg5331.15|evm.TU.utg5331.15|utg5331|GWHAAAA00020556.:55664-55774,	18.2188	19.6301	19.1856	18.4353	18.4837	17.1948	0.754731	0.201068	0.696657	0.973569	NaN	NaN	NaN	3	3	3	146	146	146	30708	0	45803	37865000	5	1931	E3 ubiquitin-protein ligase CHIP-like [Lactuca sativa]	XP_023752302.1	85.926	270	32	3	1	264	1	270	9.5e-168	473	E3 ubiquitin-protein ligase CHIP (EC 2.3.2.27) (Carboxyl terminus of HSC70-interacting protein) (AtCHIP) (Plant U-box protein 61) (RING-type E3 ubiquitin transferase CHIP) (U-box domain-containing protein 61)	Q9SRS9	62.59	278	87	4	1	263	1	276
evm.model.utg537.2	GWHPAAAA036687	evm.model.utg537.2|evm.TU.utg537.2|utg537|GWHAAAA00025445.:9737-10336,	20.4015	21.2172	21.9246	21.0184	20.7476	20.8926	0.263256	0.716926	0.144526	0.2949	NaN	NaN	NaN	3	3	3	97	97	97	53836	0	1851	244080000	24	1934	vacuolar-processing enzyme-like isoform X1 [Lactuca sativa]	XP_023757590.1	87.578	483	52	4	1	475	1	483	0	892	Vacuolar-processing enzyme (VPE) (EC 3.4.22.-) (Legumain-like proteinase) (LLP)	O24325	71.245	466	119	6	19	475	25	484
evm.model.utg5425.2	GWHPAAAA036829	evm.model.utg5425.2|evm.TU.utg5425.2|utg5425|GWHAAAA00014621.:7728-7970,	21.9796	24.0301	23.5064	26.253	26.4558	25.3545	1.81333	0.0182959	1.73765	-2.84907	NaN	NaN	NaN	23	23	16	366	366	277	11091	0	22265	2340500000	63	1938	insulin-degrading enzyme-like 1, peroxisomal [Lactuca sativa]	XP_023731584.1	90.589	967	73	9	1	949	1	967	0	1790	Insulin-degrading enzyme-like 1, peroxisomal (EC 3.4.24.-) (Insulysin-like 1) (Peroxisomal M16 protease) (Zinc-metallopeptidase)	O22941	69.207	971	276	12	1	949	1	970
evm.model.utg5469.9	GWHPAAAA036944	evm.model.utg5469.9|evm.TU.utg5469.9|utg5469|GWHAAAA00012044.:38388-38574,	24.9635	24.3673	24.6201	24.5409	24.2851	24.3904	0.580341	0.311699	0.506265	0.244833	NaN	NaN	NaN	21	19	19	513	473	473	57469	0	99768	3134600000	156	1944	SNF1-related protein kinase catalytic subunit alpha KIN10-like isoform X2 [Cynara cardunculus var. scolymus]	XP_024976390.1	86.078	510	46	8	1	491	1	504	0	885	SNF1-related protein kinase catalytic subunit alpha KIN10 (AKIN10) (EC 2.7.11.1) (AKIN alpha-2) (AKINalpha2) (SNF1-related kinase 1.1) (SnRK1.1)	Q38997	67.578	512	139	8	1	488	1	509
evm.model.utg5473.6	GWHPAAAA036968	evm.model.utg5473.6|evm.TU.utg5473.6|utg5473|GWHAAAA00002188.:38986-39075,	27.1384	27.201	27.5139	28.051	28.1182	28.2808	2.52065	0.0102857	1.98777	-0.865567	NaN	NaN	NaN	20	16	16	665	541	541	47942	0	32331	22162000000	378	1945	acetyl-CoA c-acetyltransferase 3 [Taraxacum kok-saghyz]	AMB19692.1	98.039	408	0	4	53	452	1	408	0	785	Acetyl-CoA acetyltransferase, cytosolic 1 (EC 2.3.1.9) (Cytosolic acetoacetyl-CoA thiolase 1) (Thiolase 1) (Protein EMBRYO DEFECTIVE 1276)	Q8S4Y1	77.945	399	80	4	62	452	5	403
evm.model.utg5475.12	GWHPAAAA036971	evm.model.utg5475.12|evm.TU.utg5475.12|utg5475|GWHAAAA00021113.:81954-82333,	23.8247	23.113	21.3704	24.7824	24.377	23.9914	0.990774	0.119754	0.92171	-1.61423	NaN	NaN	NaN	15	15	10	402	402	304	4757	0	18884	2737700000	156	1947	elongation factor 1-gamma-like [Lactuca sativa]	XP_023731249.1	83.571	420	57	7	1	410	1	418	0	701	Elongation factor 1-gamma (EF-1-gamma) (eEF-1B gamma)	Q9FUM1	73.522	423	98	6	1	410	1	422
evm.model.utg5511.37	GWHPAAAA037067	evm.model.utg5511.37|evm.TU.utg5511.37|utg5511|GWHAAAA00009356.:233580-233633,;evm.model.utg26146.3|evm.TU.utg26146.3|utg26146|GWHAAAA00020026.:14084-14125,	22.3379	24.2172	23.5693	23.8761	22.9635	24.0542	0.14763	0.864217	0.0633772	-0.256467	NaN	NaN	NaN	11	11	11	364	364	364	39503	0	33255	787550000	34	1345	developmentally-regulated G-protein 3 [Lactuca sativa]	XP_023767108.1	98.023	354	1	3	1	348	15	368	0	699	Developmentally-regulated G-protein 3 (AtDRG3) (Developmentally-regulated G-protein 1) (AtDRG1)	Q9SVA6	90.141	355	28	4	1	348	15	369
evm.model.utg5564.12	GWHPAAAA037221	evm.model.utg5564.12|evm.TU.utg5564.12|utg5564|GWHAAAA00006003.:39414-39527,;evm.model.utg11932.4|evm.TU.utg11932.4|utg11932|GWHAAAA00022714.:21900-22013,	21.7645	21.5398	21.8866	20.8124	20.9084	21.3996	1.5293	0.0345753	1.46123	0.690167	NaN	NaN	NaN	5	5	5	158	158	158	48817	0	19929	465090000	23	1954	poly(U)-specific endoribonuclease-B-like [Lactuca sativa]	XP_023752831.1	85.211	426	51	6	1	417	1	423	0	727	Poly(U)-specific endoribonuclease (EC 3.1.-.-) (Protein endoU) (Uridylate-specific endoribonuclease) (XendoU)	B1H3D5	39.643	280	148	9	155	417	11	286
evm.model.utg5586.14	GWHPAAAA037294	evm.model.utg5586.14|evm.TU.utg5586.14|utg5586|GWHAAAA00004768.:75153-75641,	21.0067	17.5285	20.4931	20.0163	20.0985	19.5563	0.0682034	0.94806	0.0231642	-0.214268	NaN	NaN	NaN	8	8	8	161	161	161	8484	0	23776	186140000	21	1958	conserved oligomeric Golgi complex subunit 2 [Lactuca sativa]	XP_023729643.1	87.013	770	75	9	1	749	1	766	0	1338	Conserved oligomeric Golgi complex subunit 2 (COG complex subunit 2) (Component of oligomeric Golgi complex 2) (Low density lipoprotein receptor defect C-complementing protein)	Q14746	28.212	755	461	16	36	745	15	733
evm.model.utg5588.6	GWHPAAAA037305	evm.model.utg5588.6|evm.TU.utg5588.6|utg5588|GWHAAAA00024026.:28077-28679,	22.4053	23.6853	22.0331	23.4028	23.1455	24.2043	0.670112	0.250017	0.60203	-0.8763	NaN	NaN	NaN	6	6	6	253	253	253	37398	0	16709	1703800000	92	1959	BTB/POZ domain-containing protein At1g55760-like [Lactuca sativa]	XP_023740031.1	92.661	327	18	3	2	322	3	329	0	614	BTB/POZ domain-containing protein At1g55760	Q680K8	67.477	329	100	4	1	322	1	329
evm.model.utg5603.1	GWHPAAAA037336	evm.model.utg5603.1|evm.TU.utg5603.1|utg5603|GWHAAAA00022937.:23394-24887:-|Frame:	21.4391	22.3166	21.0234	21.832	21.1907	21.3076	0.127861	0.885628	0.0527487	0.1496	NaN	NaN	NaN	10	10	9	318	318	304	54752	0	54115	760810000	30	1962	uncharacterized protein LOC111892981 [Lactuca sativa]	XP_023744825.1	80.24	501	65	11	1	489	1	479	0	717	NaN	NaN	NaN	NaN	NaN	NaN	NaN	NaN	NaN	NaN
evm.model.utg5673.4	GWHPAAAA037490	evm.model.utg5673.4|evm.TU.utg5673.4|utg5673|GWHAAAA00017989.:20263-21753:-|Frame:;evm.model.utg5122.6|evm.TU.utg5122.6|utg5122|GWHAAAA00014739.:20831-22381:+|Frame:	24.1172	21.356	21.0952	26.2773	18.6147	18.593	0.139004	0.872352	0.0593082	1.02779	NaN	NaN	NaN	3	3	3	52	52	52	56379	0	4259	1535600000	13	1906	putative UPF0481 protein At3g02645 [Lactuca sativa]	XP_023734357.1	74.645	493	116	5	4	488	24	515	0	701	Putative UPF0481 protein At3g02645	P0C897	28.39	472	268	18	22	439	43	498
evm.model.utg5681.9	GWHPAAAA037497	evm.model.utg5681.9|evm.TU.utg5681.9|utg5681|GWHAAAA00028188.:40601-41644:+|Frame:	25.2899	25.0903	24.8167	25.2425	24.992	25.7411	0.42758	0.490099	0.309716	-0.259567	NaN	NaN	NaN	20	20	6	697	697	207	40198	0	16181	5559500000	179	1968	cytosolic sulfotransferase 12-like [Cynara cardunculus var. scolymus]	XP_024963438.1	57.018	342	137	4	6	341	5	342	7.17e-141	412	Cytosolic sulfotransferase 13 (AtSOT13) (EC 2.8.2.-)	Q9ZPQ5	40.373	322	169	9	29	341	15	322
evm.model.utg5682.6	GWHPAAAA037498	evm.model.utg5682.6|evm.TU.utg5682.6|utg5682|GWHAAAA00008312.:14822-15878,;evm.model.utg3157.25|evm.TU.utg3157.25|utg3157|GWHAAAA00008658.:100920-101048,;evm.model.utg5077.3|evm.TU.utg5077.3|utg5077|GWHAAAA00008463.:10131-10822,;evm.model.utg7324.14|evm.TU.utg7324.14|utg7324|GWHAAAA00028809.:62355-63489,;evm.model.utg9144.9|evm.TU.utg9144.9|utg9144|GWHAAAA00026660.:40421-41112,	21.1996	22.2701	20.4936	21.109	19.7463	20.0431	0.704465	0.230238	0.637823	1.02163	NaN	NaN	NaN	2	2	1	6	6	38	64294	0	3286	186810000	16	1969	pectinesterase-like [Lactuca sativa]	XP_023758429.1	84.192	582	80	7	2	572	1	581	0	1014	Pectinesterase/pectinesterase inhibitor U1 [Includes: Pectinesterase inhibitor U1 (Pectin methylesterase inhibitor U1);Pectinesterase U1 (PE U1) (EC 3.1.1.11) (Pectin methylesterase U1)]	Q43143	65.313	591	177	10	2	572	1	583
evm.model.utg5705.13	GWHPAAAA037570	evm.model.utg5705.13|evm.TU.utg5705.13|utg5705|GWHAAAA00016122.:73777-73914,	20.2254	21.6039	15.6119	20.3767	20.9468	20.6968	0.348048	0.600842	0.22124	-1.52636	NaN	NaN	NaN	7	7	7	377	377	377	30875	0	42726	646460000	44	1973	endo-1,3;1,4-beta-D-glucanase-like [Lactuca sativa]	XP_023728896.1	88.085	235	24	2	50	280	1	235	6.84e-147	420	Endo-1,3;1,4-beta-D-glucanase (EC 3.2.1.-)	Q9ZT66	43.005	193	99	5	54	236	28	219
evm.model.utg5711.2	GWHPAAAA037588	evm.model.utg5711.2|evm.TU.utg5711.2|utg5711|GWHAAAA00015732.:17615-18460:-|Frame:	20.7506	20.8486	20.3156	21.9647	20.3147	20.2028	0.115999	0.896933	0.04724	-0.189133	NaN	NaN	NaN	3	3	3	26	26	26	28009	0	45135	277400000	12	1975	embryogenic cell protein 40-like [Lactuca sativa]	XP_023748975.1	56.536	306	66	9	1	277	1	268	1.57e-54	187	Dehydrin Xero 1	P25863	59.42	69	19	3	211	277	67	128
evm.model.utg5717.1	GWHPAAAA037602	evm.model.utg5717.1|evm.TU.utg5717.1|utg5717|GWHAAAA00006060.:4723-4908,	22.9639	22.283	22.5441	20.948	22.3313	22.0172	0.832305	0.167795	0.775221	0.8315	NaN	NaN	NaN	14	14	14	362	362	362	7872	0	2373	1422700000	65	1977	beta-adaptin-like protein A isoform X5 [Lactuca sativa]	XP_023753154.1	95.909	440	10	4	118	549	1	440	0	848	Beta-adaptin-like protein A (At-bA-Ad) (At-betaA-Ad) (AP complex subunit beta-A) (Adaptor protein complex AP subunit beta-A) (Beta-adaptin A) (Clathrin assembly protein complex beta large chain A)	Q9LDK9	86.818	440	50	4	118	549	1	440
evm.model.utg5742.14	GWHPAAAA037671	evm.model.utg5742.14|evm.TU.utg5742.14|utg5742|GWHAAAA00004594.:84783-84900,	21.5788	22.047	21.6421	20.7275	21.1231	21.1296	1.73827	0.0196596	1.70643	0.762566	NaN	NaN	NaN	6	6	6	386	386	386	22635	0	13565	237310000	10	1981	glycolipid transfer protein 1 [Lactuca sativa]	XP_023743372.1	98	200	2	1	1	198	1	200	1.23e-141	402	Glycolipid transfer protein 1	O22797	73	200	52	1	1	198	1	200
evm.model.utg5742.9	GWHPAAAA037666	evm.model.utg5742.9|evm.TU.utg5742.9|utg5742|GWHAAAA00004594.:65828-65903,	18.4499	20.2361	20.3566	19.4529	19.4169	19.8343	0.0621259	0.953012	0.0209016	0.112843	NaN	NaN	NaN	5	2	1	141	6	28	49306	0	63927	131390000	7	1982	casein kinase 1-like protein 9 [Lactuca sativa]	XP_023743364.1	86.681	458	26	10	1	425	1	456	0	767	Casein kinase 1-like protein 9 (EC 2.7.11.1) (Dual specificity kinase 1) (Protein CASEIN KINASE I-LIKE 9) (Protein CASEIN KINASE I-LIKE 9 ALPHA) (Protein CASEIN KINASE I-LIKE 9 BETA)	Q9ZWB3	67.516	471	107	9	1	425	1	471
evm.model.utg5746.1	GWHPAAAA037684	evm.model.utg5746.1|evm.TU.utg5746.1|utg5746|GWHAAAA00004361.:2749-2890,	24.3346	23.9933	24.568	24.2552	24.2888	24.1204	0.166597	0.84502	0.073133	0.0771675	NaN	NaN	NaN	13	7	6	628	442	358	2556	0	16797	2434700000	83	1983	GTP-binding protein SAR1A-like [Helianthus annuus]	XP_022028118.1	93.989	183	7	2	44	222	11	193	7.3e-119	345	GTP-binding protein SAR1A	O04834	89.071	183	16	2	44	222	11	193
evm.model.utg5754.9	GWHPAAAA037709	evm.model.utg5754.9|evm.TU.utg5754.9|utg5754|GWHAAAA00023085.:46388-46396,	20.0884	19.5831	19.7056	21.6451	20.763	20.9832	1.92463	0.0189116	1.72327	-1.33807	NaN	NaN	NaN	7	7	7	231	231	231	33951	0	12124	241980000	20	1984	cell division control protein 2 homolog A [Lactuca sativa]	XP_023730788.1	97.959	294	2	2	1	290	1	294	0	586	Cell division control protein 2 homolog A (EC 2.7.11.22) (EC 2.7.11.23)	Q38772	91.837	294	20	2	1	290	1	294
evm.model.utg5786.4	GWHPAAAA037774	evm.model.utg5786.4|evm.TU.utg5786.4|utg5786|GWHAAAA00001925.:18043-18115,	19.2874	20.734	20.6897	21.8266	21.3137	21.3394	1.17323	0.0794323	1.1	-1.2562	NaN	NaN	NaN	7	7	7	336	336	336	28568	0	15524	236590000	22	1987	14-3-3 protein 7-like [Cynara cardunculus var. scolymus]	XP_024962602.1	84.766	256	29	3	1	246	1	256	1.33e-151	431	14-3-3 protein 7	P93212	77.824	239	49	2	4	238	2	240
evm.model.utg5795.17	GWHPAAAA037783	evm.model.utg5795.17|evm.TU.utg5795.17|utg5795|GWHAAAA00001448.:108250-108440,	26.7159	26.9189	26.6457	26.7799	26.5328	26.6041	0.478492	0.417002	0.379862	0.121234	NaN	NaN	NaN	37	37	36	665	665	652	10561	0	32331	14411000000	537	1988	protein argonaute 1-like [Lactuca sativa]	XP_023738002.1	81.073	951	153	12	9	932	32	982	0	1536	Protein argonaute 1	O04379	56.479	926	356	23	48	932	129	1048
evm.model.utg5881.1	GWHPAAAA037947	evm.model.utg5881.1|evm.TU.utg5881.1|utg5881|GWHAAAA00030785.:10729-10788,	19.6184	20.4756	18.7998	20.6542	20.2298	20.5961	0.793531	0.184631	0.733695	-0.862105	NaN	NaN	NaN	4	4	4	74	74	74	11944	0	69913	127110000	17	1992	uncharacterized protein LOC111882684 [Lactuca sativa]	XP_023734818.1	82.971	1104	141	20	1	1064	1	1097	0	1746	Syntaxin-binding protein 5 (Lethal(2) giant larvae protein homolog 3) (Tomosyn-1)	Q5T5C0	22.49	498	310	19	22	504	37	473
evm.model.utg590.1	GWHPAAAA038001	evm.model.utg590.1|evm.TU.utg590.1|utg590|GWHAAAA00002519.:27645-27745,	22.1876	22.3275	23.191	23.0987	23.288	23.4206	1.00373	0.118295	0.927034	-0.700401	NaN	NaN	NaN	8	7	7	34	31	31	33601	0	69655	1111700000	43	1994	N-terminal acetyltransferase A complex auxiliary subunit NAA15-like [Lactuca sativa]	XP_023761821.1	90.268	298	23	4	1	293	538	834	5.19e-177	521	N-terminal acetyltransferase A complex auxiliary subunit NAA15 (AtNAA15) (Protein OMISHA)	Q8VZM1	60.473	296	110	4	1	292	538	830
evm.model.utg5928.5	GWHPAAAA038051	evm.model.utg5928.5|evm.TU.utg5928.5|utg5928|GWHAAAA00012402.:34651-34895,	24.5019	24.1147	23.8105	25.9347	26.1199	26.7473	2.58886	0.00946032	2.02409	-2.12493	NaN	NaN	NaN	23	23	23	684	684	684	51846	0	32331	8803100000	196	1996	serine hydroxymethyltransferase 4 [Lactuca sativa]	XP_023756587.1	96.178	471	10	4	1	463	1	471	0	928	Serine hydroxymethyltransferase 4 (AtSHMT4) (EC 2.1.2.1) (Glycine hydroxymethyltransferase 4) (Serine methylase 4)	O23254	85.775	471	59	4	1	463	1	471
evm.model.utg5939.2	GWHPAAAA038065	evm.model.utg5939.2|evm.TU.utg5939.2|utg5939|GWHAAAA00011763.:5282-5388,	22.7092	23.0441	22.3766	21.4993	21.613	20.8623	1.99014	0.0151655	1.81914	1.3851	NaN	NaN	NaN	6	3	3	406	248	248	22096	0	14846	481330000	27	1998	ras-related protein Rab5-like [Lactuca sativa]	XP_023750589.1	92.308	195	12	2	1	193	1	194	6.94e-128	367	Ras-related protein RHN1	P31583	81.5	200	34	2	1	198	1	199
evm.model.utg5957.11	GWHPAAAA038099	evm.model.utg5957.11|evm.TU.utg5957.11|utg5957|GWHAAAA00000948.:39934-39986,	18.0638	23.8268	23.3176	23.6271	23.2954	23.3777	0.387658	0.545575	0.263146	-1.69732	NaN	NaN	NaN	6	6	4	311	311	217	39726	0	21246	1490100000	52	1999	uncharacterized protein LOC111904825 [Lactuca sativa]	XP_023756308.1	82.508	303	47	3	32	328	9	311	0	517	Abhydrolase domain-containing protein abhd-5.2	H2KZ86	34.091	132	71	7	71	193	155	279
evm.model.utg5974.12	GWHPAAAA038148	evm.model.utg5974.12|evm.TU.utg5974.12|utg5974|GWHAAAA00000020.:47472-47623,	20.219	15.891	20.1363	18.3363	18.0468	20.5741	0.0496791	0.962166	0.01675	-0.236966	NaN	NaN	NaN	3	3	3	238	238	238	18884	0	17644	209740000	20	2000	trafficking protein particle complex subunit 6B-like [Lactuca sativa]	XP_023754702.1	94.118	170	6	2	1	166	1	170	7.25e-113	327	Trafficking protein particle complex subunit 6B (TRAPP complex subunit 6B)	Q86SZ2	47.727	132	57	2	36	165	35	156
evm.model.utg5977.35	GWHPAAAA038168	evm.model.utg5977.35|evm.TU.utg5977.35|utg5977|GWHAAAA00018502.:183840-184025,	21.689	20.2376	22.7454	22.1056	23.1344	22.3214	0.536753	0.352838	0.452425	-0.963133	NaN	NaN	NaN	11	11	11	469	469	469	339	0	6623	1187500000	53	2002	isoflavone reductase-like protein [Lactuca sativa]	XP_023728165.1	92.233	309	18	3	1	303	1	309	0	565	Phenylcoumaran benzylic ether reductase TP7 (NtPCBER) (EC 1.23.1.-) (Protein TOBACCO PETAL 7)	B6VRE8	73.529	306	75	3	4	303	3	308
evm.model.utg5977.7	GWHPAAAA038158	evm.model.utg5977.7|evm.TU.utg5977.7|utg5977|GWHAAAA00018502.:41633-41701,	26.8529	24.9431	25.9093	27.7155	26.6366	26.4615	0.698092	0.233291	0.632102	-1.0361	NaN	NaN	NaN	6	6	6	136	136	136	54543	0	12632	14134000000	139	2003	protein DETOXIFICATION 31-like [Lactuca sativa]	XP_023728592.1	82.591	494	74	5	1	486	1	490	0	812	Protein DETOXIFICATION 29 (AtDTX29) (Multidrug and toxic compound extrusion protein 29) (MATE protein 29)	Q38956	64.358	491	164	6	2	484	4	491
evm.model.utg602.8	GWHPAAAA038304	evm.model.utg602.8|evm.TU.utg602.8|utg602|GWHAAAA00001695.:37740-37835,	20.747	16.7537	23.0666	22.5959	21.055	22.6849	0.428494	0.490056	0.309754	-1.92283	NaN	NaN	NaN	10	10	10	203	203	203	84299	0	19538	677680000	38	2012	chloride channel protein CLC-c-like isoform X1 [Lactuca sativa]	XP_023736066.1	94.133	767	31	7	4	756	3	769	0	1400	Chloride channel protein CLC-c (AtCLC-c) (CBS domain-containing protein CBSCLC4)	Q96282	75.323	774	172	8	2	756	6	779
evm.model.utg6022.3	GWHPAAAA038306	evm.model.utg6022.3|evm.TU.utg6022.3|utg6022|GWHAAAA00015863.:8068-9237,	23.3028	23.2723	22.1351	23.0323	22.7633	23.0147	0.0284594	0.972284	0.0122069	-0.0333672	NaN	NaN	NaN	19	19	19	346	346	346	86113	0	76755	1343700000	101	2014	heat shock 70 kDa protein 16-like isoform X1 [Lactuca sativa]	XP_023771453.1	85.77	766	89	10	1	749	1	763	0	1340	Heat shock 70 kDa protein 16 (Heat shock protein 70-16) (AtHsp70-16)	Q9SAB1	60.756	767	279	12	1	749	1	763
evm.model.utg6038.4	GWHPAAAA038332	evm.model.utg6038.4|evm.TU.utg6038.4|utg6038|GWHAAAA00005603.:14824-15081,	17.9346	20.7848	20.5247	20.4196	21.2775	21.1466	0.561632	0.329644	0.481955	-1.19988	NaN	NaN	NaN	3	3	3	119	119	119	50109	0	7288	115380000	7	2015	protein disulfide-isomerase 5-2 [Lactuca sativa]	XP_023768200.1	83.683	429	60	5	21	439	2	430	0	687	Protein disulfide-isomerase 5-2 (AtPDIL5-2) (Protein disulfide-isomerase 7-1) (AtPDIL7-1) (Protein disulfide-isomerase 8) (PDI8)	Q94F09	58.937	414	153	10	43	439	27	440
evm.model.utg6062.5	GWHPAAAA038380	evm.model.utg6062.5|evm.TU.utg6062.5|utg6062|GWHAAAA00013474.:31081-31181,;evm.model.utg25250.3|evm.TU.utg25250.3|utg25250|GWHAAAA00013713.:9155-9255,	24.6433	25.2164	24.9652	24.6608	23.6497	23.5498	1.18601	0.0772359	1.11218	0.988199	NaN	NaN	NaN	7	7	4	46	46	30	21799	0	72989	2919900000	91	1306	ras-related protein RHN1 [Lactuca sativa]	XP_023767443.1	98	200	2	1	1	198	1	200	1.13e-142	404	Ras-related protein RHN1	P31583	89.5	200	19	1	1	198	1	200
evm.model.utg6065.5	GWHPAAAA038385	evm.model.utg6065.5|evm.TU.utg6065.5|utg6065|GWHAAAA00023175.:14207-15023,	20.8513	21.2582	21.2256	23.0554	21.8056	22.0801	1.39731	0.0500395	1.30069	-1.202	NaN	NaN	NaN	12	12	12	14	14	14	12531	0	20295	385220000	25	2016	type II inositol polyphosphate 5-phosphatase 15 isoform X2 [Lactuca sativa]	XP_023767783.1	84.912	1140	135	18	1	1104	1	1139	0	1950	Type II inositol polyphosphate 5-phosphatase 15 (At5PTase15) (EC 3.1.3.36) (EC 3.1.3.86) (Protein FRAGILE FIBER 3)	Q84W55	59.095	1061	374	24	90	1104	55	1101
evm.model.utg6094.6	GWHPAAAA038447	evm.model.utg6094.6|evm.TU.utg6094.6|utg6094|GWHAAAA00020881.:29967-29995,	26.9079	26.4832	26.885	26.5299	26.5955	26.4876	0.714128	0.228283	0.641526	0.221033	NaN	NaN	NaN	15	15	15	556	556	556	33478	0	23528	11542000000	294	2021	Immunoglobulin-like fold, partial [Cynara cardunculus var. scolymus]	KVI00528.1	84.437	302	42	3	1	298	36	336	0	516	Desiccation protectant protein Lea14 homolog	P46519	30.323	155	100	2	26	178	2	150
evm.model.utg6120.1	GWHPAAAA038481	evm.model.utg6120.1|evm.TU.utg6120.1|utg6120|GWHAAAA00019036.:5728-5881,;evm.model.utg10749.4|evm.TU.utg10749.4|utg10749|GWHAAAA00029736.:9958-10108,	19.242	19.4545	20.5853	22.9107	23.0933	23.7139	2.70699	0.00648276	2.18824	-3.4787	NaN	NaN	NaN	17	17	17	20	20	20	12429	0	44254	823900000	63	2022	LOW QUALITY PROTEIN: uncharacterized protein LOC111909667 [Lactuca sativa]	XP_023761210.1	86.335	1105	120	13	2	1076	1	1104	0	1936	Beta-galactosidase (Beta-gal) (EC 3.2.1.23) (Lactase)	A5F5U6	40.737	1058	526	25	27	1048	13	1005
evm.model.utg6199.13	GWHPAAAA038664	evm.model.utg6199.13|evm.TU.utg6199.13|utg6199|GWHAAAA00004658.:78862-79132,	20.6794	21.0477	17.3545	20.3091	20.1505	21.2822	0.292644	0.680582	0.16712	-0.88673	NaN	NaN	NaN	5	5	5	20	20	20	36121	0	15005	270830000	23	2027	uncharacterized protein LOC111903980 [Lactuca sativa]	XP_023755524.1	87.821	312	32	3	1	306	1	312	0	555	AB hydrolase superfamily protein YfhM (EC 3.-.-.-)	O31581	29.338	317	181	7	1	305	1	286
evm.model.utg6251.11	GWHPAAAA038800	evm.model.utg6251.11|evm.TU.utg6251.11|utg6251|GWHAAAA00001375.:71252-71395,	29.2728	29.2365	29.2737	28.5865	28.9813	28.6907	1.8908	0.0186154	1.73013	0.508167	NaN	NaN	NaN	38	38	38	757	757	757	73999	0	32331	73556000000	958	2031	phosphoenolpyruvate carboxykinase (ATP)-like [Cynara cardunculus var. scolymus]	XP_024976637.1	93.853	667	28	7	1	655	1	666	0	1236	Phosphoenolpyruvate carboxykinase (ATP) (PEP carboxykinase) (PEPCK) (EC 4.1.1.49)	Q9T074	81.654	665	100	11	8	655	12	671
evm.model.utg6275.9	GWHPAAAA038864	evm.model.utg6275.9|evm.TU.utg6275.9|utg6275|GWHAAAA00018435.:44346-44535,;evm.model.utg26867.3|evm.TU.utg26867.3|utg26867|GWHAAAA00028394.:20718-21831,	23.9019	23.8721	24.0327	23.539	23.6032	23.6005	2.56807	0.0110769	1.95558	0.354666	NaN	NaN	NaN	9	9	9	346	346	346	40075	0	16393	1424500000	71	2035	arogenate dehydratase/prephenate dehydratase 2, chloroplastic-like [Lactuca sativa]	XP_023749206.1	89.13	368	29	5	1	361	1	364	0	617	Arogenate dehydratase/prephenate dehydratase 2, chloroplastic (AtADT2) (AtPDT2) (EC 4.2.1.51) (EC 4.2.1.91)	Q9SSE7	75.49	306	64	4	62	361	80	380
evm.model.utg6322.12	GWHPAAAA038954	evm.model.utg6322.12|evm.TU.utg6322.12|utg6322|GWHAAAA00015476.:65636-65752,	20.8438	21.2053	20.9339	21.0607	21.3078	20.5549	0.0270094	0.972515	0.0121037	0.0198669	NaN	NaN	NaN	4	4	3	131	131	103	38397	0	6172	162490000	16	2038	probable protein phosphatase 2C 60 [Lactuca sativa]	XP_023761959.1	85.083	362	37	6	1	345	1	362	0	620	Probable protein phosphatase 2C 60 (AtPP2C60) (EC 3.1.3.16)	Q9SZ53	68.678	348	89	6	1	331	1	345
evm.model.utg6335.1	GWHPAAAA038973	evm.model.utg6335.1|evm.TU.utg6335.1|utg6335|GWHAAAA00024809.:18308-18490,	24.0341	24.6302	24.2313	23.3635	23.385	23.2038	2.22149	0.0137255	1.86247	0.981099	NaN	NaN	NaN	12	5	5	576	302	302	28513	0	182	3053000000	77	2040	60S ribosomal protein L7-4-like [Lactuca sativa]	XP_023754381.1	96.327	245	5	2	1	241	1	245	1.8e-165	466	60S ribosomal protein L7-4	Q9LHP1	83.898	236	34	2	10	241	9	244
evm.model.utg6356.7	GWHPAAAA039023	evm.model.utg6356.7|evm.TU.utg6356.7|utg6356|GWHAAAA00030410.:17436-17473,	26.2126	25.3475	25.7952	25.7539	25.4644	25.9219	0.0900926	0.925605	0.0335743	0.0717004	NaN	NaN	NaN	13	13	5	525	525	282	23407	0	17041	9529200000	173	2041	60S ribosomal protein L13-1-like [Lactuca sativa]	XP_023751066.1	95.812	191	6	1	1	189	1	191	5.18e-130	373	60S ribosomal protein L13-1 (Protein BBC1 homolog)	P41127	82.011	189	31	2	2	187	1	189
evm.model.utg637.22	GWHPAAAA039042	evm.model.utg637.22|evm.TU.utg637.22|utg637|GWHAAAA00009061.:93658-93726,	21.4147	22.5771	22.2589	22.5251	22.7134	22.5444	0.656887	0.255139	0.593223	-0.510733	NaN	NaN	NaN	11	11	6	39	39	243	53293	0	84997	690470000	54	2042	tubulin gamma-1 chain [Lactuca sativa]	XP_023746442.1	98.101	474	1	4	1	466	1	474	0	952	Tubulin gamma-1 chain (Gamma-1-tubulin)	P38557	89.662	474	41	4	1	466	1	474
evm.model.utg6374.7	GWHPAAAA039052	evm.model.utg6374.7|evm.TU.utg6374.7|utg6374|GWHAAAA00012351.:31999-32172,	23.0915	23.2846	23.4104	22.3755	22.7895	22.9925	1.25038	0.0653241	1.18493	0.543	NaN	NaN	NaN	11	7	3	454	379	154	34934	0	86054	1099000000	49	2045	serine/threonine-protein phosphatase PP2A-2 catalytic subunit [Lactuca sativa]	XP_023761316.1	96.732	306	4	3	1	300	1	306	0	608	Serine/threonine-protein phosphatase PP2A-2 catalytic subunit (EC 3.1.3.16) (Protein phosphatase 2A isoform 2)	Q07098	92.157	306	18	3	1	300	1	306
evm.model.utg6418.12	GWHPAAAA039156	evm.model.utg6418.12|evm.TU.utg6418.12|utg6418|GWHAAAA00018872.:34584-34673,;evm.model.utg20875.4|evm.TU.utg20875.4|utg20875|GWHAAAA00003438.:12664-12870,	24.3633	24.1687	24.094	24.5159	24.1662	24.2499	0.314834	0.646629	0.189345	-0.102001	NaN	NaN	NaN	34	34	34	426	426	426	1204	0	32331	3735700000	203	2050	inositol hexakisphosphate and diphosphoinositol-pentakisphosphate kinase VIP2-like isoform X1 [Cynara cardunculus var. scolymus]	XP_024970687.1	92.844	1062	47	15	1	1038	1	1057	0	1984	Inositol hexakisphosphate and diphosphoinositol-pentakisphosphate kinase VIP2 (EC 2.7.4.21) (EC 2.7.4.24) (Protein VIP HOMOLOG 1) (VIP1 homolog protein 2) (Arabidopsis homolog protein of yeast VIP1 2) (AtVIP2)	Q84WW3	80.682	1056	165	20	9	1039	8	1049
evm.model.utg6418.6	GWHPAAAA039153	evm.model.utg6418.6|evm.TU.utg6418.6|utg6418|GWHAAAA00018872.:19833-20105,	19.1801	20.1057	20.3153	20.7976	21.986	22.6474	1.40645	0.0495261	1.30517	-1.9433	NaN	NaN	NaN	5	5	5	364	364	364	15586	0	80432	1763300000	46	2051	thioredoxin H2 [Lactuca sativa]	XP_023743756.1	90.714	140	11	1	1	138	1	140	3.14e-88	262	Thioredoxin H2 (AtTrxh2) (Thioredoxin 2) (AtTRX2)	Q38879	57.895	133	53	2	1	131	1	132
evm.model.utg6452.11	GWHPAAAA039214	evm.model.utg6452.11|evm.TU.utg6452.11|utg6452|GWHAAAA00016722.:47978-48886:-|Frame:	19.9801	20.6004	20.4818	18.5199	19.5459	17.9745	1.54783	0.0317972	1.49761	1.67401	NaN	NaN	NaN	1	1	1	5	5	5	3363	53074	25462	24199000	2	2053	alkylated DNA repair protein alkB homolog 8 [Lactuca sativa]	XP_023760851.1	87.5	304	27	5	1	295	33	334	0	514	tRNA (carboxymethyluridine(34)-5-O)-methyltransferase (EC 2.1.1.229) (tRNA methyltransferase 9 homolog) (AtTRM9)	Q94A09	66.887	302	65	5	29	295	68	369
evm.model.utg6466.18	GWHPAAAA039252	evm.model.utg6466.18|evm.TU.utg6466.18|utg6466|GWHAAAA00006575.:78878-79660,	24.2091	24.0429	24.1192	24.2692	24.1658	24.7457	0.660965	0.253814	0.595484	-0.269833	NaN	NaN	NaN	15	15	14	366	366	366	50699	0	18585	3358200000	160	2055	serpin-ZX-like [Lactuca sativa]	XP_023753475.1	86.667	390	44	4	70	451	1	390	0	674	Serpin-ZX (ArathZx) (AtSerpin1) (Serpin-1)	Q9S7T8	62.211	389	137	6	70	448	1	389
evm.model.utg6466.20	GWHPAAAA039254	evm.model.utg6466.20|evm.TU.utg6466.20|utg6466|GWHAAAA00006575.:83657-84826:-|Frame:	23.0908	23.4725	21.8856	20.8449	20.9462	20.996	1.76675	0.0196066	1.7076	1.88727	NaN	NaN	NaN	3	2	2	121	93	93	42944	0	58663	146160000	4	2056	serpin-ZX-like [Lactuca sativa]	XP_023753487.1	84.021	388	55	4	1	381	1	388	0	657	Serpin-ZX (ArathZx) (AtSerpin1) (Serpin-1)	Q9S7T8	59.383	389	149	6	1	380	1	389
evm.model.utg6485.15	GWHPAAAA039296	evm.model.utg6485.15|evm.TU.utg6485.15|utg6485|GWHAAAA00005409.:52007-52245,	27.5254	28.2876	25.9964	27.911	28.0242	27.9667	0.444337	0.463684	0.333778	-0.6975	NaN	NaN	NaN	7	7	7	539	539	539	16394	0	22567	27388000000	219	2057	kirola-like [Lactuca sativa]	XP_023764066.1	56.028	141	58	2	2	138	7	147	2.8e-45	154	Kirola (allergen Act d 11)	P85524	45.588	136	70	2	1	132	1	136
evm.model.utg6485.2	GWHPAAAA039290	evm.model.utg6485.2|evm.TU.utg6485.2|utg6485|GWHAAAA00005409.:17307-17450,	20.6382	21.3812	22.0309	20.8358	21.0816	21.0349	0.374905	0.559662	0.252074	0.366	NaN	NaN	NaN	5	5	5	405	405	405	24556	0	35412	456380000	10	2058	glutathione S-transferase F9-like [Lactuca sativa]	XP_023742784.1	85.581	215	26	3	1	211	1	214	3.13e-127	367	Glutathione S-transferase F9 (AtGSTF9) (EC 2.5.1.18) (AtGSTF7) (GST class-phi member 9)	O80852	65.888	214	69	2	1	210	1	214
evm.model.utg6538.4	GWHPAAAA039376	evm.model.utg6538.4|evm.TU.utg6538.4|utg6538|GWHAAAA00001928.:17884-17915,	21.0528	18.1705	21.0211	21.8464	21.1088	21.5438	0.655401	0.254686	0.593995	-1.41821	NaN	NaN	NaN	3	3	3	187	187	187	27748	0	71581	321020000	19	2061	putative HVA22-like protein g isoform X1 [Lactuca sativa]	XP_023768082.1	78.761	226	41	3	16	237	16	238	2.78e-113	333	HVA22-like protein i (AtHVA22i)	Q8LE10	51.705	176	78	3	1	174	1	171
evm.model.utg6548.23	GWHPAAAA039404	evm.model.utg6548.23|evm.TU.utg6548.23|utg6548|GWHAAAA00010850.:93011-94270:+|Frame:	21.874	17.3897	21.5547	23.0084	22.1817	22.9583	0.765457	0.198257	0.702771	-2.44333	NaN	NaN	NaN	10	10	8	339	339	289	46669	0	19476	682860000	25	2064	protein ELC-like [Lactuca sativa]	XP_023757474.1	87.173	421	44	5	1	411	1	421	0	659	Protein ELC (AtELC) (ESCRT-I complex subunit VPS23 homolog 1) (Protein VACUOLAR PROTEIN SORTING 23A) (Vacuolar protein-sorting-associated protein 23 homolog 1)	Q9LHG8	58.394	411	149	8	1	405	1	395
evm.model.utg6556.11	GWHPAAAA039436	evm.model.utg6556.11|evm.TU.utg6556.11|utg6556|GWHAAAA00019604.:48820-48954,	21.8241	22.2947	22.4047	22.0238	22.2858	21.8611	0.210175	0.787439	0.103783	0.1176	NaN	NaN	NaN	5	5	5	245	245	245	36158	0	23855	408570000	18	2066	uncharacterized protein LOC111899547 [Lactuca sativa]	XP_023751157.1	88.822	331	31	3	1	325	1	331	0	585	Probable nitronate monooxygenase (NMO) (EC 1.13.12.-) (Propionate 3-nitronate monooxygenase) (P3N monooxygenase)	O05413	32.819	259	122	9	13	223	14	268
evm.model.utg6556.9	GWHPAAAA039434	evm.model.utg6556.9|evm.TU.utg6556.9|utg6556|GWHAAAA00019604.:35794-36072,	19.4586	18.1419	19.7131	20.7308	20.7451	18.227	0.340101	0.609218	0.215227	-0.79645	NaN	NaN	NaN	6	3	3	144	86	86	6064	0	20888	261880000	19	2067	phospho-2-dehydro-3-deoxyheptonate aldolase 2, chloroplastic-like [Lactuca sativa]	XP_023751158.1	94.584	517	14	8	32	537	1	514	0	982	Phospho-2-dehydro-3-deoxyheptonate aldolase 2, chloroplastic (EC 2.5.1.54) (3-deoxy-D-arabino-heptulosonate 7-phosphate synthase 2) (DAHP synthase 2) (Phospho-2-keto-3-deoxyheptonate aldolase 2)	Q00218	79.796	490	76	7	59	525	10	499
evm.model.utg6568.12	GWHPAAAA039469	evm.model.utg6568.12|evm.TU.utg6568.12|utg6568|GWHAAAA00009423.:44152-45717:+|Frame:	26.2676	26.3381	26.6483	26.7069	26.9163	26.9788	1.45922	0.0440173	1.35638	-0.449333	NaN	NaN	NaN	21	21	21	528	528	528	57436	0	32331	10644000000	289	2068	threonine synthase, chloroplastic-like [Lactuca sativa]	XP_023735387.1	90.421	522	38	7	1	510	1	522	0	968	Threonine synthase, chloroplastic (TS) (EC 4.2.3.1)	Q9MT28	81.369	526	74	10	1	510	1	518
evm.model.utg6627.6	GWHPAAAA039601	evm.model.utg6627.6|evm.TU.utg6627.6|utg6627|GWHAAAA00025385.:41518-41941,	21.845	18.4545	19.6749	22.5159	22.4026	23.3462	1.25317	0.0655502	1.18343	-2.76342	NaN	NaN	NaN	7	7	7	426	426	426	26315	0	57873	843190000	29	2072	membrane steroid-binding protein 1-like [Lactuca sativa]	XP_023748066.1	83.539	243	26	5	1	240	1	232	6.32e-133	383	Membrane steroid-binding protein 1 (AtMP1) (Membrane-associated progesterone-binding protein 5) (AtMAPR5)	Q9XFM6	70.968	186	48	3	1	180	1	186
evm.model.utg667.2	GWHPAAAA039687	evm.model.utg667.2|evm.TU.utg667.2|utg667|GWHAAAA00007094.:9002-9139,	21.8877	22.6991	18.9538	22.4627	23.8353	23.7371	0.821681	0.172453	0.763329	-2.16483	NaN	NaN	NaN	11	11	9	574	574	506	35464	0	84838	1036800000	67	2074	malate dehydrogenase 1, mitochondrial [Lactuca sativa]	XP_023771334.1	92.486	346	14	4	1	334	1	346	0	629	Malate dehydrogenase 1, mitochondrial (EC 1.1.1.37) (Mitochondrial MDH1) (mMDH1) (Mitochondrial NAD-dependent malate dehydrogenase 1) (mNAD-MDH 1) (mtNAD-MDH1)	Q9ZP06	83.918	342	45	6	1	334	2	341
evm.model.utg6674.8	GWHPAAAA039706	evm.model.utg6674.8|evm.TU.utg6674.8|utg6674|GWHAAAA00022148.:29626-29715,	21.351	20.9283	21.1076	20.8639	20.2852	22.0139	0.0489819	0.961929	0.016857	0.0746333	NaN	NaN	NaN	7	7	3	176	176	79	58739	0	18072	211800000	17	2075	coatomer subunit delta-like [Cynara cardunculus var. scolymus]	XP_024983173.1	88.411	535	49	6	1	525	1	532	0	945	Coatomer subunit delta-2 (Delta-coat protein 2) (Delta-COP 2)	Q0DJ99	71.107	533	136	8	1	525	1	523
evm.model.utg6734.3	GWHPAAAA039819	evm.model.utg6734.3|evm.TU.utg6734.3|utg6734|GWHAAAA00028578.:7167-7245,;evm.model.utg17683.3|evm.TU.utg17683.3|utg17683|GWHAAAA00023208.:17793-17892,;evm.model.utg7188.11|evm.TU.utg7188.11|utg7188|GWHAAAA00017723.:23031-23109,;evm.model.utg526.24|evm.TU.utg526.24|utg526|GWHAAAA00006487.:132963-133095,;evm.model.utg140.18|evm.TU.utg140.18|utg140|GWHAAAA00003466.:107439-107517,;evm.model.utg12138.…	25.5456	24.6786	24.333	17.5817	21.7539	23.0697	1.12512	0.0926369	1.03322	4.05063	NaN	NaN	NaN	1	1	1	196	196	196	9299	0	35011	1922500000	34	333	Vacuolar H+-pumping ATPase 16 kDa proteolipid subunit 4 isoform 2, partial [Theobroma cacao]	EOY14929.1	95.652	92	4	0	1	92	28	119	1.59e-53	172	V-type proton ATPase 16 kDa proteolipid subunit (V-ATPase 16 kDa proteolipid subunit) (Vacuolar proton pump 16 kDa proteolipid subunit)	Q43434	95.652	92	4	0	1	92	1	92
evm.model.utg6780.5	GWHPAAAA039925	evm.model.utg6780.5|evm.TU.utg6780.5|utg6780|GWHAAAA00025305.:46672-46731,;evm.model.utg3318.1|evm.TU.utg3318.1|utg3318|GWHAAAA00027649.:8090-8149,	24.687	25.3244	25.4548	24.8728	25.1801	25.4279	0.00556974	0.997028	0.00129265	-0.00486692	NaN	NaN	NaN	18	15	15	539	486	486	56688	0	19982	4290000000	160	1581	catalase [Cynara cardunculus var. scolymus]	XP_024990895.1	95.122	492	16	4	1	484	1	492	0	969	Catalase (EC 1.11.1.6)	P45739	92.276	492	30	4	1	484	1	492
evm.model.utg682.18	GWHPAAAA040000	evm.model.utg682.18|evm.TU.utg682.18|utg682|GWHAAAA00015463.:58645-58771,	22.1233	22.021	21.9602	24.8052	24.6048	24.8147	5.27059	0.003	2.52288	-2.70673	NaN	NaN	NaN	20	20	20	464	464	464	59999	0	14122	2481200000	139	2082	aspartate--tRNA ligase 2, cytoplasmic [Lactuca sativa]	XP_023767322.1	91.993	537	30	6	1	524	1	537	0	947	Aspartate--tRNA ligase 2, cytoplasmic (EC 6.1.1.12) (Aspartyl-tRNA synthetase) (AspRS) (Protein IMPAIRED IN BABA-INDUCED DISEASE IMMUNITY 1)	Q9M084	66.174	541	162	7	5	524	18	558
evm.model.utg6843.2	GWHPAAAA040048	evm.model.utg6843.2|evm.TU.utg6843.2|utg6843|GWHAAAA00011407.:4838-4923,;evm.model.utg18309.9|evm.TU.utg18309.9|utg18309|GWHAAAA00013565.:21891-21976,;evm.model.utg18425.1|evm.TU.utg18425.1|utg18425|GWHAAAA00015688.:4950-5035,	23.9134	23.6399	23.0924	23.3167	22.9702	23.7639	0.233732	0.757588	0.120567	0.1983	NaN	NaN	NaN	7	7	7	332	332	332	33539	0	23139	1155700000	37	2084	N-carbamoylputrescine amidase [Lactuca sativa]	XP_023769923.1	92.881	295	17	2	1	291	1	295	0	566	N-carbamoylputrescine amidase (EC 3.5.1.53) (Nitrilase-like protein 1)	Q8VYF5	79.128	321	36	3	3	292	6	326
evm.model.utg6871.15	GWHPAAAA040137	evm.model.utg6871.15|evm.TU.utg6871.15|utg6871|GWHAAAA00009735.:44786-44788,	25.4765	27.1037	26.5863	24.7548	25.3724	24.6998	1.28878	0.0590286	1.22894	1.4465	NaN	NaN	NaN	8	8	2	394	394	57	20023	0	17536	5531500000	134	2085	60S ribosomal protein L17-2-like [Lactuca sativa]	XP_023729657.1	96	175	5	1	1	173	1	175	4.12e-122	350	60S ribosomal protein L17-2	P51413	87.429	175	20	1	1	173	1	175
evm.model.utg6889.8	GWHPAAAA040193	evm.model.utg6889.8|evm.TU.utg6889.8|utg6889|GWHAAAA00028268.:21498-21581,	20.9469	20.3763	20.9124	21.9132	21.6443	21.7363	2.14842	0.0141947	1.84787	-1.0194	NaN	NaN	NaN	5	5	5	119	119	119	55942	0	2062	478000000	36	2089	serine carboxypeptidase 1-like [Lactuca sativa]	XP_023752289.1	89.697	495	40	5	1	489	5	494	0	916	Serine carboxypeptidase 1 (EC 3.4.16.5) (Carboxypeptidase C) (Serine carboxypeptidase I) [Cleaved into: Serine carboxypeptidase 1 chain A (Serine carboxypeptidase I chain A);Serine carboxypeptidase 1 chain B (Serine carboxypeptidase I chain B)]	P37890	65.805	503	151	7	3	489	13	510
evm.model.utg6928.10	GWHPAAAA040289	evm.model.utg6928.10|evm.TU.utg6928.10|utg6928|GWHAAAA00025683.:42502-42540,	22.384	22.4764	22.306	21.94	22.6792	21.7218	0.395635	0.530433	0.275369	0.275134	NaN	NaN	NaN	7	7	7	402	402	402	27011	0	41905	776470000	51	2092	triosephosphate isomerase, cytosolic [Lactuca sativa]	XP_023741442.1	96.85	254	4	2	1	250	1	254	7.71e-174	488	Triosephosphate isomerase, cytosolic (TIM) (Triose-phosphate isomerase) (EC 5.3.1.1)	P48495	82.283	254	41	2	1	250	1	254
evm.model.utg6936.10	GWHPAAAA040316	evm.model.utg6936.10|evm.TU.utg6936.10|utg6936|GWHAAAA00014868.:30954-33374:-|Frame:	22.5613	22.8481	22.2546	22.5238	22.5878	22.1752	0.230309	0.760927	0.118657	0.125734	NaN	NaN	NaN	12	12	12	213	213	213	91549	0	15132	760000000	48	2095	exocyst complex component SEC15B [Lactuca sativa]	XP_023763081.1	95.037	806	24	8	1	790	1	806	0	1551	Exocyst complex component SEC15B (AtSec15b)	F4JHH5	70.136	807	204	11	1	790	1	787
evm.model.utg6938.1	GWHPAAAA040318	evm.model.utg6938.1|evm.TU.utg6938.1|utg6938|GWHAAAA00005410.:641-767,	22.9208	22.3101	21.9043	24.2345	24.1676	24.8567	2.28679	0.0137684	1.86112	-2.0412	NaN	NaN	NaN	10	10	8	422	422	358	45979	0	22966	3742000000	78	2097	pyruvate dehydrogenase E1 component subunit beta-1, mitochondrial-like isoform X1 [Lactuca sativa]	XP_023749980.1	92.895	380	18	5	49	419	23	402	0	707	Pyruvate dehydrogenase E1 component subunit beta-1, mitochondrial (PDHE1-B) (EC 1.2.4.1)	Q6Z1G7	88.393	336	31	4	92	419	39	374
evm.model.utg6943.20	GWHPAAAA040342	evm.model.utg6943.20|evm.TU.utg6943.20|utg6943|GWHAAAA00005047.:76537-76692,	22.9946	20.5492	17.8173	20.1562	21.2192	21.5331	0.121272	0.89286	0.0492166	-0.515794	NaN	NaN	NaN	4	4	4	165	165	165	52269	0	37537	391300000	13	2098	serine carboxypeptidase-like 27 [Lactuca sativa]	XP_023740167.1	90.83	458	36	3	1	452	1	458	0	853	Serine carboxypeptidase-like 27 (EC 3.4.16.-)	Q9SFB5	74.769	432	101	4	22	445	25	456
evm.model.utg6944.4	GWHPAAAA040343	evm.model.utg6944.4|evm.TU.utg6944.4|utg6944|GWHAAAA00014374.:17246-17683:-|Frame:;evm.model.utg35663.4|evm.TU.utg35663.4|utg35663|GWHAAAA00010175.:17083-17520:-|Frame:;evm.model.utg29924.4|evm.TU.utg29924.4|utg29924|GWHAAAA00028480.:22042-22479:+|Frame:;evm.model.utg9372.12|evm.TU.utg9372.12|utg9372|GWHAAAA00021120.:34111-34410:+|Frame:	25.0921	24.7281	24.5286	25.9078	25.8417	25.7394	2.43266	0.0123636	1.90786	-1.0467	NaN	NaN	NaN	8	8	2	524	524	193	16429	0	19566	12371000000	139	1487	40S ribosomal protein S16-like [Helianthus annuus]	XP_022036388.1	97.241	145	2	1	1	143	1	145	7.76e-97	284	40S ribosomal protein S16	O22647	85.517	145	19	1	1	143	1	145
evm.model.utg6968.13	GWHPAAAA040437	evm.model.utg6968.13|evm.TU.utg6968.13|utg6968|GWHAAAA00003397.:62075-62781,	21.4116	19.9391	20.7803	23.1098	22.6523	22.6692	2.0136	0.0156148	1.80646	-2.1001	NaN	NaN	NaN	20	20	20	174	174	174	17897	0	79487	908950000	60	2103	E3 ubiquitin-protein ligase KEG [Lactuca sativa]	XP_023732818.1	94.092	1625	63	17	1	1592	1	1625	0	3010	E3 ubiquitin-protein ligase KEG (EC 2.3.2.27) (EC 2.7.11.1) (Protein KEEP ON GOING) (RING finger protein KEG) (RING-type E3 ubiquitin transferase KEG)	Q9FY48	71.077	1625	421	25	1	1582	5	1623
evm.model.utg697.3	GWHPAAAA040444	evm.model.utg697.3|evm.TU.utg697.3|utg697|GWHAAAA00005098.:17251-17755,	25.579	26.9126	28.7854	25.5183	24.944	24.7332	0.991092	0.119742	0.921753	2.02717	NaN	NaN	NaN	3	3	3	10	10	10	55277	0	11151	7987200000	67	2105	low-temperature-induced cysteine proteinase-like [Lactuca sativa]	XP_023743889.1	85.857	502	61	6	1	492	1	502	0	822	Oryzain alpha chain (EC 3.4.22.-)	P25776	42.857	434	221	10	46	469	32	448
evm.model.utg6977.3	GWHPAAAA040451	evm.model.utg6977.3|evm.TU.utg6977.3|utg6977|GWHAAAA00021974.:14405-14591,;evm.model.utg1106.9|evm.TU.utg1106.9|utg1106|GWHAAAA00007397.:60852-61038,	20.4752	21.8937	21.1587	19.7815	20.7017	20.9772	0.559512	0.331336	0.479731	0.689067	NaN	NaN	NaN	3	3	3	259	259	259	17453	0	10732	357100000	20	2106	universal stress protein PHOS34 [Lactuca sativa]	XP_023750484.1	91.975	162	11	1	1	160	1	162	5.31e-104	303	Universal stress protein A-like protein	Q8LGG8	44.068	59	33	0	99	157	104	162
evm.model.utg6983.19	GWHPAAAA040473	evm.model.utg6983.19|evm.TU.utg6983.19|utg6983|GWHAAAA00011977.:76661-76766,;evm.model.utg4115.2|evm.TU.utg4115.2|utg4115|GWHAAAA00022637.:19061-19166,;evm.model.utg19253.4|evm.TU.utg19253.4|utg19253|GWHAAAA00004477.:10367-10472,	26.93	26.9385	27.1654	26.5165	26.5376	26.1315	1.80341	0.0186977	1.72821	0.6161	NaN	NaN	NaN	7	7	7	461	461	461	17643	0	25663	13124000000	151	1759	40S ribosomal protein S18 [Cynara cardunculus var. scolymus]	XP_024967187.1	98.684	152	0	1	1	150	1	152	1.63e-104	304	40S ribosomal protein S18	P34788	94.079	152	7	1	1	150	1	152
evm.model.utg6989.9	GWHPAAAA040480	evm.model.utg6989.9|evm.TU.utg6989.9|utg6989|GWHAAAA00011538.:50403-51085,	24.3115	23.6905	23.3936	23.544	23.3167	22.8632	0.761993	0.197409	0.704633	0.557234	NaN	NaN	NaN	23	6	3	632	163	49	50425	0	38919	1431600000	51	2107	tubulin beta-1 chain-like [Lactuca sativa]	XP_023734825.1	97.991	448	1	4	1	440	1	448	0	904	Tubulin beta-1 chain (Beta-1-tubulin)	P37392	95.928	442	10	4	1	434	1	442
evm.model.utg7024.19	GWHPAAAA040575	evm.model.utg7024.19|evm.TU.utg7024.19|utg7024|GWHAAAA00009220.:84944-85423,	21.1292	20.9389	20.5764	20.7125	20.432	20.736	0.602617	0.291908	0.534754	0.254667	NaN	NaN	NaN	3	3	3	112	112	112	42444	0	13401	193220000	13	2109	nudix hydrolase 19, chloroplastic-like [Lactuca sativa]	XP_023735954.1	90.206	388	27	4	1	377	1	388	0	709	Nudix hydrolase 19, chloroplastic (AtNUDT19) (EC 3.6.1.22) (NADH pyrophosphatase NUDT19)	Q94A82	66.667	387	116	7	1	376	36	420
evm.model.utg7051.7	GWHPAAAA040665	evm.model.utg7051.7|evm.TU.utg7051.7|utg7051|GWHAAAA00016670.:31965-32051,;evm.model.utg1578.7|evm.TU.utg1578.7|utg1578|GWHAAAA00005522.:42271-42330,	23.7454	23.6143	23.2828	21.2934	21.134	21.2842	4.01852	0.003	2.52288	2.3103	NaN	NaN	NaN	4	4	2	235	235	114	3438	0	1557	582860000	31	667	secretory carrier-associated membrane protein 2-like isoform X1 [Lactuca sativa]	XP_023731438.1	92.182	307	18	3	1	301	1	307	0	565	Secretory carrier-associated membrane protein 1 (Secretory carrier membrane protein 1)	Q8H5X5	68.387	310	83	8	1	300	1	305
evm.model.utg7064.16	GWHPAAAA040681	evm.model.utg7064.16|evm.TU.utg7064.16|utg7064|GWHAAAA00006646.:101130-101201,	21.6903	21.8382	21.9321	22.2499	22.5248	22.619	2.09808	0.0150667	1.82198	-0.644367	NaN	NaN	NaN	11	8	8	265	209	209	65305	0	65863	578690000	46	2113	serine/threonine-protein kinase STY46 [Lactuca sativa]	XP_023751265.1	90.138	578	36	8	1	568	1	567	0	1026	Serine/threonine-protein kinase STY46 (EC 2.7.11.1) (Serine/threonine/tyrosine-protein kinase 46)	F4JTP5	68.393	560	143	10	1	543	1	543
evm.model.utg7087.18	GWHPAAAA040737	evm.model.utg7087.18|evm.TU.utg7087.18|utg7087|GWHAAAA00014569.:77763-77828,	25.4154	25.9739	24.4252	25.7867	25.3902	25.114	0.11716	0.895138	0.04811	-0.1588	NaN	NaN	NaN	18	18	4	377	377	92	86984	0	32331	5181000000	154	2114	large proline-rich protein BAG6 isoform X2 [Lactuca sativa]	XP_023772155.1	71.176	791	150	28	69	805	1	767	0	922	Ubiquitin-like domain-containing protein CIP73 (CCaMK-interacting protein of approximately 73 kDa)	D5LXJ0	33.71	442	207	15	88	473	20	431
evm.model.utg7133.13	GWHPAAAA040808	evm.model.utg7133.13|evm.TU.utg7133.13|utg7133|GWHAAAA00002465.:63187-63280,	22.7059	23.0445	22.2373	23.5603	23.4672	23.2443	1.40714	0.0497258	1.30342	-0.761367	NaN	NaN	NaN	4	4	4	385	385	385	14289	0	32272	2098500000	46	2120	cytochrome b-c1 complex subunit 7-2-like [Lactuca sativa]	XP_023735696.1	97.541	122	1	1	1	120	1	122	2.87e-78	235	Cytochrome b-c1 complex subunit 7-2 (Complex III subunit VII)	F4JWS8	71.311	122	33	1	1	120	1	122
evm.model.utg7135.3	GWHPAAAA040811	evm.model.utg7135.3|evm.TU.utg7135.3|utg7135|GWHAAAA00002321.:19506-20031,	21.9029	21.9292	22.0551	22.5433	22.6245	22.7572	3.01773	0.00326316	2.48636	-0.679267	NaN	NaN	NaN	8	8	8	321	321	321	35398	0	32242	533220000	30	2121	uncharacterized protein LOC111894442 [Lactuca sativa]	XP_023746294.1	88.141	312	30	4	1	305	1	312	0	550	Tyrosine-protein phosphatase RLPH2 (EC 3.1.3.48) (Protein RHIZOBIALE-LIKE PHOSPHATASE 2)	Q9SR62	68.421	304	90	3	7	304	2	305
evm.model.utg7190.1	GWHPAAAA040894	evm.model.utg7190.1|evm.TU.utg7190.1|utg7190|GWHAAAA00028194.:227-528,	27.0977	27.2079	27.3417	26.5443	26.4677	26.6472	2.78529	0.00459259	2.33794	0.6627	NaN	NaN	NaN	21	21	21	466	466	466	6467	0	32331	14043000000	444	2124	lipoxygenase 6, chloroplastic [Lactuca sativa]	XP_023733694.1	82.435	575	88	7	1	563	1	574	0	942	Lipoxygenase 6, chloroplastic (AtLOX6) (EC 1.13.11.12)	Q9CAG3	52.688	558	230	13	37	563	21	575
evm.model.utg7218.10	GWHPAAAA040976	evm.model.utg7218.10|evm.TU.utg7218.10|utg7218|GWHAAAA00006428.:56053-56091,	20.3858	19.8843	16.779	20.5876	21.1703	20.8099	0.739646	0.209852	0.678087	-1.83957	NaN	NaN	NaN	6	3	3	149	9	9	47922	0	74636	233890000	15	2128	putative G3BP-like protein [Lactuca sativa]	XP_023764043.1	81.517	422	58	8	1	410	1	414	0	592	Putative G3BP-like protein	O94260	26.995	426	234	17	9	408	13	387
evm.model.utg7267.8	GWHPAAAA041074	evm.model.utg7267.8|evm.TU.utg7267.8|utg7267|GWHAAAA00003188.:46969-47030,;evm.model.utg4295.20|evm.TU.utg4295.20|utg4295|GWHAAAA00001244.:117563-117624,;evm.model.utg1708.12|evm.TU.utg1708.12|utg1708|GWHAAAA00026335.:112238-112246,	19.0981	18.5918	19.8095	21.8729	23.1026	22.8838	2.58042	0.0093125	2.03093	-3.45329	NaN	NaN	NaN	4	4	4	518	518	518	64144	0	35803	2096400000	45	778	40S ribosomal protein S29-like [Helianthus annuus]	XP_022028028.1	98.214	56	1	0	1	56	1	56	2.64e-33	117	40S ribosomal protein S29	Q680P8	92.857	56	4	0	1	56	1	56
evm.model.utg728.7	GWHPAAAA041123	evm.model.utg728.7|evm.TU.utg728.7|utg728|GWHAAAA00003173.:33147-33335,	21.236	22.3382	20.7903	23.2194	22.7046	22.2072	1.08305	0.103301	0.985895	-1.25557	NaN	NaN	NaN	23	23	23	315	315	315	12862	0	23056	1158500000	63	2132	exportin-4 [Lactuca sativa]	XP_023745648.1	90.069	1158	90	12	1	1133	1	1158	0	2059	Exportin-4	Q499Y0	25.329	1216	738	41	10	1132	11	1149
evm.model.utg7284.6	GWHPAAAA041138	evm.model.utg7284.6|evm.TU.utg7284.6|utg7284|GWHAAAA00029975.:21925-22439,	22.3864	22.2512	21.7144	21.6068	21.0836	21.2218	1.46241	0.0438087	1.35844	0.813267	NaN	NaN	NaN	5	5	5	265	265	265	39614	0	10203	238560000	11	2133	probable E3 ubiquitin-protein ligase LOG2 [Helianthus annuus]	XP_022005977.1	83.481	339	46	6	1	332	1	336	2.36e-172	493	Probable E3 ubiquitin-protein ligase LOG2 (EC 2.3.2.27) (Probable RING-type E3 ubiquitin transferase LOG2) (Protein LOSS OF GDU2) (RING finger protein 215)	Q9S752	56.592	311	105	11	40	332	42	340
evm.model.utg7290.32	GWHPAAAA041151	evm.model.utg7290.32|evm.TU.utg7290.32|utg7290|GWHAAAA00001572.:141966-142262,	24.4361	25.0273	24.3558	27.1129	26.8952	26.669	3.11713	0.004	2.39794	-2.28597	NaN	NaN	NaN	21	21	21	725	725	725	36173	0	32331	8063900000	210	2136	annexin D1-like [Lactuca sativa]	XP_023772602.1	86.076	316	38	3	1	310	1	316	0	548	Annexin D2 (AnnAt2)	Q9XEE2	65.19	316	103	4	1	309	1	316
evm.model.utg7325.10	GWHPAAAA041250	evm.model.utg7325.10|evm.TU.utg7325.10|utg7325|GWHAAAA00008890.:53542-53799,	22.4596	22.012	22.3877	22.5569	22.2266	22.2767	0.143922	0.868486	0.0612372	-0.066967	NaN	NaN	NaN	3	3	2	252	252	194	16321	0	29382	2488000000	27	2142	histone H2A-like [Lactuca sativa]	XP_023761042.1	94.194	155	7	1	1	153	1	155	1.37e-93	277	Histone H2A.1 (LeH2A-1)	P25469	82.432	148	21	4	1	145	1	146
evm.model.utg7339.3	GWHPAAAA041286	evm.model.utg7339.3|evm.TU.utg7339.3|utg7339|GWHAAAA00017210.:17042-17131,	25.0491	24.9946	24.4822	23.7433	24.1834	23.6697	1.80795	0.0180819	1.74276	0.976501	NaN	NaN	NaN	11	11	11	463	463	463	39192	0	16558	2754500000	109	2143	mitogen-activated protein kinase kinase 2 [Lactuca sativa]	XP_023744363.1	93.785	354	16	3	1	348	1	354	0	676	Mitogen-activated protein kinase kinase 2 (AtMAP2Kbeta) (AtMKK2) (MAP kinase kinase 2) (EC 2.7.12.2)	Q9S7U9	66.667	354	112	3	1	348	1	354
evm.model.utg7346.10	GWHPAAAA041294	evm.model.utg7346.10|evm.TU.utg7346.10|utg7346|GWHAAAA00007476.:46555-47964:+|Frame:	23.4763	23.201	21.117	23.0249	23.3772	21.4557	0.00731352	0.997713	0.000994369	-0.0211665	NaN	NaN	NaN	9	9	9	345	345	345	51655	0	50057	929380000	35	2144	protein ENHANCED PSEUDOMONAS SUSCEPTIBILTY 1 [Lactuca sativa]	XP_023742518.1	92.324	469	28	4	1	461	1	469	0	834	Protein ENHANCED PSEUDOMONAS SUSCEPTIBILTY 1 (EC 2.3.1.-)	Q9FH97	30.851	470	265	13	12	461	3	432
evm.model.utg7362.3	GWHPAAAA041341	evm.model.utg7362.3|evm.TU.utg7362.3|utg7362|GWHAAAA00006351.:32534-32788,;evm.model.utg17350.3|evm.TU.utg17350.3|utg17350|GWHAAAA00013433.:3835-4089,;evm.model.utg35491.2|evm.TU.utg35491.2|utg35491|GWHAAAA00009983.:6251-6508,;evm.model.utg25985.1|evm.TU.utg25985.1|utg25985|GWHAAAA00019331.:4741-4887,	21.4291	20.7677	21.1505	21.0168	20.9004	21.291	0.0725763	0.939826	0.0269525	0.0463664	NaN	NaN	NaN	4	4	4	264	264	264	34224	0	22122	263060000	16	2147	60S acidic ribosomal protein P [Parasponia andersonii]	PON69043.1	83.386	319	49	2	1	315	1	319	0	524	60S acidic ribosomal protein P0	P50346	82.965	317	50	2	3	315	4	320
evm.model.utg7377.11	GWHPAAAA041365	evm.model.utg7377.11|evm.TU.utg7377.11|utg7377|GWHAAAA00005342.:56920-57096,;evm.model.utg21515.3|evm.TU.utg21515.3|utg21515|GWHAAAA00030365.:25701-25818,;evm.model.utg7377.7|evm.TU.utg7377.7|utg7377|GWHAAAA00005342.:37034-37210,	21.6597	21.917	22.214	21.8309	22.4527	21.9242	0.215033	0.782213	0.106675	-0.139033	NaN	NaN	NaN	8	8	8	175	175	175	7327	0	25497	491010000	28	1132	exocyst complex component EXO70A1-like [Lactuca sativa]	XP_023758510.1	94.769	650	22	6	1	638	1	650	0	1253	Exocyst complex component EXO70A1 (AtExo70a1) (Exocyst subunit Exo70 family protein A1)	Q9LZD3	76.85	635	133	7	14	638	8	638
evm.model.utg7387.8	GWHPAAAA041398	evm.model.utg7387.8|evm.TU.utg7387.8|utg7387|GWHAAAA00014025.:23062-23213,	23.9246	23.9979	23.6227	25.3682	24.9403	25.259	2.83323	0.00516667	2.28679	-1.34077	NaN	NaN	NaN	26	26	26	545	545	545	81657	0	31865	3513800000	164	2150	uncharacterized protein LOC111912403 [Lactuca sativa]	XP_023763908.1	87.268	754	80	8	1	740	1	752	0	1266	Uncharacterized protein y4oV	P55607	59.023	266	103	3	478	737	15	280
evm.model.utg7447.9	GWHPAAAA041507	evm.model.utg7447.9|evm.TU.utg7447.9|utg7447|GWHAAAA00000878.:33459-33549,;evm.model.utg7447.20|evm.TU.utg7447.20|utg7447|GWHAAAA00000878.:68812-68823,;evm.model.utg6924.2|evm.TU.utg6924.2|utg6924|GWHAAAA00025975.:17910-18000,	21.8494	22.9781	21.6219	23.1154	22.931	22.6461	0.781939	0.190651	0.719761	-0.7477	NaN	NaN	NaN	9	9	5	403	403	201	17808	0	29677	4154600000	98	2091	40S ribosomal protein S11-2 [Lactuca sativa]	XP_023764763.1	93.75	160	7	2	1	157	1	160	2.46e-103	301	40S ribosomal protein S11-2	O65569	89.937	159	14	1	1	157	1	159
evm.model.utg7509.13	GWHPAAAA041658	evm.model.utg7509.13|evm.TU.utg7509.13|utg7509|GWHAAAA00015604.:76922-77113,	21.3926	21.7905	21.2828	22.7323	22.6201	23.1082	2.47291	0.00986301	2.00599	-1.33157	NaN	NaN	NaN	13	13	3	175	175	53	98577	0	30769	923670000	66	2157	coatomer subunit gamma-2-like isoform X1 [Lactuca sativa]	XP_023769904.1	95.48	885	23	9	1	868	1	885	0	1693	Coatomer subunit gamma (Gamma-coat protein) (Gamma-COP)	Q0WW26	82.054	886	140	11	1	868	1	885
evm.model.utg751.3	GWHPAAAA041661	evm.model.utg751.3|evm.TU.utg751.3|utg751|GWHAAAA00001696.:9893-10063,	24.9862	22.3094	21.8999	24.7289	24.9871	24.755	0.840282	0.164778	0.783101	-1.7585	NaN	NaN	NaN	12	8	8	273	215	215	65066	0	12479	2307700000	63	2159	pyruvate decarboxylase 1-like [Lactuca sativa]	XP_023734882.1	92.219	604	35	6	1	592	1	604	0	1142	Pyruvate decarboxylase 1 (AtPDC1) (EC 4.1.1.1)	O82647	81.414	608	96	8	1	592	1	607
evm.model.utg7514.2	GWHPAAAA041666	evm.model.utg7514.2|evm.TU.utg7514.2|utg7514|GWHAAAA00005935.:19258-20271:-|Frame:	26.3207	25.7209	25.8769	25.8949	25.9679	26.1424	0.0511772	0.960908	0.0173182	-0.0289001	NaN	NaN	NaN	12	5	5	237	113	113	39502	0	94352	21895000000	162	2162	cytosolic sulfotransferase 5-like [Lactuca sativa]	XP_023767101.1	80.357	336	58	5	1	329	1	335	0	560	Cytosolic sulfotransferase 15 (AtSOT15) (EC 2.8.2.39) (Sulfotransferase 2a) (AtST2a)	Q8L5A7	43.373	332	165	8	14	329	35	359
evm.model.utg753.2	GWHPAAAA041702	evm.model.utg753.2|evm.TU.utg753.2|utg753|GWHAAAA00001626.:10166-10858:+|Frame:	21.396	22.2611	17.0049	21.9053	21.5395	21.3675	0.351549	0.600633	0.221391	-1.38343	NaN	NaN	NaN	3	3	3	196	196	196	22867	0	11643	274800000	16	2165	cold shock domain-containing protein 3-like [Helianthus annuus]	XP_022015850.1	45.055	91	36	2	113	189	197	287	0.000137	53.1	Cold shock protein 1 (AtCSP1) (Cold shock domain-containing protein 1)	O65639	46.531	245	105	6	2	225	9	248
evm.model.utg7550.5	GWHPAAAA041754	evm.model.utg7550.5|evm.TU.utg7550.5|utg7550|GWHAAAA00022860.:22446-23303:-|Frame:;evm.model.utg34712.5|evm.TU.utg34712.5|utg34712|GWHAAAA00014293.:24335-25192:-|Frame:	23.3414	23.2938	23.1593	23.4785	24.0308	22.6899	0.12574	0.887169	0.0519936	-0.1349	NaN	NaN	NaN	12	12	12	547	547	547	31627	0	10076	2952500000	91	2170	inositol polyphosphate multikinase beta-like [Lactuca sativa]	XP_023744049.1	80.546	293	40	4	1	281	1	288	2.52e-165	469	Inositol polyphosphate multikinase beta (EC 2.7.1.140) (EC 2.7.1.151) (Inositol polyphosphate 6-/3-/5-kinase beta) (AtIpk2-beta) (AtIpk2beta)	Q9FLT2	52.174	299	123	6	1	279	1	299
evm.model.utg7615.9	GWHPAAAA041860	evm.model.utg7615.9|evm.TU.utg7615.9|utg7615|GWHAAAA00009015.:30034-30407,;evm.model.utg2840.6|evm.TU.utg2840.6|utg2840|GWHAAAA00018942.:17916-17991,;evm.model.utg2223.1|evm.TU.utg2223.1|utg2223|GWHAAAA00021037.:976-1349,;evm.model.utg160.9|evm.TU.utg160.9|utg160|GWHAAAA00002044.:46612-46985,	24.3873	24.6931	24.3231	24.5826	24.3503	24.462	0.00710993	0.996918	0.00134056	0.00286674	NaN	NaN	NaN	9	9	0	846	846	0	16848	0	62714	2336400000	111	700	PREDICTED: calmodulin-7-like [Raphanus sativus]	XP_018478487.1	44.304	79	43	1	1	78	73	151	7.81e-10	64.3	Calmodulin (CaM)	P62201	98.658	149	0	1	1	147	1	149
evm.model.utg7623.15	GWHPAAAA041876	evm.model.utg7623.15|evm.TU.utg7623.15|utg7623|GWHAAAA00017725.:49165-49234,;evm.model.utg7623.16|evm.TU.utg7623.16|utg7623|GWHAAAA00017725.:58722-59015,	20.6571	17.8763	19.522	20.8056	21.1833	20.791	0.89859	0.144483	0.840183	-1.57484	NaN	NaN	NaN	10	10	5	206	206	10	70508	0	24837	290320000	23	2176	germacrene A synthase [Taraxacum officinale]	ALY05868.1	91.516	554	35	6	60	601	6	559	0	1032	Germacrene A synthase short form (CiGASsh) (EC 4.2.3.23)	Q8LSC2	87.545	554	56	7	60	601	6	558
evm.model.utg7648.18	GWHPAAAA041920	evm.model.utg7648.18|evm.TU.utg7648.18|utg7648|GWHAAAA00016200.:77359-78963:+|Frame:;evm.model.utg4229.1|evm.TU.utg4229.1|utg4229|GWHAAAA00024730.:6490-8142:+|Frame:;evm.model.utg23360.3|evm.TU.utg23360.3|utg23360|GWHAAAA00010228.:6877-7882,	20.5417	20.6454	21.6181	22.9479	22.5137	22.5006	2.00147	0.0153869	1.81285	-1.719	NaN	NaN	NaN	8	8	8	193	193	193	58124	0	68396	582650000	51	1779	glycosyltransferase UGT95A1 [Pilosella officinarum]	ACB56927.1	82.642	530	77	8	2	522	20	543	0	839	Flavonol 3-O-glucosyltransferase UGT89B1 (EC 2.4.1.91) (Flavonol 7-O-beta-glucosyltransferase UGT89B1) (EC 2.4.1.237) (UDP-glycosyltransferase 89B1)	Q9C9B0	27.068	532	291	18	6	519	14	466
evm.model.utg7669.9	GWHPAAAA041961	evm.model.utg7669.9|evm.TU.utg7669.9|utg7669|GWHAAAA00005606.:39555-39704,	21.2398	15.7742	21.4615	21.1939	21.0678	21.288	0.382128	0.552151	0.257942	-1.69141	NaN	NaN	NaN	5	5	5	128	128	128	67058	0	16584	391650000	16	2179	zinc finger CCCH domain-containing protein 43 isoform X3 [Lactuca sativa]	XP_023772853.1	73.858	635	110	16	1	584	1	630	0	811	Zinc finger CCCH domain-containing protein 43 (AtC3H43) (Zinc finger CCCH domain-containing protein ZFN-like 6)	Q9STM4	47.765	358	123	11	239	568	107	428
evm.model.utg7674.2	GWHPAAAA041974	evm.model.utg7674.2|evm.TU.utg7674.2|utg7674|GWHAAAA00005272.:7884-9227:+|Frame:;evm.model.utg3432.4|evm.TU.utg3432.4|utg3432|GWHAAAA00010109.:5931-7274:-|Frame:;evm.model.utg4690.5|evm.TU.utg4690.5|utg4690|GWHAAAA00004763.:17871-18332,	17.9594	23.8314	23.8405	25.3211	24.9481	24.5291	0.707272	0.229452	0.639308	-3.05566	NaN	NaN	NaN	19	3	3	539	143	143	49231	0	3103	3083100000	14	1622	elongation factor 1-alpha-like [Cynara cardunculus var. scolymus]	XP_024968429.1	96.421	447	8	4	1	439	1	447	0	874	Elongation factor 1-alpha 4 (EF-1-alpha 4) (eEF-1A4)	Q8GTY0	95.291	446	13	4	1	438	1	446
evm.model.utg7689.9	GWHPAAAA042001	evm.model.utg7689.9|evm.TU.utg7689.9|utg7689|GWHAAAA00023813.:31074-31163,;evm.model.utg13107.5|evm.TU.utg13107.5|utg13107|GWHAAAA00028131.:20479-20544,	25.151	24.3062	22.6144	23.7091	23.7976	23.9711	0.0943065	0.919868	0.0362745	0.197933	NaN	NaN	NaN	14	14	4	622	622	167	35697	0	26922	2177100000	90	420	putative protein phosphatase 2A-3 [Taraxacum kok-saghyz]	AMB19681.1	98.077	312	0	3	1	306	1	312	0	629	Serine/threonine-protein phosphatase PP2A-2 catalytic subunit (EC 3.1.3.16)	Q10BT5	92.484	306	17	3	7	306	2	307
evm.model.utg7704.17	GWHPAAAA042041	evm.model.utg7704.17|evm.TU.utg7704.17|utg7704|GWHAAAA00022782.:59507-59626,	23.6906	23.4411	22.9517	25.4001	25.0687	24.752	2.4046	0.0136203	1.86581	-1.71247	NaN	NaN	NaN	11	11	5	482	482	181	32078	0	26056	3937600000	113	2180	mitochondrial dicarboxylate/tricarboxylate transporter DTC-like [Lactuca sativa]	XP_023754871.1	95.987	299	8	2	1	295	1	299	0	586	Mitochondrial dicarboxylate/tricarboxylate transporter DTC (Dicarboxylate/tricarboxylate carrier)	Q9C5M0	83.612	299	44	3	1	295	1	298
evm.model.utg7705.6	GWHPAAAA042046	evm.model.utg7705.6|evm.TU.utg7705.6|utg7705|GWHAAAA00003482.:48029-48544:+|Frame:	23.2721	23.7546	22.9557	22.0299	22.7138	22.8793	1.0601	0.105784	0.97558	0.786467	NaN	NaN	NaN	7	7	3	497	497	205	18029	0	13598	789460000	43	2182	peptidyl-prolyl cis-trans isomerase-like [Lactuca sativa]	XP_023730184.1	95.906	171	5	1	1	169	1	171	5.08e-117	337	Peptidyl-prolyl cis-trans isomerase (PPIase) (EC 5.2.1.8) (Cyclophilin) (Cyp) (Cyclosporin A-binding protein) (Rotamase) (allergen Cat r 1)	Q39613	87.135	171	20	1	1	169	1	171
evm.model.utg7711.4	GWHPAAAA042073	evm.model.utg7711.4|evm.TU.utg7711.4|utg7711|GWHAAAA00012584.:18123-19583:-|Frame:	21.0925	21.8477	22.0056	21.0878	21.6193	21.0286	0.523716	0.365823	0.436729	0.403367	NaN	NaN	NaN	9	8	8	241	195	195	53325	0	31794	335330000	28	2183	6-phosphogluconate dehydrogenase, decarboxylating 2, chloroplastic [Lactuca sativa]	XP_023770159.1	92.165	485	30	4	1	477	1	485	0	919	6-phosphogluconate dehydrogenase, decarboxylating 1, chloroplastic (EC 1.1.1.44)	Q9SH69	85.597	486	62	4	1	478	1	486
evm.model.utg778.6	GWHPAAAA042252	evm.model.utg778.6|evm.TU.utg778.6|utg778|GWHAAAA00009409.:59902-59917,;evm.model.utg19385.7|evm.TU.utg19385.7|utg19385|GWHAAAA00005959.:45476-45494,;evm.model.utg3895.22|evm.TU.utg3895.22|utg3895|GWHAAAA00008525.:92413-92620,;evm.model.utg200.16|evm.TU.utg200.16|utg200|GWHAAAA00008930.:88436-88475,	24.0861	24.4205	22.8623	22.862	23.6182	23.6297	0.320118	0.642045	0.192435	0.419667	NaN	NaN	NaN	4	4	1	228	228	71	21879	0	1068	3171300000	89	2187	ras-related protein RABE1c-like [Lactuca sativa]	XP_023748792.1	97.906	191	2	1	7	195	26	216	1.09e-132	380	Ras-related protein RABE1c (AtRABE1c) (Ras-related protein Ara-3) (Ras-related protein Rab8A) (AtRab8A)	P28186	91.099	191	15	1	7	195	26	216
evm.model.utg7801.35	GWHPAAAA042295	evm.model.utg7801.35|evm.TU.utg7801.35|utg7801|GWHAAAA00026656.:120963-121007,	24.2531	24.4031	17.2888	23.614	23.7774	22.6339	0.223775	0.7676	0.114865	-1.36011	NaN	NaN	NaN	7	2	1	394	166	109	19994	0	43166	1618700000	46	2189	60S ribosomal protein L17-2 [Lactuca sativa]	XP_023732725.1	94.857	175	7	1	1	173	1	175	9.53e-120	344	60S ribosomal protein L17-2	P51413	85.714	175	23	1	1	173	1	175
evm.model.utg785.11	GWHPAAAA042395	evm.model.utg785.11|evm.TU.utg785.11|utg785|GWHAAAA00008932.:48202-48324,	21.3469	17.961	21.7972	21.5595	21.2176	20.4554	0.220462	0.772332	0.112196	-0.709131	NaN	NaN	NaN	8	8	8	167	167	167	71882	0	19042	286400000	19	2190	transmembrane and coiled-coil domain-containing protein 4-like [Lactuca sativa]	XP_023764833.1	87.959	681	52	8	1	651	1	681	0	1129	Transmembrane and coiled-coil domain-containing protein 4	Q91WU4	42.208	308	161	9	342	639	219	519
evm.model.utg7873.13	GWHPAAAA042471	evm.model.utg7873.13|evm.TU.utg7873.13|utg7873|GWHAAAA00011980.:75646-76328,	23.0706	24.9198	24.745	22.4297	22.2736	22.5658	1.42417	0.0474897	1.3234	1.8221	NaN	NaN	NaN	22	2	1	60	6	33	50398	0	18598	810660000	34	2194	tubulin beta-2 chain [Cynara cardunculus var. scolymus]	XP_024985227.1	97.321	448	3	5	1	440	1	447	0	893	Tubulin beta-3 chain	Q9ASR0	95.302	447	13	4	1	439	1	447
evm.model.utg7873.3	GWHPAAAA042462	evm.model.utg7873.3|evm.TU.utg7873.3|utg7873|GWHAAAA00011980.:15982-16375,	25.1092	25.1175	24.6981	24.1589	24.9364	25.1835	0.252535	0.733269	0.134737	0.215333	NaN	NaN	NaN	11	8	5	717	52	327	24573	0	32331	5542800000	130	2195	tubulin beta chain-like [Helianthus annuus]	XP_021972389.1	97.285	221	2	2	1	217	1	221	1.69e-154	445	Tubulin beta-1 chain (Beta-1-tubulin)	P18025	89.14	221	20	2	1	217	1	221
[truncated: 100 more rows]
[truncated: 42 more columns]

## Sheet: TkSRPP5 Interactors Latex
EVM ID	Protein ID	Majority protein IDs	Latex.1	Latex.2	Latex.3	Latex.1.Control	Latex.2.Control	Latex.3.Control	neg. Log10 p-value Latex-Latex Control	q-value Latex-Latex Control	neg. Log10 q-value	Difference mean Log2 LFQ Latex-Latex Control	Only Identified by Site	Reverse	Potential Contaminant	Peptides	Razor + unique peptides	Unique peptides	Sequence coverage [%]	Unique + razor sequence coverage [%]	Unique sequence coverage [%]	Mol. Weight [kDa]	Q-value	Score	Intensity	MS/MS Count	ID	NCBI (non-redundant) Protein names	NCBI ID	Identity [%]	Alignment length	Mismatches	Gaps	Query Start	Query End	Database Start	Database End	E-value	Bit Score	UniProtKB/Swiss-Prot Protein names	UniProt ID	Identity [%]	Alignment Length	Mismatches	Gaps	Query Start	Query End	Database Start	Database End
[truncated: 48 more rows]
[truncated: 42 more columns]

[truncated: 6 more sheets: TkSRPP5 RP, TkSRPP5 Interactors RP, TkSRPP5 IP, TkSRPP5 Interactors IP, TkSRPP5 PP, TkSRPP5 Interactors PP]
